# Supplementary material for: QM/MM simulations provide insight into the mechanism of bioluminescence triggering in ctenophore photoproteins
Source: PLoS One. 2017 Aug 4;12(8):e0182317. doi: 10.1371/journal.pone.0182317 (PMC5544205; doi:10.1371/journal.pone.0182317)
Supplement: S1 Text — (PDB) [file pone.0182317.s001.pdb]

ATOM      1  N   MET A   1      33.281  56.464  60.391  1.00  7.67              
ATOM      2  CA  MET A   1      34.044  55.968  61.540  1.00  7.67              
ATOM      3  HA  MET A   1      33.410  55.239  62.040  1.00  7.67              
ATOM      4  CB  MET A   1      35.298  55.218  61.058  1.00  7.67              
ATOM      5  HB1 MET A   1      35.969  55.041  61.898  1.00  7.67              
ATOM      6  HB2 MET A   1      35.818  55.829  60.323  1.00  7.67              
ATOM      7  CG  MET A   1      34.994  53.863  60.404  1.00  7.67              
ATOM      8  HG1 MET A   1      35.944  53.423  60.102  1.00  7.67              
ATOM      9  HG2 MET A   1      34.414  54.043  59.498  1.00  7.67              
ATOM     10  SD  MET A   1      34.098  52.632  61.406  1.00  7.67              
ATOM     11  CE  MET A   1      35.067  52.613  62.945  1.00  7.67              
ATOM     12  HE1 MET A   1      34.679  51.846  63.617  1.00  7.67              
ATOM     13  HE2 MET A   1      36.114  52.404  62.727  1.00  7.67              
ATOM     14  HE3 MET A   1      34.990  53.577  63.448  1.00  7.67              
ATOM     15  C   MET A   1      34.285  57.050  62.598  1.00  7.67              
ATOM     16  O   MET A   1      35.244  57.000  63.361  1.00  7.67              
ATOM     17  N   THR A   2      33.320  57.969  62.730  1.00  6.53              
ATOM     18  H   THR A   2      32.561  57.901  62.065  1.00  6.53              
ATOM     19  CA  THR A   2      33.154  58.948  63.831  1.00  6.53              
ATOM     20  HA  THR A   2      34.086  59.514  63.880  1.00  6.53              
ATOM     21  CB  THR A   2      32.034  59.950  63.511  1.00  6.53              
ATOM     22  HB  THR A   2      31.850  60.595  64.371  1.00  6.53              
ATOM     23  CG2 THR A   2      32.391  60.840  62.320  1.00  6.53              
ATOM     24 1HG2 THR A   2      31.571  61.532  62.130  1.00  6.53              
ATOM     25 2HG2 THR A   2      33.290  61.408  62.547  1.00  6.53              
ATOM     26 3HG2 THR A   2      32.560  60.234  61.430  1.00  6.53              
ATOM     27  OG1 THR A   2      30.852  59.269  63.172  1.00  6.53              
ATOM     28  HG1 THR A   2      30.584  58.785  63.959  1.00  6.53              
ATOM     29  C   THR A   2      33.009  58.336  65.241  1.00  6.53              
ATOM     30  O   THR A   2      32.402  58.928  66.128  1.00  6.53              
ATOM     31  N   GLU A   3      33.539  57.130  65.426  1.00  5.54              
ATOM     32  H   GLU A   3      33.982  56.733  64.611  1.00  5.54              
ATOM     33  CA  GLU A   3      33.976  56.511  66.671  1.00  5.54              
ATOM     34  HA  GLU A   3      33.131  56.450  67.358  1.00  5.54              
ATOM     35  CB  GLU A   3      34.442  55.078  66.316  1.00  5.54              
ATOM     36  HB1 GLU A   3      35.338  55.145  65.697  1.00  5.54              
ATOM     37  HB2 GLU A   3      33.663  54.603  65.718  1.00  5.54              
ATOM     38  CG  GLU A   3      34.739  54.163  67.515  1.00  5.54              
ATOM     39  HG1 GLU A   3      33.816  54.001  68.076  1.00  5.54              
ATOM     40  HG2 GLU A   3      35.452  54.660  68.177  1.00  5.54              
ATOM     41  CD  GLU A   3      35.320  52.807  67.065  1.00  5.54              
ATOM     42  OE1 GLU A   3      36.480  52.518  67.452  1.00  5.54              
ATOM     43  OE2 GLU A   3      34.617  52.076  66.325  1.00  5.54              
ATOM     44  C   GLU A   3      35.091  57.294  67.371  1.00  5.54              
ATOM     45  O   GLU A   3      35.016  57.513  68.581  1.00  5.54              
ATOM     46  N   ARG A   4      36.112  57.724  66.614  1.00  4.33              
ATOM     47  H   ARG A   4      36.081  57.526  65.617  1.00  4.33              
ATOM     48  CA  ARG A   4      37.296  58.405  67.156  1.00  4.33              
ATOM     49  HA  ARG A   4      37.015  58.934  68.068  1.00  4.33              
ATOM     50  CB  ARG A   4      38.391  57.380  67.505  1.00  4.33              
ATOM     51  HB1 ARG A   4      39.356  57.886  67.523  1.00  4.33              
ATOM     52  HB2 ARG A   4      38.426  56.588  66.753  1.00  4.33              
ATOM     53  CG  ARG A   4      38.145  56.789  68.894  1.00  4.33              
ATOM     54  HG1 ARG A   4      37.205  56.241  68.916  1.00  4.33              
ATOM     55  HG2 ARG A   4      38.094  57.611  69.610  1.00  4.33              
ATOM     56  CD  ARG A   4      39.266  55.836  69.298  1.00  4.33              
ATOM     57  HD1 ARG A   4      40.216  56.185  68.893  1.00  4.33              
ATOM     58  HD2 ARG A   4      39.065  54.853  68.867  1.00  4.33              
ATOM     59  NE  ARG A   4      39.346  55.742  70.765  1.00  4.33              
ATOM     60  HE  ARG A   4      38.749  55.069  71.211  1.00  4.33              
ATOM     61  CZ  ARG A   4      40.126  56.479  71.540  1.00  4.33              
ATOM     62  NH1 ARG A   4      40.886  57.439  71.101  1.00  4.33              
ATOM     63 1HH1 ARG A   4      40.966  57.667  70.102  1.00  4.33              
ATOM     64 2HH1 ARG A   4      41.595  57.862  71.682  1.00  4.33              
ATOM     65  NH2 ARG A   4      40.219  56.220  72.812  1.00  4.33              
ATOM     66 1HH2 ARG A   4      39.766  55.418  73.186  1.00  4.33              
ATOM     67 2HH2 ARG A   4      41.113  56.520  73.222  1.00  4.33              
ATOM     68  C   ARG A   4      37.804  59.495  66.231  1.00  4.33              
ATOM     69  O   ARG A   4      37.406  60.655  66.392  1.00  4.33              
ATOM     70  N   LEU A   5      38.650  59.161  65.254  1.00  3.84              
ATOM     71  H   LEU A   5      38.862  58.184  65.070  1.00  3.84              
ATOM     72  CA  LEU A   5      39.009  60.149  64.252  1.00  3.84              
ATOM     73  HA  LEU A   5      39.177  61.100  64.758  1.00  3.84              
ATOM     74  CB  LEU A   5      40.324  59.802  63.533  1.00  3.84              
ATOM     75  HB1 LEU A   5      40.498  60.526  62.740  1.00  3.84              
ATOM     76  HB2 LEU A   5      40.227  58.832  63.061  1.00  3.84              
ATOM     77  CG  LEU A   5      41.559  59.790  64.456  1.00  3.84              
ATOM     78  HG  LEU A   5      41.402  59.094  65.279  1.00  3.84              
ATOM     79  CD1 LEU A   5      42.761  59.315  63.647  1.00  3.84              
ATOM     80 1HD1 LEU A   5      43.622  59.241  64.311  1.00  3.84              
ATOM     81 2HD1 LEU A   5      42.550  58.323  63.242  1.00  3.84              
ATOM     82 3HD1 LEU A   5      42.975  60.005  62.835  1.00  3.84              
ATOM     83  CD2 LEU A   5      41.900  61.173  65.018  1.00  3.84              
ATOM     84 1HD2 LEU A   5      42.836  61.119  65.576  1.00  3.84              
ATOM     85 2HD2 LEU A   5      42.010  61.901  64.215  1.00  3.84              
ATOM     86 3HD2 LEU A   5      41.124  61.500  65.708  1.00  3.84              
ATOM     87  C   LEU A   5      37.825  60.391  63.321  1.00  3.84              
ATOM     88  O   LEU A   5      36.778  59.747  63.368  1.00  3.84              
ATOM     89  N   ASN A   6      37.935  61.467  62.559  1.00  3.93              
ATOM     90  H   ASN A   6      38.811  61.965  62.531  1.00  3.93              
ATOM     91  CA  ASN A   6      36.801  62.028  61.859  1.00  3.93              
ATOM     92  HA  ASN A   6      36.269  61.223  61.347  1.00  3.93              
ATOM     93  CB  ASN A   6      35.854  62.696  62.884  1.00  3.93              
ATOM     94  HB1 ASN A   6      35.504  61.962  63.608  1.00  3.93              
ATOM     95  HB2 ASN A   6      34.982  63.095  62.368  1.00  3.93              
ATOM     96  CG  ASN A   6      36.519  63.843  63.614  1.00  3.93              
ATOM     97  OD1 ASN A   6      36.772  64.876  63.026  1.00  3.93              
ATOM     98  ND2 ASN A   6      36.863  63.703  64.870  1.00  3.93              
ATOM     99 1HD2 ASN A   6      36.710  62.836  65.367  1.00  3.93              
ATOM    100 2HD2 ASN A   6      37.317  64.502  65.302  1.00  3.93              
ATOM    101  C   ASN A   6      37.284  63.026  60.811  1.00  3.93              
ATOM    102  O   ASN A   6      38.399  63.538  60.863  1.00  3.93              
ATOM    103  N   GLU A   7      36.375  63.379  59.920  1.00  3.91              
ATOM    104  H   GLU A   7      35.463  62.956  60.011  1.00  3.91              
ATOM    105  CA  GLU A   7      36.532  64.341  58.832  1.00  3.91              
ATOM    106  HA  GLU A   7      37.326  64.004  58.165  1.00  3.91              
ATOM    107  CB  GLU A   7      35.184  64.285  58.088  1.00  3.91              
ATOM    108  HB1 GLU A   7      34.458  64.841  58.684  1.00  3.91              
ATOM    109  HB2 GLU A   7      34.855  63.243  58.053  1.00  3.91              
ATOM    110  CG  GLU A   7      35.148  64.793  56.642  1.00  3.91              
ATOM    111  HG1 GLU A   7      35.841  64.192  56.050  1.00  3.91              
ATOM    112  HG2 GLU A   7      35.462  65.835  56.595  1.00  3.91              
ATOM    113  CD  GLU A   7      33.736  64.680  56.050  1.00  3.91              
ATOM    114  OE1 GLU A   7      32.755  64.497  56.807  1.00  3.91              
ATOM    115  OE2 GLU A   7      33.590  64.754  54.808  1.00  3.91              
ATOM    116  C   GLU A   7      36.860  65.795  59.252  1.00  3.91              
ATOM    117  O   GLU A   7      36.920  66.689  58.415  1.00  3.91              
ATOM    118  N   GLN A   8      37.091  66.075  60.532  1.00  4.18              
ATOM    119  H   GLN A   8      36.972  65.338  61.220  1.00  4.18              
ATOM    120  CA  GLN A   8      37.573  67.369  61.017  1.00  4.18              
ATOM    121  HA  GLN A   8      37.776  68.027  60.175  1.00  4.18              
ATOM    122  CB  GLN A   8      36.497  68.048  61.888  1.00  4.18              
ATOM    123  HB1 GLN A   8      36.912  68.962  62.317  1.00  4.18              
ATOM    124  HB2 GLN A   8      36.236  67.390  62.716  1.00  4.18              
ATOM    125  CG  GLN A   8      35.210  68.418  61.132  1.00  4.18              
ATOM    126  HG1 GLN A   8      34.464  68.739  61.859  1.00  4.18              
ATOM    127  HG2 GLN A   8      34.813  67.545  60.614  1.00  4.18              
ATOM    128  CD  GLN A   8      35.418  69.560  60.142  1.00  4.18              
ATOM    129  OE1 GLN A   8      35.298  70.728  60.468  1.00  4.18              
ATOM    130  NE2 GLN A   8      35.740  69.274  58.900  1.00  4.18              
ATOM    131 1HE2 GLN A   8      35.912  68.315  58.611  1.00  4.18              
ATOM    132 2HE2 GLN A   8      35.866  70.053  58.282  1.00  4.18              
ATOM    133  C   GLN A   8      38.896  67.274  61.780  1.00  4.18              
ATOM    134  O   GLN A   8      39.594  68.282  61.871  1.00  4.18              
ATOM    135  N   ASN A   9      39.294  66.078  62.221  1.00  4.54              
ATOM    136  H   ASN A   9      38.658  65.299  62.095  1.00  4.54              
ATOM    137  CA  ASN A   9      40.523  65.818  62.979  1.00  4.54              
ATOM    138  HA  ASN A   9      41.102  66.742  63.049  1.00  4.54              
ATOM    139  CB  ASN A   9      40.148  65.371  64.410  1.00  4.54              
ATOM    140  HB1 ASN A   9      41.058  65.114  64.952  1.00  4.54              
ATOM    141  HB2 ASN A   9      39.525  64.479  64.366  1.00  4.54              
ATOM    142  CG  ASN A   9      39.430  66.434  65.225  1.00  4.54              
ATOM    143  OD1 ASN A   9      38.268  66.299  65.576  1.00  4.54              
ATOM    144  ND2 ASN A   9      40.115  67.506  65.558  1.00  4.54              
ATOM    145 1HD2 ASN A   9      41.070  67.616  65.262  1.00  4.54              
ATOM    146 2HD2 ASN A   9      39.641  68.202  66.104  1.00  4.54              
ATOM    147  C   ASN A   9      41.468  64.815  62.293  1.00  4.54              
ATOM    148  O   ASN A   9      42.387  64.288  62.920  1.00  4.54              
ATOM    149  N   ASN A  10      41.203  64.506  61.022  1.00  3.96              
ATOM    150  H   ASN A  10      40.354  64.861  60.612  1.00  3.96              
ATOM    151  CA  ASN A  10      42.061  63.681  60.196  1.00  3.96              
ATOM    152  HA  ASN A  10      43.096  63.908  60.465  1.00  3.96              
ATOM    153  CB  ASN A  10      41.799  62.205  60.535  1.00  3.96              
ATOM    154  HB1 ASN A  10      40.755  61.967  60.334  1.00  3.96              
ATOM    155  HB2 ASN A  10      42.000  62.025  61.589  1.00  3.96              
ATOM    156  CG  ASN A  10      42.673  61.294  59.704  1.00  3.96              
ATOM    157  OD1 ASN A  10      42.306  60.925  58.606  1.00  3.96              
ATOM    158  ND2 ASN A  10      43.855  60.940  60.152  1.00  3.96              
ATOM    159 1HD2 ASN A  10      44.139  61.190  61.084  1.00  3.96              
ATOM    160 2HD2 ASN A  10      44.411  60.351  59.553  1.00  3.96              
ATOM    161  C   ASN A  10      41.896  63.965  58.693  1.00  3.96              
ATOM    162  O   ASN A  10      40.847  63.747  58.072  1.00  3.96              
ATOM    163  N   GLU A  11      43.002  64.401  58.099  1.00  3.86              
ATOM    164  H   GLU A  11      43.806  64.613  58.676  1.00  3.86              
ATOM    165  CA  GLU A  11      43.120  64.678  56.671  1.00  3.86              
ATOM    166  HA  GLU A  11      42.379  65.433  56.411  1.00  3.86              
ATOM    167  CB  GLU A  11      44.518  65.278  56.436  1.00  3.86              
ATOM    168  HB1 GLU A  11      45.269  64.528  56.691  1.00  3.86              
ATOM    169  HB2 GLU A  11      44.663  66.125  57.106  1.00  3.86              
ATOM    170  CG  GLU A  11      44.769  65.743  55.000  1.00  3.86              
ATOM    171  HG1 GLU A  11      44.792  64.850  54.384  1.00  3.86              
ATOM    172  HG2 GLU A  11      45.749  66.222  54.954  1.00  3.86              
ATOM    173  CD  GLU A  11      43.707  66.697  54.444  1.00  3.86              
ATOM    174  OE1 GLU A  11      43.193  67.516  55.245  1.00  3.86              
ATOM    175  OE2 GLU A  11      43.399  66.567  53.234  1.00  3.86              
ATOM    176  C   GLU A  11      42.846  63.471  55.762  1.00  3.86              
ATOM    177  O   GLU A  11      42.415  63.636  54.630  1.00  3.86              
ATOM    178  N   SER A  12      43.020  62.242  56.243  1.00  3.46              
ATOM    179  H   SER A  12      43.305  62.126  57.206  1.00  3.46              
ATOM    180  CA  SER A  12      42.761  61.026  55.464  1.00  3.46              
ATOM    181  HA  SER A  12      43.155  61.180  54.459  1.00  3.46              
ATOM    182  CB  SER A  12      43.536  59.869  56.098  1.00  3.46              
ATOM    183  HB1 SER A  12      42.885  59.283  56.742  1.00  3.46              
ATOM    184  HB2 SER A  12      44.350  60.268  56.702  1.00  3.46              
ATOM    185  OG  SER A  12      44.105  59.063  55.096  1.00  3.46              
ATOM    186  HG  SER A  12      43.514  58.317  54.906  1.00  3.46              
ATOM    187  C   SER A  12      41.269  60.684  55.326  1.00  3.46              
ATOM    188  O   SER A  12      40.794  60.377  54.228  1.00  3.46              
ATOM    189  N   TYR A  13      40.505  60.841  56.417  1.00  3.50              
ATOM    190  H   TYR A  13      40.976  61.062  57.287  1.00  3.50              
ATOM    191  CA  TYR A  13      39.040  60.891  56.395  1.00  3.50              
ATOM    192  HA  TYR A  13      38.639  59.938  56.044  1.00  3.50              
ATOM    193  CB  TYR A  13      38.448  61.221  57.776  1.00  3.50              
ATOM    194  HB1 TYR A  13      37.478  61.698  57.622  1.00  3.50              
ATOM    195  HB2 TYR A  13      39.075  61.956  58.278  1.00  3.50              
ATOM    196  CG  TYR A  13      38.217  60.065  58.712  1.00  3.50              
ATOM    197  CD1 TYR A  13      36.913  59.579  58.929  1.00  3.50              
ATOM    198  HD1 TYR A  13      36.078  59.981  58.376  1.00  3.50              
ATOM    199  CE1 TYR A  13      36.694  58.583  59.896  1.00  3.50              
ATOM    200  HE1 TYR A  13      35.699  58.221  60.111  1.00  3.50              
ATOM    201  CZ  TYR A  13      37.782  58.077  60.640  1.00  3.50              
ATOM    202  OH  TYR A  13      37.565  57.151  61.595  1.00  3.50              
ATOM    203  HH  TYR A  13      38.301  57.050  62.238  1.00  3.50              
ATOM    204  CE2 TYR A  13      39.086  58.542  60.395  1.00  3.50              
ATOM    205  HE2 TYR A  13      39.916  58.127  60.942  1.00  3.50              
ATOM    206  CD2 TYR A  13      39.297  59.536  59.433  1.00  3.50              
ATOM    207  HD2 TYR A  13      40.295  59.885  59.251  1.00  3.50              
ATOM    208  C   TYR A  13      38.572  61.989  55.451  1.00  3.50              
ATOM    209  O   TYR A  13      37.743  61.721  54.578  1.00  3.50              
ATOM    210  N   ARG A  14      39.110  63.215  55.598  1.00  3.71              
ATOM    211  H   ARG A  14      39.785  63.369  56.341  1.00  3.71              
ATOM    212  CA  ARG A  14      38.742  64.322  54.699  1.00  3.71              
ATOM    213  HA  ARG A  14      37.680  64.543  54.806  1.00  3.71              
ATOM    214  CB  ARG A  14      39.547  65.607  54.987  1.00  3.71              
ATOM    215  HB1 ARG A  14      39.342  66.324  54.189  1.00  3.71              
ATOM    216  HB2 ARG A  14      40.611  65.386  54.953  1.00  3.71              
ATOM    217  CG  ARG A  14      39.220  66.301  56.311  1.00  3.71              
ATOM    218  HG1 ARG A  14      39.445  65.630  57.138  1.00  3.71              
ATOM    219  HG2 ARG A  14      38.160  66.541  56.316  1.00  3.71              
ATOM    220  CD  ARG A  14      40.027  67.602  56.452  1.00  3.71              
ATOM    221  HD1 ARG A  14      39.490  68.409  55.954  1.00  3.71              
ATOM    222  HD2 ARG A  14      40.974  67.483  55.934  1.00  3.71              
ATOM    223  NE  ARG A  14      40.267  67.962  57.864  1.00  3.71              
ATOM    224  HE  ARG A  14      39.462  68.193  58.419  1.00  3.71              
ATOM    225  CZ  ARG A  14      41.429  67.935  58.497  1.00  3.71              
ATOM    226  NH1 ARG A  14      42.583  67.731  57.935  1.00  3.71              
ATOM    227 1HH1 ARG A  14      42.699  67.720  56.916  1.00  3.71              
ATOM    228 2HH1 ARG A  14      43.410  67.733  58.539  1.00  3.71              
ATOM    229  NH2 ARG A  14      41.469  68.104  59.780  1.00  3.71              
ATOM    230 1HH2 ARG A  14      40.674  68.323  60.359  1.00  3.71              
ATOM    231 2HH2 ARG A  14      42.350  67.893  60.256  1.00  3.71              
ATOM    232  C   ARG A  14      38.953  63.985  53.230  1.00  3.71              
ATOM    233  O   ARG A  14      38.089  64.296  52.416  1.00  3.71              
ATOM    234  N   TYR A  15      40.071  63.345  52.899  1.00  3.66              
ATOM    235  H   TYR A  15      40.783  63.264  53.617  1.00  3.66              
ATOM    236  CA  TYR A  15      40.435  62.996  51.531  1.00  3.66              
ATOM    237  HA  TYR A  15      40.328  63.896  50.922  1.00  3.66              
ATOM    238  CB  TYR A  15      41.907  62.564  51.461  1.00  3.66              
ATOM    239  HB1 TYR A  15      42.021  61.562  51.879  1.00  3.66              
ATOM    240  HB2 TYR A  15      42.497  63.239  52.082  1.00  3.66              
ATOM    241  CG  TYR A  15      42.506  62.599  50.061  1.00  3.66              
ATOM    242  CD1 TYR A  15      43.236  63.733  49.652  1.00  3.66              
ATOM    243  HD1 TYR A  15      43.315  64.591  50.314  1.00  3.66              
ATOM    244  CE1 TYR A  15      43.854  63.758  48.388  1.00  3.66              
ATOM    245  HE1 TYR A  15      44.418  64.627  48.068  1.00  3.66              
ATOM    246  CZ  TYR A  15      43.717  62.668  47.502  1.00  3.66              
ATOM    247  OH  TYR A  15      44.383  62.698  46.319  1.00  3.66              
ATOM    248  HH  TYR A  15      44.101  62.043  45.643  1.00  3.66              
ATOM    249  CE2 TYR A  15      42.971  61.538  47.901  1.00  3.66              
ATOM    250  HE2 TYR A  15      42.868  60.699  47.225  1.00  3.66              
ATOM    251  CD2 TYR A  15      42.374  61.502  49.181  1.00  3.66              
ATOM    252  HD2 TYR A  15      41.815  60.626  49.485  1.00  3.66              
ATOM    253  C   TYR A  15      39.517  61.932  50.930  1.00  3.66              
ATOM    254  O   TYR A  15      38.958  62.139  49.855  1.00  3.66              
ATOM    255  N   LEU A  16      39.299  60.826  51.647  1.00  3.54              
ATOM    256  H   LEU A  16      39.792  60.718  52.528  1.00  3.54              
ATOM    257  CA  LEU A  16      38.361  59.775  51.246  1.00  3.54              
ATOM    258  HA  LEU A  16      38.696  59.357  50.296  1.00  3.54              
ATOM    259  CB  LEU A  16      38.399  58.655  52.302  1.00  3.54              
ATOM    260  HB1 LEU A  16      37.543  57.995  52.165  1.00  3.54              
ATOM    261  HB2 LEU A  16      38.306  59.109  53.290  1.00  3.54              
ATOM    262  CG  LEU A  16      39.684  57.801  52.240  1.00  3.54              
ATOM    263  HG  LEU A  16      40.550  58.441  52.068  1.00  3.54              
ATOM    264  CD1 LEU A  16      39.881  57.078  53.566  1.00  3.54              
ATOM    265 1HD1 LEU A  16      40.813  56.513  53.544  1.00  3.54              
ATOM    266 2HD1 LEU A  16      39.929  57.813  54.366  1.00  3.54              
ATOM    267 3HD1 LEU A  16      39.054  56.396  53.754  1.00  3.54              
ATOM    268  CD2 LEU A  16      39.612  56.751  51.129  1.00  3.54              
ATOM    269 1HD2 LEU A  16      40.512  56.137  51.130  1.00  3.54              
ATOM    270 2HD2 LEU A  16      38.752  56.097  51.284  1.00  3.54              
ATOM    271 3HD2 LEU A  16      39.520  57.231  50.157  1.00  3.54              
ATOM    272  C   LEU A  16      36.946  60.316  50.986  1.00  3.54              
ATOM    273  O   LEU A  16      36.395  60.164  49.887  1.00  3.54              
ATOM    274  N   ARG A  17      36.401  61.047  51.966  1.00  3.89              
ATOM    275  H   ARG A  17      36.920  61.155  52.833  1.00  3.89              
ATOM    276  CA  ARG A  17      35.075  61.664  51.866  1.00  3.89              
ATOM    277  HA  ARG A  17      34.382  60.864  51.604  1.00  3.89              
ATOM    278  CB  ARG A  17      34.676  62.220  53.241  1.00  3.89              
ATOM    279  HB1 ARG A  17      34.901  63.285  53.282  1.00  3.89              
ATOM    280  HB2 ARG A  17      35.265  61.728  54.015  1.00  3.89              
ATOM    281  CG  ARG A  17      33.208  61.951  53.599  1.00  3.89              
ATOM    282  HG1 ARG A  17      33.065  62.216  54.647  1.00  3.89              
ATOM    283  HG2 ARG A  17      33.007  60.883  53.506  1.00  3.89              
ATOM    284  CD  ARG A  17      32.199  62.727  52.746  1.00  3.89              
ATOM    285  HD1 ARG A  17      32.201  62.326  51.733  1.00  3.89              
ATOM    286  HD2 ARG A  17      32.484  63.780  52.698  1.00  3.89              
ATOM    287  NE  ARG A  17      30.844  62.587  53.305  1.00  3.89              
ATOM    288  HE  ARG A  17      30.317  61.768  53.025  1.00  3.89              
ATOM    289  CZ  ARG A  17      30.307  63.322  54.258  1.00  3.89              
ATOM    290  NH1 ARG A  17      30.891  64.359  54.769  1.00  3.89              
ATOM    291 1HH1 ARG A  17      31.888  64.510  54.562  1.00  3.89              
ATOM    292 2HH1 ARG A  17      30.687  64.659  55.705  1.00  3.89              
ATOM    293  NH2 ARG A  17      29.144  63.004  54.749  1.00  3.89              
ATOM    294 1HH2 ARG A  17      28.691  62.167  54.425  1.00  3.89              
ATOM    295 2HH2 ARG A  17      28.737  63.602  55.443  1.00  3.89              
ATOM    296  C   ARG A  17      34.968  62.694  50.734  1.00  3.89              
ATOM    297  O   ARG A  17      33.958  62.700  50.037  1.00  3.89              
ATOM    298  N   SER A  18      36.020  63.473  50.475  1.00  4.10              
ATOM    299  H   SER A  18      36.786  63.459  51.138  1.00  4.10              
ATOM    300  CA  SER A  18      36.125  64.379  49.314  1.00  4.10              
ATOM    301  HA  SER A  18      35.260  65.044  49.307  1.00  4.10              
ATOM    302  CB  SER A  18      37.388  65.250  49.381  1.00  4.10              
ATOM    303  HB1 SER A  18      37.428  65.881  48.492  1.00  4.10              
ATOM    304  HB2 SER A  18      38.275  64.616  49.395  1.00  4.10              
ATOM    305  OG  SER A  18      37.388  66.082  50.517  1.00  4.10              
ATOM    306  HG  SER A  18      37.569  65.524  51.295  1.00  4.10              
ATOM    307  C   SER A  18      36.163  63.657  47.966  1.00  4.10              
ATOM    308  O   SER A  18      35.676  64.197  46.977  1.00  4.10              
ATOM    309  N   VAL A  19      36.714  62.438  47.905  1.00  4.23              
ATOM    310  H   VAL A  19      37.159  62.059  48.734  1.00  4.23              
ATOM    311  CA  VAL A  19      36.635  61.568  46.720  1.00  4.23              
ATOM    312  HA  VAL A  19      36.793  62.169  45.826  1.00  4.23              
ATOM    313  CB  VAL A  19      37.759  60.505  46.789  1.00  4.23              
ATOM    314  HB  VAL A  19      37.749  60.026  47.765  1.00  4.23              
ATOM    315  CG1 VAL A  19      37.638  59.399  45.736  1.00  4.23              
ATOM    316 1HG1 VAL A  19      38.523  58.771  45.759  1.00  4.23              
ATOM    317 2HG1 VAL A  19      36.784  58.758  45.956  1.00  4.23              
ATOM    318 3HG1 VAL A  19      37.522  59.828  44.744  1.00  4.23              
ATOM    319  CG2 VAL A  19      39.136  61.156  46.594  1.00  4.23              
ATOM    320 1HG2 VAL A  19      39.923  60.412  46.717  1.00  4.23              
ATOM    321 2HG2 VAL A  19      39.206  61.597  45.602  1.00  4.23              
ATOM    322 3HG2 VAL A  19      39.294  61.939  47.335  1.00  4.23              
ATOM    323  C   VAL A  19      35.246  60.933  46.587  1.00  4.23              
ATOM    324  O   VAL A  19      34.875  60.453  45.518  1.00  4.23              
ATOM    325  N   GLY A  20      34.469  60.940  47.669  1.00  4.44              
ATOM    326  H   GLY A  20      34.842  61.363  48.508  1.00  4.44              
ATOM    327  CA  GLY A  20      33.138  60.345  47.763  1.00  4.44              
ATOM    328  HA1 GLY A  20      32.699  60.257  46.770  1.00  4.44              
ATOM    329  HA2 GLY A  20      32.505  60.997  48.365  1.00  4.44              
ATOM    330  C   GLY A  20      33.156  58.962  48.407  1.00  4.44              
ATOM    331  O   GLY A  20      32.111  58.457  48.822  1.00  4.44              
ATOM    332  N   ASN A  21      34.344  58.368  48.537  1.00  4.14              
ATOM    333  H   ASN A  21      35.164  58.914  48.316  1.00  4.14              
ATOM    334  CA  ASN A  21      34.565  57.075  49.154  1.00  4.14              
ATOM    335  HA  ASN A  21      33.884  56.340  48.722  1.00  4.14              
ATOM    336  CB  ASN A  21      36.009  56.652  48.814  1.00  4.14              
ATOM    337  HB1 ASN A  21      36.706  57.408  49.177  1.00  4.14              
ATOM    338  HB2 ASN A  21      36.116  56.589  47.731  1.00  4.14              
ATOM    339  CG  ASN A  21      36.442  55.319  49.404  1.00  4.14              
ATOM    340  OD1 ASN A  21      35.841  54.773  50.314  1.00  4.14              
ATOM    341  ND2 ASN A  21      37.526  54.779  48.905  1.00  4.14              
ATOM    342 1HD2 ASN A  21      37.970  55.160  48.067  1.00  4.14              
ATOM    343 2HD2 ASN A  21      37.945  54.007  49.407  1.00  4.14              
ATOM    344  C   ASN A  21      34.285  57.176  50.667  1.00  4.14              
ATOM    345  O   ASN A  21      35.135  57.571  51.468  1.00  4.14              
ATOM    346  N   GLN A  22      33.047  56.869  51.059  1.00  4.25              
ATOM    347  H   GLN A  22      32.383  56.609  50.343  1.00  4.25              
ATOM    348  CA  GLN A  22      32.722  56.572  52.452  1.00  4.25              
ATOM    349  HA  GLN A  22      33.233  57.292  53.091  1.00  4.25              
ATOM    350  CB  GLN A  22      31.200  56.703  52.710  1.00  4.25              
ATOM    351  HB1 GLN A  22      30.919  55.934  53.431  1.00  4.25              
ATOM    352  HB2 GLN A  22      30.629  56.508  51.801  1.00  4.25              
ATOM    353  CG  GLN A  22      30.778  58.047  53.350  1.00  4.25              
ATOM    354  HG1 GLN A  22      31.594  58.436  53.960  1.00  4.25              
ATOM    355  HG2 GLN A  22      29.953  57.830  54.030  1.00  4.25              
ATOM    356  CD  GLN A  22      30.284  59.170  52.430  1.00  4.25              
ATOM    357  OE1 GLN A  22      29.603  60.087  52.874  1.00  4.25              
ATOM    358  NE2 GLN A  22      30.617  59.229  51.161  1.00  4.25              
ATOM    359 1HE2 GLN A  22      31.188  58.531  50.705  1.00  4.25              
ATOM    360 2HE2 GLN A  22      30.216  59.971  50.615  1.00  4.25              
ATOM    361  C   GLN A  22      33.289  55.199  52.823  1.00  4.25              
ATOM    362  O   GLN A  22      32.613  54.180  52.695  1.00  4.25              
ATOM    363  N   TRP A  23      34.567  55.196  53.204  1.00  4.27              
ATOM    364  H   TRP A  23      35.085  56.054  53.094  1.00  4.27              
ATOM    365  CA  TRP A  23      35.340  53.983  53.452  1.00  4.27              
ATOM    366  HA  TRP A  23      35.381  53.442  52.505  1.00  4.27              
ATOM    367  CB  TRP A  23      36.790  54.353  53.833  1.00  4.27              
ATOM    368  HB1 TRP A  23      37.136  55.146  53.170  1.00  4.27              
ATOM    369  HB2 TRP A  23      37.410  53.481  53.626  1.00  4.27              
ATOM    370  CG  TRP A  23      37.055  54.764  55.261  1.00  4.27              
ATOM    371  CD1 TRP A  23      36.412  55.737  55.946  1.00  4.27              
ATOM    372  HD1 TRP A  23      35.619  56.350  55.542  1.00  4.27              
ATOM    373  NE1 TRP A  23      36.868  55.781  57.250  1.00  4.27              
ATOM    374  HE1 TRP A  23      36.495  56.405  57.953  1.00  4.27              
ATOM    375  CE2 TRP A  23      37.836  54.834  57.479  1.00  4.27              
ATOM    376  CZ2 TRP A  23      38.569  54.483  58.621  1.00  4.27              
ATOM    377  HZ2 TRP A  23      38.407  55.006  59.556  1.00  4.27              
ATOM    378  CH2 TRP A  23      39.561  53.495  58.516  1.00  4.27              
ATOM    379  HH2 TRP A  23      40.165  53.251  59.378  1.00  4.27              
ATOM    380  CZ3 TRP A  23      39.786  52.863  57.278  1.00  4.27              
ATOM    381  HZ3 TRP A  23      40.555  52.114  57.182  1.00  4.27              
ATOM    382  CE3 TRP A  23      39.006  53.193  56.152  1.00  4.27              
ATOM    383  HE3 TRP A  23      39.172  52.684  55.214  1.00  4.27              
ATOM    384  CD2 TRP A  23      38.012  54.193  56.216  1.00  4.27              
ATOM    385  C   TRP A  23      34.716  53.060  54.491  1.00  4.27              
ATOM    386  O   TRP A  23      34.192  53.476  55.528  1.00  4.27              
ATOM    387  N   GLN A  24      34.890  51.768  54.251  1.00  6.08              
ATOM    388  H   GLN A  24      35.323  51.511  53.377  1.00  6.08              
ATOM    389  CA  GLN A  24      34.943  50.783  55.310  1.00  6.08              
ATOM    390  HA  GLN A  24      34.557  51.209  56.237  1.00  6.08              
ATOM    391  CB  GLN A  24      34.070  49.580  54.920  1.00  6.08              
ATOM    392  HB1 GLN A  24      34.502  49.082  54.049  1.00  6.08              
ATOM    393  HB2 GLN A  24      33.077  49.945  54.650  1.00  6.08              
ATOM    394  CG  GLN A  24      33.916  48.570  56.066  1.00  6.08              
ATOM    395  HG1 GLN A  24      33.569  49.090  56.959  1.00  6.08              
ATOM    396  HG2 GLN A  24      34.876  48.104  56.286  1.00  6.08              
ATOM    397  CD  GLN A  24      32.929  47.471  55.702  1.00  6.08              
ATOM    398  OE1 GLN A  24      33.083  46.766  54.723  1.00  6.08              
ATOM    399  NE2 GLN A  24      31.872  47.284  56.462  1.00  6.08              
ATOM    400 1HE2 GLN A  24      31.713  47.849  57.274  1.00  6.08              
ATOM    401 2HE2 GLN A  24      31.251  46.551  56.168  1.00  6.08              
ATOM    402  C   GLN A  24      36.398  50.405  55.508  1.00  6.08              
ATOM    403  O   GLN A  24      37.172  50.376  54.554  1.00  6.08              
ATOM    404  N   PHE A  25      36.754  50.081  56.747  1.00  7.27              
ATOM    405  H   PHE A  25      36.057  50.139  57.472  1.00  7.27              
ATOM    406  CA  PHE A  25      38.119  49.787  57.165  1.00  7.27              
ATOM    407  HA  PHE A  25      38.767  50.515  56.680  1.00  7.27              
ATOM    408  CB  PHE A  25      38.211  50.027  58.686  1.00  7.27              
ATOM    409  HB1 PHE A  25      38.009  51.083  58.871  1.00  7.27              
ATOM    410  HB2 PHE A  25      39.234  49.847  59.007  1.00  7.27              
ATOM    411  CG  PHE A  25      37.269  49.205  59.553  1.00  7.27              
ATOM    412  CD1 PHE A  25      37.605  47.891  59.938  1.00  7.27              
ATOM    413  HD1 PHE A  25      38.537  47.448  59.618  1.00  7.27              
ATOM    414  CE1 PHE A  25      36.738  47.149  60.760  1.00  7.27              
ATOM    415  HE1 PHE A  25      37.002  46.143  61.055  1.00  7.27              
ATOM    416  CZ  PHE A  25      35.537  47.721  61.214  1.00  7.27              
ATOM    417  HZ  PHE A  25      34.877  47.161  61.863  1.00  7.27              
ATOM    418  CE2 PHE A  25      35.203  49.035  60.843  1.00  7.27              
ATOM    419  HE2 PHE A  25      34.292  49.488  61.211  1.00  7.27              
ATOM    420  CD2 PHE A  25      36.065  49.775  60.014  1.00  7.27              
ATOM    421  HD2 PHE A  25      35.811  50.793  59.760  1.00  7.27              
ATOM    422  C   PHE A  25      38.668  48.413  56.742  1.00  7.27              
ATOM    423  O   PHE A  25      39.549  47.861  57.395  1.00  7.27              
ATOM    424  N   ASN A  26      38.136  47.851  55.659  1.00  7.88              
ATOM    425  H   ASN A  26      37.517  48.440  55.115  1.00  7.88              
ATOM    426  CA  ASN A  26      38.463  46.567  55.064  1.00  7.88              
ATOM    427  HA  ASN A  26      38.478  45.820  55.860  1.00  7.88              
ATOM    428  CB  ASN A  26      37.301  46.229  54.102  1.00  7.88              
ATOM    429  HB1 ASN A  26      37.335  46.883  53.230  1.00  7.88              
ATOM    430  HB2 ASN A  26      36.350  46.406  54.607  1.00  7.88              
ATOM    431  CG  ASN A  26      37.279  44.783  53.633  1.00  7.88              
ATOM    432  OD1 ASN A  26      36.635  43.933  54.218  1.00  7.88              
ATOM    433  ND2 ASN A  26      37.961  44.455  52.564  1.00  7.88              
ATOM    434 1HD2 ASN A  26      38.663  45.104  52.235  1.00  7.88              
ATOM    435 2HD2 ASN A  26      37.922  43.495  52.282  1.00  7.88              
ATOM    436  C   ASN A  26      39.854  46.532  54.396  1.00  7.88              
ATOM    437  O   ASN A  26      40.001  46.198  53.219  1.00  7.88              
ATOM    438  N   VAL A  27      40.883  46.860  55.166  1.00  6.46              
ATOM    439  H   VAL A  27      40.677  47.103  56.132  1.00  6.46              
ATOM    440  CA  VAL A  27      42.244  46.426  54.888  1.00  6.46              
ATOM    441  HA  VAL A  27      42.271  45.990  53.890  1.00  6.46              
ATOM    442  CB  VAL A  27      43.199  47.636  54.850  1.00  6.46              
ATOM    443  HB  VAL A  27      42.726  48.405  54.238  1.00  6.46              
ATOM    444  CG1 VAL A  27      43.478  48.248  56.222  1.00  6.46              
ATOM    445 1HG1 VAL A  27      44.024  49.185  56.108  1.00  6.46              
ATOM    446 2HG1 VAL A  27      42.542  48.452  56.742  1.00  6.46              
ATOM    447 3HG1 VAL A  27      44.079  47.555  56.801  1.00  6.46              
ATOM    448  CG2 VAL A  27      44.532  47.300  54.168  1.00  6.46              
ATOM    449 1HG2 VAL A  27      45.108  46.609  54.781  1.00  6.46              
ATOM    450 2HG2 VAL A  27      44.348  46.868  53.184  1.00  6.46              
ATOM    451 3HG2 VAL A  27      45.111  48.216  54.038  1.00  6.46              
ATOM    452  C   VAL A  27      42.603  45.296  55.849  1.00  6.46              
ATOM    453  O   VAL A  27      41.986  45.177  56.901  1.00  6.46              
ATOM    454  N   GLU A  28      43.594  44.456  55.533  1.00  5.31              
ATOM    455  H   GLU A  28      44.067  44.555  54.649  1.00  5.31              
ATOM    456  CA  GLU A  28      44.078  43.410  56.458  1.00  5.31              
ATOM    457  HA  GLU A  28      43.205  42.903  56.873  1.00  5.31              
ATOM    458  CB  GLU A  28      44.925  42.364  55.684  1.00  5.31              
ATOM    459  HB1 GLU A  28      45.886  42.806  55.434  1.00  5.31              
ATOM    460  HB2 GLU A  28      44.428  42.144  54.739  1.00  5.31              
ATOM    461  CG  GLU A  28      45.121  41.016  56.430  1.00  5.31              
ATOM    462  HG1 GLU A  28      44.483  40.277  55.940  1.00  5.31              
ATOM    463  HG2 GLU A  28      44.739  41.109  57.448  1.00  5.31              
ATOM    464  CD  GLU A  28      46.559  40.438  56.507  1.00  5.31              
ATOM    465  OE1 GLU A  28      47.578  41.109  56.213  1.00  5.31              
ATOM    466  OE2 GLU A  28      46.701  39.268  56.940  1.00  5.31              
ATOM    467  C   GLU A  28      44.868  43.979  57.668  1.00  5.31              
ATOM    468  O   GLU A  28      45.793  43.363  58.189  1.00  5.31              
ATOM    469  N   ASP A  29      44.499  45.182  58.117  1.00  4.17              
ATOM    470  H   ASP A  29      43.681  45.601  57.697  1.00  4.17              
ATOM    471  CA  ASP A  29      44.998  45.791  59.346  1.00  4.17              
ATOM    472  HA  ASP A  29      46.035  46.083  59.205  1.00  4.17              
ATOM    473  CB  ASP A  29      44.197  47.046  59.686  1.00  4.17              
ATOM    474  HB1 ASP A  29      43.132  46.809  59.712  1.00  4.17              
ATOM    475  HB2 ASP A  29      44.370  47.786  58.910  1.00  4.17              
ATOM    476  CG  ASP A  29      44.628  47.648  61.024  1.00  4.17              
ATOM    477  OD1 ASP A  29      45.734  48.229  61.049  1.00  4.17              
ATOM    478  OD2 ASP A  29      43.802  47.634  61.970  1.00  4.17              
ATOM    479  C   ASP A  29      44.958  44.838  60.536  1.00  4.17              
ATOM    480  O   ASP A  29      45.906  44.725  61.303  1.00  4.17              
ATOM    481  N   LEU A  30      43.857  44.095  60.618  1.00  4.75              
ATOM    482  H   LEU A  30      43.174  44.220  59.887  1.00  4.75              
ATOM    483  CA  LEU A  30      43.540  43.166  61.689  1.00  4.75              
ATOM    484  HA  LEU A  30      43.726  43.689  62.628  1.00  4.75              
ATOM    485  CB  LEU A  30      42.032  42.832  61.618  1.00  4.75              
ATOM    486  HB1 LEU A  30      41.784  42.149  62.432  1.00  4.75              
ATOM    487  HB2 LEU A  30      41.836  42.316  60.677  1.00  4.75              
ATOM    488  CG  LEU A  30      41.098  44.062  61.717  1.00  4.75              
ATOM    489  HG  LEU A  30      41.313  44.749  60.899  1.00  4.75              
ATOM    490  CD1 LEU A  30      39.635  43.639  61.590  1.00  4.75              
ATOM    491 1HD1 LEU A  30      38.991  44.518  61.617  1.00  4.75              
ATOM    492 2HD1 LEU A  30      39.484  43.126  60.640  1.00  4.75              
ATOM    493 3HD1 LEU A  30      39.367  42.969  62.407  1.00  4.75              
ATOM    494  CD2 LEU A  30      41.254  44.817  63.041  1.00  4.75              
ATOM    495 1HD2 LEU A  30      40.532  45.631  63.089  1.00  4.75              
ATOM    496 2HD2 LEU A  30      41.095  44.141  63.882  1.00  4.75              
ATOM    497 3HD2 LEU A  30      42.253  45.250  63.108  1.00  4.75              
ATOM    498  C   LEU A  30      44.430  41.928  61.763  1.00  4.75              
ATOM    499  O   LEU A  30      44.171  41.046  62.583  1.00  4.75              
ATOM    500  N   HIS A  31      45.495  41.856  60.956  1.00  3.62              
ATOM    501  H   HIS A  31      45.679  42.637  60.335  1.00  3.62              
ATOM    502  CA  HIS A  31      46.577  40.932  61.247  1.00  3.62              
ATOM    503  HA  HIS A  31      46.091  40.039  61.635  1.00  3.62              
ATOM    504  CB  HIS A  31      47.282  40.448  60.002  1.00  3.62              
ATOM    505  HB1 HIS A  31      48.051  41.157  59.706  1.00  3.62              
ATOM    506  HB2 HIS A  31      46.546  40.370  59.207  1.00  3.62              
ATOM    507  CG  HIS A  31      47.840  39.073  60.280  1.00  3.62              
ATOM    508  ND1 HIS A  31      48.895  38.785  61.157  1.00  3.62              
ATOM    509  CE1 HIS A  31      48.968  37.444  61.206  1.00  3.62              
ATOM    510  HE1 HIS A  31      49.669  36.890  61.816  1.00  3.62              
ATOM    511  NE2 HIS A  31      48.048  36.891  60.397  1.00  3.62              
ATOM    512  HE2 HIS A  31      47.878  35.899  60.282  1.00  3.62              
ATOM    513  CD2 HIS A  31      47.322  37.904  59.812  1.00  3.62              
ATOM    514  HD2 HIS A  31      46.474  37.809  59.138  1.00  3.62              
ATOM    515  C   HIS A  31      47.521  41.484  62.324  1.00  3.62              
ATOM    516  O   HIS A  31      48.140  42.548  62.149  1.00  3.62              
ATOM    517  N   PRO A  32      47.707  40.747  63.439  1.00  3.50              
ATOM    518  CD  PRO A  32      46.954  39.568  63.862  1.00  3.50              
ATOM    519  HD1 PRO A  32      47.270  38.699  63.286  1.00  3.50              
ATOM    520  HD2 PRO A  32      45.880  39.712  63.761  1.00  3.50              
ATOM    521  CG  PRO A  32      47.287  39.351  65.336  1.00  3.50              
ATOM    522  HG1 PRO A  32      47.257  38.296  65.607  1.00  3.50              
ATOM    523  HG2 PRO A  32      46.602  39.934  65.954  1.00  3.50              
ATOM    524  CB  PRO A  32      48.693  39.929  65.446  1.00  3.50              
ATOM    525  HB1 PRO A  32      49.416  39.185  65.108  1.00  3.50              
ATOM    526  HB2 PRO A  32      48.919  40.249  66.463  1.00  3.50              
ATOM    527  CA  PRO A  32      48.652  41.110  64.474  1.00  3.50              
ATOM    528  HA  PRO A  32      48.247  41.974  65.001  1.00  3.50              
ATOM    529  C   PRO A  32      50.068  41.477  64.014  1.00  3.50              
ATOM    530  O   PRO A  32      50.761  42.192  64.733  1.00  3.50              
ATOM    531  N   LYS A  33      50.513  41.042  62.826  1.00  4.00              
ATOM    532  H   LYS A  33      49.915  40.425  62.290  1.00  4.00              
ATOM    533  CA  LYS A  33      51.763  41.536  62.229  1.00  4.00              
ATOM    534  HA  LYS A  33      52.547  41.404  62.974  1.00  4.00              
ATOM    535  CB  LYS A  33      52.154  40.676  61.003  1.00  4.00              
ATOM    536  HB1 LYS A  33      52.144  39.629  61.316  1.00  4.00              
ATOM    537  HB2 LYS A  33      53.181  40.925  60.727  1.00  4.00              
ATOM    538  CG  LYS A  33      51.270  40.825  59.746  1.00  4.00              
ATOM    539  HG1 LYS A  33      51.428  41.814  59.324  1.00  4.00              
ATOM    540  HG2 LYS A  33      50.228  40.745  60.038  1.00  4.00              
ATOM    541  CD  LYS A  33      51.599  39.794  58.644  1.00  4.00              
ATOM    542  HD1 LYS A  33      52.463  39.200  58.946  1.00  4.00              
ATOM    543  HD2 LYS A  33      51.900  40.346  57.758  1.00  4.00              
ATOM    544  CE  LYS A  33      50.455  38.817  58.289  1.00  4.00              
ATOM    545  HE1 LYS A  33      50.190  38.264  59.190  1.00  4.00              
ATOM    546  HE2 LYS A  33      50.838  38.091  57.569  1.00  4.00              
ATOM    547  NZ  LYS A  33      49.249  39.479  57.728  1.00  4.00              
ATOM    548  HZ1 LYS A  33      49.369  39.893  56.814  1.00  4.00              
ATOM    549  HZ2 LYS A  33      48.445  38.865  57.587  1.00  4.00              
ATOM    550  HZ3 LYS A  33      48.887  40.222  58.301  1.00  4.00              
ATOM    551  C   LYS A  33      51.724  43.033  61.937  1.00  4.00              
ATOM    552  O   LYS A  33      52.607  43.771  62.371  1.00  4.00              
ATOM    553  N   MET A  34      50.678  43.480  61.246  1.00  3.45              
ATOM    554  H   MET A  34      49.914  42.840  61.076  1.00  3.45              
ATOM    555  CA  MET A  34      50.453  44.883  60.925  1.00  3.45              
ATOM    556  HA  MET A  34      51.327  45.274  60.410  1.00  3.45              
ATOM    557  CB  MET A  34      49.237  44.982  59.992  1.00  3.45              
ATOM    558  HB1 MET A  34      48.361  44.566  60.486  1.00  3.45              
ATOM    559  HB2 MET A  34      49.429  44.379  59.105  1.00  3.45              
ATOM    560  CG  MET A  34      48.910  46.409  59.553  1.00  3.45              
ATOM    561  HG1 MET A  34      48.586  46.983  60.421  1.00  3.45              
ATOM    562  HG2 MET A  34      48.069  46.356  58.869  1.00  3.45              
ATOM    563  SD  MET A  34      50.235  47.317  58.711  1.00  3.45              
ATOM    564  CE  MET A  34      49.244  48.760  58.235  1.00  3.45              
ATOM    565  HE1 MET A  34      48.544  48.484  57.447  1.00  3.45              
ATOM    566  HE2 MET A  34      48.680  49.117  59.096  1.00  3.45              
ATOM    567  HE3 MET A  34      49.893  49.557  57.878  1.00  3.45              
ATOM    568  C   MET A  34      50.284  45.681  62.214  1.00  3.45              
ATOM    569  O   MET A  34      51.021  46.643  62.412  1.00  3.45              
ATOM    570  N   LEU A  35      49.433  45.210  63.136  1.00  2.89              
ATOM    571  H   LEU A  35      48.838  44.424  62.898  1.00  2.89              
ATOM    572  CA  LEU A  35      49.219  45.930  64.402  1.00  2.89              
ATOM    573  HA  LEU A  35      48.842  46.928  64.172  1.00  2.89              
ATOM    574  CB  LEU A  35      48.161  45.183  65.241  1.00  2.89              
ATOM    575  HB1 LEU A  35      47.984  45.762  66.149  1.00  2.89              
ATOM    576  HB2 LEU A  35      48.574  44.220  65.543  1.00  2.89              
ATOM    577  CG  LEU A  35      46.806  44.928  64.555  1.00  2.89              
ATOM    578  HG  LEU A  35      46.950  44.285  63.692  1.00  2.89              
ATOM    579  CD1 LEU A  35      45.876  44.215  65.534  1.00  2.89              
ATOM    580 1HD1 LEU A  35      44.931  43.997  65.037  1.00  2.89              
ATOM    581 2HD1 LEU A  35      46.321  43.273  65.851  1.00  2.89              
ATOM    582 3HD1 LEU A  35      45.689  44.841  66.406  1.00  2.89              
ATOM    583  CD2 LEU A  35      46.119  46.218  64.124  1.00  2.89              
ATOM    584 1HD2 LEU A  35      45.131  45.991  63.722  1.00  2.89              
ATOM    585 2HD2 LEU A  35      46.025  46.895  64.968  1.00  2.89              
ATOM    586 3HD2 LEU A  35      46.684  46.698  63.323  1.00  2.89              
ATOM    587  C   LEU A  35      50.489  46.105  65.238  1.00  2.89              
ATOM    588  O   LEU A  35      50.777  47.201  65.702  1.00  2.89              
ATOM    589  N   SER A  36      51.281  45.042  65.401  1.00  2.87              
ATOM    590  H   SER A  36      50.973  44.153  65.017  1.00  2.87              
ATOM    591  CA  SER A  36      52.548  45.088  66.143  1.00  2.87              
ATOM    592  HA  SER A  36      52.352  45.455  67.151  1.00  2.87              
ATOM    593  CB  SER A  36      53.177  43.695  66.251  1.00  2.87              
ATOM    594  HB1 SER A  36      54.078  43.756  66.862  1.00  2.87              
ATOM    595  HB2 SER A  36      53.450  43.334  65.257  1.00  2.87              
ATOM    596  OG  SER A  36      52.281  42.784  66.844  1.00  2.87              
ATOM    597  HG  SER A  36      51.625  42.523  66.169  1.00  2.87              
ATOM    598  C   SER A  36      53.561  46.018  65.484  1.00  2.87              
ATOM    599  O   SER A  36      54.255  46.769  66.170  1.00  2.87              
ATOM    600  N   ARG A  37      53.628  46.006  64.146  1.00  2.76              
ATOM    601  H   ARG A  37      53.012  45.370  63.645  1.00  2.76              
ATOM    602  CA  ARG A  37      54.517  46.886  63.378  1.00  2.76              
ATOM    603  HA  ARG A  37      55.527  46.790  63.780  1.00  2.76              
ATOM    604  CB  ARG A  37      54.529  46.419  61.907  1.00  2.76              
ATOM    605  HB1 ARG A  37      55.015  47.175  61.295  1.00  2.76              
ATOM    606  HB2 ARG A  37      53.501  46.312  61.562  1.00  2.76              
ATOM    607  CG  ARG A  37      55.292  45.078  61.726  1.00  2.76              
ATOM    608  HG1 ARG A  37      54.927  44.351  62.444  1.00  2.76              
ATOM    609  HG2 ARG A  37      56.319  45.258  62.006  1.00  2.76              
ATOM    610  CD  ARG A  37      55.308  44.422  60.326  1.00  2.76              
ATOM    611  HD1 ARG A  37      55.223  43.342  60.443  1.00  2.76              
ATOM    612  HD2 ARG A  37      56.263  44.633  59.849  1.00  2.76              
ATOM    613  NE  ARG A  37      54.242  44.918  59.449  1.00  2.76              
ATOM    614  HE  ARG A  37      53.945  45.862  59.594  1.00  2.76              
ATOM    615  CZ  ARG A  37      53.583  44.305  58.491  1.00  2.76              
ATOM    616  NH1 ARG A  37      53.836  43.117  58.002  1.00  2.76              
ATOM    617 1HH1 ARG A  37      54.699  42.599  58.188  1.00  2.76              
ATOM    618 2HH1 ARG A  37      53.279  42.787  57.227  1.00  2.76              
ATOM    619  NH2 ARG A  37      52.574  44.919  57.968  1.00  2.76              
ATOM    620 1HH2 ARG A  37      52.285  45.827  58.277  1.00  2.76              
ATOM    621 2HH2 ARG A  37      52.090  44.443  57.220  1.00  2.76              
ATOM    622  C   ARG A  37      54.157  48.370  63.533  1.00  2.76              
ATOM    623  O   ARG A  37      55.057  49.209  63.684  1.00  2.76              
ATOM    624  N   LEU A  38      52.862  48.685  63.564  1.00  2.50              
ATOM    625  H   LEU A  38      52.183  47.946  63.389  1.00  2.50              
ATOM    626  CA  LEU A  38      52.344  50.015  63.873  1.00  2.50              
ATOM    627  HA  LEU A  38      52.815  50.754  63.233  1.00  2.50              
ATOM    628  CB  LEU A  38      50.830  50.024  63.582  1.00  2.50              
ATOM    629  HB1 LEU A  38      50.332  50.687  64.292  1.00  2.50              
ATOM    630  HB2 LEU A  38      50.424  49.026  63.755  1.00  2.50              
ATOM    631  CG  LEU A  38      50.434  50.502  62.173  1.00  2.50              
ATOM    632  HG  LEU A  38      50.547  51.586  62.134  1.00  2.50              
ATOM    633  CD1 LEU A  38      51.265  49.908  61.030  1.00  2.50              
ATOM    634 1HD1 LEU A  38      50.896  50.290  60.080  1.00  2.50              
ATOM    635 2HD1 LEU A  38      52.311  50.184  61.124  1.00  2.50              
ATOM    636 3HD1 LEU A  38      51.170  48.823  61.037  1.00  2.50              
ATOM    637  CD2 LEU A  38      48.963  50.150  61.953  1.00  2.50              
ATOM    638 1HD2 LEU A  38      48.633  50.456  60.965  1.00  2.50              
ATOM    639 2HD2 LEU A  38      48.808  49.072  62.031  1.00  2.50              
ATOM    640 3HD2 LEU A  38      48.343  50.645  62.698  1.00  2.50              
ATOM    641  C   LEU A  38      52.598  50.428  65.314  1.00  2.50              
ATOM    642  O   LEU A  38      52.991  51.568  65.521  1.00  2.50              
ATOM    643  N   TYR A  39      52.416  49.540  66.290  1.00  2.35              
ATOM    644  H   TYR A  39      51.967  48.653  66.069  1.00  2.35              
ATOM    645  CA  TYR A  39      52.635  49.884  67.689  1.00  2.35              
ATOM    646  HA  TYR A  39      52.116  50.825  67.866  1.00  2.35              
ATOM    647  CB  TYR A  39      52.046  48.833  68.643  1.00  2.35              
ATOM    648  HB1 TYR A  39      52.579  48.885  69.594  1.00  2.35              
ATOM    649  HB2 TYR A  39      52.201  47.834  68.232  1.00  2.35              
ATOM    650  CG  TYR A  39      50.574  49.056  68.952  1.00  2.35              
ATOM    651  CD1 TYR A  39      49.632  48.029  68.740  1.00  2.35              
ATOM    652  HD1 TYR A  39      49.953  47.071  68.348  1.00  2.35              
ATOM    653  CE1 TYR A  39      48.269  48.253  69.025  1.00  2.35              
ATOM    654  HE1 TYR A  39      47.535  47.479  68.853  1.00  2.35              
ATOM    655  CZ  TYR A  39      47.843  49.508  69.507  1.00  2.35              
ATOM    656  OH  TYR A  39      46.528  49.760  69.737  1.00  2.35              
ATOM    657  HH  TYR A  39      46.403  50.674  69.998  1.00  2.35              
ATOM    658  CE2 TYR A  39      48.784  50.538  69.708  1.00  2.35              
ATOM    659  HE2 TYR A  39      48.447  51.511  70.030  1.00  2.35              
ATOM    660  CD2 TYR A  39      50.148  50.305  69.456  1.00  2.35              
ATOM    661  HD2 TYR A  39      50.861  51.099  69.622  1.00  2.35              
ATOM    662  C   TYR A  39      54.096  50.182  67.984  1.00  2.35              
ATOM    663  O   TYR A  39      54.405  51.223  68.565  1.00  2.35              
ATOM    664  N   LYS A  40      55.000  49.318  67.509  1.00  2.42              
ATOM    665  H   LYS A  40      54.663  48.483  67.035  1.00  2.42              
ATOM    666  CA  LYS A  40      56.443  49.535  67.652  1.00  2.42              
ATOM    667  HA  LYS A  40      56.652  49.752  68.701  1.00  2.42              
ATOM    668  CB  LYS A  40      57.245  48.285  67.237  1.00  2.42              
ATOM    669  HB1 LYS A  40      58.161  48.612  66.742  1.00  2.42              
ATOM    670  HB2 LYS A  40      56.683  47.699  66.509  1.00  2.42              
ATOM    671  CG  LYS A  40      57.675  47.386  68.414  1.00  2.42              
ATOM    672  HG1 LYS A  40      58.312  47.962  69.085  1.00  2.42              
ATOM    673  HG2 LYS A  40      58.298  46.595  67.993  1.00  2.42              
ATOM    674  CD  LYS A  40      56.558  46.698  69.226  1.00  2.42              
ATOM    675  HD1 LYS A  40      57.007  45.891  69.805  1.00  2.42              
ATOM    676  HD2 LYS A  40      55.855  46.239  68.527  1.00  2.42              
ATOM    677  CE  LYS A  40      55.772  47.598  70.195  1.00  2.42              
ATOM    678  HE1 LYS A  40      55.003  46.999  70.692  1.00  2.42              
ATOM    679  HE2 LYS A  40      55.251  48.368  69.626  1.00  2.42              
ATOM    680  NZ  LYS A  40      56.626  48.259  71.213  1.00  2.42              
ATOM    681  HZ1 LYS A  40      56.111  49.062  71.598  1.00  2.42              
ATOM    682  HZ2 LYS A  40      56.901  47.639  71.959  1.00  2.42              
ATOM    683  HZ3 LYS A  40      57.430  48.704  70.792  1.00  2.42              
ATOM    684  C   LYS A  40      56.919  50.791  66.931  1.00  2.42              
ATOM    685  O   LYS A  40      57.759  51.501  67.493  1.00  2.42              
ATOM    686  N   ARG A  41      56.392  51.117  65.740  1.00  2.29              
ATOM    687  H   ARG A  41      55.712  50.507  65.302  1.00  2.29              
ATOM    688  CA  ARG A  41      56.768  52.402  65.121  1.00  2.29              
ATOM    689  HA  ARG A  41      57.835  52.538  65.302  1.00  2.29              
ATOM    690  CB  ARG A  41      56.667  52.361  63.588  1.00  2.29              
ATOM    691  HB1 ARG A  41      57.133  51.439  63.237  1.00  2.29              
ATOM    692  HB2 ARG A  41      57.241  53.196  63.183  1.00  2.29              
ATOM    693  CG  ARG A  41      55.241  52.451  63.052  1.00  2.29              
ATOM    694  HG1 ARG A  41      54.859  53.446  63.277  1.00  2.29              
ATOM    695  HG2 ARG A  41      54.624  51.725  63.562  1.00  2.29              
ATOM    696  CD  ARG A  41      55.162  52.219  61.534  1.00  2.29              
ATOM    697  HD1 ARG A  41      55.877  52.883  61.046  1.00  2.29              
ATOM    698  HD2 ARG A  41      54.156  52.483  61.204  1.00  2.29              
ATOM    699  NE  ARG A  41      55.427  50.822  61.130  1.00  2.29              
ATOM    700  HE  ARG A  41      55.482  50.128  61.863  1.00  2.29              
ATOM    701  CZ  ARG A  41      55.525  50.400  59.879  1.00  2.29              
ATOM    702  NH1 ARG A  41      55.405  51.185  58.852  1.00  2.29              
ATOM    703 1HH1 ARG A  41      55.241  52.172  58.966  1.00  2.29              
ATOM    704 2HH1 ARG A  41      55.531  50.793  57.929  1.00  2.29              
ATOM    705  NH2 ARG A  41      55.732  49.157  59.580  1.00  2.29              
ATOM    706 1HH2 ARG A  41      56.058  48.481  60.252  1.00  2.29              
ATOM    707 2HH2 ARG A  41      55.755  48.906  58.597  1.00  2.29              
ATOM    708  C   ARG A  41      56.159  53.646  65.789  1.00  2.29              
ATOM    709  O   ARG A  41      56.829  54.672  65.794  1.00  2.29              
ATOM    710  N   PHE A  42      54.983  53.560  66.418  1.00  2.22              
ATOM    711  H   PHE A  42      54.442  52.709  66.387  1.00  2.22              
ATOM    712  CA  PHE A  42      54.505  54.664  67.248  1.00  2.22              
ATOM    713  HA  PHE A  42      54.544  55.581  66.653  1.00  2.22              
ATOM    714  CB  PHE A  42      53.067  54.516  67.739  1.00  2.22              
ATOM    715  HB1 PHE A  42      52.994  53.677  68.433  1.00  2.22              
ATOM    716  HB2 PHE A  42      52.432  54.298  66.885  1.00  2.22              
ATOM    717  CG  PHE A  42      52.565  55.786  68.423  1.00  2.22              
ATOM    718  CD1 PHE A  42      51.746  56.683  67.722  1.00  2.22              
ATOM    719  HD1 PHE A  42      51.555  56.522  66.681  1.00  2.22              
ATOM    720  CE1 PHE A  42      51.201  57.812  68.349  1.00  2.22              
ATOM    721  HE1 PHE A  42      50.545  58.482  67.811  1.00  2.22              
ATOM    722  CZ  PHE A  42      51.538  58.095  69.676  1.00  2.22              
ATOM    723  HZ  PHE A  42      51.130  58.968  70.157  1.00  2.22              
ATOM    724  CE2 PHE A  42      52.458  57.286  70.351  1.00  2.22              
ATOM    725  HE2 PHE A  42      52.801  57.580  71.332  1.00  2.22              
ATOM    726  CD2 PHE A  42      52.960  56.128  69.732  1.00  2.22              
ATOM    727  HD2 PHE A  42      53.669  55.517  70.266  1.00  2.22              
ATOM    728  C   PHE A  42      55.418  54.888  68.445  1.00  2.22              
ATOM    729  O   PHE A  42      55.861  56.009  68.632  1.00  2.22              
ATOM    730  N   ASP A  43      55.735  53.837  69.221  1.00  2.10              
ATOM    731  H   ASP A  43      55.294  52.941  69.051  1.00  2.10              
ATOM    732  CA  ASP A  43      56.688  53.966  70.334  1.00  2.10              
ATOM    733  HA  ASP A  43      56.251  54.560  71.138  1.00  2.10              
ATOM    734  CB  ASP A  43      57.111  52.581  70.873  1.00  2.10              
ATOM    735  HB1 ASP A  43      57.970  52.720  71.532  1.00  2.10              
ATOM    736  HB2 ASP A  43      57.445  51.957  70.045  1.00  2.10              
ATOM    737  CG  ASP A  43      56.061  51.814  71.669  1.00  2.10              
ATOM    738  OD1 ASP A  43      55.687  50.702  71.230  1.00  2.10              
ATOM    739  OD2 ASP A  43      55.708  52.255  72.780  1.00  2.10              
ATOM    740  C   ASP A  43      57.966  54.670  69.866  1.00  2.10              
ATOM    741  O   ASP A  43      58.355  55.702  70.400  1.00  2.10              
ATOM    742  N   THR A  44      58.561  54.131  68.796  1.00  2.32              
ATOM    743  H   THR A  44      58.143  53.299  68.411  1.00  2.32              
ATOM    744  CA  THR A  44      59.785  54.663  68.177  1.00  2.32              
ATOM    745  HA  THR A  44      60.614  54.535  68.872  1.00  2.32              
ATOM    746  CB  THR A  44      60.110  53.895  66.885  1.00  2.32              
ATOM    747  HB  THR A  44      59.298  54.044  66.175  1.00  2.32              
ATOM    748  CG2 THR A  44      61.412  54.315  66.206  1.00  2.32              
ATOM    749 1HG2 THR A  44      61.586  53.700  65.325  1.00  2.32              
ATOM    750 2HG2 THR A  44      61.353  55.353  65.880  1.00  2.32              
ATOM    751 3HG2 THR A  44      62.247  54.201  66.898  1.00  2.32              
ATOM    752  OG1 THR A  44      60.228  52.508  67.143  1.00  2.32              
ATOM    753  HG1 THR A  44      59.367  52.211  67.484  1.00  2.32              
ATOM    754  C   THR A  44      59.709  56.151  67.838  1.00  2.32              
ATOM    755  O   THR A  44      60.706  56.854  67.996  1.00  2.32              
ATOM    756  N   PHE A  45      58.551  56.640  67.385  1.00  2.16              
ATOM    757  H   PHE A  45      57.739  56.041  67.329  1.00  2.16              
ATOM    758  CA  PHE A  45      58.393  58.045  67.010  1.00  2.16              
ATOM    759  HA  PHE A  45      59.383  58.460  66.834  1.00  2.16              
ATOM    760  CB  PHE A  45      57.640  58.160  65.681  1.00  2.16              
ATOM    761  HB1 PHE A  45      57.492  59.217  65.469  1.00  2.16              
ATOM    762  HB2 PHE A  45      56.664  57.692  65.801  1.00  2.16              
ATOM    763  CG  PHE A  45      58.342  57.576  64.467  1.00  2.16              
ATOM    764  CD1 PHE A  45      59.668  57.944  64.156  1.00  2.16              
ATOM    765  HD1 PHE A  45      60.201  58.635  64.794  1.00  2.16              
ATOM    766  CE1 PHE A  45      60.300  57.414  63.018  1.00  2.16              
ATOM    767  HE1 PHE A  45      61.323  57.689  62.796  1.00  2.16              
ATOM    768  CZ  PHE A  45      59.607  56.523  62.179  1.00  2.16              
ATOM    769  HZ  PHE A  45      60.098  56.115  61.307  1.00  2.16              
ATOM    770  CE2 PHE A  45      58.279  56.169  62.475  1.00  2.16              
ATOM    771  HE2 PHE A  45      57.746  55.486  61.832  1.00  2.16              
ATOM    772  CD2 PHE A  45      57.648  56.700  63.614  1.00  2.16              
ATOM    773  HD2 PHE A  45      56.628  56.434  63.852  1.00  2.16              
ATOM    774  C   PHE A  45      57.817  58.958  68.095  1.00  2.16              
ATOM    775  O   PHE A  45      57.691  60.158  67.866  1.00  2.16              
ATOM    776  N   ASP A  46      57.534  58.411  69.270  1.00  2.19              
ATOM    777  H   ASP A  46      57.655  57.409  69.367  1.00  2.19              
ATOM    778  CA  ASP A  46      57.124  59.112  70.485  1.00  2.19              
ATOM    779  HA  ASP A  46      56.815  60.134  70.269  1.00  2.19              
ATOM    780  CB  ASP A  46      55.926  58.341  71.060  1.00  2.19              
ATOM    781  HB1 ASP A  46      56.183  57.281  71.110  1.00  2.19              
ATOM    782  HB2 ASP A  46      55.094  58.439  70.363  1.00  2.19              
ATOM    783  CG  ASP A  46      55.447  58.761  72.451  1.00  2.19              
ATOM    784  OD1 ASP A  46      54.632  57.972  72.997  1.00  2.19              
ATOM    785  OD2 ASP A  46      55.846  59.825  72.982  1.00  2.19              
ATOM    786  C   ASP A  46      58.341  59.137  71.419  1.00  2.19              
ATOM    787  O   ASP A  46      58.497  58.351  72.362  1.00  2.19              
ATOM    788  N   LEU A  47      59.297  59.983  71.045  1.00  2.61              
ATOM    789  H   LEU A  47      59.058  60.640  70.311  1.00  2.61              
ATOM    790  CA  LEU A  47      60.620  60.049  71.664  1.00  2.61              
ATOM    791  HA  LEU A  47      61.026  59.038  71.712  1.00  2.61              
ATOM    792  CB  LEU A  47      61.484  60.923  70.740  1.00  2.61              
ATOM    793  HB1 LEU A  47      61.069  61.933  70.740  1.00  2.61              
ATOM    794  HB2 LEU A  47      61.397  60.530  69.728  1.00  2.61              
ATOM    795  CG  LEU A  47      62.974  61.005  71.102  1.00  2.61              
ATOM    796  HG  LEU A  47      63.096  61.496  72.067  1.00  2.61              
ATOM    797  CD1 LEU A  47      63.655  59.634  71.146  1.00  2.61              
ATOM    798 1HD1 LEU A  47      64.725  59.755  71.302  1.00  2.61              
ATOM    799 2HD1 LEU A  47      63.256  59.057  71.980  1.00  2.61              
ATOM    800 3HD1 LEU A  47      63.474  59.093  70.216  1.00  2.61              
ATOM    801  CD2 LEU A  47      63.683  61.855  70.042  1.00  2.61              
ATOM    802 1HD2 LEU A  47      64.731  61.971  70.314  1.00  2.61              
ATOM    803 2HD2 LEU A  47      63.604  61.374  69.067  1.00  2.61              
ATOM    804 3HD2 LEU A  47      63.219  62.840  69.997  1.00  2.61              
ATOM    805  C   LEU A  47      60.573  60.618  73.092  1.00  2.61              
ATOM    806  O   LEU A  47      61.466  60.340  73.890  1.00  2.61              
ATOM    807  N   ASP A  48      59.517  61.369  73.418  1.00  2.60              
ATOM    808  H   ASP A  48      58.853  61.599  72.688  1.00  2.60              
ATOM    809  CA  ASP A  48      59.204  61.766  74.796  1.00  2.60              
ATOM    810  HA  ASP A  48      60.121  62.084  75.295  1.00  2.60              
ATOM    811  CB  ASP A  48      58.229  62.957  74.788  1.00  2.60              
ATOM    812  HB1 ASP A  48      57.943  63.179  75.818  1.00  2.60              
ATOM    813  HB2 ASP A  48      57.323  62.662  74.255  1.00  2.60              
ATOM    814  CG  ASP A  48      58.794  64.244  74.174  1.00  2.60              
ATOM    815  OD1 ASP A  48      58.043  64.855  73.378  1.00  2.60              
ATOM    816  OD2 ASP A  48      59.917  64.651  74.558  1.00  2.60              
ATOM    817  C   ASP A  48      58.588  60.629  75.634  1.00  2.60              
ATOM    818  O   ASP A  48      58.678  60.644  76.865  1.00  2.60              
ATOM    819  N   SER A  49      57.988  59.636  74.967  1.00  2.38              
ATOM    820  H   SER A  49      57.899  59.737  73.961  1.00  2.38              
ATOM    821  CA  SER A  49      57.316  58.465  75.545  1.00  2.38              
ATOM    822  HA  SER A  49      56.899  57.919  74.699  1.00  2.38              
ATOM    823  CB  SER A  49      58.333  57.523  76.192  1.00  2.38              
ATOM    824  HB1 SER A  49      57.817  56.692  76.674  1.00  2.38              
ATOM    825  HB2 SER A  49      58.919  58.058  76.940  1.00  2.38              
ATOM    826  OG  SER A  49      59.185  57.002  75.186  1.00  2.38              
ATOM    827  HG  SER A  49      59.073  57.556  74.393  1.00  2.38              
ATOM    828  C   SER A  49      56.095  58.782  76.410  1.00  2.38              
ATOM    829  O   SER A  49      55.828  58.093  77.399  1.00  2.38              
ATOM    830  N   ASP A  50      55.318  59.796  76.022  1.00  2.39              
ATOM    831  H   ASP A  50      55.540  60.260  75.143  1.00  2.39              
ATOM    832  CA  ASP A  50      54.082  60.176  76.720  1.00  2.39              
ATOM    833  HA  ASP A  50      54.166  59.814  77.744  1.00  2.39              
ATOM    834  CB  ASP A  50      53.950  61.698  76.834  1.00  2.39              
ATOM    835  HB1 ASP A  50      54.931  62.151  76.991  1.00  2.39              
ATOM    836  HB2 ASP A  50      53.331  61.925  77.703  1.00  2.39              
ATOM    837  CG  ASP A  50      53.298  62.291  75.596  1.00  2.39              
ATOM    838  OD1 ASP A  50      53.731  61.907  74.486  1.00  2.39              
ATOM    839  OD2 ASP A  50      52.358  63.104  75.748  1.00  2.39              
ATOM    840  C   ASP A  50      52.810  59.525  76.161  1.00  2.39              
ATOM    841  O   ASP A  50      51.763  59.532  76.811  1.00  2.39              
ATOM    842  N   GLY A  51      52.906  58.934  74.971  1.00  2.29              
ATOM    843  H   GLY A  51      53.807  58.960  74.492  1.00  2.29              
ATOM    844  CA  GLY A  51      51.793  58.370  74.225  1.00  2.29              
ATOM    845  HA1 GLY A  51      50.988  58.105  74.910  1.00  2.29              
ATOM    846  HA2 GLY A  51      52.137  57.467  73.731  1.00  2.29              
ATOM    847  C   GLY A  51      51.222  59.299  73.165  1.00  2.29              
ATOM    848  O   GLY A  51      50.256  58.893  72.513  1.00  2.29              
ATOM    849  N   LYS A  52      51.795  60.496  72.973  1.00  2.32              
ATOM    850  H   LYS A  52      52.560  60.769  73.596  1.00  2.32              
ATOM    851  CA  LYS A  52      51.525  61.384  71.833  1.00  2.32              
ATOM    852  HA  LYS A  52      50.544  61.128  71.431  1.00  2.32              
ATOM    853  CB  LYS A  52      51.462  62.875  72.288  1.00  2.32              
ATOM    854  HB1 LYS A  52      51.421  62.923  73.375  1.00  2.32              
ATOM    855  HB2 LYS A  52      50.478  63.222  71.965  1.00  2.32              
ATOM    856  CG  LYS A  52      52.471  63.949  71.767  1.00  2.32              
ATOM    857  HG1 LYS A  52      51.866  64.836  71.575  1.00  2.32              
ATOM    858  HG2 LYS A  52      52.896  63.695  70.804  1.00  2.32              
ATOM    859  CD  LYS A  52      53.605  64.422  72.702  1.00  2.32              
ATOM    860  HD1 LYS A  52      53.367  64.192  73.732  1.00  2.32              
ATOM    861  HD2 LYS A  52      53.618  65.512  72.657  1.00  2.32              
ATOM    862  CE  LYS A  52      55.045  63.985  72.367  1.00  2.32              
ATOM    863  HE1 LYS A  52      55.724  64.404  73.115  1.00  2.32              
ATOM    864  HE2 LYS A  52      55.328  64.425  71.411  1.00  2.32              
ATOM    865  NZ  LYS A  52      55.272  62.522  72.305  1.00  2.32              
ATOM    866  HZ1 LYS A  52      54.739  62.061  71.582  1.00  2.32              
ATOM    867  HZ2 LYS A  52      56.239  62.328  72.048  1.00  2.32              
ATOM    868  HZ3 LYS A  52      55.028  62.045  73.175  1.00  2.32              
ATOM    869  C   LYS A  52      52.539  61.156  70.713  1.00  2.32              
ATOM    870  O   LYS A  52      53.661  60.724  70.940  1.00  2.32              
ATOM    871  N   MET A  53      52.199  61.609  69.516  1.00  1.90              
ATOM    872  H   MET A  53      51.217  61.776  69.347  1.00  1.90              
ATOM    873  CA  MET A  53      53.158  62.081  68.514  1.00  1.90              
ATOM    874  HA  MET A  53      54.163  62.116  68.933  1.00  1.90              
ATOM    875  CB  MET A  53      53.165  61.140  67.303  1.00  1.90              
ATOM    876  HB1 MET A  53      53.605  61.683  66.467  1.00  1.90              
ATOM    877  HB2 MET A  53      52.140  60.880  67.033  1.00  1.90              
ATOM    878  CG  MET A  53      53.974  59.858  67.510  1.00  1.90              
ATOM    879  HG1 MET A  53      53.542  59.286  68.330  1.00  1.90              
ATOM    880  HG2 MET A  53      54.992  60.127  67.795  1.00  1.90              
ATOM    881  SD  MET A  53      54.037  58.812  66.023  1.00  1.90              
ATOM    882  CE  MET A  53      54.894  59.947  64.900  1.00  1.90              
ATOM    883  HE1 MET A  53      55.368  59.381  64.101  1.00  1.90              
ATOM    884  HE2 MET A  53      54.184  60.656  64.476  1.00  1.90              
ATOM    885  HE3 MET A  53      55.660  60.494  65.452  1.00  1.90              
ATOM    886  C   MET A  53      52.772  63.466  68.024  1.00  1.90              
ATOM    887  O   MET A  53      51.608  63.678  67.699  1.00  1.90              
ATOM    888  N   GLU A  54      53.721  64.386  67.884  1.00  2.21              
ATOM    889  H   GLU A  54      54.656  64.173  68.242  1.00  2.21              
ATOM    890  CA  GLU A  54      53.485  65.708  67.289  1.00  2.21              
ATOM    891  HA  GLU A  54      52.454  65.752  66.934  1.00  2.21              
ATOM    892  CB  GLU A  54      53.646  66.842  68.331  1.00  2.21              
ATOM    893  HB1 GLU A  54      54.219  67.664  67.899  1.00  2.21              
ATOM    894  HB2 GLU A  54      54.221  66.469  69.180  1.00  2.21              
ATOM    895  CG  GLU A  54      52.307  67.411  68.853  1.00  2.21              
ATOM    896  HG1 GLU A  54      52.533  68.081  69.686  1.00  2.21              
ATOM    897  HG2 GLU A  54      51.717  66.586  69.254  1.00  2.21              
ATOM    898  CD  GLU A  54      51.470  68.190  67.812  1.00  2.21              
ATOM    899  OE1 GLU A  54      50.451  68.801  68.200  1.00  2.21              
ATOM    900  OE2 GLU A  54      51.811  68.146  66.608  1.00  2.21              
ATOM    901  C   GLU A  54      54.331  65.964  66.029  1.00  2.21              
ATOM    902  O   GLU A  54      55.361  65.331  65.755  1.00  2.21              
ATOM    903  N   MET A  55      53.873  66.944  65.248  1.00  2.14              
ATOM    904  H   MET A  55      53.045  67.452  65.568  1.00  2.14              
ATOM    905  CA  MET A  55      54.544  67.403  64.038  1.00  2.14              
ATOM    906  HA  MET A  55      54.673  66.525  63.408  1.00  2.14              
ATOM    907  CB  MET A  55      53.651  68.380  63.258  1.00  2.14              
ATOM    908  HB1 MET A  55      53.569  69.327  63.795  1.00  2.14              
ATOM    909  HB2 MET A  55      52.655  67.945  63.165  1.00  2.14              
ATOM    910  CG  MET A  55      54.223  68.626  61.851  1.00  2.14              
ATOM    911  HG1 MET A  55      54.565  67.675  61.440  1.00  2.14              
ATOM    912  HG2 MET A  55      55.094  69.275  61.948  1.00  2.14              
ATOM    913  SD  MET A  55      53.101  69.376  60.638  1.00  2.14              
ATOM    914  CE  MET A  55      52.029  67.959  60.267  1.00  2.14              
ATOM    915  HE1 MET A  55      51.247  68.274  59.578  1.00  2.14              
ATOM    916  HE2 MET A  55      52.612  67.161  59.809  1.00  2.14              
ATOM    917  HE3 MET A  55      51.563  67.588  61.180  1.00  2.14              
ATOM    918  C   MET A  55      55.950  67.963  64.297  1.00  2.14              
ATOM    919  O   MET A  55      56.803  67.923  63.409  1.00  2.14              
ATOM    920  N   ASP A  56      56.194  68.422  65.525  1.00  2.15              
ATOM    921  H   ASP A  56      55.426  68.449  66.176  1.00  2.15              
ATOM    922  CA  ASP A  56      57.514  68.833  65.997  1.00  2.15              
ATOM    923  HA  ASP A  56      57.929  69.502  65.241  1.00  2.15              
ATOM    924  CB  ASP A  56      57.369  69.639  67.304  1.00  2.15              
ATOM    925  HB1 ASP A  56      57.457  68.969  68.161  1.00  2.15              
ATOM    926  HB2 ASP A  56      56.374  70.089  67.340  1.00  2.15              
ATOM    927  CG  ASP A  56      58.387  70.785  67.412  1.00  2.15              
ATOM    928  OD1 ASP A  56      58.505  71.567  66.442  1.00  2.15              
ATOM    929  OD2 ASP A  56      59.043  70.889  68.473  1.00  2.15              
ATOM    930  C   ASP A  56      58.491  67.638  66.102  1.00  2.15              
ATOM    931  O   ASP A  56      59.524  67.642  65.437  1.00  2.15              
ATOM    932  N   GLU A  57      58.132  66.544  66.794  1.00  2.09              
ATOM    933  H   GLU A  57      57.254  66.550  67.292  1.00  2.09              
ATOM    934  CA  GLU A  57      58.963  65.319  66.847  1.00  2.09              
ATOM    935  HA  GLU A  57      59.907  65.546  67.333  1.00  2.09              
ATOM    936  CB  GLU A  57      58.246  64.201  67.644  1.00  2.09              
ATOM    937  HB1 GLU A  57      58.792  63.268  67.499  1.00  2.09              
ATOM    938  HB2 GLU A  57      57.251  64.064  67.218  1.00  2.09              
ATOM    939  CG  GLU A  57      58.108  64.424  69.157  1.00  2.09              
ATOM    940  HG1 GLU A  57      57.773  65.448  69.339  1.00  2.09              
ATOM    941  HG2 GLU A  57      59.087  64.295  69.627  1.00  2.09              
ATOM    942  CD  GLU A  57      57.080  63.447  69.759  1.00  2.09              
ATOM    943  OE1 GLU A  57      55.877  63.648  69.462  1.00  2.09              
ATOM    944  OE2 GLU A  57      57.460  62.518  70.516  1.00  2.09              
ATOM    945  C   GLU A  57      59.287  64.769  65.443  1.00  2.09              
ATOM    946  O   GLU A  57      60.435  64.509  65.019  1.00  2.09              
ATOM    947  N   VAL A  58      58.194  64.642  64.697  1.00  2.06              
ATOM    948  H   VAL A  58      57.308  64.912  65.122  1.00  2.06              
ATOM    949  CA  VAL A  58      58.186  64.194  63.311  1.00  2.06              
ATOM    950  HA  VAL A  58      58.590  63.183  63.250  1.00  2.06              
ATOM    951  CB  VAL A  58      56.703  64.175  62.885  1.00  2.06              
ATOM    952  HB  VAL A  58      56.209  65.025  63.347  1.00  2.06              
ATOM    953  CG1 VAL A  58      56.435  64.324  61.391  1.00  2.06              
ATOM    954 1HG1 VAL A  58      55.364  64.288  61.230  1.00  2.06              
ATOM    955 2HG1 VAL A  58      56.789  65.292  61.037  1.00  2.06              
ATOM    956 3HG1 VAL A  58      56.942  63.530  60.846  1.00  2.06              
ATOM    957  CG2 VAL A  58      56.028  62.898  63.410  1.00  2.06              
ATOM    958 1HG2 VAL A  58      54.970  62.908  63.152  1.00  2.06              
ATOM    959 2HG2 VAL A  58      56.498  62.017  62.971  1.00  2.06              
ATOM    960 3HG2 VAL A  58      56.117  62.855  64.497  1.00  2.06              
ATOM    961  C   VAL A  58      59.033  65.070  62.379  1.00  2.06              
ATOM    962  O   VAL A  58      59.507  64.557  61.368  1.00  2.06              
ATOM    963  N   LEU A  59      59.255  66.350  62.701  1.00  2.18              
ATOM    964  H   LEU A  59      58.779  66.732  63.512  1.00  2.18              
ATOM    965  CA  LEU A  59      60.176  67.241  61.992  1.00  2.18              
ATOM    966  HA  LEU A  59      60.175  66.963  60.939  1.00  2.18              
ATOM    967  CB  LEU A  59      59.646  68.685  62.108  1.00  2.18              
ATOM    968  HB1 LEU A  59      59.696  68.985  63.155  1.00  2.18              
ATOM    969  HB2 LEU A  59      58.599  68.696  61.807  1.00  2.18              
ATOM    970  CG  LEU A  59      60.385  69.737  61.259  1.00  2.18              
ATOM    971  HG  LEU A  59      61.454  69.697  61.460  1.00  2.18              
ATOM    972  CD1 LEU A  59      60.142  69.538  59.756  1.00  2.18              
ATOM    973 1HD1 LEU A  59      60.647  70.332  59.207  1.00  2.18              
ATOM    974 2HD1 LEU A  59      60.572  68.589  59.441  1.00  2.18              
ATOM    975 3HD1 LEU A  59      59.075  69.552  59.538  1.00  2.18              
ATOM    976  CD2 LEU A  59      59.879  71.132  61.637  1.00  2.18              
ATOM    977 1HD2 LEU A  59      60.431  71.886  61.078  1.00  2.18              
ATOM    978 2HD2 LEU A  59      58.813  71.218  61.430  1.00  2.18              
ATOM    979 3HD2 LEU A  59      60.044  71.301  62.703  1.00  2.18              
ATOM    980  C   LEU A  59      61.633  67.126  62.490  1.00  2.18              
ATOM    981  O   LEU A  59      62.572  67.255  61.696  1.00  2.18              
ATOM    982  N   TYR A  60      61.855  66.790  63.766  1.00  2.32              
ATOM    983  H   TYR A  60      61.066  66.758  64.412  1.00  2.32              
ATOM    984  CA  TYR A  60      63.201  66.475  64.255  1.00  2.32              
ATOM    985  HA  TYR A  60      63.831  67.354  64.113  1.00  2.32              
ATOM    986  CB  TYR A  60      63.235  66.083  65.750  1.00  2.32              
ATOM    987  HB1 TYR A  60      64.282  66.003  66.043  1.00  2.32              
ATOM    988  HB2 TYR A  60      62.814  65.081  65.841  1.00  2.32              
ATOM    989  CG  TYR A  60      62.551  66.940  66.804  1.00  2.32              
ATOM    990  CD1 TYR A  60      62.238  68.298  66.588  1.00  2.32              
ATOM    991  HD1 TYR A  60      62.479  68.779  65.653  1.00  2.32              
ATOM    992  CE1 TYR A  60      61.519  69.018  67.564  1.00  2.32              
ATOM    993  HE1 TYR A  60      61.215  70.037  67.378  1.00  2.32              
ATOM    994  CZ  TYR A  60      61.139  68.392  68.773  1.00  2.32              
ATOM    995  OH  TYR A  60      60.383  69.053  69.687  1.00  2.32              
ATOM    996  HH  TYR A  60      59.957  69.848  69.289  1.00  2.32              
ATOM    997  CE2 TYR A  60      61.517  67.057  69.021  1.00  2.32              
ATOM    998  HE2 TYR A  60      61.212  66.591  69.949  1.00  2.32              
ATOM    999  CD2 TYR A  60      62.221  66.336  68.037  1.00  2.32              
ATOM   1000  HD2 TYR A  60      62.462  65.298  68.215  1.00  2.32              
ATOM   1001  C   TYR A  60      63.835  65.317  63.487  1.00  2.32              
ATOM   1002  O   TYR A  60      65.038  65.358  63.238  1.00  2.32              
ATOM   1003  N   TRP A  61      63.075  64.272  63.124  1.00  2.36              
ATOM   1004  H   TRP A  61      62.095  64.257  63.389  1.00  2.36              
ATOM   1005  CA  TRP A  61      63.666  63.179  62.308  1.00  2.36              
ATOM   1006  HA  TRP A  61      64.518  62.795  62.865  1.00  2.36              
ATOM   1007  CB  TRP A  61      62.681  62.006  62.169  1.00  2.36              
ATOM   1008  HB1 TRP A  61      62.676  61.656  61.136  1.00  2.36              
ATOM   1009  HB2 TRP A  61      61.667  62.342  62.394  1.00  2.36              
ATOM   1010  CG  TRP A  61      63.014  60.835  63.045  1.00  2.36              
ATOM   1011  CD1 TRP A  61      63.818  59.799  62.708  1.00  2.36              
ATOM   1012  HD1 TRP A  61      64.314  59.686  61.751  1.00  2.36              
ATOM   1013  NE1 TRP A  61      63.917  58.922  63.773  1.00  2.36              
ATOM   1014  HE1 TRP A  61      64.475  58.067  63.763  1.00  2.36              
ATOM   1015  CE2 TRP A  61      63.191  59.359  64.858  1.00  2.36              
ATOM   1016  CZ2 TRP A  61      62.987  58.837  66.142  1.00  2.36              
ATOM   1017  HZ2 TRP A  61      63.439  57.902  66.439  1.00  2.36              
ATOM   1018  CH2 TRP A  61      62.148  59.525  67.032  1.00  2.36              
ATOM   1019  HH2 TRP A  61      61.951  59.117  68.015  1.00  2.36              
ATOM   1020  CZ3 TRP A  61      61.529  60.723  66.631  1.00  2.36              
ATOM   1021  HZ3 TRP A  61      60.862  61.237  67.313  1.00  2.36              
ATOM   1022  CE3 TRP A  61      61.751  61.242  65.341  1.00  2.36              
ATOM   1023  HE3 TRP A  61      61.261  62.160  65.053  1.00  2.36              
ATOM   1024  CD2 TRP A  61      62.588  60.575  64.420  1.00  2.36              
ATOM   1025  C   TRP A  61      64.251  63.580  60.934  1.00  2.36              
ATOM   1026  O   TRP A  61      65.402  63.215  60.654  1.00  2.36              
ATOM   1027  N   PRO A  62      63.547  64.322  60.059  1.00  2.23              
ATOM   1028  CD  PRO A  62      62.132  64.624  60.048  1.00  2.23              
ATOM   1029  HD1 PRO A  62      61.809  65.000  61.010  1.00  2.23              
ATOM   1030  HD2 PRO A  62      61.572  63.724  59.792  1.00  2.23              
ATOM   1031  CG  PRO A  62      61.934  65.683  58.959  1.00  2.23              
ATOM   1032  HG1 PRO A  62      62.109  66.681  59.355  1.00  2.23              
ATOM   1033  HG2 PRO A  62      60.948  65.637  58.504  1.00  2.23              
ATOM   1034  CB  PRO A  62      63.034  65.359  57.960  1.00  2.23              
ATOM   1035  HB1 PRO A  62      63.332  66.243  57.393  1.00  2.23              
ATOM   1036  HB2 PRO A  62      62.704  64.571  57.285  1.00  2.23              
ATOM   1037  CA  PRO A  62      64.162  64.827  58.847  1.00  2.23              
ATOM   1038  HA  PRO A  62      64.640  64.004  58.318  1.00  2.23              
ATOM   1039  C   PRO A  62      65.228  65.891  59.099  1.00  2.23              
ATOM   1040  O   PRO A  62      66.167  65.971  58.307  1.00  2.23              
ATOM   1041  N   ASP A  63      65.163  66.670  60.182  1.00  2.14              
ATOM   1042  H   ASP A  63      64.322  66.706  60.752  1.00  2.14              
ATOM   1043  CA  ASP A  63      66.245  67.625  60.434  1.00  2.14              
ATOM   1044  HA  ASP A  63      66.508  68.059  59.465  1.00  2.14              
ATOM   1045  CB  ASP A  63      65.740  68.817  61.249  1.00  2.14              
ATOM   1046  HB1 ASP A  63      66.558  69.208  61.856  1.00  2.14              
ATOM   1047  HB2 ASP A  63      64.926  68.524  61.913  1.00  2.14              
ATOM   1048  CG  ASP A  63      65.283  69.899  60.255  1.00  2.14              
ATOM   1049  OD1 ASP A  63      64.188  69.810  59.652  1.00  2.14              
ATOM   1050  OD2 ASP A  63      66.108  70.798  59.989  1.00  2.14              
ATOM   1051  C   ASP A  63      67.572  66.945  60.859  1.00  2.14              
ATOM   1052  O   ASP A  63      68.649  67.242  60.317  1.00  2.14              
ATOM   1053  N   ARG A  64      67.480  65.884  61.676  1.00  2.24              
ATOM   1054  H   ARG A  64      66.557  65.690  62.059  1.00  2.24              
ATOM   1055  CA  ARG A  64      68.551  64.898  61.910  1.00  2.24              
ATOM   1056  HA  ARG A  64      69.383  65.378  62.424  1.00  2.24              
ATOM   1057  CB  ARG A  64      68.018  63.722  62.765  1.00  2.24              
ATOM   1058  HB1 ARG A  64      68.727  62.894  62.697  1.00  2.24              
ATOM   1059  HB2 ARG A  64      67.087  63.379  62.330  1.00  2.24              
ATOM   1060  CG  ARG A  64      67.772  63.992  64.261  1.00  2.24              
ATOM   1061  HG1 ARG A  64      67.427  65.017  64.396  1.00  2.24              
ATOM   1062  HG2 ARG A  64      68.720  63.887  64.790  1.00  2.24              
ATOM   1063  CD  ARG A  64      66.727  63.041  64.896  1.00  2.24              
ATOM   1064  HD1 ARG A  64      65.733  63.377  64.605  1.00  2.24              
ATOM   1065  HD2 ARG A  64      66.796  63.136  65.981  1.00  2.24              
ATOM   1066  NE  ARG A  64      66.879  61.628  64.484  1.00  2.24              
ATOM   1067  HE  ARG A  64      67.053  61.449  63.508  1.00  2.24              
ATOM   1068  CZ  ARG A  64      66.786  60.535  65.221  1.00  2.24              
ATOM   1069  NH1 ARG A  64      66.456  60.494  66.480  1.00  2.24              
ATOM   1070 1HH1 ARG A  64      66.169  61.315  66.971  1.00  2.24              
ATOM   1071 2HH1 ARG A  64      66.502  59.575  66.930  1.00  2.24              
ATOM   1072  NH2 ARG A  64      67.052  59.390  64.694  1.00  2.24              
ATOM   1073 1HH2 ARG A  64      67.316  59.314  63.722  1.00  2.24              
ATOM   1074 2HH2 ARG A  64      67.079  58.588  65.326  1.00  2.24              
ATOM   1075  C   ARG A  64      69.122  64.334  60.605  1.00  2.24              
ATOM   1076  O   ARG A  64      70.343  64.302  60.412  1.00  2.24              
ATOM   1077  N   MET A  65      68.232  63.897  59.708  1.00  2.21              
ATOM   1078  H   MET A  65      67.252  63.916  59.959  1.00  2.21              
ATOM   1079  CA  MET A  65      68.626  63.375  58.398  1.00  2.21              
ATOM   1080  HA  MET A  65      69.239  62.493  58.563  1.00  2.21              
ATOM   1081  CB  MET A  65      67.377  62.954  57.605  1.00  2.21              
ATOM   1082  HB1 MET A  65      66.805  63.833  57.328  1.00  2.21              
ATOM   1083  HB2 MET A  65      66.744  62.324  58.231  1.00  2.21              
ATOM   1084  CG  MET A  65      67.702  62.191  56.319  1.00  2.21              
ATOM   1085  HG1 MET A  65      68.432  62.743  55.726  1.00  2.21              
ATOM   1086  HG2 MET A  65      66.792  62.130  55.726  1.00  2.21              
ATOM   1087  SD  MET A  65      68.290  60.506  56.612  1.00  2.21              
ATOM   1088  CE  MET A  65      70.064  60.767  56.335  1.00  2.21              
ATOM   1089  HE1 MET A  65      70.624  59.854  56.523  1.00  2.21              
ATOM   1090  HE2 MET A  65      70.215  61.070  55.301  1.00  2.21              
ATOM   1091  HE3 MET A  65      70.445  61.541  56.996  1.00  2.21              
ATOM   1092  C   MET A  65      69.490  64.363  57.606  1.00  2.21              
ATOM   1093  O   MET A  65      70.610  64.005  57.215  1.00  2.21              
ATOM   1094  N   ARG A  66      69.022  65.619  57.472  1.00  2.21              
ATOM   1095  H   ARG A  66      68.109  65.843  57.860  1.00  2.21              
ATOM   1096  CA  ARG A  66      69.815  66.675  56.831  1.00  2.21              
ATOM   1097  HA  ARG A  66      69.961  66.383  55.790  1.00  2.21              
ATOM   1098  CB  ARG A  66      69.173  68.072  56.852  1.00  2.21              
ATOM   1099  HB1 ARG A  66      69.222  68.505  57.853  1.00  2.21              
ATOM   1100  HB2 ARG A  66      68.122  67.951  56.588  1.00  2.21              
ATOM   1101  CG  ARG A  66      69.819  69.036  55.822  1.00  2.21              
ATOM   1102  HG1 ARG A  66      69.144  69.877  55.727  1.00  2.21              
ATOM   1103  HG2 ARG A  66      69.864  68.528  54.858  1.00  2.21              
ATOM   1104  CD  ARG A  66      71.193  69.677  56.089  1.00  2.21              
ATOM   1105  HD1 ARG A  66      71.948  68.915  56.251  1.00  2.21              
ATOM   1106  HD2 ARG A  66      71.134  70.291  56.984  1.00  2.21              
ATOM   1107  NE  ARG A  66      71.631  70.497  54.936  1.00  2.21              
ATOM   1108  HE  ARG A  66      72.154  70.020  54.207  1.00  2.21              
ATOM   1109  CZ  ARG A  66      71.374  71.773  54.694  1.00  2.21              
ATOM   1110  NH1 ARG A  66      70.720  72.542  55.509  1.00  2.21              
ATOM   1111 1HH1 ARG A  66      70.495  72.223  56.429  1.00  2.21              
ATOM   1112 2HH1 ARG A  66      70.433  73.467  55.166  1.00  2.21              
ATOM   1113  NH2 ARG A  66      71.760  72.312  53.581  1.00  2.21              
ATOM   1114 1HH2 ARG A  66      72.077  71.679  52.858  1.00  2.21              
ATOM   1115 2HH2 ARG A  66      71.546  73.290  53.361  1.00  2.21              
ATOM   1116  C   ARG A  66      71.202  66.726  57.442  1.00  2.21              
ATOM   1117  O   ARG A  66      72.181  66.626  56.714  1.00  2.21              
ATOM   1118  N   GLN A  67      71.286  66.812  58.767  1.00  2.64              
ATOM   1119  H   GLN A  67      70.430  66.836  59.311  1.00  2.64              
ATOM   1120  CA  GLN A  67      72.577  66.947  59.442  1.00  2.64              
ATOM   1121  HA  GLN A  67      73.171  67.660  58.871  1.00  2.64              
ATOM   1122  CB  GLN A  67      72.343  67.528  60.852  1.00  2.64              
ATOM   1123  HB1 GLN A  67      73.305  67.627  61.356  1.00  2.64              
ATOM   1124  HB2 GLN A  67      71.743  66.823  61.430  1.00  2.64              
ATOM   1125  CG  GLN A  67      71.648  68.907  60.881  1.00  2.64              
ATOM   1126  HG1 GLN A  67      71.655  69.273  61.908  1.00  2.64              
ATOM   1127  HG2 GLN A  67      70.609  68.798  60.578  1.00  2.64              
ATOM   1128  CD  GLN A  67      72.293  69.969  59.990  1.00  2.64              
ATOM   1129  OE1 GLN A  67      71.638  70.735  59.302  1.00  2.64              
ATOM   1130  NE2 GLN A  67      73.603  70.053  59.935  1.00  2.64              
ATOM   1131 1HE2 GLN A  67      74.183  69.399  60.430  1.00  2.64              
ATOM   1132 2HE2 GLN A  67      73.983  70.729  59.298  1.00  2.64              
ATOM   1133  C   GLN A  67      73.449  65.671  59.495  1.00  2.64              
ATOM   1134  O   GLN A  67      74.525  65.707  60.096  1.00  2.64              
ATOM   1135  N   LEU A  68      73.034  64.573  58.855  1.00  2.70              
ATOM   1136  H   LEU A  68      72.103  64.561  58.455  1.00  2.70              
ATOM   1137  CA  LEU A  68      73.915  63.425  58.567  1.00  2.70              
ATOM   1138  HA  LEU A  68      74.936  63.665  58.860  1.00  2.70              
ATOM   1139  CB  LEU A  68      73.421  62.231  59.410  1.00  2.70              
ATOM   1140  HB1 LEU A  68      73.953  61.330  59.104  1.00  2.70              
ATOM   1141  HB2 LEU A  68      72.362  62.080  59.194  1.00  2.70              
ATOM   1142  CG  LEU A  68      73.610  62.406  60.928  1.00  2.70              
ATOM   1143  HG  LEU A  68      73.163  63.341  61.263  1.00  2.70              
ATOM   1144  CD1 LEU A  68      72.906  61.260  61.662  1.00  2.70              
ATOM   1145 1HD1 LEU A  68      73.058  61.362  62.736  1.00  2.70              
ATOM   1146 2HD1 LEU A  68      71.838  61.315  61.455  1.00  2.70              
ATOM   1147 3HD1 LEU A  68      73.297  60.301  61.322  1.00  2.70              
ATOM   1148  CD2 LEU A  68      75.087  62.381  61.332  1.00  2.70              
ATOM   1149 1HD2 LEU A  68      75.607  63.231  60.891  1.00  2.70              
ATOM   1150 2HD2 LEU A  68      75.173  62.462  62.414  1.00  2.70              
ATOM   1151 3HD2 LEU A  68      75.555  61.456  60.996  1.00  2.70              
ATOM   1152  C   LEU A  68      74.012  63.074  57.072  1.00  2.70              
ATOM   1153  O   LEU A  68      74.518  62.006  56.713  1.00  2.70              
ATOM   1154  N   VAL A  69      73.585  63.998  56.210  1.00  2.69              
ATOM   1155  H   VAL A  69      73.149  64.838  56.573  1.00  2.69              
ATOM   1156  CA  VAL A  69      74.031  64.065  54.804  1.00  2.69              
ATOM   1157  HA  VAL A  69      74.810  63.327  54.619  1.00  2.69              
ATOM   1158  CB  VAL A  69      72.867  63.758  53.847  1.00  2.69              
ATOM   1159  HB  VAL A  69      73.219  63.807  52.820  1.00  2.69              
ATOM   1160  CG1 VAL A  69      72.347  62.341  54.070  1.00  2.69              
ATOM   1161 1HG1 VAL A  69      71.495  62.168  53.418  1.00  2.69              
ATOM   1162 2HG1 VAL A  69      73.136  61.628  53.831  1.00  2.69              
ATOM   1163 3HG1 VAL A  69      72.044  62.210  55.105  1.00  2.69              
ATOM   1164  CG2 VAL A  69      71.712  64.752  53.992  1.00  2.69              
ATOM   1165 1HG2 VAL A  69      71.069  64.614  53.137  1.00  2.69              
ATOM   1166 2HG2 VAL A  69      71.153  64.555  54.900  1.00  2.69              
ATOM   1167 3HG2 VAL A  69      72.073  65.778  53.996  1.00  2.69              
ATOM   1168  C   VAL A  69      74.647  65.435  54.525  1.00  2.69              
ATOM   1169  O   VAL A  69      74.992  66.155  55.461  1.00  2.69              
ATOM   1170  N   ASN A  70      74.778  65.818  53.254  1.00  2.79              
ATOM   1171  H   ASN A  70      74.627  65.132  52.511  1.00  2.79              
ATOM   1172  CA  ASN A  70      75.227  67.151  52.879  1.00  2.79              
ATOM   1173  HA  ASN A  70      75.604  67.673  53.760  1.00  2.79              
ATOM   1174  CB  ASN A  70      76.409  67.029  51.898  1.00  2.79              
ATOM   1175  HB1 ASN A  70      76.772  68.027  51.658  1.00  2.79              
ATOM   1176  HB2 ASN A  70      76.075  66.560  50.974  1.00  2.79              
ATOM   1177  CG  ASN A  70      77.576  66.231  52.465  1.00  2.79              
ATOM   1178  OD1 ASN A  70      78.512  66.777  53.029  1.00  2.79              
ATOM   1179  ND2 ASN A  70      77.562  64.926  52.319  1.00  2.79              
ATOM   1180 1HD2 ASN A  70      76.760  64.492  51.849  1.00  2.79              
ATOM   1181 2HD2 ASN A  70      78.301  64.393  52.724  1.00  2.79              
ATOM   1182  C   ASN A  70      74.095  68.025  52.322  1.00  2.79              
ATOM   1183  O   ASN A  70      73.954  69.169  52.756  1.00  2.79              
ATOM   1184  N   ALA A  71      73.270  67.465  51.428  1.00  2.28              
ATOM   1185  H   ALA A  71      73.556  66.551  51.073  1.00  2.28              
ATOM   1186  CA  ALA A  71      71.989  67.966  50.893  1.00  2.28              
ATOM   1187  HA  ALA A  71      71.966  67.648  49.849  1.00  2.28              
ATOM   1188  CB  ALA A  71      70.847  67.215  51.586  1.00  2.28              
ATOM   1189  HB1 ALA A  71      69.891  67.525  51.164  1.00  2.28              
ATOM   1190  HB2 ALA A  71      70.973  66.145  51.422  1.00  2.28              
ATOM   1191  HB3 ALA A  71      70.854  67.432  52.655  1.00  2.28              
ATOM   1192  C   ALA A  71      71.715  69.483  50.881  1.00  2.28              
ATOM   1193  O   ALA A  71      71.552  70.123  51.923  1.00  2.28              
ATOM   1194  N   THR A  72      71.553  70.068  49.689  1.00  2.45              
ATOM   1195  H   THR A  72      71.565  69.499  48.848  1.00  2.45              
ATOM   1196  CA  THR A  72      71.220  71.495  49.568  1.00  2.45              
ATOM   1197  HA  THR A  72      72.009  72.044  50.082  1.00  2.45              
ATOM   1198  CB  THR A  72      71.195  72.029  48.126  1.00  2.45              
ATOM   1199  HB  THR A  72      71.087  73.113  48.180  1.00  2.45              
ATOM   1200  CG2 THR A  72      72.475  71.746  47.341  1.00  2.45              
ATOM   1201 1HG2 THR A  72      72.398  72.201  46.354  1.00  2.45              
ATOM   1202 2HG2 THR A  72      73.327  72.177  47.867  1.00  2.45              
ATOM   1203 3HG2 THR A  72      72.634  70.674  47.227  1.00  2.45              
ATOM   1204  OG1 THR A  72      70.090  71.540  47.414  1.00  2.45              
ATOM   1205  HG1 THR A  72      70.281  70.609  47.186  1.00  2.45              
ATOM   1206  C   THR A  72      69.915  71.888  50.251  1.00  2.45              
ATOM   1207  O   THR A  72      69.024  71.061  50.425  1.00  2.45              
ATOM   1208  N   ASP A  73      69.785  73.159  50.633  1.00  2.48              
ATOM   1209  H   ASP A  73      70.590  73.773  50.595  1.00  2.48              
ATOM   1210  CA  ASP A  73      68.622  73.658  51.372  1.00  2.48              
ATOM   1211  HA  ASP A  73      68.537  73.050  52.263  1.00  2.48              
ATOM   1212  CB  ASP A  73      68.904  75.066  51.902  1.00  2.48              
ATOM   1213  HB1 ASP A  73      68.018  75.452  52.409  1.00  2.48              
ATOM   1214  HB2 ASP A  73      69.169  75.735  51.080  1.00  2.48              
ATOM   1215  CG  ASP A  73      70.060  74.951  52.901  1.00  2.48              
ATOM   1216  OD1 ASP A  73      71.218  74.863  52.436  1.00  2.48              
ATOM   1217  OD2 ASP A  73      69.818  74.709  54.104  1.00  2.48              
ATOM   1218  C   ASP A  73      67.278  73.474  50.635  1.00  2.48              
ATOM   1219  O   ASP A  73      66.242  73.288  51.269  1.00  2.48              
ATOM   1220  N   GLU A  74      67.306  73.390  49.303  1.00  2.53              
ATOM   1221  H   GLU A  74      68.196  73.521  48.850  1.00  2.53              
ATOM   1222  CA  GLU A  74      66.173  72.981  48.462  1.00  2.53              
ATOM   1223  HA  GLU A  74      65.291  73.553  48.753  1.00  2.53              
ATOM   1224  CB  GLU A  74      66.534  73.352  47.007  1.00  2.53              
ATOM   1225  HB1 GLU A  74      67.481  72.887  46.731  1.00  2.53              
ATOM   1226  HB2 GLU A  74      66.706  74.429  46.994  1.00  2.53              
ATOM   1227  CG  GLU A  74      65.470  73.061  45.930  1.00  2.53              
ATOM   1228  HG1 GLU A  74      65.616  73.781  45.121  1.00  2.53              
ATOM   1229  HG2 GLU A  74      64.480  73.248  46.353  1.00  2.53              
ATOM   1230  CD  GLU A  74      65.522  71.652  45.312  1.00  2.53              
ATOM   1231  OE1 GLU A  74      66.478  70.884  45.563  1.00  2.53              
ATOM   1232  OE2 GLU A  74      64.569  71.275  44.595  1.00  2.53              
ATOM   1233  C   GLU A  74      65.816  71.496  48.616  1.00  2.53              
ATOM   1234  O   GLU A  74      64.641  71.159  48.743  1.00  2.53              
ATOM   1235  N   GLN A  75      66.809  70.604  48.685  1.00  2.38              
ATOM   1236  H   GLN A  75      67.758  70.945  48.598  1.00  2.38              
ATOM   1237  CA  GLN A  75      66.604  69.176  48.952  1.00  2.38              
ATOM   1238  HA  GLN A  75      65.868  68.785  48.262  1.00  2.38              
ATOM   1239  CB  GLN A  75      67.916  68.382  48.756  1.00  2.38              
ATOM   1240  HB1 GLN A  75      67.768  67.368  49.122  1.00  2.38              
ATOM   1241  HB2 GLN A  75      68.696  68.834  49.365  1.00  2.38              
ATOM   1242  CG  GLN A  75      68.415  68.271  47.307  1.00  2.38              
ATOM   1243  HG1 GLN A  75      68.208  69.200  46.775  1.00  2.38              
ATOM   1244  HG2 GLN A  75      67.890  67.461  46.799  1.00  2.38              
ATOM   1245  CD  GLN A  75      69.924  68.029  47.252  1.00  2.38              
ATOM   1246  OE1 GLN A  75      70.706  68.963  47.176  1.00  2.38              
ATOM   1247  NE2 GLN A  75      70.417  66.815  47.314  1.00  2.38              
ATOM   1248 1HE2 GLN A  75      69.818  65.989  47.334  1.00  2.38              
ATOM   1249 2HE2 GLN A  75      71.410  66.678  47.230  1.00  2.38              
ATOM   1250  C   GLN A  75      66.061  68.923  50.364  1.00  2.38              
ATOM   1251  O   GLN A  75      65.061  68.210  50.525  1.00  2.38              
ATOM   1252  N   VAL A  76      66.677  69.519  51.398  1.00  2.41              
ATOM   1253  H   VAL A  76      67.489  70.107  51.223  1.00  2.41              
ATOM   1254  CA  VAL A  76      66.130  69.383  52.753  1.00  2.41              
ATOM   1255  HA  VAL A  76      65.982  68.314  52.909  1.00  2.41              
ATOM   1256  CB  VAL A  76      67.049  69.812  53.909  1.00  2.41              
ATOM   1257  HB  VAL A  76      67.845  69.072  53.955  1.00  2.41              
ATOM   1258  CG1 VAL A  76      67.691  71.178  53.709  1.00  2.41              
ATOM   1259 1HG1 VAL A  76      68.150  71.536  54.628  1.00  2.41              
ATOM   1260 2HG1 VAL A  76      68.466  71.080  52.952  1.00  2.41              
ATOM   1261 3HG1 VAL A  76      66.938  71.901  53.401  1.00  2.41              
ATOM   1262  CG2 VAL A  76      66.321  69.807  55.269  1.00  2.41              
ATOM   1263 1HG2 VAL A  76      67.007  70.004  56.088  1.00  2.41              
ATOM   1264 2HG2 VAL A  76      65.564  70.590  55.294  1.00  2.41              
ATOM   1265 3HG2 VAL A  76      65.848  68.839  55.439  1.00  2.41              
ATOM   1266  C   VAL A  76      64.739  69.987  52.882  1.00  2.41              
ATOM   1267  O   VAL A  76      63.899  69.342  53.498  1.00  2.41              
ATOM   1268  N   GLU A  77      64.422  71.146  52.298  1.00  2.52              
ATOM   1269  H   GLU A  77      65.131  71.718  51.843  1.00  2.52              
ATOM   1270  CA  GLU A  77      63.045  71.641  52.392  1.00  2.52              
ATOM   1271  HA  GLU A  77      62.753  71.504  53.429  1.00  2.52              
ATOM   1272  CB  GLU A  77      62.937  73.154  52.138  1.00  2.52              
ATOM   1273  HB1 GLU A  77      62.957  73.340  51.063  1.00  2.52              
ATOM   1274  HB2 GLU A  77      63.798  73.651  52.583  1.00  2.52              
ATOM   1275  CG  GLU A  77      61.655  73.773  52.746  1.00  2.52              
ATOM   1276  HG1 GLU A  77      60.781  73.327  52.269  1.00  2.52              
ATOM   1277  HG2 GLU A  77      61.643  74.839  52.505  1.00  2.52              
ATOM   1278  CD  GLU A  77      61.553  73.614  54.278  1.00  2.52              
ATOM   1279  OE1 GLU A  77      62.508  74.008  54.983  1.00  2.52              
ATOM   1280  OE2 GLU A  77      60.546  73.047  54.772  1.00  2.52              
ATOM   1281  C   GLU A  77      62.026  70.811  51.582  1.00  2.52              
ATOM   1282  O   GLU A  77      60.908  70.622  52.062  1.00  2.52              
ATOM   1283  N   LYS A  78      62.402  70.184  50.455  1.00  2.43              
ATOM   1284  H   LYS A  78      63.312  70.402  50.054  1.00  2.43              
ATOM   1285  CA  LYS A  78      61.569  69.142  49.814  1.00  2.43              
ATOM   1286  HA  LYS A  78      60.606  69.575  49.537  1.00  2.43              
ATOM   1287  CB  LYS A  78      62.248  68.569  48.547  1.00  2.43              
ATOM   1288  HB1 LYS A  78      61.802  67.598  48.323  1.00  2.43              
ATOM   1289  HB2 LYS A  78      63.301  68.400  48.759  1.00  2.43              
ATOM   1290  CG  LYS A  78      62.106  69.426  47.281  1.00  2.43              
ATOM   1291  HG1 LYS A  78      62.510  70.421  47.463  1.00  2.43              
ATOM   1292  HG2 LYS A  78      61.046  69.532  47.049  1.00  2.43              
ATOM   1293  CD  LYS A  78      62.815  68.806  46.057  1.00  2.43              
ATOM   1294  HD1 LYS A  78      62.639  69.464  45.204  1.00  2.43              
ATOM   1295  HD2 LYS A  78      62.398  67.824  45.833  1.00  2.43              
ATOM   1296  CE  LYS A  78      64.326  68.687  46.293  1.00  2.43              
ATOM   1297  HE1 LYS A  78      64.542  67.853  46.964  1.00  2.43              
ATOM   1298  HE2 LYS A  78      64.638  69.616  46.780  1.00  2.43              
ATOM   1299  NZ  LYS A  78      65.116  68.552  45.049  1.00  2.43              
ATOM   1300  HZ1 LYS A  78      65.323  67.581  44.790  1.00  2.43              
ATOM   1301  HZ2 LYS A  78      64.681  69.088  44.307  1.00  2.43              
ATOM   1302  HZ3 LYS A  78      65.991  69.061  45.179  1.00  2.43              
ATOM   1303  C   LYS A  78      61.259  67.967  50.749  1.00  2.43              
ATOM   1304  O   LYS A  78      60.122  67.497  50.813  1.00  2.43              
ATOM   1305  N   MET A  79      62.271  67.464  51.460  1.00  2.46              
ATOM   1306  H   MET A  79      63.192  67.867  51.318  1.00  2.46              
ATOM   1307  CA  MET A  79      62.109  66.365  52.419  1.00  2.46              
ATOM   1308  HA  MET A  79      61.583  65.544  51.939  1.00  2.46              
ATOM   1309  CB  MET A  79      63.500  65.867  52.845  1.00  2.46              
ATOM   1310  HB1 MET A  79      64.064  66.708  53.243  1.00  2.46              
ATOM   1311  HB2 MET A  79      64.016  65.489  51.962  1.00  2.46              
ATOM   1312  CG  MET A  79      63.455  64.751  53.901  1.00  2.46              
ATOM   1313  HG1 MET A  79      62.901  63.905  53.490  1.00  2.46              
ATOM   1314  HG2 MET A  79      62.918  65.109  54.780  1.00  2.46              
ATOM   1315  SD  MET A  79      65.069  64.148  54.471  1.00  2.46              
ATOM   1316  CE  MET A  79      65.812  65.672  55.119  1.00  2.46              
ATOM   1317  HE1 MET A  79      66.032  66.356  54.301  1.00  2.46              
ATOM   1318  HE2 MET A  79      65.131  66.150  55.822  1.00  2.46              
ATOM   1319  HE3 MET A  79      66.744  65.433  55.631  1.00  2.46              
ATOM   1320  C   MET A  79      61.261  66.741  53.633  1.00  2.46              
ATOM   1321  O   MET A  79      60.401  65.957  54.033  1.00  2.46              
ATOM   1322  N   ARG A  80      61.465  67.938  54.185  1.00  2.31              
ATOM   1323  H   ARG A  80      62.203  68.520  53.793  1.00  2.31              
ATOM   1324  CA  ARG A  80      60.640  68.517  55.238  1.00  2.31              
ATOM   1325  HA  ARG A  80      60.665  67.870  56.117  1.00  2.31              
ATOM   1326  CB  ARG A  80      61.158  69.912  55.635  1.00  2.31              
ATOM   1327  HB1 ARG A  80      60.385  70.398  56.227  1.00  2.31              
ATOM   1328  HB2 ARG A  80      61.291  70.497  54.728  1.00  2.31              
ATOM   1329  CG  ARG A  80      62.455  69.960  56.471  1.00  2.31              
ATOM   1330  HG1 ARG A  80      63.228  69.343  56.016  1.00  2.31              
ATOM   1331  HG2 ARG A  80      62.254  69.592  57.477  1.00  2.31              
ATOM   1332  CD  ARG A  80      62.935  71.422  56.533  1.00  2.31              
ATOM   1333  HD1 ARG A  80      62.094  72.060  56.810  1.00  2.31              
ATOM   1334  HD2 ARG A  80      63.261  71.704  55.533  1.00  2.31              
ATOM   1335  NE  ARG A  80      64.040  71.670  57.479  1.00  2.31              
ATOM   1336  HE  ARG A  80      64.216  70.961  58.199  1.00  2.31              
ATOM   1337  CZ  ARG A  80      64.757  72.786  57.538  1.00  2.31              
ATOM   1338  NH1 ARG A  80      64.581  73.805  56.748  1.00  2.31              
ATOM   1339 1HH1 ARG A  80      63.815  73.781  56.065  1.00  2.31              
ATOM   1340 2HH1 ARG A  80      65.121  74.637  56.832  1.00  2.31              
ATOM   1341  NH2 ARG A  80      65.697  72.924  58.420  1.00  2.31              
ATOM   1342 1HH2 ARG A  80      65.867  72.128  59.042  1.00  2.31              
ATOM   1343 2HH2 ARG A  80      66.255  73.745  58.484  1.00  2.31              
ATOM   1344  C   ARG A  80      59.188  68.581  54.796  1.00  2.31              
ATOM   1345  O   ARG A  80      58.334  68.099  55.529  1.00  2.31              
ATOM   1346  N   ASP A  81      58.898  69.083  53.595  1.00  2.28              
ATOM   1347  H   ASP A  81      59.634  69.501  53.032  1.00  2.28              
ATOM   1348  CA  ASP A  81      57.511  69.171  53.145  1.00  2.28              
ATOM   1349  HA  ASP A  81      56.962  69.587  53.987  1.00  2.28              
ATOM   1350  CB  ASP A  81      57.322  70.136  51.970  1.00  2.28              
ATOM   1351  HB1 ASP A  81      57.442  69.606  51.024  1.00  2.28              
ATOM   1352  HB2 ASP A  81      58.067  70.931  52.020  1.00  2.28              
ATOM   1353  CG  ASP A  81      55.930  70.765  52.083  1.00  2.28              
ATOM   1354  OD1 ASP A  81      55.709  71.432  53.127  1.00  2.28              
ATOM   1355  OD2 ASP A  81      55.104  70.551  51.176  1.00  2.28              
ATOM   1356  C   ASP A  81      56.867  67.807  52.892  1.00  2.28              
ATOM   1357  O   ASP A  81      55.754  67.558  53.349  1.00  2.28              
ATOM   1358  N   ALA A  82      57.589  66.865  52.287  1.00  2.13              
ATOM   1359  H   ALA A  82      58.495  67.117  51.905  1.00  2.13              
ATOM   1360  CA  ALA A  82      57.085  65.505  52.125  1.00  2.13              
ATOM   1361  HA  ALA A  82      56.134  65.566  51.592  1.00  2.13              
ATOM   1362  CB  ALA A  82      58.062  64.717  51.248  1.00  2.13              
ATOM   1363  HB1 ALA A  82      57.628  63.745  51.020  1.00  2.13              
ATOM   1364  HB2 ALA A  82      58.227  65.249  50.311  1.00  2.13              
ATOM   1365  HB3 ALA A  82      59.013  64.584  51.767  1.00  2.13              
ATOM   1366  C   ALA A  82      56.807  64.785  53.454  1.00  2.13              
ATOM   1367  O   ALA A  82      55.812  64.069  53.553  1.00  2.13              
ATOM   1368  N   VAL A  83      57.630  64.984  54.487  1.00  2.11              
ATOM   1369  H   VAL A  83      58.450  65.564  54.339  1.00  2.11              
ATOM   1370  CA  VAL A  83      57.383  64.455  55.839  1.00  2.11              
ATOM   1371  HA  VAL A  83      57.133  63.398  55.759  1.00  2.11              
ATOM   1372  CB  VAL A  83      58.643  64.569  56.730  1.00  2.11              
ATOM   1373  HB  VAL A  83      59.043  65.582  56.673  1.00  2.11              
ATOM   1374  CG1 VAL A  83      58.369  64.229  58.203  1.00  2.11              
ATOM   1375 1HG1 VAL A  83      59.300  64.157  58.761  1.00  2.11              
ATOM   1376 2HG1 VAL A  83      57.765  65.008  58.666  1.00  2.11              
ATOM   1377 3HG1 VAL A  83      57.856  63.273  58.278  1.00  2.11              
ATOM   1378  CG2 VAL A  83      59.714  63.579  56.265  1.00  2.11              
ATOM   1379 1HG2 VAL A  83      59.939  63.733  55.212  1.00  2.11              
ATOM   1380 2HG2 VAL A  83      60.628  63.722  56.837  1.00  2.11              
ATOM   1381 3HG2 VAL A  83      59.365  62.559  56.418  1.00  2.11              
ATOM   1382  C   VAL A  83      56.196  65.141  56.516  1.00  2.11              
ATOM   1383  O   VAL A  83      55.410  64.458  57.173  1.00  2.11              
ATOM   1384  N   ARG A  84      56.022  66.456  56.329  1.00  2.28              
ATOM   1385  H   ARG A  84      56.716  66.956  55.777  1.00  2.28              
ATOM   1386  CA  ARG A  84      54.866  67.206  56.832  1.00  2.28              
ATOM   1387  HA  ARG A  84      54.795  67.061  57.910  1.00  2.28              
ATOM   1388  CB  ARG A  84      54.991  68.721  56.537  1.00  2.28              
ATOM   1389  HB1 ARG A  84      54.004  69.171  56.663  1.00  2.28              
ATOM   1390  HB2 ARG A  84      55.289  68.873  55.501  1.00  2.28              
ATOM   1391  CG  ARG A  84      55.960  69.469  57.468  1.00  2.28              
ATOM   1392  HG1 ARG A  84      56.973  69.093  57.346  1.00  2.28              
ATOM   1393  HG2 ARG A  84      55.658  69.279  58.498  1.00  2.28              
ATOM   1394  CD  ARG A  84      55.945  70.995  57.245  1.00  2.28              
ATOM   1395  HD1 ARG A  84      56.524  71.463  58.042  1.00  2.28              
ATOM   1396  HD2 ARG A  84      54.919  71.354  57.340  1.00  2.28              
ATOM   1397  NE  ARG A  84      56.474  71.417  55.928  1.00  2.28              
ATOM   1398  HE  ARG A  84      55.876  71.301  55.107  1.00  2.28              
ATOM   1399  CZ  ARG A  84      57.630  71.997  55.660  1.00  2.28              
ATOM   1400  NH1 ARG A  84      58.545  72.254  56.545  1.00  2.28              
ATOM   1401 1HH1 ARG A  84      58.425  72.014  57.505  1.00  2.28              
ATOM   1402 2HH1 ARG A  84      59.412  72.643  56.168  1.00  2.28              
ATOM   1403  NH2 ARG A  84      57.923  72.342  54.454  1.00  2.28              
ATOM   1404 1HH2 ARG A  84      57.237  72.165  53.721  1.00  2.28              
ATOM   1405 2HH2 ARG A  84      58.869  72.672  54.264  1.00  2.28              
ATOM   1406  C   ARG A  84      53.571  66.670  56.240  1.00  2.28              
ATOM   1407  O   ARG A  84      52.656  66.357  56.993  1.00  2.28              
ATOM   1408  N   VAL A  85      53.501  66.507  54.920  1.00  2.36              
ATOM   1409  H   VAL A  85      54.298  66.803  54.361  1.00  2.36              
ATOM   1410  CA  VAL A  85      52.317  65.990  54.228  1.00  2.36              
ATOM   1411  HA  VAL A  85      51.458  66.570  54.569  1.00  2.36              
ATOM   1412  CB  VAL A  85      52.410  66.180  52.700  1.00  2.36              
ATOM   1413  HB  VAL A  85      53.305  65.681  52.327  1.00  2.36              
ATOM   1414  CG1 VAL A  85      51.182  65.609  51.973  1.00  2.36              
ATOM   1415 1HG1 VAL A  85      51.258  65.817  50.906  1.00  2.36              
ATOM   1416 2HG1 VAL A  85      51.127  64.531  52.110  1.00  2.36              
ATOM   1417 3HG1 VAL A  85      50.270  66.062  52.364  1.00  2.36              
ATOM   1418  CG2 VAL A  85      52.472  67.669  52.337  1.00  2.36              
ATOM   1419 1HG2 VAL A  85      52.582  67.785  51.258  1.00  2.36              
ATOM   1420 2HG2 VAL A  85      51.566  68.183  52.661  1.00  2.36              
ATOM   1421 3HG2 VAL A  85      53.332  68.150  52.801  1.00  2.36              
ATOM   1422  C   VAL A  85      52.023  64.540  54.604  1.00  2.36              
ATOM   1423  O   VAL A  85      50.887  64.203  54.937  1.00  2.36              
ATOM   1424  N   PHE A  86      53.055  63.693  54.611  1.00  2.40              
ATOM   1425  H   PHE A  86      53.962  64.039  54.315  1.00  2.40              
ATOM   1426  CA  PHE A  86      52.969  62.295  55.024  1.00  2.40              
ATOM   1427  HA  PHE A  86      52.305  61.766  54.339  1.00  2.40              
ATOM   1428  CB  PHE A  86      54.361  61.653  54.931  1.00  2.40              
ATOM   1429  HB1 PHE A  86      55.070  62.283  55.469  1.00  2.40              
ATOM   1430  HB2 PHE A  86      54.668  61.637  53.884  1.00  2.40              
ATOM   1431  CG  PHE A  86      54.463  60.241  55.474  1.00  2.40              
ATOM   1432  CD1 PHE A  86      53.780  59.183  54.846  1.00  2.40              
ATOM   1433  HD1 PHE A  86      53.165  59.378  53.980  1.00  2.40              
ATOM   1434  CE1 PHE A  86      53.901  57.874  55.345  1.00  2.40              
ATOM   1435  HE1 PHE A  86      53.372  57.061  54.867  1.00  2.40              
ATOM   1436  CZ  PHE A  86      54.709  57.614  56.463  1.00  2.40              
ATOM   1437  HZ  PHE A  86      54.808  56.607  56.835  1.00  2.40              
ATOM   1438  CE2 PHE A  86      55.393  58.665  57.093  1.00  2.40              
ATOM   1439  HE2 PHE A  86      56.022  58.471  57.950  1.00  2.40              
ATOM   1440  CD2 PHE A  86      55.270  59.975  56.597  1.00  2.40              
ATOM   1441  HD2 PHE A  86      55.806  60.781  57.076  1.00  2.40              
ATOM   1442  C   PHE A  86      52.364  62.178  56.416  1.00  2.40              
ATOM   1443  O   PHE A  86      51.300  61.585  56.528  1.00  2.40              
ATOM   1444  N   PHE A  87      52.965  62.783  57.446  1.00  2.52              
ATOM   1445  H   PHE A  87      53.810  63.324  57.286  1.00  2.52              
ATOM   1446  CA  PHE A  87      52.461  62.637  58.810  1.00  2.52              
ATOM   1447  HA  PHE A  87      52.227  61.588  58.942  1.00  2.52              
ATOM   1448  CB  PHE A  87      53.539  62.943  59.843  1.00  2.52              
ATOM   1449  HB1 PHE A  87      53.070  63.333  60.747  1.00  2.52              
ATOM   1450  HB2 PHE A  87      54.199  63.717  59.451  1.00  2.52              
ATOM   1451  CG  PHE A  87      54.333  61.705  60.228  1.00  2.52              
ATOM   1452  CD1 PHE A  87      53.779  60.759  61.113  1.00  2.52              
ATOM   1453  HD1 PHE A  87      52.793  60.919  61.522  1.00  2.52              
ATOM   1454  CE1 PHE A  87      54.514  59.618  61.485  1.00  2.52              
ATOM   1455  HE1 PHE A  87      54.097  58.916  62.192  1.00  2.52              
ATOM   1456  CZ  PHE A  87      55.814  59.425  60.986  1.00  2.52              
ATOM   1457  HZ  PHE A  87      56.401  58.576  61.309  1.00  2.52              
ATOM   1458  CE2 PHE A  87      56.363  60.357  60.088  1.00  2.52              
ATOM   1459  HE2 PHE A  87      57.365  60.218  59.713  1.00  2.52              
ATOM   1460  CD2 PHE A  87      55.616  61.485  59.699  1.00  2.52              
ATOM   1461  HD2 PHE A  87      56.033  62.202  59.011  1.00  2.52              
ATOM   1462  C   PHE A  87      51.128  63.352  59.083  1.00  2.52              
ATOM   1463  O   PHE A  87      50.290  62.815  59.816  1.00  2.52              
ATOM   1464  N   LEU A  88      50.854  64.466  58.401  1.00  2.49              
ATOM   1465  H   LEU A  88      51.579  64.903  57.843  1.00  2.49              
ATOM   1466  CA  LEU A  88      49.521  65.067  58.405  1.00  2.49              
ATOM   1467  HA  LEU A  88      49.287  65.298  59.444  1.00  2.49              
ATOM   1468  CB  LEU A  88      49.528  66.390  57.621  1.00  2.49              
ATOM   1469  HB1 LEU A  88      49.708  66.176  56.567  1.00  2.49              
ATOM   1470  HB2 LEU A  88      50.355  66.996  57.986  1.00  2.49              
ATOM   1471  CG  LEU A  88      48.236  67.220  57.747  1.00  2.49              
ATOM   1472  HG  LEU A  88      47.420  66.697  57.248  1.00  2.49              
ATOM   1473  CD1 LEU A  88      47.835  67.499  59.195  1.00  2.49              
ATOM   1474 1HD1 LEU A  88      47.034  68.237  59.222  1.00  2.49              
ATOM   1475 2HD1 LEU A  88      47.455  66.588  59.658  1.00  2.49              
ATOM   1476 3HD1 LEU A  88      48.692  67.862  59.757  1.00  2.49              
ATOM   1477  CD2 LEU A  88      48.454  68.562  57.046  1.00  2.49              
ATOM   1478 1HD2 LEU A  88      47.530  69.140  57.071  1.00  2.49              
ATOM   1479 2HD2 LEU A  88      49.243  69.122  57.549  1.00  2.49              
ATOM   1480 3HD2 LEU A  88      48.729  68.394  56.005  1.00  2.49              
ATOM   1481  C   LEU A  88      48.431  64.101  57.925  1.00  2.49              
ATOM   1482  O   LEU A  88      47.433  63.891  58.617  1.00  2.49              
ATOM   1483  N   HIS A  89      48.660  63.408  56.806  1.00  2.48              
ATOM   1484  H   HIS A  89      49.501  63.602  56.267  1.00  2.48              
ATOM   1485  CA  HIS A  89      47.757  62.339  56.359  1.00  2.48              
ATOM   1486  HA  HIS A  89      46.730  62.706  56.422  1.00  2.48              
ATOM   1487  CB  HIS A  89      48.015  61.999  54.886  1.00  2.48              
ATOM   1488  HB1 HIS A  89      47.544  61.044  54.656  1.00  2.48              
ATOM   1489  HB2 HIS A  89      49.086  61.901  54.713  1.00  2.48              
ATOM   1490  CG  HIS A  89      47.437  63.017  53.930  1.00  2.48              
ATOM   1491  ND1 HIS A  89      46.346  62.798  53.081  1.00  2.48              
ATOM   1492  CE1 HIS A  89      46.136  63.972  52.456  1.00  2.48              
ATOM   1493  HE1 HIS A  89      45.295  64.188  51.812  1.00  2.48              
ATOM   1494  NE2 HIS A  89      47.038  64.888  52.846  1.00  2.48              
ATOM   1495  HE2 HIS A  89      47.005  65.871  52.610  1.00  2.48              
ATOM   1496  CD2 HIS A  89      47.856  64.308  53.785  1.00  2.48              
ATOM   1497  HD2 HIS A  89      48.640  64.793  54.345  1.00  2.48              
ATOM   1498  C   HIS A  89      47.793  61.091  57.260  1.00  2.48              
ATOM   1499  O   HIS A  89      46.790  60.387  57.366  1.00  2.48              
ATOM   1500  N   LYS A  90      48.899  60.836  57.979  1.00  2.62              
ATOM   1501  H   LYS A  90      49.704  61.428  57.808  1.00  2.62              
ATOM   1502  CA  LYS A  90      48.974  59.826  59.047  1.00  2.62              
ATOM   1503  HA  LYS A  90      48.507  58.911  58.683  1.00  2.62              
ATOM   1504  CB  LYS A  90      50.415  59.514  59.545  1.00  2.62              
ATOM   1505  HB1 LYS A  90      50.334  58.761  60.330  1.00  2.62              
ATOM   1506  HB2 LYS A  90      50.814  60.393  60.042  1.00  2.62              
ATOM   1507  CG  LYS A  90      51.487  58.983  58.583  1.00  2.62              
ATOM   1508  HG1 LYS A  90      52.370  58.709  59.162  1.00  2.62              
ATOM   1509  HG2 LYS A  90      51.793  59.756  57.897  1.00  2.62              
ATOM   1510  CD  LYS A  90      51.050  57.781  57.760  1.00  2.62              
ATOM   1511  HD1 LYS A  90      51.842  57.546  57.052  1.00  2.62              
ATOM   1512  HD2 LYS A  90      50.158  58.055  57.211  1.00  2.62              
ATOM   1513  CE  LYS A  90      50.770  56.572  58.642  1.00  2.62              
ATOM   1514  HE1 LYS A  90      49.894  56.772  59.268  1.00  2.62              
ATOM   1515  HE2 LYS A  90      51.626  56.409  59.305  1.00  2.62              
ATOM   1516  NZ  LYS A  90      50.540  55.366  57.821  1.00  2.62              
ATOM   1517  HZ1 LYS A  90      50.444  54.567  58.443  1.00  2.62              
ATOM   1518  HZ2 LYS A  90      49.693  55.466  57.277  1.00  2.62              
ATOM   1519  HZ3 LYS A  90      51.315  55.227  57.190  1.00  2.62              
ATOM   1520  C   LYS A  90      48.184  60.229  60.294  1.00  2.62              
ATOM   1521  O   LYS A  90      48.131  59.440  61.233  1.00  2.62              
ATOM   1522  N   GLY A  91      47.620  61.437  60.343  1.00  2.43              
ATOM   1523  H   GLY A  91      47.755  62.069  59.564  1.00  2.43              
ATOM   1524  CA  GLY A  91      46.726  61.877  61.410  1.00  2.43              
ATOM   1525  HA1 GLY A  91      46.264  61.015  61.892  1.00  2.43              
ATOM   1526  HA2 GLY A  91      45.942  62.487  60.963  1.00  2.43              
ATOM   1527  C   GLY A  91      47.375  62.731  62.498  1.00  2.43              
ATOM   1528  O   GLY A  91      46.764  62.938  63.544  1.00  2.43              
ATOM   1529  N   VAL A  92      48.610  63.194  62.293  1.00  2.16              
ATOM   1530  H   VAL A  92      49.054  63.007  61.401  1.00  2.16              
ATOM   1531  CA  VAL A  92      49.318  64.075  63.231  1.00  2.16              
ATOM   1532  HA  VAL A  92      48.948  63.897  64.241  1.00  2.16              
ATOM   1533  CB  VAL A  92      50.837  63.792  63.225  1.00  2.16              
ATOM   1534  HB  VAL A  92      51.257  64.061  62.256  1.00  2.16              
ATOM   1535  CG1 VAL A  92      51.547  64.609  64.311  1.00  2.16              
ATOM   1536 1HG1 VAL A  92      52.608  64.360  64.329  1.00  2.16              
ATOM   1537 2HG1 VAL A  92      51.445  65.675  64.108  1.00  2.16              
ATOM   1538 3HG1 VAL A  92      51.105  64.393  65.282  1.00  2.16              
ATOM   1539  CG2 VAL A  92      51.154  62.310  63.485  1.00  2.16              
ATOM   1540 1HG2 VAL A  92      52.233  62.168  63.545  1.00  2.16              
ATOM   1541 2HG2 VAL A  92      50.704  61.993  64.425  1.00  2.16              
ATOM   1542 3HG2 VAL A  92      50.763  61.694  62.677  1.00  2.16              
ATOM   1543  C   VAL A  92      49.053  65.543  62.884  1.00  2.16              
ATOM   1544  O   VAL A  92      49.478  65.971  61.806  1.00  2.16              
ATOM   1545  N   GLU A  93      48.350  66.321  63.730  1.00  2.54              
ATOM   1546  H   GLU A  93      48.128  66.008  64.669  1.00  2.54              
ATOM   1547  CA  GLU A  93      47.626  67.490  63.199  1.00  2.54              
ATOM   1548  HA  GLU A  93      47.961  67.620  62.178  1.00  2.54              
ATOM   1549  CB  GLU A  93      46.126  67.159  62.988  1.00  2.54              
ATOM   1550  HB1 GLU A  93      45.622  67.054  63.950  1.00  2.54              
ATOM   1551  HB2 GLU A  93      46.066  66.202  62.467  1.00  2.54              
ATOM   1552  CG  GLU A  93      45.401  68.222  62.130  1.00  2.54              
ATOM   1553  HG1 GLU A  93      46.140  68.777  61.549  1.00  2.54              
ATOM   1554  HG2 GLU A  93      44.922  68.942  62.797  1.00  2.54              
ATOM   1555  CD  GLU A  93      44.353  67.654  61.148  1.00  2.54              
ATOM   1556  OE1 GLU A  93      44.499  67.820  59.915  1.00  2.54              
ATOM   1557  OE2 GLU A  93      43.294  67.138  61.568  1.00  2.54              
ATOM   1558  C   GLU A  93      47.902  68.843  63.907  1.00  2.54              
ATOM   1559  O   GLU A  93      47.237  69.146  64.894  1.00  2.54              
ATOM   1560  N   PRO A  94      48.814  69.696  63.367  1.00  2.79              
ATOM   1561  CD  PRO A  94      49.094  69.721  61.937  1.00  2.79              
ATOM   1562  HD1 PRO A  94      48.176  69.707  61.350  1.00  2.79              
ATOM   1563  HD2 PRO A  94      49.721  68.868  61.680  1.00  2.79              
ATOM   1564  CG  PRO A  94      49.851  71.006  61.665  1.00  2.79              
ATOM   1565  HG1 PRO A  94      49.144  71.832  61.580  1.00  2.79              
ATOM   1566  HG2 PRO A  94      50.468  70.933  60.769  1.00  2.79              
ATOM   1567  CB  PRO A  94      50.687  71.177  62.923  1.00  2.79              
ATOM   1568  HB1 PRO A  94      50.800  72.240  63.139  1.00  2.79              
ATOM   1569  HB2 PRO A  94      51.670  70.728  62.787  1.00  2.79              
ATOM   1570  CA  PRO A  94      49.933  70.416  64.032  1.00  2.79              
ATOM   1571  HA  PRO A  94      50.604  69.621  64.364  1.00  2.79              
ATOM   1572  C   PRO A  94      49.785  71.285  65.295  1.00  2.79              
ATOM   1573  O   PRO A  94      50.688  72.060  65.614  1.00  2.79              
ATOM   1574  N   VAL A  95      48.676  71.176  66.010  1.00  2.85              
ATOM   1575  H   VAL A  95      47.988  70.520  65.663  1.00  2.85              
ATOM   1576  CA  VAL A  95      48.506  71.654  67.393  1.00  2.85              
ATOM   1577  HA  VAL A  95      49.490  71.719  67.860  1.00  2.85              
ATOM   1578  CB  VAL A  95      47.850  73.059  67.432  1.00  2.85              
ATOM   1579  HB  VAL A  95      47.773  73.367  68.475  1.00  2.85              
ATOM   1580  CG1 VAL A  95      48.690  74.130  66.726  1.00  2.85              
ATOM   1581 1HG1 VAL A  95      48.262  75.115  66.909  1.00  2.85              
ATOM   1582 2HG1 VAL A  95      49.707  74.112  67.118  1.00  2.85              
ATOM   1583 3HG1 VAL A  95      48.717  73.948  65.652  1.00  2.85              
ATOM   1584  CG2 VAL A  95      46.440  73.105  66.823  1.00  2.85              
ATOM   1585 1HG2 VAL A  95      46.048  74.120  66.879  1.00  2.85              
ATOM   1586 2HG2 VAL A  95      46.466  72.783  65.782  1.00  2.85              
ATOM   1587 3HG2 VAL A  95      45.774  72.455  67.390  1.00  2.85              
ATOM   1588  C   VAL A  95      47.696  70.654  68.230  1.00  2.85              
ATOM   1589  O   VAL A  95      47.054  71.001  69.220  1.00  2.85              
ATOM   1590  N   ASN A  96      47.676  69.409  67.769  1.00  2.43              
ATOM   1591  H   ASN A  96      48.393  69.188  67.086  1.00  2.43              
ATOM   1592  CA  ASN A  96      46.920  68.280  68.267  1.00  2.43              
ATOM   1593  HA  ASN A  96      46.755  68.381  69.340  1.00  2.43              
ATOM   1594  CB  ASN A  96      45.560  68.145  67.534  1.00  2.43              
ATOM   1595  HB1 ASN A  96      44.949  67.420  68.069  1.00  2.43              
ATOM   1596  HB2 ASN A  96      45.722  67.748  66.533  1.00  2.43              
ATOM   1597  CG  ASN A  96      44.753  69.421  67.387  1.00  2.43              
ATOM   1598  OD1 ASN A  96      43.943  69.778  68.225  1.00  2.43              
ATOM   1599  ND2 ASN A  96      44.883  70.104  66.272  1.00  2.43              
ATOM   1600 1HD2 ASN A  96      45.614  69.827  65.626  1.00  2.43              
ATOM   1601 2HD2 ASN A  96      44.395  70.976  66.217  1.00  2.43              
ATOM   1602  C   ASN A  96      47.787  67.046  67.954  1.00  2.43              
ATOM   1603  O   ASN A  96      47.922  66.599  66.800  1.00  2.43              
ATOM   1604  N   GLY A  97      48.380  66.506  69.014  1.00  2.67              
ATOM   1605  H   GLY A  97      48.250  66.939  69.912  1.00  2.67              
ATOM   1606  CA  GLY A  97      49.191  65.312  68.920  1.00  2.67              
ATOM   1607  HA1 GLY A  97      49.877  65.262  69.765  1.00  2.67              
ATOM   1608  HA2 GLY A  97      49.783  65.356  68.005  1.00  2.67              
ATOM   1609  C   GLY A  97      48.340  64.054  68.920  1.00  2.67              
ATOM   1610  O   GLY A  97      47.345  63.958  69.635  1.00  2.67              
ATOM   1611  N   LEU A  98      48.738  63.092  68.096  1.00  2.07              
ATOM   1612  H   LEU A  98      49.624  63.216  67.618  1.00  2.07              
ATOM   1613  CA  LEU A  98      48.006  61.860  67.872  1.00  2.07              
ATOM   1614  HA  LEU A  98      46.940  62.087  67.866  1.00  2.07              
ATOM   1615  CB  LEU A  98      48.433  61.341  66.486  1.00  2.07              
ATOM   1616  HB1 LEU A  98      49.506  61.139  66.507  1.00  2.07              
ATOM   1617  HB2 LEU A  98      48.254  62.132  65.757  1.00  2.07              
ATOM   1618  CG  LEU A  98      47.712  60.074  66.005  1.00  2.07              
ATOM   1619  HG  LEU A  98      47.958  59.238  66.655  1.00  2.07              
ATOM   1620  CD1 LEU A  98      46.200  60.256  65.948  1.00  2.07              
ATOM   1621 1HD1 LEU A  98      45.739  59.375  65.505  1.00  2.07              
ATOM   1622 2HD1 LEU A  98      45.799  60.388  66.950  1.00  2.07              
ATOM   1623 3HD1 LEU A  98      45.948  61.131  65.348  1.00  2.07              
ATOM   1624  CD2 LEU A  98      48.183  59.753  64.591  1.00  2.07              
ATOM   1625 1HD2 LEU A  98      47.784  58.791  64.275  1.00  2.07              
ATOM   1626 2HD2 LEU A  98      47.830  60.512  63.903  1.00  2.07              
ATOM   1627 3HD2 LEU A  98      49.269  59.738  64.562  1.00  2.07              
ATOM   1628  C   LEU A  98      48.301  60.859  68.984  1.00  2.07              
ATOM   1629  O   LEU A  98      49.462  60.527  69.219  1.00  2.07              
ATOM   1630  N   LEU A  99      47.261  60.402  69.681  1.00  2.27              
ATOM   1631  H   LEU A  99      46.342  60.762  69.468  1.00  2.27              
ATOM   1632  CA  LEU A  99      47.380  59.343  70.685  1.00  2.27              
ATOM   1633  HA  LEU A  99      48.240  59.576  71.310  1.00  2.27              
ATOM   1634  CB  LEU A  99      46.137  59.324  71.598  1.00  2.27              
ATOM   1635  HB1 LEU A  99      46.248  58.526  72.332  1.00  2.27              
ATOM   1636  HB2 LEU A  99      45.270  59.085  70.991  1.00  2.27              
ATOM   1637  CG  LEU A  99      45.862  60.628  72.376  1.00  2.27              
ATOM   1638  HG  LEU A  99      45.726  61.448  71.670  1.00  2.27              
ATOM   1639  CD1 LEU A  99      44.577  60.489  73.195  1.00  2.27              
ATOM   1640 1HD1 LEU A  99      44.366  61.420  73.716  1.00  2.27              
ATOM   1641 2HD1 LEU A  99      43.749  60.261  72.520  1.00  2.27              
ATOM   1642 3HD1 LEU A  99      44.674  59.675  73.913  1.00  2.27              
ATOM   1643  CD2 LEU A  99      47.005  60.987  73.335  1.00  2.27              
ATOM   1644 1HD2 LEU A  99      46.743  61.878  73.905  1.00  2.27              
ATOM   1645 2HD2 LEU A  99      47.191  60.161  74.020  1.00  2.27              
ATOM   1646 3HD2 LEU A  99      47.913  61.202  72.772  1.00  2.27              
ATOM   1647  C   LEU A  99      47.693  57.972  70.048  1.00  2.27              
ATOM   1648  O   LEU A  99      47.777  57.817  68.833  1.00  2.27              
ATOM   1649  N   ARG A 100      47.883  56.957  70.888  1.00  2.18              
ATOM   1650  H   ARG A 100      47.739  57.170  71.865  1.00  2.18              
ATOM   1651  CA  ARG A 100      48.389  55.620  70.534  1.00  2.18              
ATOM   1652  HA  ARG A 100      49.219  55.727  69.833  1.00  2.18              
ATOM   1653  CB  ARG A 100      48.872  55.066  71.900  1.00  2.18              
ATOM   1654  HB1 ARG A 100      47.993  54.873  72.517  1.00  2.18              
ATOM   1655  HB2 ARG A 100      49.440  55.845  72.414  1.00  2.18              
ATOM   1656  CG  ARG A 100      49.730  53.795  71.914  1.00  2.18              
ATOM   1657  HG1 ARG A 100      49.245  53.042  71.300  1.00  2.18              
ATOM   1658  HG2 ARG A 100      49.777  53.417  72.936  1.00  2.18              
ATOM   1659  CD  ARG A 100      51.159  54.005  71.409  1.00  2.18              
ATOM   1660  HD1 ARG A 100      51.100  54.453  70.417  1.00  2.18              
ATOM   1661  HD2 ARG A 100      51.634  53.031  71.291  1.00  2.18              
ATOM   1662  NE  ARG A 100      51.987  54.873  72.287  1.00  2.18              
ATOM   1663  HE  ARG A 100      51.878  55.870  72.148  1.00  2.18              
ATOM   1664  CZ  ARG A 100      53.090  54.509  72.931  1.00  2.18              
ATOM   1665  NH1 ARG A 100      53.296  53.263  73.235  1.00  2.18              
ATOM   1666 1HH1 ARG A 100      52.615  52.579  72.995  1.00  2.18              
ATOM   1667 2HH1 ARG A 100      54.263  52.954  73.368  1.00  2.18              
ATOM   1668  NH2 ARG A 100      54.030  55.345  73.255  1.00  2.18              
ATOM   1669 1HH2 ARG A 100      54.007  56.355  73.056  1.00  2.18              
ATOM   1670 2HH2 ARG A 100      54.869  55.011  73.690  1.00  2.18              
ATOM   1671  C   ARG A 100      47.310  54.714  69.884  1.00  2.18              
ATOM   1672  O   ARG A 100      47.532  54.002  68.890  1.00  2.18              
ATOM   1673  N   GLU A 101      46.104  54.729  70.440  1.00  2.44              
ATOM   1674  H   GLU A 101      45.918  55.426  71.162  1.00  2.44              
ATOM   1675  CA  GLU A 101      44.939  54.052  69.872  1.00  2.44              
ATOM   1676  HA  GLU A 101      45.277  53.069  69.545  1.00  2.44              
ATOM   1677  CB  GLU A 101      43.861  53.764  70.930  1.00  2.44              
ATOM   1678  HB1 GLU A 101      44.338  53.386  71.835  1.00  2.44              
ATOM   1679  HB2 GLU A 101      43.246  52.954  70.537  1.00  2.44              
ATOM   1680  CG  GLU A 101      42.908  54.901  71.305  1.00  2.44              
ATOM   1681  HG1 GLU A 101      42.095  54.442  71.873  1.00  2.44              
ATOM   1682  HG2 GLU A 101      42.466  55.312  70.397  1.00  2.44              
ATOM   1683  CD  GLU A 101      43.531  56.022  72.152  1.00  2.44              
ATOM   1684  OE1 GLU A 101      44.637  56.488  71.802  1.00  2.44              
ATOM   1685  OE2 GLU A 101      42.889  56.397  73.162  1.00  2.44              
ATOM   1686  C   GLU A 101      44.422  54.718  68.576  1.00  2.44              
ATOM   1687  O   GLU A 101      44.207  54.075  67.523  1.00  2.44              
ATOM   1688  N   ASP A 102      44.368  56.047  68.642  1.00  2.14              
ATOM   1689  H   ASP A 102      44.497  56.493  69.548  1.00  2.14              
ATOM   1690  CA  ASP A 102      44.119  56.896  67.483  1.00  2.14              
ATOM   1691  HA  ASP A 102      43.164  56.602  67.045  1.00  2.14              
ATOM   1692  CB  ASP A 102      43.993  58.363  67.909  1.00  2.14              
ATOM   1693  HB1 ASP A 102      43.814  58.973  67.023  1.00  2.14              
ATOM   1694  HB2 ASP A 102      44.927  58.684  68.374  1.00  2.14              
ATOM   1695  CG  ASP A 102      42.829  58.575  68.875  1.00  2.14              
ATOM   1696  OD1 ASP A 102      41.705  58.107  68.576  1.00  2.14              
ATOM   1697  OD2 ASP A 102      43.058  59.144  69.959  1.00  2.14              
ATOM   1698  C   ASP A 102      45.182  56.704  66.393  1.00  2.14              
ATOM   1699  O   ASP A 102      44.874  56.843  65.214  1.00  2.14              
ATOM   1700  N   TRP A 103      46.411  56.299  66.740  1.00  2.21              
ATOM   1701  H   TRP A 103      46.682  56.364  67.714  1.00  2.21              
ATOM   1702  CA  TRP A 103      47.428  55.918  65.761  1.00  2.21              
ATOM   1703  HA  TRP A 103      47.490  56.732  65.040  1.00  2.21              
ATOM   1704  CB  TRP A 103      48.819  55.781  66.377  1.00  2.21              
ATOM   1705  HB1 TRP A 103      48.771  55.216  67.298  1.00  2.21              
ATOM   1706  HB2 TRP A 103      49.164  56.783  66.629  1.00  2.21              
ATOM   1707  CG  TRP A 103      49.830  55.119  65.487  1.00  2.21              
ATOM   1708  CD1 TRP A 103      50.163  53.809  65.504  1.00  2.21              
ATOM   1709  HD1 TRP A 103      49.743  53.080  66.189  1.00  2.21              
ATOM   1710  NE1 TRP A 103      51.141  53.563  64.558  1.00  2.21              
ATOM   1711  HE1 TRP A 103      51.647  52.688  64.518  1.00  2.21              
ATOM   1712  CE2 TRP A 103      51.477  54.710  63.870  1.00  2.21              
ATOM   1713  CZ2 TRP A 103      52.377  54.988  62.830  1.00  2.21              
ATOM   1714  HZ2 TRP A 103      52.959  54.195  62.403  1.00  2.21              
ATOM   1715  CH2 TRP A 103      52.491  56.304  62.344  1.00  2.21              
ATOM   1716  HH2 TRP A 103      53.192  56.545  61.557  1.00  2.21              
ATOM   1717  CZ3 TRP A 103      51.700  57.321  62.903  1.00  2.21              
ATOM   1718  HZ3 TRP A 103      51.793  58.341  62.551  1.00  2.21              
ATOM   1719  CE3 TRP A 103      50.799  57.027  63.943  1.00  2.21              
ATOM   1720  HE3 TRP A 103      50.208  57.814  64.384  1.00  2.21              
ATOM   1721  CD2 TRP A 103      50.655  55.720  64.446  1.00  2.21              
ATOM   1722  C   TRP A 103      47.077  54.692  64.946  1.00  2.21              
ATOM   1723  O   TRP A 103      47.246  54.723  63.722  1.00  2.21              
ATOM   1724  N   VAL A 104      46.590  53.615  65.569  1.00  2.24              
ATOM   1725  H   VAL A 104      46.410  53.643  66.567  1.00  2.24              
ATOM   1726  CA  VAL A 104      46.187  52.451  64.737  1.00  2.24              
ATOM   1727  HA  VAL A 104      47.032  52.203  64.095  1.00  2.24              
ATOM   1728  CB  VAL A 104      45.919  51.203  65.591  1.00  2.24              
ATOM   1729  HB  VAL A 104      44.976  51.319  66.126  1.00  2.24              
ATOM   1730  CG1 VAL A 104      45.861  49.937  64.729  1.00  2.24              
ATOM   1731 1HG1 VAL A 104      45.494  49.104  65.325  1.00  2.24              
ATOM   1732 2HG1 VAL A 104      45.205  50.074  63.872  1.00  2.24              
ATOM   1733 3HG1 VAL A 104      46.850  49.684  64.345  1.00  2.24              
ATOM   1734  CG2 VAL A 104      47.053  50.977  66.597  1.00  2.24              
ATOM   1735 1HG2 VAL A 104      46.927  50.005  67.067  1.00  2.24              
ATOM   1736 2HG2 VAL A 104      48.018  50.996  66.090  1.00  2.24              
ATOM   1737 3HG2 VAL A 104      47.034  51.745  67.372  1.00  2.24              
ATOM   1738  C   VAL A 104      45.027  52.768  63.794  1.00  2.24              
ATOM   1739  O   VAL A 104      45.077  52.414  62.610  1.00  2.24              
ATOM   1740  N   GLU A 105      44.031  53.518  64.278  1.00  2.15              
ATOM   1741  H   GLU A 105      44.069  53.859  65.234  1.00  2.15              
ATOM   1742  CA  GLU A 105      42.932  53.946  63.382  1.00  2.15              
ATOM   1743  HA  GLU A 105      42.510  53.060  62.917  1.00  2.15              
ATOM   1744  CB  GLU A 105      41.860  54.587  64.282  1.00  2.15              
ATOM   1745  HB1 GLU A 105      42.159  55.594  64.574  1.00  2.15              
ATOM   1746  HB2 GLU A 105      41.797  53.994  65.197  1.00  2.15              
ATOM   1747  CG  GLU A 105      40.455  54.590  63.678  1.00  2.15              
ATOM   1748  HG1 GLU A 105      39.733  54.429  64.482  1.00  2.15              
ATOM   1749  HG2 GLU A 105      40.344  53.761  62.973  1.00  2.15              
ATOM   1750  CD  GLU A 105      40.159  55.922  62.997  1.00  2.15              
ATOM   1751  OE1 GLU A 105      39.304  56.672  63.514  1.00  2.15              
ATOM   1752  OE2 GLU A 105      40.794  56.195  61.958  1.00  2.15              
ATOM   1753  C   GLU A 105      43.427  54.829  62.224  1.00  2.15              
ATOM   1754  O   GLU A 105      43.216  54.499  61.052  1.00  2.15              
ATOM   1755  N   ALA A 106      44.255  55.830  62.526  1.00  2.02              
ATOM   1756  H   ALA A 106      44.392  56.068  63.506  1.00  2.02              
ATOM   1757  CA  ALA A 106      44.869  56.698  61.529  1.00  2.02              
ATOM   1758  HA  ALA A 106      44.073  57.239  61.027  1.00  2.02              
ATOM   1759  CB  ALA A 106      45.723  57.747  62.234  1.00  2.02              
ATOM   1760  HB1 ALA A 106      45.927  58.542  61.525  1.00  2.02              
ATOM   1761  HB2 ALA A 106      45.190  58.181  63.074  1.00  2.02              
ATOM   1762  HB3 ALA A 106      46.658  57.313  62.592  1.00  2.02              
ATOM   1763  C   ALA A 106      45.705  55.951  60.485  1.00  2.02              
ATOM   1764  O   ALA A 106      45.808  56.374  59.332  1.00  2.02              
ATOM   1765  N   ASN A 107      46.324  54.838  60.874  1.00  2.07              
ATOM   1766  H   ASN A 107      46.227  54.537  61.840  1.00  2.07              
ATOM   1767  CA  ASN A 107      47.110  54.049  59.942  1.00  2.07              
ATOM   1768  HA  ASN A 107      47.612  54.734  59.261  1.00  2.07              
ATOM   1769  CB  ASN A 107      48.219  53.289  60.683  1.00  2.07              
ATOM   1770  HB1 ASN A 107      48.562  52.477  60.045  1.00  2.07              
ATOM   1771  HB2 ASN A 107      47.838  52.874  61.617  1.00  2.07              
ATOM   1772  CG  ASN A 107      49.401  54.200  60.945  1.00  2.07              
ATOM   1773  OD1 ASN A 107      50.441  54.094  60.302  1.00  2.07              
ATOM   1774  ND2 ASN A 107      49.233  55.187  61.785  1.00  2.07              
ATOM   1775 1HD2 ASN A 107      48.401  55.194  62.369  1.00  2.07              
ATOM   1776 2HD2 ASN A 107      50.028  55.749  62.054  1.00  2.07              
ATOM   1777  C   ASN A 107      46.239  53.167  59.044  1.00  2.07              
ATOM   1778  O   ASN A 107      46.565  53.066  57.855  1.00  2.07              
ATOM   1779  N   ARG A 108      45.100  52.651  59.530  1.00  2.22              
ATOM   1780  H   ARG A 108      44.890  52.757  60.519  1.00  2.22              
ATOM   1781  CA  ARG A 108      44.069  52.099  58.632  1.00  2.22              
ATOM   1782  HA  ARG A 108      44.480  51.259  58.077  1.00  2.22              
ATOM   1783  CB  ARG A 108      42.835  51.621  59.439  1.00  2.22              
ATOM   1784  HB1 ARG A 108      42.072  51.319  58.722  1.00  2.22              
ATOM   1785  HB2 ARG A 108      42.423  52.440  60.023  1.00  2.22              
ATOM   1786  CG  ARG A 108      43.078  50.429  60.368  1.00  2.22              
ATOM   1787  HG1 ARG A 108      43.834  50.661  61.118  1.00  2.22              
ATOM   1788  HG2 ARG A 108      43.453  49.634  59.735  1.00  2.22              
ATOM   1789  CD  ARG A 108      41.787  49.924  61.053  1.00  2.22              
ATOM   1790  HD1 ARG A 108      41.893  48.862  61.273  1.00  2.22              
ATOM   1791  HD2 ARG A 108      40.962  50.005  60.349  1.00  2.22              
ATOM   1792  NE  ARG A 108      41.439  50.648  62.295  1.00  2.22              
ATOM   1793  HE  ARG A 108      40.799  51.420  62.200  1.00  2.22              
ATOM   1794  CZ  ARG A 108      41.865  50.365  63.521  1.00  2.22              
ATOM   1795  NH1 ARG A 108      42.685  49.388  63.790  1.00  2.22              
ATOM   1796 1HH1 ARG A 108      43.073  48.808  63.032  1.00  2.22              
ATOM   1797 2HH1 ARG A 108      43.014  49.206  64.713  1.00  2.22              
ATOM   1798  NH2 ARG A 108      41.452  51.091  64.528  1.00  2.22              
ATOM   1799 1HH2 ARG A 108      40.759  51.810  64.392  1.00  2.22              
ATOM   1800 2HH2 ARG A 108      41.811  50.918  65.446  1.00  2.22              
ATOM   1801  C   ARG A 108      43.600  53.118  57.602  1.00  2.22              
ATOM   1802  O   ARG A 108      43.658  52.830  56.410  1.00  2.22              
ATOM   1803  N   VAL A 109      43.160  54.305  58.028  1.00  2.18              
ATOM   1804  H   VAL A 109      43.102  54.474  59.030  1.00  2.18              
ATOM   1805  CA  VAL A 109      42.576  55.281  57.083  1.00  2.18              
ATOM   1806  HA  VAL A 109      41.893  54.729  56.436  1.00  2.18              
ATOM   1807  CB  VAL A 109      41.700  56.316  57.820  1.00  2.18              
ATOM   1808  HB  VAL A 109      41.014  55.765  58.457  1.00  2.18              
ATOM   1809  CG1 VAL A 109      42.497  57.225  58.748  1.00  2.18              
ATOM   1810 1HG1 VAL A 109      42.893  56.597  59.535  1.00  2.18              
ATOM   1811 2HG1 VAL A 109      43.312  57.726  58.231  1.00  2.18              
ATOM   1812 3HG1 VAL A 109      41.842  57.959  59.215  1.00  2.18              
ATOM   1813  CG2 VAL A 109      40.833  57.143  56.872  1.00  2.18              
ATOM   1814 1HG2 VAL A 109      40.186  57.805  57.443  1.00  2.18              
ATOM   1815 2HG2 VAL A 109      41.446  57.729  56.195  1.00  2.18              
ATOM   1816 3HG2 VAL A 109      40.201  56.465  56.297  1.00  2.18              
ATOM   1817  C   VAL A 109      43.600  55.929  56.145  1.00  2.18              
ATOM   1818  O   VAL A 109      43.265  56.303  55.021  1.00  2.18              
ATOM   1819  N   PHE A 110      44.866  56.010  56.559  1.00  2.05              
ATOM   1820  H   PHE A 110      45.076  55.814  57.530  1.00  2.05              
ATOM   1821  CA  PHE A 110      45.965  56.309  55.647  1.00  2.05              
ATOM   1822  HA  PHE A 110      45.760  57.244  55.127  1.00  2.05              
ATOM   1823  CB  PHE A 110      47.274  56.478  56.417  1.00  2.05              
ATOM   1824  HB1 PHE A 110      47.504  55.558  56.952  1.00  2.05              
ATOM   1825  HB2 PHE A 110      47.144  57.270  57.156  1.00  2.05              
ATOM   1826  CG  PHE A 110      48.436  56.847  55.516  1.00  2.05              
ATOM   1827  CD1 PHE A 110      48.652  58.197  55.187  1.00  2.05              
ATOM   1828  HD1 PHE A 110      47.976  58.952  55.556  1.00  2.05              
ATOM   1829  CE1 PHE A 110      49.754  58.566  54.397  1.00  2.05              
ATOM   1830  HE1 PHE A 110      49.931  59.606  54.163  1.00  2.05              
ATOM   1831  CZ  PHE A 110      50.614  57.577  53.893  1.00  2.05              
ATOM   1832  HZ  PHE A 110      51.427  57.856  53.239  1.00  2.05              
ATOM   1833  CE2 PHE A 110      50.388  56.222  54.196  1.00  2.05              
ATOM   1834  HE2 PHE A 110      51.023  55.464  53.757  1.00  2.05              
ATOM   1835  CD2 PHE A 110      49.292  55.855  54.997  1.00  2.05              
ATOM   1836  HD2 PHE A 110      49.085  54.809  55.173  1.00  2.05              
ATOM   1837  C   PHE A 110      46.093  55.226  54.591  1.00  2.05              
ATOM   1838  O   PHE A 110      46.113  55.556  53.409  1.00  2.05              
ATOM   1839  N   ALA A 111      46.158  53.950  54.991  1.00  2.21              
ATOM   1840  H   ALA A 111      46.070  53.725  55.975  1.00  2.21              
ATOM   1841  CA  ALA A 111      46.257  52.865  54.023  1.00  2.21              
ATOM   1842  HA  ALA A 111      47.192  52.993  53.475  1.00  2.21              
ATOM   1843  CB  ALA A 111      46.333  51.516  54.753  1.00  2.21              
ATOM   1844  HB1 ALA A 111      46.489  50.718  54.025  1.00  2.21              
ATOM   1845  HB2 ALA A 111      47.164  51.522  55.459  1.00  2.21              
ATOM   1846  HB3 ALA A 111      45.406  51.328  55.294  1.00  2.21              
ATOM   1847  C   ALA A 111      45.136  52.943  52.982  1.00  2.21              
ATOM   1848  O   ALA A 111      45.441  53.014  51.785  1.00  2.21              
ATOM   1849  N   GLU A 112      43.873  53.047  53.424  1.00  2.24              
ATOM   1850  H   GLU A 112      43.687  53.021  54.421  1.00  2.24              
ATOM   1851  CA  GLU A 112      42.774  53.211  52.468  1.00  2.24              
ATOM   1852  HA  GLU A 112      42.882  52.371  51.779  1.00  2.24              
ATOM   1853  CB  GLU A 112      41.361  53.117  53.066  1.00  2.24              
ATOM   1854  HB1 GLU A 112      40.832  54.060  52.921  1.00  2.24              
ATOM   1855  HB2 GLU A 112      41.428  52.938  54.141  1.00  2.24              
ATOM   1856  CG  GLU A 112      40.529  51.977  52.431  1.00  2.24              
ATOM   1857  HG1 GLU A 112      39.522  52.015  52.852  1.00  2.24              
ATOM   1858  HG2 GLU A 112      40.971  51.028  52.744  1.00  2.24              
ATOM   1859  CD  GLU A 112      40.429  52.004  50.888  1.00  2.24              
ATOM   1860  OE1 GLU A 112      39.691  52.842  50.317  1.00  2.24              
ATOM   1861  OE2 GLU A 112      41.066  51.152  50.223  1.00  2.24              
ATOM   1862  C   GLU A 112      42.945  54.445  51.577  1.00  2.24              
ATOM   1863  O   GLU A 112      42.832  54.304  50.363  1.00  2.24              
ATOM   1864  N   ALA A 113      43.338  55.608  52.110  1.00  2.57              
ATOM   1865  H   ALA A 113      43.466  55.682  53.111  1.00  2.57              
ATOM   1866  CA  ALA A 113      43.551  56.800  51.284  1.00  2.57              
ATOM   1867  HA  ALA A 113      42.630  57.003  50.739  1.00  2.57              
ATOM   1868  CB  ALA A 113      43.829  58.005  52.185  1.00  2.57              
ATOM   1869  HB1 ALA A 113      43.953  58.899  51.574  1.00  2.57              
ATOM   1870  HB2 ALA A 113      42.984  58.154  52.857  1.00  2.57              
ATOM   1871  HB3 ALA A 113      44.740  57.833  52.759  1.00  2.57              
ATOM   1872  C   ALA A 113      44.648  56.643  50.223  1.00  2.57              
ATOM   1873  O   ALA A 113      44.552  57.215  49.134  1.00  2.57              
ATOM   1874  N   GLU A 114      45.679  55.854  50.510  1.00  2.62              
ATOM   1875  H   GLU A 114      45.719  55.419  51.425  1.00  2.62              
ATOM   1876  CA  GLU A 114      46.747  55.606  49.545  1.00  2.62              
ATOM   1877  HA  GLU A 114      46.986  56.526  49.012  1.00  2.62              
ATOM   1878  CB  GLU A 114      48.012  55.115  50.264  1.00  2.62              
ATOM   1879  HB1 GLU A 114      48.719  54.758  49.516  1.00  2.62              
ATOM   1880  HB2 GLU A 114      47.751  54.276  50.911  1.00  2.62              
ATOM   1881  CG  GLU A 114      48.711  56.194  51.097  1.00  2.62              
ATOM   1882  HG1 GLU A 114      49.421  55.691  51.755  1.00  2.62              
ATOM   1883  HG2 GLU A 114      47.993  56.725  51.724  1.00  2.62              
ATOM   1884  CD  GLU A 114      49.472  57.188  50.213  1.00  2.62              
ATOM   1885  OE1 GLU A 114      50.707  57.026  50.066  1.00  2.62              
ATOM   1886  OE2 GLU A 114      48.842  58.120  49.657  1.00  2.62              
ATOM   1887  C   GLU A 114      46.312  54.588  48.492  1.00  2.62              
ATOM   1888  O   GLU A 114      46.735  54.660  47.334  1.00  2.62              
ATOM   1889  N   ARG A 115      45.415  53.668  48.872  1.00  2.58              
ATOM   1890  H   ARG A 115      45.072  53.690  49.831  1.00  2.58              
ATOM   1891  CA  ARG A 115      44.839  52.701  47.944  1.00  2.58              
ATOM   1892  HA  ARG A 115      45.653  52.306  47.341  1.00  2.58              
ATOM   1893  CB  ARG A 115      44.161  51.573  48.741  1.00  2.58              
ATOM   1894  HB1 ARG A 115      43.200  51.930  49.109  1.00  2.58              
ATOM   1895  HB2 ARG A 115      44.769  51.334  49.614  1.00  2.58              
ATOM   1896  CG  ARG A 115      43.942  50.288  47.925  1.00  2.58              
ATOM   1897  HG1 ARG A 115      43.231  50.487  47.124  1.00  2.58              
ATOM   1898  HG2 ARG A 115      43.505  49.533  48.579  1.00  2.58              
ATOM   1899  CD  ARG A 115      45.234  49.720  47.305  1.00  2.58              
ATOM   1900  HD1 ARG A 115      45.556  50.395  46.513  1.00  2.58              
ATOM   1901  HD2 ARG A 115      45.018  48.752  46.849  1.00  2.58              
ATOM   1902  NE  ARG A 115      46.311  49.573  48.304  1.00  2.58              
ATOM   1903  HE  ARG A 115      46.104  49.880  49.236  1.00  2.58              
ATOM   1904  CZ  ARG A 115      47.561  49.209  48.071  1.00  2.58              
ATOM   1905  NH1 ARG A 115      48.041  48.896  46.912  1.00  2.58              
ATOM   1906 1HH1 ARG A 115      47.510  49.120  46.063  1.00  2.58              
ATOM   1907 2HH1 ARG A 115      49.026  48.688  46.847  1.00  2.58              
ATOM   1908  NH2 ARG A 115      48.433  49.150  49.030  1.00  2.58              
ATOM   1909 1HH2 ARG A 115      48.213  49.364  49.992  1.00  2.58              
ATOM   1910 2HH2 ARG A 115      49.389  48.923  48.753  1.00  2.58              
ATOM   1911  C   ARG A 115      43.865  53.360  46.975  1.00  2.58              
ATOM   1912  O   ARG A 115      43.840  53.016  45.802  1.00  2.58              
ATOM   1913  N   GLU A 116      43.120  54.349  47.449  1.00  2.79              
ATOM   1914  H   GLU A 116      43.139  54.475  48.457  1.00  2.79              
ATOM   1915  CA  GLU A 116      42.279  55.247  46.662  1.00  2.79              
ATOM   1916  HA  GLU A 116      41.615  54.645  46.047  1.00  2.79              
ATOM   1917  CB  GLU A 116      41.436  56.099  47.628  1.00  2.79              
ATOM   1918  HB1 GLU A 116      42.093  56.726  48.231  1.00  2.79              
ATOM   1919  HB2 GLU A 116      40.895  55.439  48.307  1.00  2.79              
ATOM   1920  CG  GLU A 116      40.425  57.005  46.912  1.00  2.79              
ATOM   1921  HG1 GLU A 116      40.960  57.768  46.345  1.00  2.79              
ATOM   1922  HG2 GLU A 116      39.823  57.518  47.665  1.00  2.79              
ATOM   1923  CD  GLU A 116      39.506  56.195  45.993  1.00  2.79              
ATOM   1924  OE1 GLU A 116      38.865  55.256  46.518  1.00  2.79              
ATOM   1925  OE2 GLU A 116      39.452  56.484  44.781  1.00  2.79              
ATOM   1926  C   GLU A 116      43.082  56.141  45.717  1.00  2.79              
ATOM   1927  O   GLU A 116      42.723  56.275  44.548  1.00  2.79              
ATOM   1928  N   ARG A 117      44.204  56.712  46.170  1.00  2.79              
ATOM   1929  H   ARG A 117      44.448  56.617  47.151  1.00  2.79              
ATOM   1930  CA  ARG A 117      45.098  57.441  45.259  1.00  2.79              
ATOM   1931  HA  ARG A 117      44.530  58.225  44.753  1.00  2.79              
ATOM   1932  CB  ARG A 117      46.260  58.091  46.017  1.00  2.79              
ATOM   1933  HB1 ARG A 117      47.031  58.401  45.312  1.00  2.79              
ATOM   1934  HB2 ARG A 117      46.695  57.380  46.722  1.00  2.79              
ATOM   1935  CG  ARG A 117      45.755  59.329  46.755  1.00  2.79              
ATOM   1936  HG1 ARG A 117      44.947  59.042  47.427  1.00  2.79              
ATOM   1937  HG2 ARG A 117      45.365  60.050  46.036  1.00  2.79              
ATOM   1938  CD  ARG A 117      46.871  59.983  47.562  1.00  2.79              
ATOM   1939  HD1 ARG A 117      47.558  60.496  46.884  1.00  2.79              
ATOM   1940  HD2 ARG A 117      47.423  59.211  48.090  1.00  2.79              
ATOM   1941  NE  ARG A 117      46.280  60.940  48.505  1.00  2.79              
ATOM   1942  HE  ARG A 117      45.787  61.714  48.093  1.00  2.79              
ATOM   1943  CZ  ARG A 117      46.196  60.803  49.814  1.00  2.79              
ATOM   1944  NH1 ARG A 117      46.802  59.876  50.500  1.00  2.79              
ATOM   1945 1HH1 ARG A 117      47.452  59.232  50.037  1.00  2.79              
ATOM   1946 2HH1 ARG A 117      46.644  59.802  51.483  1.00  2.79              
ATOM   1947  NH2 ARG A 117      45.465  61.640  50.486  1.00  2.79              
ATOM   1948 1HH2 ARG A 117      44.811  62.228  49.992  1.00  2.79              
ATOM   1949 2HH2 ARG A 117      45.589  61.738  51.488  1.00  2.79              
ATOM   1950  C   ARG A 117      45.626  56.542  44.144  1.00  2.79              
ATOM   1951  O   ARG A 117      45.483  56.902  42.982  1.00  2.79              
ATOM   1952  N   GLU A 118      46.130  55.348  44.463  1.00  3.05              
ATOM   1953  H   GLU A 118      46.215  55.120  45.448  1.00  3.05              
ATOM   1954  CA  GLU A 118      46.512  54.337  43.463  1.00  3.05              
ATOM   1955  HA  GLU A 118      47.348  54.719  42.874  1.00  3.05              
ATOM   1956  CB  GLU A 118      46.976  53.051  44.197  1.00  3.05              
ATOM   1957  HB1 GLU A 118      46.249  52.800  44.967  1.00  3.05              
ATOM   1958  HB2 GLU A 118      47.922  53.270  44.696  1.00  3.05              
ATOM   1959  CG  GLU A 118      47.164  51.806  43.307  1.00  3.05              
ATOM   1960  HG1 GLU A 118      47.877  52.045  42.515  1.00  3.05              
ATOM   1961  HG2 GLU A 118      46.212  51.544  42.841  1.00  3.05              
ATOM   1962  CD  GLU A 118      47.677  50.596  44.109  1.00  3.05              
ATOM   1963  OE1 GLU A 118      48.910  50.489  44.296  1.00  3.05              
ATOM   1964  OE2 GLU A 118      46.870  49.779  44.608  1.00  3.05              
ATOM   1965  C   GLU A 118      45.371  54.038  42.473  1.00  3.05              
ATOM   1966  O   GLU A 118      45.602  54.089  41.264  1.00  3.05              
ATOM   1967  N   ARG A 119      44.135  53.806  42.950  1.00  3.30              
ATOM   1968  H   ARG A 119      44.015  53.769  43.959  1.00  3.30              
ATOM   1969  CA  ARG A 119      42.954  53.624  42.081  1.00  3.30              
ATOM   1970  HA  ARG A 119      43.078  52.725  41.477  1.00  3.30              
ATOM   1971  CB  ARG A 119      41.628  53.547  42.876  1.00  3.30              
ATOM   1972  HB1 ARG A 119      40.803  53.630  42.165  1.00  3.30              
ATOM   1973  HB2 ARG A 119      41.564  54.417  43.522  1.00  3.30              
ATOM   1974  CG  ARG A 119      41.353  52.297  43.712  1.00  3.30              
ATOM   1975  HG1 ARG A 119      42.206  52.078  44.344  1.00  3.30              
ATOM   1976  HG2 ARG A 119      41.190  51.444  43.053  1.00  3.30              
ATOM   1977  CD  ARG A 119      40.103  52.539  44.578  1.00  3.30              
ATOM   1978  HD1 ARG A 119      39.215  52.512  43.944  1.00  3.30              
ATOM   1979  HD2 ARG A 119      40.153  53.530  45.027  1.00  3.30              
ATOM   1980  NE  ARG A 119      39.992  51.517  45.632  1.00  3.30              
ATOM   1981  HE  ARG A 119      40.070  50.564  45.334  1.00  3.30              
ATOM   1982  CZ  ARG A 119      39.969  51.707  46.942  1.00  3.30              
ATOM   1983  NH1 ARG A 119      39.805  52.857  47.527  1.00  3.30              
ATOM   1984 1HH1 ARG A 119      39.486  53.676  47.010  1.00  3.30              
ATOM   1985 2HH1 ARG A 119      39.826  52.901  48.553  1.00  3.30              
ATOM   1986  NH2 ARG A 119      40.133  50.671  47.705  1.00  3.30              
ATOM   1987 1HH2 ARG A 119      40.326  49.774  47.325  1.00  3.30              
ATOM   1988 2HH2 ARG A 119      40.316  50.864  48.698  1.00  3.30              
ATOM   1989  C   ARG A 119      42.753  54.781  41.111  1.00  3.30              
ATOM   1990  O   ARG A 119      42.358  54.554  39.970  1.00  3.30              
ATOM   1991  N   ARG A 120      42.970  56.014  41.574  1.00  3.60              
ATOM   1992  H   ARG A 120      43.230  56.096  42.554  1.00  3.60              
ATOM   1993  CA  ARG A 120      42.819  57.254  40.799  1.00  3.60              
ATOM   1994  HA  ARG A 120      41.980  57.144  40.110  1.00  3.60              
ATOM   1995  CB  ARG A 120      42.508  58.407  41.775  1.00  3.60              
ATOM   1996  HB1 ARG A 120      42.553  59.358  41.242  1.00  3.60              
ATOM   1997  HB2 ARG A 120      43.258  58.420  42.567  1.00  3.60              
ATOM   1998  CG  ARG A 120      41.102  58.267  42.390  1.00  3.60              
ATOM   1999  HG1 ARG A 120      40.928  57.230  42.678  1.00  3.60              
ATOM   2000  HG2 ARG A 120      40.357  58.534  41.641  1.00  3.60              
ATOM   2001  CD  ARG A 120      40.905  59.128  43.644  1.00  3.60              
ATOM   2002  HD1 ARG A 120      41.621  58.796  44.397  1.00  3.60              
ATOM   2003  HD2 ARG A 120      39.906  58.948  44.037  1.00  3.60              
ATOM   2004  NE  ARG A 120      41.109  60.568  43.400  1.00  3.60              
ATOM   2005  HE  ARG A 120      42.043  60.917  43.626  1.00  3.60              
ATOM   2006  CZ  ARG A 120      40.255  61.452  42.916  1.00  3.60              
ATOM   2007  NH1 ARG A 120      39.001  61.173  42.672  1.00  3.60              
ATOM   2008 1HH1 ARG A 120      38.678  60.244  42.882  1.00  3.60              
ATOM   2009 2HH1 ARG A 120      38.379  61.874  42.322  1.00  3.60              
ATOM   2010  NH2 ARG A 120      40.653  62.663  42.672  1.00  3.60              
ATOM   2011 1HH2 ARG A 120      41.665  62.842  42.760  1.00  3.60              
ATOM   2012 2HH2 ARG A 120      40.054  63.357  42.285  1.00  3.60              
ATOM   2013  C   ARG A 120      44.027  57.563  39.908  1.00  3.60              
ATOM   2014  O   ARG A 120      43.958  58.499  39.115  1.00  3.60              
ATOM   2015  N   GLY A 121      45.119  56.801  40.018  1.00  3.57              
ATOM   2016  H   GLY A 121      45.108  56.062  40.709  1.00  3.57              
ATOM   2017  CA  GLY A 121      46.400  57.090  39.365  1.00  3.57              
ATOM   2018  HA1 GLY A 121      46.232  57.258  38.302  1.00  3.57              
ATOM   2019  HA2 GLY A 121      47.051  56.225  39.482  1.00  3.57              
ATOM   2020  C   GLY A 121      47.134  58.316  39.932  1.00  3.57              
ATOM   2021  O   GLY A 121      48.074  58.814  39.312  1.00  3.57              
ATOM   2022  N   GLU A 122      46.697  58.826  41.084  1.00  3.38              
ATOM   2023  H   GLU A 122      46.022  58.276  41.606  1.00  3.38              
ATOM   2024  CA  GLU A 122      47.306  59.958  41.778  1.00  3.38              
ATOM   2025  HA  GLU A 122      47.555  60.717  41.042  1.00  3.38              
ATOM   2026  CB  GLU A 122      46.293  60.557  42.779  1.00  3.38              
ATOM   2027  HB1 GLU A 122      46.803  61.300  43.395  1.00  3.38              
ATOM   2028  HB2 GLU A 122      45.930  59.764  43.432  1.00  3.38              
ATOM   2029  CG  GLU A 122      45.098  61.241  42.093  1.00  3.38              
ATOM   2030  HG1 GLU A 122      44.608  60.525  41.432  1.00  3.38              
ATOM   2031  HG2 GLU A 122      45.479  62.056  41.473  1.00  3.38              
ATOM   2032  CD  GLU A 122      44.045  61.794  43.073  1.00  3.38              
ATOM   2033  OE1 GLU A 122      43.812  61.211  44.160  1.00  3.38              
ATOM   2034  OE2 GLU A 122      43.353  62.777  42.726  1.00  3.38              
ATOM   2035  C   GLU A 122      48.564  59.516  42.550  1.00  3.38              
ATOM   2036  O   GLU A 122      48.575  58.436  43.149  1.00  3.38              
ATOM   2037  N   PRO A 123      49.633  60.335  42.581  1.00  3.19              
ATOM   2038  CD  PRO A 123      49.809  61.571  41.831  1.00  3.19              
ATOM   2039  HD1 PRO A 123      49.276  62.378  42.334  1.00  3.19              
ATOM   2040  HD2 PRO A 123      49.470  61.472  40.799  1.00  3.19              
ATOM   2041  CG  PRO A 123      51.310  61.850  41.838  1.00  3.19              
ATOM   2042  HG1 PRO A 123      51.525  62.918  41.790  1.00  3.19              
ATOM   2043  HG2 PRO A 123      51.782  61.323  41.008  1.00  3.19              
ATOM   2044  CB  PRO A 123      51.765  61.236  43.158  1.00  3.19              
ATOM   2045  HB1 PRO A 123      51.596  61.960  43.958  1.00  3.19              
ATOM   2046  HB2 PRO A 123      52.815  60.946  43.127  1.00  3.19              
ATOM   2047  CA  PRO A 123      50.844  60.020  43.327  1.00  3.19              
ATOM   2048  HA  PRO A 123      51.313  59.161  42.846  1.00  3.19              
ATOM   2049  C   PRO A 123      50.627  59.709  44.813  1.00  3.19              
ATOM   2050  O   PRO A 123      50.154  60.538  45.592  1.00  3.19              
ATOM   2051  N   SER A 124      51.056  58.515  45.216  1.00  2.71              
ATOM   2052  H   SER A 124      51.364  57.856  44.519  1.00  2.71              
ATOM   2053  CA  SER A 124      51.072  58.072  46.608  1.00  2.71              
ATOM   2054  HA  SER A 124      50.061  58.186  47.005  1.00  2.71              
ATOM   2055  CB  SER A 124      51.400  56.576  46.656  1.00  2.71              
ATOM   2056  HB1 SER A 124      50.540  56.015  46.288  1.00  2.71              
ATOM   2057  HB2 SER A 124      51.587  56.274  47.686  1.00  2.71              
ATOM   2058  OG  SER A 124      52.520  56.276  45.834  1.00  2.71              
ATOM   2059  HG  SER A 124      53.240  56.865  46.084  1.00  2.71              
ATOM   2060  C   SER A 124      52.002  58.882  47.500  1.00  2.71              
ATOM   2061  O   SER A 124      53.182  59.064  47.173  1.00  2.71              
ATOM   2062  N   LEU A 125      51.495  59.298  48.660  1.00  2.41              
ATOM   2063  H   LEU A 125      50.573  58.952  48.935  1.00  2.41              
ATOM   2064  CA  LEU A 125      52.253  60.047  49.656  1.00  2.41              
ATOM   2065  HA  LEU A 125      52.588  60.974  49.190  1.00  2.41              
ATOM   2066  CB  LEU A 125      51.362  60.413  50.851  1.00  2.41              
ATOM   2067  HB1 LEU A 125      51.966  60.981  51.560  1.00  2.41              
ATOM   2068  HB2 LEU A 125      51.034  59.497  51.343  1.00  2.41              
ATOM   2069  CG  LEU A 125      50.123  61.245  50.478  1.00  2.41              
ATOM   2070  HG  LEU A 125      49.441  60.647  49.878  1.00  2.41              
ATOM   2071  CD1 LEU A 125      49.404  61.648  51.758  1.00  2.41              
ATOM   2072 1HD1 LEU A 125      48.526  62.236  51.499  1.00  2.41              
ATOM   2073 2HD1 LEU A 125      49.080  60.756  52.291  1.00  2.41              
ATOM   2074 3HD1 LEU A 125      50.057  62.248  52.392  1.00  2.41              
ATOM   2075  CD2 LEU A 125      50.447  62.517  49.694  1.00  2.41              
ATOM   2076 1HD2 LEU A 125      49.559  63.141  49.606  1.00  2.41              
ATOM   2077 2HD2 LEU A 125      51.235  63.076  50.196  1.00  2.41              
ATOM   2078 3HD2 LEU A 125      50.762  62.249  48.686  1.00  2.41              
ATOM   2079  C   LEU A 125      53.523  59.322  50.110  1.00  2.41              
ATOM   2080  O   LEU A 125      54.565  59.968  50.255  1.00  2.41              
ATOM   2081  N   ILE A 126      53.495  57.991  50.253  1.00  2.38              
ATOM   2082  H   ILE A 126      52.595  57.510  50.172  1.00  2.38              
ATOM   2083  CA  ILE A 126      54.737  57.240  50.507  1.00  2.38              
ATOM   2084  HA  ILE A 126      55.247  57.770  51.313  1.00  2.38              
ATOM   2085  CB  ILE A 126      54.518  55.803  51.034  1.00  2.38              
ATOM   2086  HB  ILE A 126      55.488  55.303  51.047  1.00  2.38              
ATOM   2087  CG2 ILE A 126      54.039  55.874  52.491  1.00  2.38              
ATOM   2088 1HG2 ILE A 126      53.956  54.867  52.903  1.00  2.38              
ATOM   2089 2HG2 ILE A 126      54.764  56.433  53.083  1.00  2.38              
ATOM   2090 3HG2 ILE A 126      53.066  56.365  52.528  1.00  2.38              
ATOM   2091  CG1 ILE A 126      53.542  54.896  50.267  1.00  2.38              
ATOM   2092 1HG1 ILE A 126      52.533  55.292  50.358  1.00  2.38              
ATOM   2093 2HG1 ILE A 126      53.565  53.917  50.747  1.00  2.38              
ATOM   2094  CD1 ILE A 126      53.842  54.677  48.787  1.00  2.38              
ATOM   2095  HD1 ILE A 126      53.177  53.907  48.400  1.00  2.38              
ATOM   2096  HD2 ILE A 126      53.642  55.584  48.232  1.00  2.38              
ATOM   2097  HD3 ILE A 126      54.880  54.372  48.653  1.00  2.38              
ATOM   2098  C   ILE A 126      55.756  57.265  49.354  1.00  2.38              
ATOM   2099  O   ILE A 126      56.958  57.179  49.604  1.00  2.38              
ATOM   2100  N   ALA A 127      55.324  57.442  48.102  1.00  2.17              
ATOM   2101  H   ALA A 127      54.337  57.600  47.956  1.00  2.17              
ATOM   2102  CA  ALA A 127      56.228  57.572  46.964  1.00  2.17              
ATOM   2103  HA  ALA A 127      57.067  56.892  47.116  1.00  2.17              
ATOM   2104  CB  ALA A 127      55.534  57.153  45.666  1.00  2.17              
ATOM   2105  HB1 ALA A 127      56.254  57.189  44.847  1.00  2.17              
ATOM   2106  HB2 ALA A 127      55.170  56.130  45.758  1.00  2.17              
ATOM   2107  HB3 ALA A 127      54.717  57.837  45.436  1.00  2.17              
ATOM   2108  C   ALA A 127      56.815  58.979  46.844  1.00  2.17              
ATOM   2109  O   ALA A 127      57.964  59.106  46.422  1.00  2.17              
ATOM   2110  N   LEU A 128      56.061  60.007  47.254  1.00  2.23              
ATOM   2111  H   LEU A 128      55.104  59.813  47.534  1.00  2.23              
ATOM   2112  CA  LEU A 128      56.579  61.366  47.425  1.00  2.23              
ATOM   2113  HA  LEU A 128      57.032  61.699  46.490  1.00  2.23              
ATOM   2114  CB  LEU A 128      55.453  62.347  47.818  1.00  2.23              
ATOM   2115  HB1 LEU A 128      55.907  63.330  47.962  1.00  2.23              
ATOM   2116  HB2 LEU A 128      55.037  62.044  48.778  1.00  2.23              
ATOM   2117  CG  LEU A 128      54.286  62.502  46.831  1.00  2.23              
ATOM   2118  HG  LEU A 128      53.745  61.561  46.752  1.00  2.23              
ATOM   2119  CD1 LEU A 128      53.332  63.568  47.374  1.00  2.23              
ATOM   2120 1HD1 LEU A 128      52.447  63.619  46.738  1.00  2.23              
ATOM   2121 2HD1 LEU A 128      53.022  63.312  48.386  1.00  2.23              
ATOM   2122 3HD1 LEU A 128      53.820  64.544  47.387  1.00  2.23              
ATOM   2123  CD2 LEU A 128      54.753  62.924  45.439  1.00  2.23              
ATOM   2124 1HD2 LEU A 128      53.887  63.118  44.808  1.00  2.23              
ATOM   2125 2HD2 LEU A 128      55.354  63.830  45.505  1.00  2.23              
ATOM   2126 3HD2 LEU A 128      55.338  62.126  44.983  1.00  2.23              
ATOM   2127  C   LEU A 128      57.666  61.399  48.496  1.00  2.23              
ATOM   2128  O   LEU A 128      58.789  61.789  48.201  1.00  2.23              
ATOM   2129  N   LEU A 129      57.354  60.919  49.706  1.00  2.17              
ATOM   2130  H   LEU A 129      56.396  60.617  49.863  1.00  2.17              
ATOM   2131  CA  LEU A 129      58.294  60.799  50.825  1.00  2.17              
ATOM   2132  HA  LEU A 129      58.577  61.788  51.180  1.00  2.17              
ATOM   2133  CB  LEU A 129      57.550  60.042  51.949  1.00  2.17              
ATOM   2134  HB1 LEU A 129      57.215  59.091  51.536  1.00  2.17              
ATOM   2135  HB2 LEU A 129      56.654  60.601  52.228  1.00  2.17              
ATOM   2136  CG  LEU A 129      58.368  59.746  53.222  1.00  2.17              
ATOM   2137  HG  LEU A 129      59.367  59.404  52.956  1.00  2.17              
ATOM   2138  CD1 LEU A 129      58.480  60.981  54.114  1.00  2.17              
ATOM   2139 1HD1 LEU A 129      59.064  60.728  54.998  1.00  2.17              
ATOM   2140 2HD1 LEU A 129      58.982  61.784  53.574  1.00  2.17              
ATOM   2141 3HD1 LEU A 129      57.487  61.311  54.421  1.00  2.17              
ATOM   2142  CD2 LEU A 129      57.690  58.626  54.014  1.00  2.17              
ATOM   2143 1HD2 LEU A 129      58.261  58.419  54.918  1.00  2.17              
ATOM   2144 2HD2 LEU A 129      56.677  58.921  54.285  1.00  2.17              
ATOM   2145 3HD2 LEU A 129      57.646  57.723  53.406  1.00  2.17              
ATOM   2146  C   LEU A 129      59.563  60.067  50.413  1.00  2.17              
ATOM   2147  O   LEU A 129      60.665  60.561  50.630  1.00  2.17              
ATOM   2148  N   SER A 130      59.399  58.908  49.782  1.00  2.15              
ATOM   2149  H   SER A 130      58.462  58.541  49.654  1.00  2.15              
ATOM   2150  CA  SER A 130      60.521  58.096  49.350  1.00  2.15              
ATOM   2151  HA  SER A 130      61.173  57.939  50.210  1.00  2.15              
ATOM   2152  CB  SER A 130      60.003  56.718  48.941  1.00  2.15              
ATOM   2153  HB1 SER A 130      59.365  56.809  48.063  1.00  2.15              
ATOM   2154  HB2 SER A 130      59.413  56.307  49.761  1.00  2.15              
ATOM   2155  OG  SER A 130      61.081  55.848  48.690  1.00  2.15              
ATOM   2156  HG  SER A 130      60.786  54.936  48.783  1.00  2.15              
ATOM   2157  C   SER A 130      61.360  58.787  48.286  1.00  2.15              
ATOM   2158  O   SER A 130      62.573  58.757  48.420  1.00  2.15              
ATOM   2159  N   ASN A 131      60.779  59.509  47.317  1.00  2.28              
ATOM   2160  H   ASN A 131      59.768  59.555  47.274  1.00  2.28              
ATOM   2161  CA  ASN A 131      61.564  60.311  46.367  1.00  2.28              
ATOM   2162  HA  ASN A 131      62.344  59.662  45.960  1.00  2.28              
ATOM   2163  CB  ASN A 131      60.696  60.778  45.189  1.00  2.28              
ATOM   2164  HB1 ASN A 131      61.121  61.686  44.761  1.00  2.28              
ATOM   2165  HB2 ASN A 131      59.677  60.992  45.511  1.00  2.28              
ATOM   2166  CG  ASN A 131      60.709  59.722  44.102  1.00  2.28              
ATOM   2167  OD1 ASN A 131      61.504  59.766  43.177  1.00  2.28              
ATOM   2168  ND2 ASN A 131      59.875  58.718  44.219  1.00  2.28              
ATOM   2169 1HD2 ASN A 131      59.238  58.697  45.004  1.00  2.28              
ATOM   2170 2HD2 ASN A 131      59.977  57.968  43.559  1.00  2.28              
ATOM   2171  C   ASN A 131      62.327  61.471  47.011  1.00  2.28              
ATOM   2172  O   ASN A 131      63.493  61.682  46.674  1.00  2.28              
ATOM   2173  N   SER A 132      61.724  62.198  47.954  1.00  2.05              
ATOM   2174  H   SER A 132      60.747  62.032  48.175  1.00  2.05              
ATOM   2175  CA  SER A 132      62.450  63.253  48.662  1.00  2.05              
ATOM   2176  HA  SER A 132      62.867  63.939  47.923  1.00  2.05              
ATOM   2177  CB  SER A 132      61.533  64.071  49.562  1.00  2.05              
ATOM   2178  HB1 SER A 132      62.161  64.701  50.187  1.00  2.05              
ATOM   2179  HB2 SER A 132      60.927  63.412  50.186  1.00  2.05              
ATOM   2180  OG  SER A 132      60.714  64.905  48.768  1.00  2.05              
ATOM   2181  HG  SER A 132      60.096  65.382  49.331  1.00  2.05              
ATOM   2182  C   SER A 132      63.648  62.705  49.463  1.00  2.05              
ATOM   2183  O   SER A 132      64.773  63.205  49.355  1.00  2.05              
ATOM   2184  N   TYR A 133      63.424  61.616  50.212  1.00  2.10              
ATOM   2185  H   TYR A 133      62.488  61.223  50.244  1.00  2.10              
ATOM   2186  CA  TYR A 133      64.499  60.912  50.913  1.00  2.10              
ATOM   2187  HA  TYR A 133      64.980  61.632  51.578  1.00  2.10              
ATOM   2188  CB  TYR A 133      63.958  59.777  51.804  1.00  2.10              
ATOM   2189  HB1 TYR A 133      64.698  58.975  51.837  1.00  2.10              
ATOM   2190  HB2 TYR A 133      63.052  59.358  51.364  1.00  2.10              
ATOM   2191  CG  TYR A 133      63.691  60.219  53.235  1.00  2.10              
ATOM   2192  CD1 TYR A 133      62.441  60.755  53.593  1.00  2.10              
ATOM   2193  HD1 TYR A 133      61.654  60.824  52.859  1.00  2.10              
ATOM   2194  CE1 TYR A 133      62.223  61.237  54.898  1.00  2.10              
ATOM   2195  HE1 TYR A 133      61.275  61.671  55.167  1.00  2.10              
ATOM   2196  CZ  TYR A 133      63.252  61.192  55.858  1.00  2.10              
ATOM   2197  OH  TYR A 133      63.046  61.726  57.092  1.00  2.10              
ATOM   2198  HH  TYR A 133      63.843  61.687  57.621  1.00  2.10              
ATOM   2199  CE2 TYR A 133      64.496  60.619  55.513  1.00  2.10              
ATOM   2200  HE2 TYR A 133      65.288  60.565  56.243  1.00  2.10              
ATOM   2201  CD2 TYR A 133      64.714  60.141  54.203  1.00  2.10              
ATOM   2202  HD2 TYR A 133      65.679  59.736  53.925  1.00  2.10              
ATOM   2203  C   TYR A 133      65.604  60.440  49.983  1.00  2.10              
ATOM   2204  O   TYR A 133      66.781  60.604  50.279  1.00  2.10              
ATOM   2205  N   TYR A 134      65.228  59.932  48.822  1.00  2.25              
ATOM   2206  H   TYR A 134      64.238  59.822  48.646  1.00  2.25              
ATOM   2207  CA  TYR A 134      66.146  59.507  47.788  1.00  2.25              
ATOM   2208  HA  TYR A 134      66.735  58.668  48.162  1.00  2.25              
ATOM   2209  CB  TYR A 134      65.308  59.066  46.611  1.00  2.25              
ATOM   2210  HB1 TYR A 134      65.041  59.894  45.957  1.00  2.25              
ATOM   2211  HB2 TYR A 134      64.395  58.582  46.937  1.00  2.25              
ATOM   2212  CG  TYR A 134      66.087  58.088  45.845  1.00  2.25              
ATOM   2213  CD1 TYR A 134      67.160  58.529  45.062  1.00  2.25              
ATOM   2214  HD1 TYR A 134      67.469  59.562  45.046  1.00  2.25              
ATOM   2215  CE1 TYR A 134      67.788  57.610  44.235  1.00  2.25              
ATOM   2216  HE1 TYR A 134      68.568  57.934  43.578  1.00  2.25              
ATOM   2217  CZ  TYR A 134      67.368  56.273  44.272  1.00  2.25              
ATOM   2218  OH  TYR A 134      67.741  55.438  43.314  1.00  2.25              
ATOM   2219  HH  TYR A 134      67.760  54.533  43.669  1.00  2.25              
ATOM   2220  CE2 TYR A 134      66.445  55.800  45.215  1.00  2.25              
ATOM   2221  HE2 TYR A 134      66.174  54.755  45.249  1.00  2.25              
ATOM   2222  CD2 TYR A 134      65.750  56.737  45.969  1.00  2.25              
ATOM   2223  HD2 TYR A 134      64.925  56.437  46.588  1.00  2.25              
ATOM   2224  C   TYR A 134      67.096  60.633  47.386  1.00  2.25              
ATOM   2225  O   TYR A 134      68.299  60.515  47.555  1.00  2.25              
ATOM   2226  N   ASP A 135      66.535  61.766  46.963  1.00  2.12              
ATOM   2227  H   ASP A 135      65.523  61.802  46.916  1.00  2.12              
ATOM   2228  CA  ASP A 135      67.264  62.984  46.585  1.00  2.12              
ATOM   2229  HA  ASP A 135      67.903  62.791  45.721  1.00  2.12              
ATOM   2230  CB  ASP A 135      66.181  64.057  46.245  1.00  2.12              
ATOM   2231  HB1 ASP A 135      66.221  64.863  46.981  1.00  2.12              
ATOM   2232  HB2 ASP A 135      65.186  63.626  46.348  1.00  2.12              
ATOM   2233  CG  ASP A 135      66.242  64.680  44.848  1.00  2.12              
ATOM   2234  OD1 ASP A 135      66.364  63.892  43.881  1.00  2.12              
ATOM   2235  OD2 ASP A 135      66.011  65.912  44.743  1.00  2.12              
ATOM   2236  C   ASP A 135      68.127  63.586  47.705  1.00  2.12              
ATOM   2237  O   ASP A 135      68.951  64.459  47.435  1.00  2.12              
ATOM   2238  N   VAL A 136      67.895  63.189  48.963  1.00  1.99              
ATOM   2239  H   VAL A 136      67.124  62.554  49.127  1.00  1.99              
ATOM   2240  CA  VAL A 136      68.731  63.590  50.111  1.00  1.99              
ATOM   2241  HA  VAL A 136      69.255  64.515  49.871  1.00  1.99              
ATOM   2242  CB  VAL A 136      67.791  63.891  51.307  1.00  1.99              
ATOM   2243  HB  VAL A 136      67.093  63.061  51.424  1.00  1.99              
ATOM   2244  CG1 VAL A 136      68.451  64.136  52.670  1.00  1.99              
ATOM   2245 1HG1 VAL A 136      67.687  64.260  53.430  1.00  1.99              
ATOM   2246 2HG1 VAL A 136      69.065  63.288  52.963  1.00  1.99              
ATOM   2247 3HG1 VAL A 136      69.049  65.042  52.624  1.00  1.99              
ATOM   2248  CG2 VAL A 136      66.995  65.173  51.020  1.00  1.99              
ATOM   2249 1HG2 VAL A 136      66.285  65.354  51.822  1.00  1.99              
ATOM   2250 2HG2 VAL A 136      67.672  66.023  50.947  1.00  1.99              
ATOM   2251 3HG2 VAL A 136      66.440  65.081  50.087  1.00  1.99              
ATOM   2252  C   VAL A 136      69.823  62.587  50.475  1.00  1.99              
ATOM   2253  O   VAL A 136      70.793  62.985  51.112  1.00  1.99              
ATOM   2254  N   LEU A 137      69.701  61.322  50.063  1.00  1.96              
ATOM   2255  H   LEU A 137      68.881  61.062  49.528  1.00  1.96              
ATOM   2256  CA  LEU A 137      70.690  60.277  50.354  1.00  1.96              
ATOM   2257  HA  LEU A 137      71.317  60.634  51.165  1.00  1.96              
ATOM   2258  CB  LEU A 137      69.983  58.994  50.798  1.00  1.96              
ATOM   2259  HB1 LEU A 137      70.616  58.140  50.552  1.00  1.96              
ATOM   2260  HB2 LEU A 137      69.047  58.875  50.250  1.00  1.96              
ATOM   2261  CG  LEU A 137      69.713  58.963  52.309  1.00  1.96              
ATOM   2262  HG  LEU A 137      69.197  58.027  52.499  1.00  1.96              
ATOM   2263  CD1 LEU A 137      71.017  58.992  53.113  1.00  1.96              
ATOM   2264 1HD1 LEU A 137      70.831  58.742  54.150  1.00  1.96              
ATOM   2265 2HD1 LEU A 137      71.729  58.294  52.681  1.00  1.96              
ATOM   2266 3HD1 LEU A 137      71.473  59.972  53.089  1.00  1.96              
ATOM   2267  CD2 LEU A 137      68.834  60.086  52.862  1.00  1.96              
ATOM   2268 1HD2 LEU A 137      68.659  59.926  53.918  1.00  1.96              
ATOM   2269 2HD2 LEU A 137      69.323  61.046  52.726  1.00  1.96              
ATOM   2270 3HD2 LEU A 137      67.878  60.084  52.352  1.00  1.96              
ATOM   2271  C   LEU A 137      71.703  60.054  49.231  1.00  1.96              
ATOM   2272  O   LEU A 137      72.861  59.751  49.499  1.00  1.96              
ATOM   2273  N   ASP A 138      71.259  60.330  48.016  1.00  2.16              
ATOM   2274  H   ASP A 138      70.281  60.581  47.968  1.00  2.16              
ATOM   2275  CA  ASP A 138      71.954  60.398  46.734  1.00  2.16              
ATOM   2276  HA  ASP A 138      72.526  59.491  46.549  1.00  2.16              
ATOM   2277  CB  ASP A 138      70.761  60.468  45.746  1.00  2.16              
ATOM   2278  HB1 ASP A 138      70.190  61.372  45.976  1.00  2.16              
ATOM   2279  HB2 ASP A 138      70.116  59.611  45.951  1.00  2.16              
ATOM   2280  CG  ASP A 138      70.982  60.453  44.237  1.00  2.16              
ATOM   2281  OD1 ASP A 138      72.064  60.057  43.747  1.00  2.16              
ATOM   2282  OD2 ASP A 138      69.968  60.740  43.544  1.00  2.16              
ATOM   2283  C   ASP A 138      72.907  61.610  46.635  1.00  2.16              
ATOM   2284  O   ASP A 138      72.768  62.462  45.758  1.00  2.16              
ATOM   2285  N   ASP A 139      73.843  61.760  47.581  1.00  2.67              
ATOM   2286  H   ASP A 139      73.886  61.048  48.305  1.00  2.67              
ATOM   2287  CA  ASP A 139      74.787  62.893  47.623  1.00  2.67              
ATOM   2288  HA  ASP A 139      74.207  63.803  47.469  1.00  2.67              
ATOM   2289  CB  ASP A 139      75.460  63.021  49.017  1.00  2.67              
ATOM   2290  HB1 ASP A 139      76.516  63.250  48.868  1.00  2.67              
ATOM   2291  HB2 ASP A 139      75.426  62.049  49.515  1.00  2.67              
ATOM   2292  CG  ASP A 139      74.907  64.100  49.986  1.00  2.67              
ATOM   2293  OD1 ASP A 139      75.214  63.987  51.199  1.00  2.67              
ATOM   2294  OD2 ASP A 139      74.288  65.118  49.589  1.00  2.67              
ATOM   2295  C   ASP A 139      75.815  62.876  46.473  1.00  2.67              
ATOM   2296  O   ASP A 139      76.437  63.906  46.210  1.00  2.67              
ATOM   2297  N   ASP A 140      75.953  61.757  45.746  1.00  3.22              
ATOM   2298  H   ASP A 140      75.447  60.935  46.041  1.00  3.22              
ATOM   2299  CA  ASP A 140      76.677  61.702  44.463  1.00  3.22              
ATOM   2300  HA  ASP A 140      77.537  62.371  44.542  1.00  3.22              
ATOM   2301  CB  ASP A 140      77.247  60.291  44.203  1.00  3.22              
ATOM   2302  HB1 ASP A 140      77.251  60.096  43.129  1.00  3.22              
ATOM   2303  HB2 ASP A 140      76.601  59.540  44.663  1.00  3.22              
ATOM   2304  CG  ASP A 140      78.690  60.138  44.719  1.00  3.22              
ATOM   2305  OD1 ASP A 140      78.850  59.766  45.904  1.00  3.22              
ATOM   2306  OD2 ASP A 140      79.636  60.361  43.922  1.00  3.22              
ATOM   2307  C   ASP A 140      75.875  62.239  43.253  1.00  3.22              
ATOM   2308  O   ASP A 140      76.456  62.513  42.201  1.00  3.22              
ATOM   2309  N   GLY A 141      74.553  62.430  43.381  1.00  3.19              
ATOM   2310  H   GLY A 141      74.120  62.227  44.277  1.00  3.19              
ATOM   2311  CA  GLY A 141      73.667  62.930  42.318  1.00  3.19              
ATOM   2312  HA1 GLY A 141      74.062  63.872  41.940  1.00  3.19              
ATOM   2313  HA2 GLY A 141      72.686  63.110  42.757  1.00  3.19              
ATOM   2314  C   GLY A 141      73.479  61.981  41.133  1.00  3.19              
ATOM   2315  O   GLY A 141      73.176  62.413  40.020  1.00  3.19              
ATOM   2316  N   ASP A 142      73.675  60.694  41.392  1.00  3.75              
ATOM   2317  H   ASP A 142      73.784  60.471  42.376  1.00  3.75              
ATOM   2318  CA  ASP A 142      73.564  59.554  40.480  1.00  3.75              
ATOM   2319  HA  ASP A 142      74.081  59.773  39.545  1.00  3.75              
ATOM   2320  CB  ASP A 142      74.300  58.419  41.222  1.00  3.75              
ATOM   2321  HB1 ASP A 142      73.724  58.160  42.114  1.00  3.75              
ATOM   2322  HB2 ASP A 142      75.264  58.799  41.568  1.00  3.75              
ATOM   2323  CG  ASP A 142      74.591  57.144  40.432  1.00  3.75              
ATOM   2324  OD1 ASP A 142      75.301  57.213  39.407  1.00  3.75              
ATOM   2325  OD2 ASP A 142      74.212  56.068  40.965  1.00  3.75              
ATOM   2326  C   ASP A 142      72.102  59.202  40.165  1.00  3.75              
ATOM   2327  O   ASP A 142      71.816  58.577  39.145  1.00  3.75              
ATOM   2328  N   GLY A 143      71.168  59.609  41.038  1.00  3.50              
ATOM   2329  H   GLY A 143      71.484  60.095  41.880  1.00  3.50              
ATOM   2330  CA  GLY A 143      69.791  59.107  41.046  1.00  3.50              
ATOM   2331  HA1 GLY A 143      69.391  59.188  40.036  1.00  3.50              
ATOM   2332  HA2 GLY A 143      69.158  59.686  41.703  1.00  3.50              
ATOM   2333  C   GLY A 143      69.732  57.639  41.447  1.00  3.50              
ATOM   2334  O   GLY A 143      68.728  56.992  41.152  1.00  3.50              
ATOM   2335  N   THR A 144      70.751  57.148  42.168  1.00  2.62              
ATOM   2336  H   THR A 144      71.522  57.772  42.376  1.00  2.62              
ATOM   2337  CA  THR A 144      70.798  55.783  42.702  1.00  2.62              
ATOM   2338  HA  THR A 144      69.806  55.446  42.796  1.00  2.62              
ATOM   2339  CB  THR A 144      71.447  54.748  41.756  1.00  2.62              
ATOM   2340  HB  THR A 144      72.361  54.366  42.204  1.00  2.62              
ATOM   2341  CG2 THR A 144      70.504  53.575  41.502  1.00  2.62              
ATOM   2342 1HG2 THR A 144      70.978  52.861  40.829  1.00  2.62              
ATOM   2343 2HG2 THR A 144      70.271  53.083  42.441  1.00  2.62              
ATOM   2344 3HG2 THR A 144      69.589  53.938  41.033  1.00  2.62              
ATOM   2345  OG1 THR A 144      71.765  55.235  40.487  1.00  2.62              
ATOM   2346  HG1 THR A 144      72.667  55.618  40.557  1.00  2.62              
ATOM   2347  C   THR A 144      71.429  55.664  44.068  1.00  2.62              
ATOM   2348  O   THR A 144      72.572  56.064  44.229  1.00  2.62              
ATOM   2349  N   VAL A 145      70.742  55.041  45.033  1.00  2.18              
ATOM   2350  H   VAL A 145      69.815  54.688  44.827  1.00  2.18              
ATOM   2351  CA  VAL A 145      71.208  54.996  46.432  1.00  2.18              
ATOM   2352  HA  VAL A 145      71.849  55.850  46.576  1.00  2.18              
ATOM   2353  CB  VAL A 145      70.025  55.169  47.407  1.00  2.18              
ATOM   2354  HB  VAL A 145      69.231  54.468  47.144  1.00  2.18              
ATOM   2355  CG1 VAL A 145      70.395  54.953  48.879  1.00  2.18              
ATOM   2356 1HG1 VAL A 145      69.528  55.136  49.509  1.00  2.18              
ATOM   2357 2HG1 VAL A 145      70.747  53.935  49.044  1.00  2.18              
ATOM   2358 3HG1 VAL A 145      71.174  55.658  49.157  1.00  2.18              
ATOM   2359  CG2 VAL A 145      69.474  56.601  47.323  1.00  2.18              
ATOM   2360 1HG2 VAL A 145      68.602  56.711  47.966  1.00  2.18              
ATOM   2361 2HG2 VAL A 145      70.245  57.316  47.621  1.00  2.18              
ATOM   2362 3HG2 VAL A 145      69.188  56.828  46.303  1.00  2.18              
ATOM   2363  C   VAL A 145      72.052  53.765  46.736  1.00  2.18              
ATOM   2364  O   VAL A 145      71.559  52.640  46.737  1.00  2.18              
ATOM   2365  N   ASP A 146      73.345  53.960  46.966  1.00  2.56              
ATOM   2366  H   ASP A 146      73.705  54.914  46.892  1.00  2.56              
ATOM   2367  CA  ASP A 146      74.290  52.921  47.399  1.00  2.56              
ATOM   2368  HA  ASP A 146      74.273  52.109  46.673  1.00  2.56              
ATOM   2369  CB  ASP A 146      75.694  53.548  47.378  1.00  2.56              
ATOM   2370  HB1 ASP A 146      75.782  54.258  48.199  1.00  2.56              
ATOM   2371  HB2 ASP A 146      75.842  54.079  46.440  1.00  2.56              
ATOM   2372  CG  ASP A 146      76.794  52.508  47.501  1.00  2.56              
ATOM   2373  OD1 ASP A 146      77.077  51.849  46.480  1.00  2.56              
ATOM   2374  OD2 ASP A 146      77.244  52.287  48.645  1.00  2.56              
ATOM   2375  C   ASP A 146      73.987  52.303  48.776  1.00  2.56              
ATOM   2376  O   ASP A 146      73.174  52.810  49.550  1.00  2.56              
ATOM   2377  N   VAL A 147      74.670  51.212  49.116  1.00  2.61              
ATOM   2378  H   VAL A 147      75.427  50.924  48.502  1.00  2.61              
ATOM   2379  CA  VAL A 147      74.584  50.580  50.438  1.00  2.61              
ATOM   2380  HA  VAL A 147      73.545  50.314  50.626  1.00  2.61              
ATOM   2381  CB  VAL A 147      75.474  49.313  50.527  1.00  2.61              
ATOM   2382  HB  VAL A 147      76.426  49.575  50.992  1.00  2.61              
ATOM   2383  CG1 VAL A 147      74.801  48.275  51.434  1.00  2.61              
ATOM   2384 1HG1 VAL A 147      75.481  47.441  51.598  1.00  2.61              
ATOM   2385 2HG1 VAL A 147      74.538  48.722  52.391  1.00  2.61              
ATOM   2386 3HG1 VAL A 147      73.897  47.901  50.956  1.00  2.61              
ATOM   2387  CG2 VAL A 147      75.827  48.637  49.197  1.00  2.61              
ATOM   2388 1HG2 VAL A 147      76.388  47.721  49.377  1.00  2.61              
ATOM   2389 2HG2 VAL A 147      74.922  48.394  48.651  1.00  2.61              
ATOM   2390 3HG2 VAL A 147      76.449  49.298  48.590  1.00  2.61              
ATOM   2391  C   VAL A 147      75.053  51.512  51.541  1.00  2.61              
ATOM   2392  O   VAL A 147      74.505  51.486  52.640  1.00  2.61              
ATOM   2393  N   ASP A 148      76.092  52.306  51.277  1.00  2.61              
ATOM   2394  H   ASP A 148      76.552  52.237  50.363  1.00  2.61              
ATOM   2395  CA  ASP A 148      76.681  53.218  52.255  1.00  2.61              
ATOM   2396  HA  ASP A 148      76.618  52.732  53.223  1.00  2.61              
ATOM   2397  CB  ASP A 148      78.184  53.396  52.006  1.00  2.61              
ATOM   2398  HB1 ASP A 148      78.522  54.324  52.470  1.00  2.61              
ATOM   2399  HB2 ASP A 148      78.401  53.433  50.937  1.00  2.61              
ATOM   2400  CG  ASP A 148      78.886  52.216  52.679  1.00  2.61              
ATOM   2401  OD1 ASP A 148      79.081  51.148  52.056  1.00  2.61              
ATOM   2402  OD2 ASP A 148      79.017  52.236  53.928  1.00  2.61              
ATOM   2403  C   ASP A 148      75.873  54.500  52.477  1.00  2.61              
ATOM   2404  O   ASP A 148      75.665  54.913  53.625  1.00  2.61              
ATOM   2405  N   GLU A 149      75.261  55.009  51.409  1.00  2.27              
ATOM   2406  H   GLU A 149      75.499  54.633  50.500  1.00  2.27              
ATOM   2407  CA  GLU A 149      74.155  55.962  51.487  1.00  2.27              
ATOM   2408  HA  GLU A 149      74.503  56.876  51.972  1.00  2.27              
ATOM   2409  CB  GLU A 149      73.702  56.309  50.059  1.00  2.27              
ATOM   2410  HB1 GLU A 149      72.864  57.002  50.136  1.00  2.27              
ATOM   2411  HB2 GLU A 149      73.341  55.391  49.599  1.00  2.27              
ATOM   2412  CG  GLU A 149      74.758  56.913  49.106  1.00  2.27              
ATOM   2413  HG1 GLU A 149      75.665  56.309  49.129  1.00  2.27              
ATOM   2414  HG2 GLU A 149      75.014  57.919  49.443  1.00  2.27              
ATOM   2415  CD  GLU A 149      74.198  56.958  47.671  1.00  2.27              
ATOM   2416  OE1 GLU A 149      73.047  57.418  47.544  1.00  2.27              
ATOM   2417  OE2 GLU A 149      74.812  56.390  46.729  1.00  2.27              
ATOM   2418  C   GLU A 149      72.962  55.429  52.315  1.00  2.27              
ATOM   2419  O   GLU A 149      72.470  56.075  53.251  1.00  2.27              
ATOM   2420  N   LEU A 150      72.510  54.200  52.055  1.00  2.17              
ATOM   2421  H   LEU A 150      72.904  53.695  51.264  1.00  2.17              
ATOM   2422  CA  LEU A 150      71.414  53.597  52.814  1.00  2.17              
ATOM   2423  HA  LEU A 150      70.607  54.325  52.806  1.00  2.17              
ATOM   2424  CB  LEU A 150      70.954  52.313  52.091  1.00  2.17              
ATOM   2425  HB1 LEU A 150      71.561  51.473  52.431  1.00  2.17              
ATOM   2426  HB2 LEU A 150      71.143  52.426  51.024  1.00  2.17              
ATOM   2427  CG  LEU A 150      69.463  51.951  52.215  1.00  2.17              
ATOM   2428  HG  LEU A 150      69.302  51.058  51.611  1.00  2.17              
ATOM   2429  CD1 LEU A 150      69.049  51.603  53.642  1.00  2.17              
ATOM   2430 1HD1 LEU A 150      68.063  51.147  53.637  1.00  2.17              
ATOM   2431 2HD1 LEU A 150      69.756  50.897  54.073  1.00  2.17              
ATOM   2432 3HD1 LEU A 150      68.993  52.500  54.249  1.00  2.17              
ATOM   2433  CD2 LEU A 150      68.537  53.048  51.676  1.00  2.17              
ATOM   2434 1HD2 LEU A 150      67.504  52.722  51.729  1.00  2.17              
ATOM   2435 2HD2 LEU A 150      68.627  53.962  52.260  1.00  2.17              
ATOM   2436 3HD2 LEU A 150      68.783  53.249  50.636  1.00  2.17              
ATOM   2437  C   LEU A 150      71.789  53.385  54.300  1.00  2.17              
ATOM   2438  O   LEU A 150      70.957  53.519  55.200  1.00  2.17              
ATOM   2439  N   LYS A 151      73.064  53.126  54.601  1.00  2.39              
ATOM   2440  H   LYS A 151      73.708  53.014  53.822  1.00  2.39              
ATOM   2441  CA  LYS A 151      73.587  53.033  55.968  1.00  2.39              
ATOM   2442  HA  LYS A 151      72.931  52.377  56.539  1.00  2.39              
ATOM   2443  CB  LYS A 151      75.001  52.413  55.960  1.00  2.39              
ATOM   2444  HB1 LYS A 151      75.543  52.740  56.848  1.00  2.39              
ATOM   2445  HB2 LYS A 151      75.551  52.765  55.090  1.00  2.39              
ATOM   2446  CG  LYS A 151      74.958  50.875  55.971  1.00  2.39              
ATOM   2447  HG1 LYS A 151      74.282  50.519  55.193  1.00  2.39              
ATOM   2448  HG2 LYS A 151      74.564  50.560  56.938  1.00  2.39              
ATOM   2449  CD  LYS A 151      76.336  50.222  55.777  1.00  2.39              
ATOM   2450  HD1 LYS A 151      76.343  49.252  56.275  1.00  2.39              
ATOM   2451  HD2 LYS A 151      77.106  50.855  56.224  1.00  2.39              
ATOM   2452  CE  LYS A 151      76.625  50.010  54.288  1.00  2.39              
ATOM   2453  HE1 LYS A 151      76.369  50.927  53.758  1.00  2.39              
ATOM   2454  HE2 LYS A 151      75.988  49.212  53.900  1.00  2.39              
ATOM   2455  NZ  LYS A 151      78.047  49.713  54.025  1.00  2.39              
ATOM   2456  HZ1 LYS A 151      78.383  48.852  54.430  1.00  2.39              
ATOM   2457  HZ2 LYS A 151      78.244  49.748  53.021  1.00  2.39              
ATOM   2458  HZ3 LYS A 151      78.619  50.515  54.309  1.00  2.39              
ATOM   2459  C   LYS A 151      73.577  54.361  56.711  1.00  2.39              
ATOM   2460  O   LYS A 151      73.240  54.354  57.904  1.00  2.39              
ATOM   2461  N   THR A 152      73.881  55.482  56.047  1.00  2.37              
ATOM   2462  H   THR A 152      74.175  55.445  55.071  1.00  2.37              
ATOM   2463  CA  THR A 152      73.717  56.805  56.682  1.00  2.37              
ATOM   2464  HA  THR A 152      74.164  56.750  57.673  1.00  2.37              
ATOM   2465  CB  THR A 152      74.460  57.937  55.948  1.00  2.37              
ATOM   2466  HB  THR A 152      74.165  58.895  56.379  1.00  2.37              
ATOM   2467  CG2 THR A 152      75.972  57.779  56.105  1.00  2.37              
ATOM   2468 1HG2 THR A 152      76.477  58.610  55.614  1.00  2.37              
ATOM   2469 2HG2 THR A 152      76.236  57.782  57.163  1.00  2.37              
ATOM   2470 3HG2 THR A 152      76.298  56.843  55.647  1.00  2.37              
ATOM   2471  OG1 THR A 152      74.188  57.952  54.572  1.00  2.37              
ATOM   2472  HG1 THR A 152      74.521  58.773  54.195  1.00  2.37              
ATOM   2473  C   THR A 152      72.255  57.175  56.924  1.00  2.37              
ATOM   2474  O   THR A 152      71.922  57.629  58.022  1.00  2.37              
ATOM   2475  N   MET A 153      71.359  56.847  55.986  1.00  2.35              
ATOM   2476  H   MET A 153      71.713  56.503  55.093  1.00  2.35              
ATOM   2477  CA  MET A 153      69.903  56.995  56.172  1.00  2.35              
ATOM   2478  HA  MET A 153      69.655  58.045  56.283  1.00  2.35              
ATOM   2479  CB  MET A 153      69.173  56.433  54.937  1.00  2.35              
ATOM   2480  HB1 MET A 153      69.151  55.347  54.979  1.00  2.35              
ATOM   2481  HB2 MET A 153      69.715  56.691  54.035  1.00  2.35              
ATOM   2482  CG  MET A 153      67.734  56.957  54.855  1.00  2.35              
ATOM   2483  HG1 MET A 153      67.769  58.024  54.643  1.00  2.35              
ATOM   2484  HG2 MET A 153      67.255  56.833  55.823  1.00  2.35              
ATOM   2485  SD  MET A 153      66.688  56.163  53.604  1.00  2.35              
ATOM   2486  CE  MET A 153      66.400  54.548  54.378  1.00  2.35              
ATOM   2487  HE1 MET A 153      65.770  53.941  53.727  1.00  2.35              
ATOM   2488  HE2 MET A 153      67.347  54.032  54.528  1.00  2.35              
ATOM   2489  HE3 MET A 153      65.903  54.682  55.338  1.00  2.35              
ATOM   2490  C   MET A 153      69.394  56.241  57.392  1.00  2.35              
ATOM   2491  O   MET A 153      68.689  56.799  58.224  1.00  2.35              
ATOM   2492  N   MET A 154      69.763  54.967  57.512  1.00  2.29              
ATOM   2493  H   MET A 154      70.304  54.547  56.759  1.00  2.29              
ATOM   2494  CA  MET A 154      69.383  54.138  58.639  1.00  2.29              
ATOM   2495  HA  MET A 154      68.296  54.108  58.725  1.00  2.29              
ATOM   2496  CB  MET A 154      69.916  52.715  58.412  1.00  2.29              
ATOM   2497  HB1 MET A 154      69.974  52.194  59.369  1.00  2.29              
ATOM   2498  HB2 MET A 154      70.926  52.749  58.002  1.00  2.29              
ATOM   2499  CG  MET A 154      69.005  51.919  57.472  1.00  2.29              
ATOM   2500  HG1 MET A 154      69.561  51.666  56.570  1.00  2.29              
ATOM   2501  HG2 MET A 154      68.152  52.530  57.173  1.00  2.29              
ATOM   2502  SD  MET A 154      68.387  50.398  58.228  1.00  2.29              
ATOM   2503  CE  MET A 154      67.298  49.834  56.910  1.00  2.29              
ATOM   2504  HE1 MET A 154      66.495  50.556  56.769  1.00  2.29              
ATOM   2505  HE2 MET A 154      67.861  49.739  55.984  1.00  2.29              
ATOM   2506  HE3 MET A 154      66.883  48.863  57.180  1.00  2.29              
ATOM   2507  C   MET A 154      69.924  54.686  59.948  1.00  2.29              
ATOM   2508  O   MET A 154      69.151  54.785  60.906  1.00  2.29              
ATOM   2509  N   LYS A 155      71.203  55.115  60.001  1.00  2.45              
ATOM   2510  H   LYS A 155      71.805  55.057  59.183  1.00  2.45              
ATOM   2511  CA  LYS A 155      71.686  55.691  61.259  1.00  2.45              
ATOM   2512  HA  LYS A 155      71.430  54.933  61.990  1.00  2.45              
ATOM   2513  CB  LYS A 155      73.199  55.932  61.383  1.00  2.45              
ATOM   2514  HB1 LYS A 155      73.406  56.994  61.242  1.00  2.45              
ATOM   2515  HB2 LYS A 155      73.726  55.399  60.593  1.00  2.45              
ATOM   2516  CG  LYS A 155      73.780  55.482  62.754  1.00  2.45              
ATOM   2517  HG1 LYS A 155      74.795  55.880  62.802  1.00  2.45              
ATOM   2518  HG2 LYS A 155      73.879  54.399  62.743  1.00  2.45              
ATOM   2519  CD  LYS A 155      73.070  55.871  64.081  1.00  2.45              
ATOM   2520  HD1 LYS A 155      72.703  56.896  64.020  1.00  2.45              
ATOM   2521  HD2 LYS A 155      73.824  55.843  64.870  1.00  2.45              
ATOM   2522  CE  LYS A 155      71.934  54.905  64.492  1.00  2.45              
ATOM   2523  HE1 LYS A 155      72.315  53.880  64.442  1.00  2.45              
ATOM   2524  HE2 LYS A 155      71.115  54.979  63.775  1.00  2.45              
ATOM   2525  NZ  LYS A 155      71.365  55.155  65.846  1.00  2.45              
ATOM   2526  HZ1 LYS A 155      70.664  54.445  66.055  1.00  2.45              
ATOM   2527  HZ2 LYS A 155      72.059  55.147  66.574  1.00  2.45              
ATOM   2528  HZ3 LYS A 155      70.831  56.027  65.916  1.00  2.45              
ATOM   2529  C   LYS A 155      70.897  56.936  61.657  1.00  2.45              
ATOM   2530  O   LYS A 155      70.465  57.041  62.801  1.00  2.45              
ATOM   2531  N   ALA A 156      70.619  57.820  60.705  1.00  2.58              
ATOM   2532  H   ALA A 156      70.984  57.669  59.770  1.00  2.58              
ATOM   2533  CA  ALA A 156      69.783  58.988  60.935  1.00  2.58              
ATOM   2534  HA  ALA A 156      70.213  59.555  61.762  1.00  2.58              
ATOM   2535  CB  ALA A 156      69.841  59.856  59.684  1.00  2.58              
ATOM   2536  HB1 ALA A 156      69.237  60.748  59.840  1.00  2.58              
ATOM   2537  HB2 ALA A 156      70.871  60.144  59.470  1.00  2.58              
ATOM   2538  HB3 ALA A 156      69.448  59.293  58.840  1.00  2.58              
ATOM   2539  C   ALA A 156      68.328  58.666  61.320  1.00  2.58              
ATOM   2540  O   ALA A 156      67.705  59.470  62.019  1.00  2.58              
ATOM   2541  N   PHE A 157      67.794  57.500  60.940  1.00  2.65              
ATOM   2542  H   PHE A 157      68.307  56.934  60.275  1.00  2.65              
ATOM   2543  CA  PHE A 157      66.500  56.999  61.411  1.00  2.65              
ATOM   2544  HA  PHE A 157      65.818  57.848  61.451  1.00  2.65              
ATOM   2545  CB  PHE A 157      65.891  55.985  60.428  1.00  2.65              
ATOM   2546  HB1 PHE A 157      65.261  55.291  60.986  1.00  2.65              
ATOM   2547  HB2 PHE A 157      66.686  55.403  59.963  1.00  2.65              
ATOM   2548  CG  PHE A 157      65.011  56.603  59.354  1.00  2.65              
ATOM   2549  CD1 PHE A 157      63.794  57.219  59.709  1.00  2.65              
ATOM   2550  HD1 PHE A 157      63.490  57.255  60.745  1.00  2.65              
ATOM   2551  CE1 PHE A 157      62.967  57.780  58.717  1.00  2.65              
ATOM   2552  HE1 PHE A 157      62.036  58.256  58.994  1.00  2.65              
ATOM   2553  CZ  PHE A 157      63.353  57.728  57.366  1.00  2.65              
ATOM   2554  HZ  PHE A 157      62.722  58.160  56.599  1.00  2.65              
ATOM   2555  CE2 PHE A 157      64.561  57.107  57.007  1.00  2.65              
ATOM   2556  HE2 PHE A 157      64.855  57.068  55.967  1.00  2.65              
ATOM   2557  CD2 PHE A 157      65.384  56.541  57.998  1.00  2.65              
ATOM   2558  HD2 PHE A 157      66.306  56.057  57.720  1.00  2.65              
ATOM   2559  C   PHE A 157      66.532  56.453  62.847  1.00  2.65              
ATOM   2560  O   PHE A 157      65.530  56.562  63.544  1.00  2.65              
ATOM   2561  N   ASP A 158      67.692  55.922  63.233  1.00  2.74              
ATOM   2562  H   ASP A 158      68.392  55.928  62.501  1.00  2.74              
ATOM   2563  CA  ASP A 158      68.187  55.316  64.480  1.00  2.74              
ATOM   2564  HA  ASP A 158      69.164  55.773  64.595  1.00  2.74              
ATOM   2565  CB  ASP A 158      67.421  55.611  65.792  1.00  2.74              
ATOM   2566  HB1 ASP A 158      67.489  54.740  66.445  1.00  2.74              
ATOM   2567  HB2 ASP A 158      66.361  55.785  65.632  1.00  2.74              
ATOM   2568  CG  ASP A 158      68.066  56.781  66.542  1.00  2.74              
ATOM   2569  OD1 ASP A 158      67.358  57.777  66.822  1.00  2.74              
ATOM   2570  OD2 ASP A 158      69.301  56.695  66.761  1.00  2.74              
ATOM   2571  C   ASP A 158      68.525  53.829  64.309  1.00  2.74              
ATOM   2572  O   ASP A 158      69.289  53.272  65.102  1.00  2.74              
ATOM   2573  N   VAL A 159      68.004  53.220  63.248  1.00  2.98              
ATOM   2574  H   VAL A 159      67.561  53.809  62.558  1.00  2.98              
ATOM   2575  CA  VAL A 159      67.983  51.775  63.018  1.00  2.98              
ATOM   2576  HA  VAL A 159      67.723  51.307  63.966  1.00  2.98              
ATOM   2577  CB  VAL A 159      66.884  51.415  61.995  1.00  2.98              
ATOM   2578  HB  VAL A 159      67.011  50.387  61.665  1.00  2.98              
ATOM   2579  CG1 VAL A 159      65.509  51.531  62.658  1.00  2.98              
ATOM   2580 1HG1 VAL A 159      64.739  51.189  61.968  1.00  2.98              
ATOM   2581 2HG1 VAL A 159      65.485  50.913  63.555  1.00  2.98              
ATOM   2582 3HG1 VAL A 159      65.306  52.566  62.937  1.00  2.98              
ATOM   2583  CG2 VAL A 159      66.903  52.308  60.755  1.00  2.98              
ATOM   2584 1HG2 VAL A 159      66.600  53.321  61.006  1.00  2.98              
ATOM   2585 2HG2 VAL A 159      67.904  52.313  60.340  1.00  2.98              
ATOM   2586 3HG2 VAL A 159      66.213  51.911  60.018  1.00  2.98              
ATOM   2587  C   VAL A 159      69.351  51.203  62.598  1.00  2.98              
ATOM   2588  O   VAL A 159      70.202  51.935  62.069  1.00  2.98              
ATOM   2589  N   PRO A 160      69.601  49.899  62.858  1.00  2.70              
ATOM   2590  CD  PRO A 160      68.693  48.920  63.450  1.00  2.70              
ATOM   2591  HD1 PRO A 160      67.770  48.819  62.882  1.00  2.70              
ATOM   2592  HD2 PRO A 160      68.473  49.201  64.480  1.00  2.70              
ATOM   2593  CG  PRO A 160      69.438  47.586  63.438  1.00  2.70              
ATOM   2594  HG1 PRO A 160      69.280  47.081  62.488  1.00  2.70              
ATOM   2595  HG2 PRO A 160      69.137  46.944  64.266  1.00  2.70              
ATOM   2596  CB  PRO A 160      70.897  48.007  63.546  1.00  2.70              
ATOM   2597  HB1 PRO A 160      71.564  47.262  63.110  1.00  2.70              
ATOM   2598  HB2 PRO A 160      71.148  48.165  64.596  1.00  2.70              
ATOM   2599  CA  PRO A 160      70.948  49.347  62.803  1.00  2.70              
ATOM   2600  HA  PRO A 160      71.607  50.012  63.364  1.00  2.70              
ATOM   2601  C   PRO A 160      71.539  49.206  61.377  1.00  2.70              
ATOM   2602  O   PRO A 160      70.880  48.889  60.378  1.00  2.70              
ATOM   2603  N   GLN A 161      72.858  49.386  61.285  1.00  2.72              
ATOM   2604  H   GLN A 161      73.352  49.741  62.095  1.00  2.72              
ATOM   2605  CA  GLN A 161      73.583  49.307  60.012  1.00  2.72              
ATOM   2606  HA  GLN A 161      73.098  49.980  59.303  1.00  2.72              
ATOM   2607  CB  GLN A 161      75.041  49.774  60.193  1.00  2.72              
ATOM   2608  HB1 GLN A 161      75.649  49.378  59.379  1.00  2.72              
ATOM   2609  HB2 GLN A 161      75.437  49.380  61.131  1.00  2.72              
ATOM   2610  CG  GLN A 161      75.182  51.311  60.177  1.00  2.72              
ATOM   2611  HG1 GLN A 161      75.058  51.663  59.153  1.00  2.72              
ATOM   2612  HG2 GLN A 161      76.182  51.590  60.509  1.00  2.72              
ATOM   2613  CD  GLN A 161      74.154  52.002  61.068  1.00  2.72              
ATOM   2614  OE1 GLN A 161      74.091  51.795  62.270  1.00  2.72              
ATOM   2615  NE2 GLN A 161      73.240  52.753  60.496  1.00  2.72              
ATOM   2616 1HE2 GLN A 161      73.307  53.040  59.527  1.00  2.72              
ATOM   2617 2HE2 GLN A 161      72.456  53.016  61.076  1.00  2.72              
ATOM   2618  C   GLN A 161      73.493  47.895  59.358  1.00  2.72              
ATOM   2619  O   GLN A 161      73.424  47.730  58.130  1.00  2.72              
ATOM   2620  N   GLU A 162      73.382  46.876  60.207  1.00  2.89              
ATOM   2621  H   GLU A 162      73.436  47.088  61.191  1.00  2.89              
ATOM   2622  CA  GLU A 162      72.969  45.519  59.850  1.00  2.89              
ATOM   2623  HA  GLU A 162      73.750  45.029  59.271  1.00  2.89              
ATOM   2624  CB  GLU A 162      72.793  44.760  61.170  1.00  2.89              
ATOM   2625  HB1 GLU A 162      72.091  45.323  61.787  1.00  2.89              
ATOM   2626  HB2 GLU A 162      73.749  44.735  61.696  1.00  2.89              
ATOM   2627  CG  GLU A 162      72.279  43.325  61.019  1.00  2.89              
ATOM   2628  HG1 GLU A 162      73.075  42.699  60.608  1.00  2.89              
ATOM   2629  HG2 GLU A 162      71.429  43.292  60.335  1.00  2.89              
ATOM   2630  CD  GLU A 162      71.824  42.821  62.387  1.00  2.89              
ATOM   2631  OE1 GLU A 162      72.531  41.962  62.950  1.00  2.89              
ATOM   2632  OE2 GLU A 162      70.792  43.350  62.864  1.00  2.89              
ATOM   2633  C   GLU A 162      71.661  45.481  59.012  1.00  2.89              
ATOM   2634  O   GLU A 162      71.600  44.947  57.886  1.00  2.89              
ATOM   2635  N   ALA A 163      70.623  46.127  59.551  1.00  2.52              
ATOM   2636  H   ALA A 163      70.732  46.569  60.450  1.00  2.52              
ATOM   2637  CA  ALA A 163      69.353  46.297  58.876  1.00  2.52              
ATOM   2638  HA  ALA A 163      68.981  45.302  58.634  1.00  2.52              
ATOM   2639  CB  ALA A 163      68.321  46.951  59.805  1.00  2.52              
ATOM   2640  HB1 ALA A 163      67.376  47.066  59.273  1.00  2.52              
ATOM   2641  HB2 ALA A 163      68.160  46.319  60.676  1.00  2.52              
ATOM   2642  HB3 ALA A 163      68.644  47.940  60.122  1.00  2.52              
ATOM   2643  C   ALA A 163      69.467  47.042  57.549  1.00  2.52              
ATOM   2644  O   ALA A 163      68.704  46.736  56.637  1.00  2.52              
ATOM   2645  N   ALA A 164      70.442  47.941  57.379  1.00  2.22              
ATOM   2646  H   ALA A 164      71.025  48.199  58.165  1.00  2.22              
ATOM   2647  CA  ALA A 164      70.711  48.461  56.026  1.00  2.22              
ATOM   2648  HA  ALA A 164      69.781  48.862  55.625  1.00  2.22              
ATOM   2649  CB  ALA A 164      71.695  49.629  56.133  1.00  2.22              
ATOM   2650  HB1 ALA A 164      71.743  50.154  55.179  1.00  2.22              
ATOM   2651  HB2 ALA A 164      71.380  50.320  56.913  1.00  2.22              
ATOM   2652  HB3 ALA A 164      72.684  49.249  56.366  1.00  2.22              
ATOM   2653  C   ALA A 164      71.209  47.416  55.026  1.00  2.22              
ATOM   2654  O   ALA A 164      70.707  47.414  53.906  1.00  2.22              
ATOM   2655  N   TYR A 165      72.125  46.506  55.391  1.00  2.34              
ATOM   2656  H   TYR A 165      72.493  46.495  56.335  1.00  2.34              
ATOM   2657  CA  TYR A 165      72.453  45.410  54.435  1.00  2.34              
ATOM   2658  HA  TYR A 165      72.798  45.855  53.501  1.00  2.34              
ATOM   2659  CB  TYR A 165      73.597  44.553  54.996  1.00  2.34              
ATOM   2660  HB1 TYR A 165      73.747  43.703  54.328  1.00  2.34              
ATOM   2661  HB2 TYR A 165      73.306  44.151  55.967  1.00  2.34              
ATOM   2662  CG  TYR A 165      74.923  45.283  55.122  1.00  2.34              
ATOM   2663  CD1 TYR A 165      75.663  45.590  53.965  1.00  2.34              
ATOM   2664  HD1 TYR A 165      75.282  45.308  52.991  1.00  2.34              
ATOM   2665  CE1 TYR A 165      76.905  46.246  54.070  1.00  2.34              
ATOM   2666  HE1 TYR A 165      77.482  46.464  53.182  1.00  2.34              
ATOM   2667  CZ  TYR A 165      77.419  46.584  55.339  1.00  2.34              
ATOM   2668  OH  TYR A 165      78.622  47.214  55.429  1.00  2.34              
ATOM   2669  HH  TYR A 165      78.951  47.235  56.331  1.00  2.34              
ATOM   2670  CE2 TYR A 165      76.679  46.279  56.502  1.00  2.34              
ATOM   2671  HE2 TYR A 165      77.057  46.541  57.478  1.00  2.34              
ATOM   2672  CD2 TYR A 165      75.430  45.636  56.389  1.00  2.34              
ATOM   2673  HD2 TYR A 165      74.860  45.406  57.278  1.00  2.34              
ATOM   2674  C   TYR A 165      71.234  44.543  54.078  1.00  2.34              
ATOM   2675  O   TYR A 165      70.970  44.289  52.901  1.00  2.34              
ATOM   2676  N   THR A 166      70.442  44.146  55.081  1.00  2.28              
ATOM   2677  H   THR A 166      70.682  44.412  56.028  1.00  2.28              
ATOM   2678  CA  THR A 166      69.229  43.332  54.807  1.00  2.28              
ATOM   2679  HA  THR A 166      69.523  42.409  54.307  1.00  2.28              
ATOM   2680  CB  THR A 166      68.557  42.960  56.131  1.00  2.28              
ATOM   2681  HB  THR A 166      68.319  43.879  56.660  1.00  2.28              
ATOM   2682  CG2 THR A 166      67.290  42.119  55.970  1.00  2.28              
ATOM   2683 1HG2 THR A 166      66.950  41.779  56.948  1.00  2.28              
ATOM   2684 2HG2 THR A 166      66.498  42.713  55.514  1.00  2.28              
ATOM   2685 3HG2 THR A 166      67.500  41.252  55.345  1.00  2.28              
ATOM   2686  OG1 THR A 166      69.439  42.206  56.931  1.00  2.28              
ATOM   2687  HG1 THR A 166      70.153  42.775  57.234  1.00  2.28              
ATOM   2688  C   THR A 166      68.222  44.039  53.889  1.00  2.28              
ATOM   2689  O   THR A 166      67.672  43.440  52.965  1.00  2.28              
ATOM   2690  N   PHE A 167      68.037  45.339  54.106  1.00  2.13              
ATOM   2691  H   PHE A 167      68.489  45.753  54.912  1.00  2.13              
ATOM   2692  CA  PHE A 167      67.225  46.226  53.278  1.00  2.13              
ATOM   2693  HA  PHE A 167      66.205  45.858  53.250  1.00  2.13              
ATOM   2694  CB  PHE A 167      67.246  47.592  53.965  1.00  2.13              
ATOM   2695  HB1 PHE A 167      68.272  47.951  54.004  1.00  2.13              
ATOM   2696  HB2 PHE A 167      66.928  47.426  54.994  1.00  2.13              
ATOM   2697  CG  PHE A 167      66.410  48.725  53.416  1.00  2.13              
ATOM   2698  CD1 PHE A 167      66.664  49.275  52.145  1.00  2.13              
ATOM   2699  HD1 PHE A 167      67.356  48.803  51.463  1.00  2.13              
ATOM   2700  CE1 PHE A 167      66.059  50.487  51.780  1.00  2.13              
ATOM   2701  HE1 PHE A 167      66.260  50.916  50.810  1.00  2.13              
ATOM   2702  CZ  PHE A 167      65.247  51.175  52.698  1.00  2.13              
ATOM   2703  HZ  PHE A 167      64.813  52.125  52.436  1.00  2.13              
ATOM   2704  CE2 PHE A 167      64.965  50.611  53.952  1.00  2.13              
ATOM   2705  HE2 PHE A 167      64.329  51.130  54.660  1.00  2.13              
ATOM   2706  CD2 PHE A 167      65.517  49.370  54.290  1.00  2.13              
ATOM   2707  HD2 PHE A 167      65.313  48.941  55.255  1.00  2.13              
ATOM   2708  C   PHE A 167      67.703  46.250  51.836  1.00  2.13              
ATOM   2709  O   PHE A 167      66.899  46.126  50.918  1.00  2.13              
ATOM   2710  N   PHE A 168      69.011  46.369  51.636  1.00  2.29              
ATOM   2711  H   PHE A 168      69.620  46.423  52.445  1.00  2.29              
ATOM   2712  CA  PHE A 168      69.644  46.421  50.325  1.00  2.29              
ATOM   2713  HA  PHE A 168      69.144  47.177  49.719  1.00  2.29              
ATOM   2714  CB  PHE A 168      71.096  46.831  50.563  1.00  2.29              
ATOM   2715  HB1 PHE A 168      71.714  45.949  50.740  1.00  2.29              
ATOM   2716  HB2 PHE A 168      71.171  47.466  51.444  1.00  2.29              
ATOM   2717  CG  PHE A 168      71.640  47.619  49.414  1.00  2.29              
ATOM   2718  CD1 PHE A 168      71.450  49.010  49.404  1.00  2.29              
ATOM   2719  HD1 PHE A 168      70.928  49.499  50.212  1.00  2.29              
ATOM   2720  CE1 PHE A 168      71.954  49.767  48.345  1.00  2.29              
ATOM   2721  HE1 PHE A 168      71.818  50.836  48.344  1.00  2.29              
ATOM   2722  CZ  PHE A 168      72.652  49.133  47.307  1.00  2.29              
ATOM   2723  HZ  PHE A 168      73.103  49.729  46.538  1.00  2.29              
ATOM   2724  CE2 PHE A 168      72.801  47.735  47.296  1.00  2.29              
ATOM   2725  HE2 PHE A 168      73.335  47.246  46.499  1.00  2.29              
ATOM   2726  CD2 PHE A 168      72.301  46.973  48.358  1.00  2.29              
ATOM   2727  HD2 PHE A 168      72.432  45.898  48.370  1.00  2.29              
ATOM   2728  C   PHE A 168      69.608  45.101  49.547  1.00  2.29              
ATOM   2729  O   PHE A 168      69.737  45.096  48.326  1.00  2.29              
ATOM   2730  N   GLU A 169      69.433  43.977  50.238  1.00  2.41              
ATOM   2731  H   GLU A 169      69.506  44.015  51.247  1.00  2.41              
ATOM   2732  CA  GLU A 169      69.296  42.666  49.587  1.00  2.41              
ATOM   2733  HA  GLU A 169      69.592  42.717  48.539  1.00  2.41              
ATOM   2734  CB  GLU A 169      70.231  41.670  50.307  1.00  2.41              
ATOM   2735  HB1 GLU A 169      70.082  40.673  49.891  1.00  2.41              
ATOM   2736  HB2 GLU A 169      69.952  41.627  51.361  1.00  2.41              
ATOM   2737  CG  GLU A 169      71.732  42.006  50.213  1.00  2.41              
ATOM   2738  HG1 GLU A 169      72.295  41.231  50.738  1.00  2.41              
ATOM   2739  HG2 GLU A 169      71.927  42.953  50.719  1.00  2.41              
ATOM   2740  CD  GLU A 169      72.217  42.084  48.762  1.00  2.41              
ATOM   2741  OE1 GLU A 169      72.850  43.091  48.375  1.00  2.41              
ATOM   2742  OE2 GLU A 169      71.881  41.192  47.957  1.00  2.41              
ATOM   2743  C   GLU A 169      67.854  42.124  49.589  1.00  2.41              
ATOM   2744  O   GLU A 169      67.605  41.011  49.120  1.00  2.41              
ATOM   2745  N   LYS A 170      66.888  42.910  50.087  1.00  2.50              
ATOM   2746  H   LYS A 170      67.179  43.737  50.591  1.00  2.50              
ATOM   2747  CA  LYS A 170      65.453  42.667  49.858  1.00  2.50              
ATOM   2748  HA  LYS A 170      65.371  41.801  49.200  1.00  2.50              
ATOM   2749  CB  LYS A 170      64.735  42.307  51.171  1.00  2.50              
ATOM   2750  HB1 LYS A 170      63.702  42.596  51.046  1.00  2.50              
ATOM   2751  HB2 LYS A 170      65.147  42.892  51.995  1.00  2.50              
ATOM   2752  CG  LYS A 170      64.771  40.809  51.526  1.00  2.50              
ATOM   2753  HG1 LYS A 170      65.624  40.628  52.182  1.00  2.50              
ATOM   2754  HG2 LYS A 170      64.910  40.209  50.626  1.00  2.50              
ATOM   2755  CD  LYS A 170      63.479  40.334  52.225  1.00  2.50              
ATOM   2756  HD1 LYS A 170      63.245  41.006  53.052  1.00  2.50              
ATOM   2757  HD2 LYS A 170      63.648  39.335  52.628  1.00  2.50              
ATOM   2758  CE  LYS A 170      62.296  40.282  51.237  1.00  2.50              
ATOM   2759  HE1 LYS A 170      62.559  39.610  50.416  1.00  2.50              
ATOM   2760  HE2 LYS A 170      62.152  41.275  50.800  1.00  2.50              
ATOM   2761  NZ  LYS A 170      61.025  39.840  51.866  1.00  2.50              
ATOM   2762  HZ1 LYS A 170      61.057  38.886  52.197  1.00  2.50              
ATOM   2763  HZ2 LYS A 170      60.765  40.419  52.665  1.00  2.50              
ATOM   2764  HZ3 LYS A 170      60.259  39.933  51.202  1.00  2.50              
ATOM   2765  C   LYS A 170      64.723  43.737  49.044  1.00  2.50              
ATOM   2766  O   LYS A 170      63.567  43.527  48.688  1.00  2.50              
ATOM   2767  N   ALA A 171      65.401  44.830  48.725  1.00  2.53              
ATOM   2768  H   ALA A 171      66.296  44.946  49.170  1.00  2.53              
ATOM   2769  CA  ALA A 171      65.244  45.573  47.483  1.00  2.53              
ATOM   2770  HA  ALA A 171      64.382  45.201  46.924  1.00  2.53              
ATOM   2771  CB  ALA A 171      64.963  47.036  47.847  1.00  2.53              
ATOM   2772  HB1 ALA A 171      64.842  47.628  46.941  1.00  2.53              
ATOM   2773  HB2 ALA A 171      64.035  47.091  48.414  1.00  2.53              
ATOM   2774  HB3 ALA A 171      65.770  47.432  48.460  1.00  2.53              
ATOM   2775  C   ALA A 171      66.491  45.285  46.615  1.00  2.53              
ATOM   2776  O   ALA A 171      67.155  44.264  46.807  1.00  2.53              
ATOM   2777  N   ASP A 172      66.805  46.154  45.659  1.00  2.36              
ATOM   2778  H   ASP A 172      66.088  46.833  45.445  1.00  2.36              
ATOM   2779  CA  ASP A 172      67.855  45.948  44.652  1.00  2.36              
ATOM   2780  HA  ASP A 172      67.774  46.789  43.964  1.00  2.36              
ATOM   2781  CB  ASP A 172      69.273  46.050  45.264  1.00  2.36              
ATOM   2782  HB1 ASP A 172      69.440  45.157  45.852  1.00  2.36              
ATOM   2783  HB2 ASP A 172      69.314  46.905  45.938  1.00  2.36              
ATOM   2784  CG  ASP A 172      70.426  46.200  44.249  1.00  2.36              
ATOM   2785  OD1 ASP A 172      70.410  47.159  43.449  1.00  2.36              
ATOM   2786  OD2 ASP A 172      71.403  45.417  44.315  1.00  2.36              
ATOM   2787  C   ASP A 172      67.622  44.702  43.783  1.00  2.36              
ATOM   2788  O   ASP A 172      68.551  43.990  43.407  1.00  2.36              
ATOM   2789  N   THR A 173      66.360  44.452  43.417  1.00  2.68              
ATOM   2790  H   THR A 173      65.631  45.048  43.812  1.00  2.68              
ATOM   2791  CA  THR A 173      65.918  43.352  42.542  1.00  2.68              
ATOM   2792  HA  THR A 173      66.181  42.429  43.058  1.00  2.68              
ATOM   2793  CB  THR A 173      64.390  43.363  42.406  1.00  2.68              
ATOM   2794  HB  THR A 173      63.943  43.505  43.391  1.00  2.68              
ATOM   2795  CG2 THR A 173      63.863  44.443  41.458  1.00  2.68              
ATOM   2796 1HG2 THR A 173      62.785  44.533  41.590  1.00  2.68              
ATOM   2797 2HG2 THR A 173      64.325  45.401  41.690  1.00  2.68              
ATOM   2798 3HG2 THR A 173      64.080  44.186  40.421  1.00  2.68              
ATOM   2799  OG1 THR A 173      63.977  42.115  41.897  1.00  2.68              
ATOM   2800  HG1 THR A 173      64.548  41.942  41.135  1.00  2.68              
ATOM   2801  C   THR A 173      66.581  43.269  41.162  1.00  2.68              
ATOM   2802  O   THR A 173      66.404  42.283  40.446  1.00  2.68              
ATOM   2803  N   ASP A 174      67.315  44.313  40.793  1.00  2.60              
ATOM   2804  H   ASP A 174      67.382  45.067  41.458  1.00  2.60              
ATOM   2805  CA  ASP A 174      68.139  44.419  39.595  1.00  2.60              
ATOM   2806  HA  ASP A 174      67.631  43.953  38.749  1.00  2.60              
ATOM   2807  CB  ASP A 174      68.252  45.926  39.327  1.00  2.60              
ATOM   2808  HB1 ASP A 174      68.714  46.410  40.191  1.00  2.60              
ATOM   2809  HB2 ASP A 174      67.249  46.343  39.210  1.00  2.60              
ATOM   2810  CG  ASP A 174      69.068  46.248  38.085  1.00  2.60              
ATOM   2811  OD1 ASP A 174      68.463  46.397  37.005  1.00  2.60              
ATOM   2812  OD2 ASP A 174      70.302  46.364  38.253  1.00  2.60              
ATOM   2813  C   ASP A 174      69.527  43.752  39.738  1.00  2.60              
ATOM   2814  O   ASP A 174      70.090  43.242  38.771  1.00  2.60              
ATOM   2815  N   LYS A 175      70.060  43.725  40.966  1.00  2.68              
ATOM   2816  H   LYS A 175      69.460  44.048  41.721  1.00  2.68              
ATOM   2817  CA  LYS A 175      71.450  43.404  41.339  1.00  2.68              
ATOM   2818  HA  LYS A 175      71.517  43.855  42.326  1.00  2.68              
ATOM   2819  CB  LYS A 175      71.666  41.893  41.568  1.00  2.68              
ATOM   2820  HB1 LYS A 175      72.732  41.667  41.622  1.00  2.68              
ATOM   2821  HB2 LYS A 175      71.244  41.340  40.727  1.00  2.68              
ATOM   2822  CG  LYS A 175      71.006  41.420  42.887  1.00  2.68              
ATOM   2823  HG1 LYS A 175      71.024  40.331  42.916  1.00  2.68              
ATOM   2824  HG2 LYS A 175      69.959  41.724  42.878  1.00  2.68              
ATOM   2825  CD  LYS A 175      71.700  41.953  44.165  1.00  2.68              
ATOM   2826  HD1 LYS A 175      72.316  42.819  43.925  1.00  2.68              
ATOM   2827  HD2 LYS A 175      72.371  41.191  44.564  1.00  2.68              
ATOM   2828  CE  LYS A 175      70.696  42.351  45.260  1.00  2.68              
ATOM   2829  HE1 LYS A 175      70.422  41.470  45.849  1.00  2.68              
ATOM   2830  HE2 LYS A 175      69.798  42.746  44.779  1.00  2.68              
ATOM   2831  NZ  LYS A 175      71.252  43.398  46.149  1.00  2.68              
ATOM   2832  HZ1 LYS A 175      70.547  43.768  46.775  1.00  2.68              
ATOM   2833  HZ2 LYS A 175      72.003  43.034  46.744  1.00  2.68              
ATOM   2834  HZ3 LYS A 175      71.575  44.185  45.585  1.00  2.68              
ATOM   2835  C   LYS A 175      72.566  44.207  40.653  1.00  2.68              
ATOM   2836  O   LYS A 175      73.726  43.798  40.686  1.00  2.68              
ATOM   2837  N   SER A 176      72.259  45.440  40.236  1.00  2.87              
ATOM   2838  H   SER A 176      71.290  45.649  40.030  1.00  2.87              
ATOM   2839  CA  SER A 176      73.232  46.541  40.096  1.00  2.87              
ATOM   2840  HA  SER A 176      73.905  46.301  39.273  1.00  2.87              
ATOM   2841  CB  SER A 176      72.532  47.868  39.763  1.00  2.87              
ATOM   2842  HB1 SER A 176      73.188  48.701  40.021  1.00  2.87              
ATOM   2843  HB2 SER A 176      71.609  47.964  40.338  1.00  2.87              
ATOM   2844  OG  SER A 176      72.261  47.957  38.385  1.00  2.87              
ATOM   2845  HG  SER A 176      71.510  47.330  38.200  1.00  2.87              
ATOM   2846  C   SER A 176      74.111  46.804  41.319  1.00  2.87              
ATOM   2847  O   SER A 176      75.194  47.372  41.170  1.00  2.87              
ATOM   2848  N   GLY A 177      73.655  46.467  42.531  1.00  2.71              
ATOM   2849  H   GLY A 177      72.747  46.022  42.628  1.00  2.71              
ATOM   2850  CA  GLY A 177      74.291  46.945  43.757  1.00  2.71              
ATOM   2851  HA1 GLY A 177      75.375  46.864  43.671  1.00  2.71              
ATOM   2852  HA2 GLY A 177      73.957  46.317  44.581  1.00  2.71              
ATOM   2853  C   GLY A 177      73.935  48.398  44.083  1.00  2.71              
ATOM   2854  O   GLY A 177      74.714  49.061  44.763  1.00  2.71              
ATOM   2855  N   LYS A 178      72.799  48.918  43.586  1.00  2.39              
ATOM   2856  H   LYS A 178      72.128  48.283  43.151  1.00  2.39              
ATOM   2857  CA  LYS A 178      72.413  50.325  43.760  1.00  2.39              
ATOM   2858  HA  LYS A 178      72.682  50.615  44.770  1.00  2.39              
ATOM   2859  CB  LYS A 178      73.233  51.236  42.809  1.00  2.39              
ATOM   2860  HB1 LYS A 178      72.594  51.652  42.031  1.00  2.39              
ATOM   2861  HB2 LYS A 178      74.001  50.642  42.312  1.00  2.39              
ATOM   2862  CG  LYS A 178      73.935  52.381  43.578  1.00  2.39              
ATOM   2863  HG1 LYS A 178      74.467  51.950  44.426  1.00  2.39              
ATOM   2864  HG2 LYS A 178      73.187  53.079  43.955  1.00  2.39              
ATOM   2865  CD  LYS A 178      74.966  53.126  42.712  1.00  2.39              
ATOM   2866  HD1 LYS A 178      74.480  53.590  41.853  1.00  2.39              
ATOM   2867  HD2 LYS A 178      75.675  52.388  42.332  1.00  2.39              
ATOM   2868  CE  LYS A 178      75.779  54.178  43.492  1.00  2.39              
ATOM   2869  HE1 LYS A 178      76.721  54.332  42.960  1.00  2.39              
ATOM   2870  HE2 LYS A 178      76.021  53.779  44.481  1.00  2.39              
ATOM   2871  NZ  LYS A 178      75.093  55.490  43.605  1.00  2.39              
ATOM   2872  HZ1 LYS A 178      74.239  55.437  44.156  1.00  2.39              
ATOM   2873  HZ2 LYS A 178      75.646  56.188  44.087  1.00  2.39              
ATOM   2874  HZ3 LYS A 178      74.810  55.839  42.685  1.00  2.39              
ATOM   2875  C   LYS A 178      70.898  50.517  43.647  1.00  2.39              
ATOM   2876  O   LYS A 178      70.309  50.345  42.584  1.00  2.39              
ATOM   2877  N   LEU A 179      70.276  50.893  44.766  1.00  1.97              
ATOM   2878  H   LEU A 179      70.853  51.163  45.556  1.00  1.97              
ATOM   2879  CA  LEU A 179      68.833  51.042  44.923  1.00  1.97              
ATOM   2880  HA  LEU A 179      68.359  50.130  44.560  1.00  1.97              
ATOM   2881  CB  LEU A 179      68.463  51.258  46.407  1.00  1.97              
ATOM   2882  HB1 LEU A 179      67.424  51.587  46.461  1.00  1.97              
ATOM   2883  HB2 LEU A 179      69.075  52.066  46.804  1.00  1.97              
ATOM   2884  CG  LEU A 179      68.613  50.031  47.309  1.00  1.97              
ATOM   2885  HG  LEU A 179      69.608  49.611  47.197  1.00  1.97              
ATOM   2886  CD1 LEU A 179      68.375  50.433  48.763  1.00  1.97              
ATOM   2887 1HD1 LEU A 179      68.473  49.559  49.404  1.00  1.97              
ATOM   2888 2HD1 LEU A 179      69.119  51.175  49.054  1.00  1.97              
ATOM   2889 3HD1 LEU A 179      67.379  50.857  48.867  1.00  1.97              
ATOM   2890  CD2 LEU A 179      67.586  48.967  46.957  1.00  1.97              
ATOM   2891 1HD2 LEU A 179      67.743  48.098  47.596  1.00  1.97              
ATOM   2892 2HD2 LEU A 179      66.576  49.358  47.085  1.00  1.97              
ATOM   2893 3HD2 LEU A 179      67.721  48.651  45.926  1.00  1.97              
ATOM   2894  C   LEU A 179      68.248  52.188  44.112  1.00  1.97              
ATOM   2895  O   LEU A 179      68.318  53.332  44.542  1.00  1.97              
ATOM   2896  N   GLU A 180      67.629  51.865  42.984  1.00  2.31              
ATOM   2897  H   GLU A 180      67.711  50.904  42.683  1.00  2.31              
ATOM   2898  CA  GLU A 180      66.808  52.752  42.147  1.00  2.31              
ATOM   2899  HA  GLU A 180      67.438  53.548  41.751  1.00  2.31              
ATOM   2900  CB  GLU A 180      66.315  51.902  40.948  1.00  2.31              
ATOM   2901  HB1 GLU A 180      65.344  51.467  41.188  1.00  2.31              
ATOM   2902  HB2 GLU A 180      67.006  51.069  40.798  1.00  2.31              
ATOM   2903  CG  GLU A 180      66.238  52.634  39.598  1.00  2.31              
ATOM   2904  HG1 GLU A 180      65.981  51.907  38.824  1.00  2.31              
ATOM   2905  HG2 GLU A 180      67.222  53.041  39.360  1.00  2.31              
ATOM   2906  CD  GLU A 180      65.193  53.744  39.606  1.00  2.31              
ATOM   2907  OE1 GLU A 180      63.983  53.425  39.690  1.00  2.31              
ATOM   2908  OE2 GLU A 180      65.573  54.925  39.733  1.00  2.31              
ATOM   2909  C   GLU A 180      65.624  53.376  42.902  1.00  2.31              
ATOM   2910  O   GLU A 180      65.157  52.835  43.905  1.00  2.31              
ATOM   2911  N   ARG A 181      65.120  54.526  42.447  1.00  2.71              
ATOM   2912  H   ARG A 181      65.523  54.912  41.589  1.00  2.71              
ATOM   2913  CA  ARG A 181      64.009  55.272  43.053  1.00  2.71              
ATOM   2914  HA  ARG A 181      64.246  55.522  44.083  1.00  2.71              
ATOM   2915  CB  ARG A 181      63.773  56.572  42.253  1.00  2.71              
ATOM   2916  HB1 ARG A 181      62.891  57.082  42.644  1.00  2.71              
ATOM   2917  HB2 ARG A 181      63.615  56.345  41.197  1.00  2.71              
ATOM   2918  CG  ARG A 181      64.989  57.487  42.412  1.00  2.71              
ATOM   2919  HG1 ARG A 181      65.868  57.002  41.985  1.00  2.71              
ATOM   2920  HG2 ARG A 181      65.128  57.618  43.476  1.00  2.71              
ATOM   2921  CD  ARG A 181      64.895  58.887  41.818  1.00  2.71              
ATOM   2922  HD1 ARG A 181      63.988  59.366  42.186  1.00  2.71              
ATOM   2923  HD2 ARG A 181      64.846  58.812  40.731  1.00  2.71              
ATOM   2924  NE  ARG A 181      66.100  59.648  42.214  1.00  2.71              
ATOM   2925  HE  ARG A 181      66.982  59.171  42.098  1.00  2.71              
ATOM   2926  CZ  ARG A 181      66.161  60.830  42.806  1.00  2.71              
ATOM   2927  NH1 ARG A 181      65.104  61.536  43.075  1.00  2.71              
ATOM   2928 1HH1 ARG A 181      64.191  61.195  42.848  1.00  2.71              
ATOM   2929 2HH1 ARG A 181      65.282  62.475  43.433  1.00  2.71              
ATOM   2930  NH2 ARG A 181      67.288  61.391  43.145  1.00  2.71              
ATOM   2931 1HH2 ARG A 181      68.222  60.959  43.088  1.00  2.71              
ATOM   2932 2HH2 ARG A 181      67.241  62.349  43.493  1.00  2.71              
ATOM   2933  C   ARG A 181      62.747  54.444  43.122  1.00  2.71              
ATOM   2934  O   ARG A 181      62.092  54.437  44.162  1.00  2.71              
ATOM   2935  N   THR A 182      62.440  53.703  42.063  1.00  2.50              
ATOM   2936  H   THR A 182      63.043  53.754  41.241  1.00  2.50              
ATOM   2937  CA  THR A 182      61.362  52.713  42.072  1.00  2.50              
ATOM   2938  HA  THR A 182      60.423  53.218  42.274  1.00  2.50              
ATOM   2939  CB  THR A 182      61.224  52.008  40.712  1.00  2.50              
ATOM   2940  HB  THR A 182      60.502  51.198  40.822  1.00  2.50              
ATOM   2941  CG2 THR A 182      60.714  52.937  39.612  1.00  2.50              
ATOM   2942 1HG2 THR A 182      60.660  52.388  38.672  1.00  2.50              
ATOM   2943 2HG2 THR A 182      59.721  53.300  39.872  1.00  2.50              
ATOM   2944 3HG2 THR A 182      61.385  53.787  39.488  1.00  2.50              
ATOM   2945  OG1 THR A 182      62.439  51.448  40.278  1.00  2.50              
ATOM   2946  HG1 THR A 182      63.015  52.184  39.954  1.00  2.50              
ATOM   2947  C   THR A 182      61.558  51.638  43.126  1.00  2.50              
ATOM   2948  O   THR A 182      60.613  51.347  43.845  1.00  2.50              
ATOM   2949  N   GLU A 183      62.754  51.077  43.282  1.00  2.35              
ATOM   2950  H   GLU A 183      63.486  51.296  42.621  1.00  2.35              
ATOM   2951  CA  GLU A 183      62.997  50.068  44.313  1.00  2.35              
ATOM   2952  HA  GLU A 183      62.225  49.306  44.228  1.00  2.35              
ATOM   2953  CB  GLU A 183      64.364  49.400  44.088  1.00  2.35              
ATOM   2954  HB1 GLU A 183      64.763  49.039  45.036  1.00  2.35              
ATOM   2955  HB2 GLU A 183      65.068  50.129  43.684  1.00  2.35              
ATOM   2956  CG  GLU A 183      64.241  48.214  43.124  1.00  2.35              
ATOM   2957  HG1 GLU A 183      65.244  47.941  42.790  1.00  2.35              
ATOM   2958  HG2 GLU A 183      63.667  48.509  42.243  1.00  2.35              
ATOM   2959  CD  GLU A 183      63.588  47.016  43.821  1.00  2.35              
ATOM   2960  OE1 GLU A 183      62.342  46.960  43.896  1.00  2.35              
ATOM   2961  OE2 GLU A 183      64.362  46.165  44.314  1.00  2.35              
ATOM   2962  C   GLU A 183      62.864  50.611  45.739  1.00  2.35              
ATOM   2963  O   GLU A 183      62.280  49.944  46.604  1.00  2.35              
ATOM   2964  N   LEU A 184      63.333  51.836  46.001  1.00  2.49              
ATOM   2965  H   LEU A 184      63.844  52.330  45.272  1.00  2.49              
ATOM   2966  CA  LEU A 184      63.146  52.449  47.311  1.00  2.49              
ATOM   2967  HA  LEU A 184      63.476  51.711  48.041  1.00  2.49              
ATOM   2968  CB  LEU A 184      64.015  53.718  47.461  1.00  2.49              
ATOM   2969  HB1 LEU A 184      63.562  54.520  46.876  1.00  2.49              
ATOM   2970  HB2 LEU A 184      65.008  53.520  47.055  1.00  2.49              
ATOM   2971  CG  LEU A 184      64.163  54.180  48.931  1.00  2.49              
ATOM   2972  HG  LEU A 184      63.180  54.272  49.385  1.00  2.49              
ATOM   2973  CD1 LEU A 184      64.979  53.189  49.763  1.00  2.49              
ATOM   2974 1HD1 LEU A 184      65.147  53.598  50.759  1.00  2.49              
ATOM   2975 2HD1 LEU A 184      64.444  52.247  49.861  1.00  2.49              
ATOM   2976 3HD1 LEU A 184      65.946  53.018  49.287  1.00  2.49              
ATOM   2977  CD2 LEU A 184      64.861  55.533  49.067  1.00  2.49              
ATOM   2978 1HD2 LEU A 184      65.003  55.784  50.118  1.00  2.49              
ATOM   2979 2HD2 LEU A 184      65.835  55.511  48.577  1.00  2.49              
ATOM   2980 3HD2 LEU A 184      64.235  56.312  48.632  1.00  2.49              
ATOM   2981  C   LEU A 184      61.674  52.730  47.609  1.00  2.49              
ATOM   2982  O   LEU A 184      61.221  52.493  48.737  1.00  2.49              
ATOM   2983  N   VAL A 185      60.897  53.195  46.620  1.00  2.38              
ATOM   2984  H   VAL A 185      61.310  53.407  45.713  1.00  2.38              
ATOM   2985  CA  VAL A 185      59.452  53.336  46.836  1.00  2.38              
ATOM   2986  HA  VAL A 185      59.340  53.843  47.791  1.00  2.38              
ATOM   2987  CB  VAL A 185      58.695  54.246  45.839  1.00  2.38              
ATOM   2988  HB  VAL A 185      57.771  54.521  46.349  1.00  2.38              
ATOM   2989  CG1 VAL A 185      59.409  55.566  45.508  1.00  2.38              
ATOM   2990 1HG1 VAL A 185      58.670  56.361  45.420  1.00  2.38              
ATOM   2991 2HG1 VAL A 185      60.135  55.827  46.272  1.00  2.38              
ATOM   2992 3HG1 VAL A 185      59.933  55.488  44.559  1.00  2.38              
ATOM   2993  CG2 VAL A 185      58.266  53.600  44.520  1.00  2.38              
ATOM   2994 1HG2 VAL A 185      57.665  54.302  43.943  1.00  2.38              
ATOM   2995 2HG2 VAL A 185      59.147  53.332  43.949  1.00  2.38              
ATOM   2996 3HG2 VAL A 185      57.673  52.704  44.697  1.00  2.38              
ATOM   2997  C   VAL A 185      58.750  51.992  47.021  1.00  2.38              
ATOM   2998  O   VAL A 185      57.781  51.934  47.778  1.00  2.38              
ATOM   2999  N   HIS A 186      59.233  50.914  46.396  1.00  2.43              
ATOM   3000  H   HIS A 186      59.991  51.037  45.727  1.00  2.43              
ATOM   3001  CA  HIS A 186      58.681  49.569  46.579  1.00  2.43              
ATOM   3002  HA  HIS A 186      57.603  49.615  46.419  1.00  2.43              
ATOM   3003  CB  HIS A 186      59.245  48.561  45.569  1.00  2.43              
ATOM   3004  HB1 HIS A 186      58.965  47.556  45.886  1.00  2.43              
ATOM   3005  HB2 HIS A 186      60.333  48.607  45.561  1.00  2.43              
ATOM   3006  CG  HIS A 186      58.728  48.737  44.164  1.00  2.43              
ATOM   3007  ND1 HIS A 186      57.412  49.043  43.796  1.00  2.43              
ATOM   3008  CE1 HIS A 186      57.414  49.054  42.451  1.00  2.43              
ATOM   3009  HE1 HIS A 186      56.546  49.254  41.838  1.00  2.43              
ATOM   3010  NE2 HIS A 186      58.635  48.765  41.970  1.00  2.43              
ATOM   3011  HE2 HIS A 186      58.900  48.692  40.997  1.00  2.43              
ATOM   3012  CD2 HIS A 186      59.471  48.545  43.038  1.00  2.43              
ATOM   3013  HD2 HIS A 186      60.511  48.254  43.010  1.00  2.43              
ATOM   3014  C   HIS A 186      58.869  49.068  48.007  1.00  2.43              
ATOM   3015  O   HIS A 186      57.887  48.691  48.653  1.00  2.43              
ATOM   3016  N   LEU A 187      60.097  49.177  48.526  1.00  2.72              
ATOM   3017  H   LEU A 187      60.856  49.463  47.911  1.00  2.72              
ATOM   3018  CA  LEU A 187      60.376  48.990  49.949  1.00  2.72              
ATOM   3019  HA  LEU A 187      60.217  47.938  50.185  1.00  2.72              
ATOM   3020  CB  LEU A 187      61.861  49.320  50.218  1.00  2.72              
ATOM   3021  HB1 LEU A 187      62.137  50.213  49.658  1.00  2.72              
ATOM   3022  HB2 LEU A 187      62.447  48.503  49.796  1.00  2.72              
ATOM   3023  CG  LEU A 187      62.326  49.514  51.680  1.00  2.72              
ATOM   3024  HG  LEU A 187      63.400  49.336  51.674  1.00  2.72              
ATOM   3025  CD1 LEU A 187      62.111  50.944  52.190  1.00  2.72              
ATOM   3026 1HD1 LEU A 187      62.557  51.052  53.171  1.00  2.72              
ATOM   3027 2HD1 LEU A 187      62.566  51.653  51.501  1.00  2.72              
ATOM   3028 3HD1 LEU A 187      61.066  51.179  52.317  1.00  2.72              
ATOM   3029  CD2 LEU A 187      61.721  48.549  52.703  1.00  2.72              
ATOM   3030 1HD2 LEU A 187      60.830  48.964  53.161  1.00  2.72              
ATOM   3031 2HD2 LEU A 187      61.459  47.622  52.206  1.00  2.72              
ATOM   3032 3HD2 LEU A 187      62.453  48.360  53.489  1.00  2.72              
ATOM   3033  C   LEU A 187      59.404  49.781  50.832  1.00  2.72              
ATOM   3034  O   LEU A 187      58.779  49.199  51.725  1.00  2.72              
ATOM   3035  N   PHE A 188      59.268  51.087  50.589  1.00  2.58              
ATOM   3036  H   PHE A 188      59.820  51.502  49.843  1.00  2.58              
ATOM   3037  CA  PHE A 188      58.488  51.950  51.477  1.00  2.58              
ATOM   3038  HA  PHE A 188      58.872  51.890  52.485  1.00  2.58              
ATOM   3039  CB  PHE A 188      58.634  53.423  51.045  1.00  2.58              
ATOM   3040  HB1 PHE A 188      57.653  53.901  51.049  1.00  2.58              
ATOM   3041  HB2 PHE A 188      59.000  53.480  50.020  1.00  2.58              
ATOM   3042  CG  PHE A 188      59.543  54.231  51.952  1.00  2.58              
ATOM   3043  CD1 PHE A 188      60.934  54.245  51.740  1.00  2.58              
ATOM   3044  HD1 PHE A 188      61.363  53.687  50.925  1.00  2.58              
ATOM   3045  CE1 PHE A 188      61.774  54.984  52.593  1.00  2.58              
ATOM   3046  HE1 PHE A 188      62.841  55.004  52.416  1.00  2.58              
ATOM   3047  CZ  PHE A 188      61.223  55.700  53.671  1.00  2.58              
ATOM   3048  HZ  PHE A 188      61.869  56.267  54.326  1.00  2.58              
ATOM   3049  CE2 PHE A 188      59.834  55.686  53.889  1.00  2.58              
ATOM   3050  HE2 PHE A 188      59.417  56.245  54.712  1.00  2.58              
ATOM   3051  CD2 PHE A 188      58.997  54.956  53.027  1.00  2.58              
ATOM   3052  HD2 PHE A 188      57.929  54.954  53.194  1.00  2.58              
ATOM   3053  C   PHE A 188      57.002  51.554  51.544  1.00  2.58              
ATOM   3054  O   PHE A 188      56.436  51.343  52.629  1.00  2.58              
ATOM   3055  N   ARG A 189      56.410  51.375  50.350  1.00  2.49              
ATOM   3056  H   ARG A 189      56.981  51.538  49.523  1.00  2.49              
ATOM   3057  CA  ARG A 189      55.077  50.807  50.142  1.00  2.49              
ATOM   3058  HA  ARG A 189      54.312  51.541  50.399  1.00  2.49              
ATOM   3059  CB  ARG A 189      54.886  50.342  48.679  1.00  2.49              
ATOM   3060  HB1 ARG A 189      54.260  49.448  48.683  1.00  2.49              
ATOM   3061  HB2 ARG A 189      55.845  50.063  48.249  1.00  2.49              
ATOM   3062  CG  ARG A 189      54.197  51.322  47.741  1.00  2.49              
ATOM   3063  HG1 ARG A 189      54.809  52.215  47.615  1.00  2.49              
ATOM   3064  HG2 ARG A 189      53.222  51.584  48.157  1.00  2.49              
ATOM   3065  CD  ARG A 189      54.013  50.616  46.395  1.00  2.49              
ATOM   3066  HD1 ARG A 189      53.614  49.611  46.556  1.00  2.49              
ATOM   3067  HD2 ARG A 189      54.985  50.512  45.907  1.00  2.49              
ATOM   3068  NE  ARG A 189      53.107  51.371  45.519  1.00  2.49              
ATOM   3069  HE  ARG A 189      53.444  52.243  45.155  1.00  2.49              
ATOM   3070  CZ  ARG A 189      51.912  50.985  45.104  1.00  2.49              
ATOM   3071  NH1 ARG A 189      51.297  49.900  45.464  1.00  2.49              
ATOM   3072 1HH1 ARG A 189      51.578  49.335  46.265  1.00  2.49              
ATOM   3073 2HH1 ARG A 189      50.357  49.785  45.078  1.00  2.49              
ATOM   3074  NH2 ARG A 189      51.281  51.735  44.259  1.00  2.49              
ATOM   3075 1HH2 ARG A 189      51.609  52.635  43.990  1.00  2.49              
ATOM   3076 2HH2 ARG A 189      50.327  51.434  44.042  1.00  2.49              
ATOM   3077  C   ARG A 189      54.857  49.607  51.032  1.00  2.49              
ATOM   3078  O   ARG A 189      54.005  49.588  51.921  1.00  2.49              
ATOM   3079  N   LYS A 190      55.675  48.604  50.757  1.00  3.09              
ATOM   3080  H   LYS A 190      56.381  48.775  50.044  1.00  3.09              
ATOM   3081  CA  LYS A 190      55.493  47.248  51.228  1.00  3.09              
ATOM   3082  HA  LYS A 190      54.448  46.960  51.133  1.00  3.09              
ATOM   3083  CB  LYS A 190      56.326  46.406  50.266  1.00  3.09              
ATOM   3084  HB1 LYS A 190      56.401  45.400  50.592  1.00  3.09              
ATOM   3085  HB2 LYS A 190      57.342  46.791  50.175  1.00  3.09              
ATOM   3086  CG  LYS A 190      55.632  46.372  48.890  1.00  3.09              
ATOM   3087  HG1 LYS A 190      55.569  47.378  48.480  1.00  3.09              
ATOM   3088  HG2 LYS A 190      54.622  45.994  49.043  1.00  3.09              
ATOM   3089  CD  LYS A 190      56.340  45.476  47.871  1.00  3.09              
ATOM   3090  HD1 LYS A 190      56.338  44.448  48.232  1.00  3.09              
ATOM   3091  HD2 LYS A 190      57.373  45.806  47.760  1.00  3.09              
ATOM   3092  CE  LYS A 190      55.642  45.547  46.506  1.00  3.09              
ATOM   3093  HE1 LYS A 190      56.145  44.850  45.830  1.00  3.09              
ATOM   3094  HE2 LYS A 190      55.748  46.557  46.099  1.00  3.09              
ATOM   3095  NZ  LYS A 190      54.205  45.199  46.602  1.00  3.09              
ATOM   3096  HZ1 LYS A 190      54.087  44.328  47.131  1.00  3.09              
ATOM   3097  HZ2 LYS A 190      53.683  45.918  47.109  1.00  3.09              
ATOM   3098  HZ3 LYS A 190      53.790  45.083  45.699  1.00  3.09              
ATOM   3099  C   LYS A 190      55.757  47.162  52.741  1.00  3.09              
ATOM   3100  O   LYS A 190      55.133  46.334  53.406  1.00  3.09              
ATOM   3101  N   PHE A 191      56.506  48.104  53.323  1.00  3.30              
ATOM   3102  H   PHE A 191      57.034  48.725  52.720  1.00  3.30              
ATOM   3103  CA  PHE A 191      56.659  48.200  54.776  1.00  3.30              
ATOM   3104  HA  PHE A 191      56.487  47.196  55.164  1.00  3.30              
ATOM   3105  CB  PHE A 191      58.108  48.542  55.202  1.00  3.30              
ATOM   3106  HB1 PHE A 191      58.795  48.261  54.408  1.00  3.30              
ATOM   3107  HB2 PHE A 191      58.323  47.904  56.052  1.00  3.30              
ATOM   3108  CG  PHE A 191      58.487  49.935  55.684  1.00  3.30              
ATOM   3109  CD1 PHE A 191      58.363  50.286  57.042  1.00  3.30              
ATOM   3110  HD1 PHE A 191      57.912  49.594  57.738  1.00  3.30              
ATOM   3111  CE1 PHE A 191      58.883  51.503  57.517  1.00  3.30              
ATOM   3112  HE1 PHE A 191      58.803  51.759  58.563  1.00  3.30              
ATOM   3113  CZ  PHE A 191      59.558  52.369  56.638  1.00  3.30              
ATOM   3114  HZ  PHE A 191      60.002  53.284  57.002  1.00  3.30              
ATOM   3115  CE2 PHE A 191      59.698  52.019  55.284  1.00  3.30              
ATOM   3116  HE2 PHE A 191      60.250  52.662  54.609  1.00  3.30              
ATOM   3117  CD2 PHE A 191      59.172  50.799  54.821  1.00  3.30              
ATOM   3118  HD2 PHE A 191      59.351  50.479  53.812  1.00  3.30              
ATOM   3119  C   PHE A 191      55.647  49.069  55.527  1.00  3.30              
ATOM   3120  O   PHE A 191      55.614  49.014  56.766  1.00  3.30              
ATOM   3121  N   TRP A 192      54.796  49.837  54.843  1.00  3.03              
ATOM   3122  H   TRP A 192      54.893  49.931  53.837  1.00  3.03              
ATOM   3123  CA  TRP A 192      53.739  50.585  55.552  1.00  3.03              
ATOM   3124  HA  TRP A 192      53.844  50.510  56.629  1.00  3.03              
ATOM   3125  CB  TRP A 192      53.856  52.067  55.168  1.00  3.03              
ATOM   3126  HB1 TRP A 192      52.902  52.568  55.349  1.00  3.03              
ATOM   3127  HB2 TRP A 192      54.051  52.166  54.097  1.00  3.03              
ATOM   3128  CG  TRP A 192      54.878  52.869  55.916  1.00  3.03              
ATOM   3129  CD1 TRP A 192      56.152  53.086  55.523  1.00  3.03              
ATOM   3130  HD1 TRP A 192      56.589  52.689  54.619  1.00  3.03              
ATOM   3131  NE1 TRP A 192      56.791  53.886  56.447  1.00  3.03              
ATOM   3132  HE1 TRP A 192      57.764  54.147  56.347  1.00  3.03              
ATOM   3133  CE2 TRP A 192      55.975  54.185  57.513  1.00  3.03              
ATOM   3134  CZ2 TRP A 192      56.173  54.891  58.706  1.00  3.03              
ATOM   3135  HZ2 TRP A 192      57.128  55.356  58.908  1.00  3.03              
ATOM   3136  CH2 TRP A 192      55.105  55.028  59.610  1.00  3.03              
ATOM   3137  HH2 TRP A 192      55.240  55.597  60.523  1.00  3.03              
ATOM   3138  CZ3 TRP A 192      53.870  54.414  59.327  1.00  3.03              
ATOM   3139  HZ3 TRP A 192      53.055  54.486  60.036  1.00  3.03              
ATOM   3140  CE3 TRP A 192      53.689  53.683  58.138  1.00  3.03              
ATOM   3141  HE3 TRP A 192      52.753  53.172  57.959  1.00  3.03              
ATOM   3142  CD2 TRP A 192      54.727  53.571  57.186  1.00  3.03              
ATOM   3143  C   TRP A 192      52.299  50.160  55.262  1.00  3.03              
ATOM   3144  O   TRP A 192      51.473  50.354  56.149  1.00  3.03              
ATOM   3145  N   MET A 193      51.969  49.712  54.048  1.00  3.45              
ATOM   3146  H   MET A 193      52.704  49.594  53.355  1.00  3.45              
ATOM   3147  CA  MET A 193      50.612  49.965  53.544  1.00  3.45              
ATOM   3148  HA  MET A 193      49.926  49.981  54.389  1.00  3.45              
ATOM   3149  CB  MET A 193      50.567  51.377  52.904  1.00  3.45              
ATOM   3150  HB1 MET A 193      50.896  52.118  53.629  1.00  3.45              
ATOM   3151  HB2 MET A 193      49.534  51.613  52.655  1.00  3.45              
ATOM   3152  CG  MET A 193      51.428  51.500  51.639  1.00  3.45              
ATOM   3153  HG1 MET A 193      51.399  50.573  51.069  1.00  3.45              
ATOM   3154  HG2 MET A 193      52.459  51.667  51.949  1.00  3.45              
ATOM   3155  SD  MET A 193      50.953  52.847  50.522  1.00  3.45              
ATOM   3156  CE  MET A 193      49.727  52.027  49.474  1.00  3.45              
ATOM   3157  HE1 MET A 193      49.338  52.734  48.741  1.00  3.45              
ATOM   3158  HE2 MET A 193      50.199  51.197  48.948  1.00  3.45              
ATOM   3159  HE3 MET A 193      48.904  51.662  50.088  1.00  3.45              
ATOM   3160  C   MET A 193      49.956  48.979  52.566  1.00  3.45              
ATOM   3161  O   MET A 193      48.919  49.247  51.967  1.00  3.45              
ATOM   3162  N   GLU A 194      50.555  47.813  52.403  1.00  4.74              
ATOM   3163  H   GLU A 194      51.452  47.671  52.842  1.00  4.74              
ATOM   3164  CA  GLU A 194      49.960  46.686  51.690  1.00  4.74              
ATOM   3165  HA  GLU A 194      48.887  46.776  51.691  1.00  4.74              
ATOM   3166  CB  GLU A 194      50.414  46.628  50.187  1.00  4.74              
ATOM   3167  HB1 GLU A 194      49.570  47.012  49.625  1.00  4.74              
ATOM   3168  HB2 GLU A 194      50.465  45.574  49.902  1.00  4.74              
ATOM   3169  CG  GLU A 194      51.697  47.364  49.768  1.00  4.74              
ATOM   3170  HG1 GLU A 194      52.553  46.748  50.045  1.00  4.74              
ATOM   3171  HG2 GLU A 194      51.801  48.296  50.325  1.00  4.74              
ATOM   3172  CD  GLU A 194      51.735  47.720  48.286  1.00  4.74              
ATOM   3173  OE1 GLU A 194      52.682  47.296  47.569  1.00  4.74              
ATOM   3174  OE2 GLU A 194      50.859  48.515  47.844  1.00  4.74              
ATOM   3175  C   GLU A 194      50.352  45.448  52.501  1.00  4.74              
ATOM   3176  O   GLU A 194      51.431  44.866  52.285  1.00  4.74              
ATOM   3177  N   PRO A 195      49.634  45.146  53.577  1.00  4.97              
ATOM   3178  CD  PRO A 195      48.233  45.489  53.796  1.00  4.97              
ATOM   3179  HD1 PRO A 195      47.590  45.034  53.042  1.00  4.97              
ATOM   3180  HD2 PRO A 195      48.106  46.570  53.813  1.00  4.97              
ATOM   3181  CG  PRO A 195      47.894  44.944  55.185  1.00  4.97              
ATOM   3182  HG1 PRO A 195      47.721  43.872  55.109  1.00  4.97              
ATOM   3183  HG2 PRO A 195      47.054  45.470  55.631  1.00  4.97              
ATOM   3184  CB  PRO A 195      49.194  45.198  55.924  1.00  4.97              
ATOM   3185  HB1 PRO A 195      49.274  44.575  56.813  1.00  4.97              
ATOM   3186  HB2 PRO A 195      49.258  46.252  56.183  1.00  4.97              
ATOM   3187  CA  PRO A 195      50.271  44.853  54.884  1.00  4.97              
ATOM   3188  HA  PRO A 195      51.086  45.561  54.990  1.00  4.97              
ATOM   3189  C   PRO A 195      50.797  43.469  55.100  1.00  4.97              
ATOM   3190  O   PRO A 195      51.547  43.234  56.093  1.00  4.97              
ATOM   3191  N   TYR A 196      50.525  42.529  54.219  1.00  5.18              
ATOM   3192  H   TYR A 196      49.923  42.822  53.482  1.00  5.18              
ATOM   3193  CA  TYR A 196      51.202  41.264  54.180  1.00  5.18              
ATOM   3194  HA  TYR A 196      52.229  41.407  54.536  1.00  5.18              
ATOM   3195  CB  TYR A 196      50.548  40.250  55.093  1.00  5.18              
ATOM   3196  HB1 TYR A 196      49.516  40.092  54.765  1.00  5.18              
ATOM   3197  HB2 TYR A 196      50.534  40.724  56.044  1.00  5.18              
ATOM   3198  CG  TYR A 196      51.280  38.921  55.195  1.00  5.18              
ATOM   3199  CD1 TYR A 196      52.646  38.868  55.549  1.00  5.18              
ATOM   3200  HD1 TYR A 196      53.194  39.773  55.733  1.00  5.18              
ATOM   3201  CE1 TYR A 196      53.310  37.630  55.628  1.00  5.18              
ATOM   3202  HE1 TYR A 196      54.357  37.575  55.866  1.00  5.18              
ATOM   3203  CZ  TYR A 196      52.614  36.438  55.348  1.00  5.18              
ATOM   3204  OH  TYR A 196      53.265  35.251  55.417  1.00  5.18              
ATOM   3205  HH  TYR A 196      52.702  34.515  55.194  1.00  5.18              
ATOM   3206  CE2 TYR A 196      51.244  36.484  55.005  1.00  5.18              
ATOM   3207  HE2 TYR A 196      50.721  35.572  54.772  1.00  5.18              
ATOM   3208  CD2 TYR A 196      50.587  37.723  54.926  1.00  5.18              
ATOM   3209  HD2 TYR A 196      49.542  37.754  54.609  1.00  5.18              
ATOM   3210  C   TYR A 196      51.340  40.770  52.749  1.00  5.18              
ATOM   3211  O   TYR A 196      50.881  39.688  52.363  1.00  5.18              
ATOM   3212  N   ASP A 197      52.010  41.573  51.916  1.00  4.93              
ATOM   3213  H   ASP A 197      52.197  42.505  52.279  1.00  4.93              
ATOM   3214  CA  ASP A 197      52.863  41.045  50.877  1.00  4.93              
ATOM   3215  HA  ASP A 197      52.293  40.449  50.196  1.00  4.93              
ATOM   3216  CB  ASP A 197      53.380  42.271  50.109  1.00  4.93              
ATOM   3217  HB1 ASP A 197      54.044  42.840  50.743  1.00  4.93              
ATOM   3218  HB2 ASP A 197      52.533  42.922  49.907  1.00  4.93              
ATOM   3219  CG  ASP A 197      54.050  41.923  48.805  1.00  4.93              
ATOM   3220  OD1 ASP A 197      54.203  42.850  47.976  1.00  4.93              
ATOM   3221  OD2 ASP A 197      54.418  40.733  48.635  1.00  4.93              
ATOM   3222  C   ASP A 197      53.972  40.175  51.530  1.00  4.93              
ATOM   3223  O   ASP A 197      54.855  40.717  52.250  1.00  4.93              
ATOM   3224  N   PRO A 198      53.964  38.858  51.378  1.00  5.19              
ATOM   3225  CD  PRO A 198      53.036  38.034  50.598  1.00  5.19              
ATOM   3226  HD1 PRO A 198      52.853  38.469  49.613  1.00  5.19              
ATOM   3227  HD2 PRO A 198      52.103  37.920  51.153  1.00  5.19              
ATOM   3228  CG  PRO A 198      53.709  36.671  50.448  1.00  5.19              
ATOM   3229  HG1 PRO A 198      54.311  36.652  49.539  1.00  5.19              
ATOM   3230  HG2 PRO A 198      52.977  35.865  50.425  1.00  5.19              
ATOM   3231  CB  PRO A 198      54.615  36.584  51.672  1.00  5.19              
ATOM   3232  HB1 PRO A 198      55.463  35.919  51.499  1.00  5.19              
ATOM   3233  HB2 PRO A 198      54.032  36.241  52.529  1.00  5.19              
ATOM   3234  CA  PRO A 198      55.044  38.034  51.906  1.00  5.19              
ATOM   3235  HA  PRO A 198      55.161  38.211  52.976  1.00  5.19              
ATOM   3236  C   PRO A 198      56.358  38.390  51.197  1.00  5.19              
ATOM   3237  O   PRO A 198      57.417  38.388  51.831  1.00  5.19              
ATOM   3238  N   GLN A 199      56.295  38.818  49.926  1.00  5.69              
ATOM   3239  H   GLN A 199      55.388  38.970  49.493  1.00  5.69              
ATOM   3240  CA  GLN A 199      57.462  39.349  49.245  1.00  5.69              
ATOM   3241  HA  GLN A 199      58.253  38.608  49.377  1.00  5.69              
ATOM   3242  CB  GLN A 199      57.271  39.523  47.727  1.00  5.69              
ATOM   3243  HB1 GLN A 199      58.192  39.931  47.310  1.00  5.69              
ATOM   3244  HB2 GLN A 199      56.485  40.242  47.524  1.00  5.69              
ATOM   3245  CG  GLN A 199      56.959  38.211  46.987  1.00  5.69              
ATOM   3246  HG1 GLN A 199      56.789  38.440  45.936  1.00  5.69              
ATOM   3247  HG2 GLN A 199      56.047  37.770  47.385  1.00  5.69              
ATOM   3248  CD  GLN A 199      58.092  37.188  47.084  1.00  5.69              
ATOM   3249  OE1 GLN A 199      58.001  36.177  47.749  1.00  5.69              
ATOM   3250  NE2 GLN A 199      59.226  37.418  46.450  1.00  5.69              
ATOM   3251 1HE2 GLN A 199      59.374  38.252  45.910  1.00  5.69              
ATOM   3252 2HE2 GLN A 199      59.928  36.706  46.549  1.00  5.69              
ATOM   3253  C   GLN A 199      58.007  40.624  49.897  1.00  5.69              
ATOM   3254  O   GLN A 199      59.229  40.806  49.894  1.00  5.69              
ATOM   3255  N   TRP A 200      57.174  41.441  50.557  1.00  4.92              
ATOM   3256  H   TRP A 200      56.189  41.212  50.603  1.00  4.92              
ATOM   3257  CA  TRP A 200      57.701  42.451  51.476  1.00  4.92              
ATOM   3258  HA  TRP A 200      58.392  43.083  50.919  1.00  4.92              
ATOM   3259  CB  TRP A 200      56.654  43.326  52.180  1.00  4.92              
ATOM   3260  HB1 TRP A 200      56.043  42.748  52.874  1.00  4.92              
ATOM   3261  HB2 TRP A 200      55.931  43.717  51.483  1.00  4.92              
ATOM   3262  CG  TRP A 200      57.363  44.380  52.998  1.00  4.92              
ATOM   3263  CD1 TRP A 200      58.294  45.232  52.507  1.00  4.92              
ATOM   3264  HD1 TRP A 200      58.556  45.334  51.467  1.00  4.92              
ATOM   3265  NE1 TRP A 200      58.971  45.832  53.542  1.00  4.92              
ATOM   3266  HE1 TRP A 200      59.697  46.520  53.396  1.00  4.92              
ATOM   3267  CE2 TRP A 200      58.581  45.329  54.758  1.00  4.92              
ATOM   3268  CZ2 TRP A 200      59.061  45.509  56.065  1.00  4.92              
ATOM   3269  HZ2 TRP A 200      59.922  46.128  56.241  1.00  4.92              
ATOM   3270  CH2 TRP A 200      58.352  44.944  57.134  1.00  4.92              
ATOM   3271  HH2 TRP A 200      58.695  45.088  58.146  1.00  4.92              
ATOM   3272  CZ3 TRP A 200      57.175  44.225  56.878  1.00  4.92              
ATOM   3273  HZ3 TRP A 200      56.626  43.802  57.705  1.00  4.92              
ATOM   3274  CE3 TRP A 200      56.727  44.015  55.558  1.00  4.92              
ATOM   3275  HE3 TRP A 200      55.848  43.415  55.377  1.00  4.92              
ATOM   3276  CD2 TRP A 200      57.441  44.528  54.454  1.00  4.92              
ATOM   3277  C   TRP A 200      58.463  41.805  52.635  1.00  4.92              
ATOM   3278  O   TRP A 200      59.617  42.168  52.901  1.00  4.92              
ATOM   3279  N   ASP A 201      57.776  40.960  53.417  1.00  4.71              
ATOM   3280  H   ASP A 201      56.858  40.638  53.127  1.00  4.71              
ATOM   3281  CA  ASP A 201      58.134  40.991  54.845  1.00  4.71              
ATOM   3282  HA  ASP A 201      58.105  42.040  55.108  1.00  4.71              
ATOM   3283  CB  ASP A 201      57.082  40.327  55.772  1.00  4.71              
ATOM   3284  HB1 ASP A 201      57.258  39.250  55.795  1.00  4.71              
ATOM   3285  HB2 ASP A 201      56.091  40.499  55.347  1.00  4.71              
ATOM   3286  CG  ASP A 201      57.083  40.884  57.226  1.00  4.71              
ATOM   3287  OD1 ASP A 201      58.135  40.804  57.914  1.00  4.71              
ATOM   3288  OD2 ASP A 201      56.045  41.418  57.688  1.00  4.71              
ATOM   3289  C   ASP A 201      59.572  40.557  55.129  1.00  4.71              
ATOM   3290  O   ASP A 201      60.152  39.670  54.491  1.00  4.71              
ATOM   3291  N   GLY A 202      60.199  41.321  56.018  1.00  4.97              
ATOM   3292  H   GLY A 202      59.623  41.934  56.578  1.00  4.97              
ATOM   3293  CA  GLY A 202      61.628  41.286  56.266  1.00  4.97              
ATOM   3294  HA1 GLY A 202      62.040  40.335  55.929  1.00  4.97              
ATOM   3295  HA2 GLY A 202      61.798  41.357  57.339  1.00  4.97              
ATOM   3296  C   GLY A 202      62.427  42.403  55.594  1.00  4.97              
ATOM   3297  O   GLY A 202      63.579  42.558  55.987  1.00  4.97              
ATOM   3298  N   VAL A 203      61.891  43.194  54.638  1.00  4.82              
ATOM   3299  H   VAL A 203      60.964  43.002  54.265  1.00  4.82              
ATOM   3300  CA  VAL A 203      62.783  44.171  53.964  1.00  4.82              
ATOM   3301  HA  VAL A 203      63.615  43.579  53.582  1.00  4.82              
ATOM   3302  CB  VAL A 203      62.229  44.904  52.716  1.00  4.82              
ATOM   3303  HB  VAL A 203      61.485  45.615  53.059  1.00  4.82              
ATOM   3304  CG1 VAL A 203      63.343  45.681  51.986  1.00  4.82              
ATOM   3305 1HG1 VAL A 203      62.957  46.138  51.074  1.00  4.82              
ATOM   3306 2HG1 VAL A 203      63.745  46.477  52.612  1.00  4.82              
ATOM   3307 3HG1 VAL A 203      64.164  45.017  51.721  1.00  4.82              
ATOM   3308  CG2 VAL A 203      61.573  43.990  51.672  1.00  4.82              
ATOM   3309 1HG2 VAL A 203      60.504  44.160  51.659  1.00  4.82              
ATOM   3310 2HG2 VAL A 203      61.943  44.184  50.663  1.00  4.82              
ATOM   3311 3HG2 VAL A 203      61.756  42.952  51.920  1.00  4.82              
ATOM   3312  C   VAL A 203      63.457  45.189  54.895  1.00  4.82              
ATOM   3313  O   VAL A 203      64.669  45.328  54.883  1.00  4.82              
ATOM   3314  N   TYR A 204      62.718  45.845  55.787  1.00  5.53              
ATOM   3315  H   TYR A 204      61.729  45.658  55.806  1.00  5.53              
ATOM   3316  CA  TYR A 204      63.289  46.771  56.791  1.00  5.53              
ATOM   3317  HA  TYR A 204      64.049  47.369  56.294  1.00  5.53              
ATOM   3318  CB  TYR A 204      62.126  47.685  57.237  1.00  5.53              
ATOM   3319  HB1 TYR A 204      61.446  47.088  57.846  1.00  5.53              
ATOM   3320  HB2 TYR A 204      61.577  47.997  56.347  1.00  5.53              
ATOM   3321  CG  TYR A 204      62.428  48.967  58.001  1.00  5.53              
ATOM   3322  CD1 TYR A 204      63.662  49.634  57.866  1.00  5.53              
ATOM   3323  HD1 TYR A 204      64.444  49.221  57.252  1.00  5.53              
ATOM   3324  CE1 TYR A 204      63.892  50.843  58.543  1.00  5.53              
ATOM   3325  HE1 TYR A 204      64.829  51.363  58.432  1.00  5.53              
ATOM   3326  CZ  TYR A 204      62.904  51.379  59.393  1.00  5.53              
ATOM   3327  OH  TYR A 204      63.159  52.530  60.068  1.00  5.53              
ATOM   3328  HH  TYR A 204      62.467  52.770  60.685  1.00  5.53              
ATOM   3329  CE2 TYR A 204      61.664  50.721  59.530  1.00  5.53              
ATOM   3330  HE2 TYR A 204      60.910  51.132  60.180  1.00  5.53              
ATOM   3331  CD2 TYR A 204      61.422  49.534  58.809  1.00  5.53              
ATOM   3332  HD2 TYR A 204      60.459  49.052  58.870  1.00  5.53              
ATOM   3333  C   TYR A 204      63.975  46.047  57.980  1.00  5.53              
ATOM   3334  O   TYR A 204      64.255  46.649  59.014  1.00  5.53              
ATOM   3335  N   ALA A 205      64.217  44.744  57.820  1.00  6.14              
ATOM   3336  H   ALA A 205      64.024  44.368  56.903  1.00  6.14              
ATOM   3337  CA  ALA A 205      64.843  43.787  58.721  1.00  6.14              
ATOM   3338  HA  ALA A 205      64.775  42.817  58.229  1.00  6.14              
ATOM   3339  CB  ALA A 205      66.336  44.109  58.808  1.00  6.14              
ATOM   3340  HB1 ALA A 205      66.887  43.234  59.156  1.00  6.14              
ATOM   3341  HB2 ALA A 205      66.699  44.405  57.827  1.00  6.14              
ATOM   3342  HB3 ALA A 205      66.500  44.929  59.499  1.00  6.14              
ATOM   3343  C   ALA A 205      64.217  43.588  60.100  1.00  6.14              
ATOM   3344  O   ALA A 205      63.689  42.510  60.396  1.00  6.14              
ATOM   3345  N   TYR A 206      64.258  44.623  60.939  1.00  6.50              
ATOM   3346  H   TYR A 206      64.594  45.508  60.573  1.00  6.50              
ATOM   3347  CA  TYR A 206      63.654  44.561  62.258  1.00  6.50              
ATOM   3348  HA  TYR A 206      64.128  43.732  62.786  1.00  6.50              
ATOM   3349  CB  TYR A 206      63.926  45.842  63.063  1.00  6.50              
ATOM   3350  HB1 TYR A 206      63.368  46.662  62.619  1.00  6.50              
ATOM   3351  HB2 TYR A 206      64.988  46.086  62.995  1.00  6.50              
ATOM   3352  CG  TYR A 206      63.566  45.705  64.536  1.00  6.50              
ATOM   3353  CD1 TYR A 206      64.356  44.878  65.357  1.00  6.50              
ATOM   3354  HD1 TYR A 206      65.247  44.408  64.959  1.00  6.50              
ATOM   3355  CE1 TYR A 206      64.006  44.676  66.706  1.00  6.50              
ATOM   3356  HE1 TYR A 206      64.614  44.051  67.345  1.00  6.50              
ATOM   3357  CZ  TYR A 206      62.871  45.313  67.248  1.00  6.50              
ATOM   3358  OH  TYR A 206      62.550  45.122  68.554  1.00  6.50              
ATOM   3359  HH  TYR A 206      61.810  45.658  68.832  1.00  6.50              
ATOM   3360  CE2 TYR A 206      62.077  46.147  66.427  1.00  6.50              
ATOM   3361  HE2 TYR A 206      61.217  46.650  66.840  1.00  6.50              
ATOM   3362  CD2 TYR A 206      62.424  46.339  65.075  1.00  6.50              
ATOM   3363  HD2 TYR A 206      61.822  46.989  64.462  1.00  6.50              
ATOM   3364  C   TYR A 206      62.175  44.250  62.151  1.00  6.50              
ATOM   3365  O   TYR A 206      61.530  44.484  61.121  1.00  6.50              
ATOM   3366  N   LYS A 207      61.577  43.792  63.251  1.00  6.35              
ATOM   3367  H   LYS A 207      62.122  43.678  64.097  1.00  6.35              
ATOM   3368  CA  LYS A 207      60.140  43.550  63.267  1.00  6.35              
ATOM   3369  HA  LYS A 207      59.905  43.160  62.280  1.00  6.35              
ATOM   3370  CB  LYS A 207      59.731  42.425  64.228  1.00  6.35              
ATOM   3371  HB1 LYS A 207      58.652  42.278  64.155  1.00  6.35              
ATOM   3372  HB2 LYS A 207      59.957  42.712  65.257  1.00  6.35              
ATOM   3373  CG  LYS A 207      60.409  41.066  63.914  1.00  6.35              
ATOM   3374  HG1 LYS A 207      59.837  40.281  64.411  1.00  6.35              
ATOM   3375  HG2 LYS A 207      61.398  41.078  64.376  1.00  6.35              
ATOM   3376  CD  LYS A 207      60.608  40.661  62.430  1.00  6.35              
ATOM   3377  HD1 LYS A 207      61.066  39.671  62.414  1.00  6.35              
ATOM   3378  HD2 LYS A 207      61.328  41.345  61.977  1.00  6.35              
ATOM   3379  CE  LYS A 207      59.331  40.620  61.567  1.00  6.35              
ATOM   3380  HE1 LYS A 207      58.774  41.550  61.710  1.00  6.35              
ATOM   3381  HE2 LYS A 207      58.697  39.796  61.910  1.00  6.35              
ATOM   3382  NZ  LYS A 207      59.653  40.454  60.123  1.00  6.35              
ATOM   3383  HZ1 LYS A 207      58.824  40.498  59.516  1.00  6.35              
ATOM   3384  HZ2 LYS A 207      60.245  41.197  59.777  1.00  6.35              
ATOM   3385  HZ3 LYS A 207      60.098  39.568  59.932  1.00  6.35              
ATOM   3386  C   LYS A 207      59.266  44.821  63.240  1.00  6.35              
ATOM   3387  O   LYS A 207      58.085  44.776  63.560  1.00  6.35              
ATOM   3388  N   TYR A 208      59.803  45.919  62.697  1.00  6.95              
ATOM   3389  H   TYR A 208      60.786  45.854  62.473  1.00  6.95              
ATOM   3390  CA  TYR A 208      59.049  46.916  61.941  1.00  6.95              
ATOM   3391  HA  TYR A 208      58.254  47.299  62.581  1.00  6.95              
ATOM   3392  CB  TYR A 208      59.941  48.086  61.515  1.00  6.95              
ATOM   3393  HB1 TYR A 208      59.346  48.771  60.910  1.00  6.95              
ATOM   3394  HB2 TYR A 208      60.745  47.696  60.888  1.00  6.95              
ATOM   3395  CG  TYR A 208      60.538  48.898  62.644  1.00  6.95              
ATOM   3396  CD1 TYR A 208      59.702  49.528  63.588  1.00  6.95              
ATOM   3397  HD1 TYR A 208      58.629  49.448  63.507  1.00  6.95              
ATOM   3398  CE1 TYR A 208      60.269  50.274  64.639  1.00  6.95              
ATOM   3399  HE1 TYR A 208      59.639  50.766  65.361  1.00  6.95              
ATOM   3400  CZ  TYR A 208      61.673  50.378  64.756  1.00  6.95              
ATOM   3401  OH  TYR A 208      62.231  51.085  65.770  1.00  6.95              
ATOM   3402  HH  TYR A 208      61.578  51.579  66.294  1.00  6.95              
ATOM   3403  CE2 TYR A 208      62.501  49.753  63.803  1.00  6.95              
ATOM   3404  HE2 TYR A 208      63.571  49.835  63.904  1.00  6.95              
ATOM   3405  CD2 TYR A 208      61.933  49.043  62.731  1.00  6.95              
ATOM   3406  HD2 TYR A 208      62.575  48.609  61.978  1.00  6.95              
ATOM   3407  C   TYR A 208      58.377  46.328  60.696  1.00  6.95              
ATOM   3408  O   TYR A 208      58.463  45.144  60.368  1.00  6.95              
TER
