# Supplementary material for: QM/MM simulations provide insight into the mechanism of bioluminescence triggering in ctenophore photoproteins
Source: PLoS One. 2017 Aug 4;12(8):e0182317. doi: 10.1371/journal.pone.0182317 (PMC5544205; doi:10.1371/journal.pone.0182317)
Supplement: S2 Text — (PDB) [file pone.0182317.s002.pdb]

ATOM      1  N   MET A   1      67.800  17.710  27.890  1.00  0.00           N
ATOM      2  H1  MET A   1      68.730  17.380  28.110  1.00  0.00           H
ATOM      3  H2  MET A   1      67.290  16.840  27.830  1.00  0.00           H
ATOM      4  H3  MET A   1      67.890  18.040  26.940  1.00  0.00           H
ATOM      5  CA  MET A   1      67.270  18.750  28.780  1.00  0.00           C
ATOM      6  HA  MET A   1      67.050  18.280  29.740  1.00  0.00           H
ATOM      7  CB  MET A   1      68.290  19.850  29.030  1.00  0.00           C
ATOM      8  HB1 MET A   1      68.540  20.320  28.070  1.00  0.00           H
ATOM      9  HB2 MET A   1      69.250  19.480  29.400  1.00  0.00           H
ATOM     10  CG  MET A   1      67.920  21.020  29.940  1.00  0.00           C
ATOM     11  HG1 MET A   1      67.260  21.770  29.510  1.00  0.00           H
ATOM     12  HG2 MET A   1      68.810  21.640  30.070  1.00  0.00           H
ATOM     13  SD  MET A   1      67.140  20.500  31.490  1.00  0.00           S
ATOM     14  CE  MET A   1      68.400  19.330  32.050  1.00  0.00           C
ATOM     15  HE1 MET A   1      68.360  18.390  31.500  1.00  0.00           H
ATOM     16  HE2 MET A   1      69.360  19.800  31.880  1.00  0.00           H
ATOM     17  HE3 MET A   1      68.140  19.180  33.100  1.00  0.00           H
ATOM     18  C   MET A   1      65.930  19.310  28.320  1.00  0.00           C
ATOM     19  O   MET A   1      65.670  19.390  27.120  1.00  0.00           O
ATOM     20  N   THR A   2      65.010  19.690  29.210  1.00  0.00           N
ATOM     21  H   THR A   2      65.330  19.550  30.160  1.00  0.00           H
ATOM     22  CA  THR A   2      63.690  20.230  28.940  1.00  0.00           C
ATOM     23  HA  THR A   2      63.270  19.730  28.070  1.00  0.00           H
ATOM     24  CB  THR A   2      62.830  19.770  30.110  1.00  0.00           C
ATOM     25  HB  THR A   2      63.130  20.210  31.060  1.00  0.00           H
ATOM     26  CG2 THR A   2      61.310  19.930  30.040  1.00  0.00           C
ATOM     27 1HG2 THR A   2      60.800  19.180  29.430  1.00  0.00           H
ATOM     28 2HG2 THR A   2      60.840  20.060  31.010  1.00  0.00           H
ATOM     29 3HG2 THR A   2      61.030  20.870  29.550  1.00  0.00           H
ATOM     30  OG1 THR A   2      63.010  18.380  30.250  1.00  0.00           O
ATOM     31  HG1 THR A   2      62.680  17.930  29.470  1.00  0.00           H
ATOM     32  C   THR A   2      63.640  21.750  28.830  1.00  0.00           C
ATOM     33  O   THR A   2      64.450  22.460  29.430  1.00  0.00           O
ATOM     34  N   GLU A   3      62.720  22.280  28.020  1.00  0.00           N
ATOM     35  H   GLU A   3      62.190  21.570  27.550  1.00  0.00           H
ATOM     36  CA  GLU A   3      62.590  23.690  27.730  1.00  0.00           C
ATOM     37  HA  GLU A   3      63.620  24.030  27.620  1.00  0.00           H
ATOM     38  CB  GLU A   3      62.050  23.860  26.310  1.00  0.00           C
ATOM     39  HB1 GLU A   3      61.880  24.930  26.190  1.00  0.00           H
ATOM     40  HB2 GLU A   3      61.080  23.360  26.320  1.00  0.00           H
ATOM     41  CG  GLU A   3      62.890  23.370  25.130  1.00  0.00           C
ATOM     42  HG1 GLU A   3      62.400  23.700  24.210  1.00  0.00           H
ATOM     43  HG2 GLU A   3      62.910  22.280  25.100  1.00  0.00           H
ATOM     44  CD  GLU A   3      64.320  23.880  25.120  1.00  0.00           C
ATOM     45  OE1 GLU A   3      65.240  23.180  24.650  1.00  0.00           O
ATOM     46  OE2 GLU A   3      64.580  25.040  25.510  1.00  0.00           O
ATOM     47  C   GLU A   3      61.720  24.440  28.740  1.00  0.00           C
ATOM     48  O   GLU A   3      60.860  23.910  29.440  1.00  0.00           O
ATOM     49  N   ARG A   4      62.010  25.740  28.830  1.00  0.00           N
ATOM     50  H   ARG A   4      62.630  26.170  28.160  1.00  0.00           H
ATOM     51  CA  ARG A   4      61.480  26.580  29.890  1.00  0.00           C
ATOM     52  HA  ARG A   4      61.630  26.000  30.800  1.00  0.00           H
ATOM     53  CB  ARG A   4      62.310  27.860  29.920  1.00  0.00           C
ATOM     54  HB1 ARG A   4      62.170  28.500  29.050  1.00  0.00           H
ATOM     55  HB2 ARG A   4      63.370  27.610  29.950  1.00  0.00           H
ATOM     56  CG  ARG A   4      61.900  28.820  31.030  1.00  0.00           C
ATOM     57  HG1 ARG A   4      60.880  29.160  30.840  1.00  0.00           H
ATOM     58  HG2 ARG A   4      62.520  29.710  30.960  1.00  0.00           H
ATOM     59  CD  ARG A   4      62.190  28.290  32.430  1.00  0.00           C
ATOM     60  HD1 ARG A   4      63.280  28.310  32.520  1.00  0.00           H
ATOM     61  HD2 ARG A   4      61.770  27.300  32.570  1.00  0.00           H
ATOM     62  NE  ARG A   4      61.620  29.200  33.430  1.00  0.00           N
ATOM     63  HE  ARG A   4      62.220  29.910  33.810  1.00  0.00           H
ATOM     64  CZ  ARG A   4      60.400  29.130  33.980  1.00  0.00           C
ATOM     65  NH1 ARG A   4      59.370  28.430  33.470  1.00  0.00           N
ATOM     66 1HH1 ARG A   4      59.450  28.110  32.520  1.00  0.00           H
ATOM     67 2HH1 ARG A   4      58.480  28.510  33.930  1.00  0.00           H
ATOM     68  NH2 ARG A   4      60.160  29.850  35.080  1.00  0.00           N
ATOM     69 1HH2 ARG A   4      60.900  30.300  35.600  1.00  0.00           H
ATOM     70 2HH2 ARG A   4      59.200  29.760  35.400  1.00  0.00           H
ATOM     71  C   ARG A   4      59.980  26.820  29.760  1.00  0.00           C
ATOM     72  O   ARG A   4      59.260  26.990  30.740  1.00  0.00           O
ATOM     73  N   LEU A   5      59.480  26.890  28.520  1.00  0.00           N
ATOM     74  H   LEU A   5      60.120  26.780  27.750  1.00  0.00           H
ATOM     75  CA  LEU A   5      58.090  26.640  28.190  1.00  0.00           C
ATOM     76  HA  LEU A   5      57.500  26.720  29.110  1.00  0.00           H
ATOM     77  CB  LEU A   5      57.510  27.630  27.200  1.00  0.00           C
ATOM     78  HB1 LEU A   5      56.930  27.180  26.390  1.00  0.00           H
ATOM     79  HB2 LEU A   5      58.340  28.180  26.760  1.00  0.00           H
ATOM     80  CG  LEU A   5      56.590  28.670  27.820  1.00  0.00           C
ATOM     81  HG  LEU A   5      57.150  29.140  28.630  1.00  0.00           H
ATOM     82  CD1 LEU A   5      56.260  29.820  26.860  1.00  0.00           C
ATOM     83 1HD1 LEU A   5      57.150  30.340  26.500  1.00  0.00           H
ATOM     84 2HD1 LEU A   5      55.710  29.330  26.060  1.00  0.00           H
ATOM     85 3HD1 LEU A   5      55.680  30.600  27.360  1.00  0.00           H
ATOM     86  CD2 LEU A   5      55.320  28.020  28.360  1.00  0.00           C
ATOM     87 1HD2 LEU A   5      54.670  27.700  27.550  1.00  0.00           H
ATOM     88 2HD2 LEU A   5      55.580  27.190  29.030  1.00  0.00           H
ATOM     89 3HD2 LEU A   5      54.760  28.810  28.860  1.00  0.00           H
ATOM     90  C   LEU A   5      58.140  25.250  27.570  1.00  0.00           C
ATOM     91  O   LEU A   5      58.920  24.980  26.660  1.00  0.00           O
ATOM     92  N   ASN A   6      57.260  24.400  28.100  1.00  0.00           N
ATOM     93  H   ASN A   6      56.580  24.790  28.750  1.00  0.00           H
ATOM     94  CA  ASN A   6      56.950  23.050  27.670  1.00  0.00           C
ATOM     95  HA  ASN A   6      56.950  23.170  26.590  1.00  0.00           H
ATOM     96  CB  ASN A   6      58.020  22.080  28.150  1.00  0.00           C
ATOM     97  HB1 ASN A   6      59.010  22.490  27.950  1.00  0.00           H
ATOM     98  HB2 ASN A   6      57.860  21.200  27.520  1.00  0.00           H
ATOM     99  CG  ASN A   6      57.900  21.690  29.620  1.00  0.00           C
ATOM    100  OD1 ASN A   6      56.970  21.010  30.030  1.00  0.00           O
ATOM    101  ND2 ASN A   6      58.870  22.040  30.470  1.00  0.00           N
ATOM    102 1HD2 ASN A   6      59.620  22.570  30.060  1.00  0.00           H
ATOM    103 2HD2 ASN A   6      58.820  21.830  31.460  1.00  0.00           H
ATOM    104  C   ASN A   6      55.510  22.680  28.000  1.00  0.00           C
ATOM    105  O   ASN A   6      54.840  23.250  28.860  1.00  0.00           O
ATOM    106  N   GLU A   7      54.940  21.690  27.300  1.00  0.00           N
ATOM    107  H   GLU A   7      55.440  21.150  26.610  1.00  0.00           H
ATOM    108  CA  GLU A   7      53.560  21.240  27.250  1.00  0.00           C
ATOM    109  HA  GLU A   7      52.850  22.030  27.020  1.00  0.00           H
ATOM    110  CB  GLU A   7      53.390  20.260  26.090  1.00  0.00           C
ATOM    111  HB1 GLU A   7      53.300  20.820  25.160  1.00  0.00           H
ATOM    112  HB2 GLU A   7      52.480  19.690  26.230  1.00  0.00           H
ATOM    113  CG  GLU A   7      54.470  19.190  25.940  1.00  0.00           C
ATOM    114  HG1 GLU A   7      54.050  18.230  25.640  1.00  0.00           H
ATOM    115  HG2 GLU A   7      55.020  19.180  26.880  1.00  0.00           H
ATOM    116  CD  GLU A   7      55.460  19.660  24.890  1.00  0.00           C
ATOM    117  OE1 GLU A   7      56.500  20.250  25.260  1.00  0.00           O
ATOM    118  OE2 GLU A   7      55.190  19.380  23.700  1.00  0.00           O
ATOM    119  C   GLU A   7      53.200  20.600  28.590  1.00  0.00           C
ATOM    120  O   GLU A   7      52.030  20.260  28.750  1.00  0.00           O
ATOM    121  N   GLN A   8      54.110  20.390  29.540  1.00  0.00           N
ATOM    122  H   GLN A   8      55.050  20.760  29.480  1.00  0.00           H
ATOM    123  CA  GLN A   8      53.770  19.970  30.880  1.00  0.00           C
ATOM    124  HA  GLN A   8      52.760  19.580  30.800  1.00  0.00           H
ATOM    125  CB  GLN A   8      54.650  18.840  31.430  1.00  0.00           C
ATOM    126  HB1 GLN A   8      54.480  18.650  32.490  1.00  0.00           H
ATOM    127  HB2 GLN A   8      55.710  19.050  31.310  1.00  0.00           H
ATOM    128  CG  GLN A   8      54.450  17.550  30.640  1.00  0.00           C
ATOM    129  HG1 GLN A   8      55.060  17.590  29.730  1.00  0.00           H
ATOM    130  HG2 GLN A   8      53.400  17.360  30.440  1.00  0.00           H
ATOM    131  CD  GLN A   8      55.120  16.390  31.370  1.00  0.00           C
ATOM    132  OE1 GLN A   8      56.300  16.080  31.440  1.00  0.00           O
ATOM    133  NE2 GLN A   8      54.280  15.550  32.000  1.00  0.00           N
ATOM    134 1HE2 GLN A   8      53.380  15.970  32.170  1.00  0.00           H
ATOM    135 2HE2 GLN A   8      54.650  14.820  32.600  1.00  0.00           H
ATOM    136  C   GLN A   8      53.830  21.150  31.840  1.00  0.00           C
ATOM    137  O   GLN A   8      52.980  21.320  32.710  1.00  0.00           O
ATOM    138  N   ASN A   9      54.730  22.110  31.600  1.00  0.00           N
ATOM    139  H   ASN A   9      55.440  21.870  30.920  1.00  0.00           H
ATOM    140  CA  ASN A   9      54.920  23.340  32.340  1.00  0.00           C
ATOM    141  HA  ASN A   9      55.100  23.010  33.360  1.00  0.00           H
ATOM    142  CB  ASN A   9      56.080  24.210  31.890  1.00  0.00           C
ATOM    143  HB1 ASN A   9      55.810  24.610  30.910  1.00  0.00           H
ATOM    144  HB2 ASN A   9      56.960  23.590  31.710  1.00  0.00           H
ATOM    145  CG  ASN A   9      56.510  25.330  32.830  1.00  0.00           C
ATOM    146  OD1 ASN A   9      56.760  26.470  32.440  1.00  0.00           O
ATOM    147  ND2 ASN A   9      56.570  25.060  34.130  1.00  0.00           N
ATOM    148 1HD2 ASN A   9      56.600  24.090  34.420  1.00  0.00           H
ATOM    149 2HD2 ASN A   9      57.020  25.700  34.770  1.00  0.00           H
ATOM    150  C   ASN A   9      53.700  24.260  32.390  1.00  0.00           C
ATOM    151  O   ASN A   9      53.410  24.830  33.430  1.00  0.00           O
ATOM    152  N   ASN A  10      52.880  24.310  31.340  1.00  0.00           N
ATOM    153  H   ASN A  10      53.030  23.750  30.520  1.00  0.00           H
ATOM    154  CA  ASN A  10      51.660  25.100  31.340  1.00  0.00           C
ATOM    155  HA  ASN A  10      51.240  25.170  32.350  1.00  0.00           H
ATOM    156  CB  ASN A  10      52.110  26.490  30.890  1.00  0.00           C
ATOM    157  HB1 ASN A  10      52.400  26.430  29.840  1.00  0.00           H
ATOM    158  HB2 ASN A  10      53.000  26.850  31.410  1.00  0.00           H
ATOM    159  CG  ASN A  10      50.990  27.500  31.060  1.00  0.00           C
ATOM    160  OD1 ASN A  10      50.250  27.660  30.090  1.00  0.00           O
ATOM    161  ND2 ASN A  10      50.650  28.070  32.220  1.00  0.00           N
ATOM    162 1HD2 ASN A  10      51.280  27.900  32.990  1.00  0.00           H
ATOM    163 2HD2 ASN A  10      49.790  28.610  32.200  1.00  0.00           H
ATOM    164  C   ASN A  10      50.540  24.480  30.510  1.00  0.00           C
ATOM    165  O   ASN A  10      50.720  24.270  29.310  1.00  0.00           O
ATOM    166  N   GLU A  11      49.330  24.310  31.050  1.00  0.00           N
ATOM    167  H   GLU A  11      49.290  24.670  31.990  1.00  0.00           H
ATOM    168  CA  GLU A  11      48.250  23.690  30.310  1.00  0.00           C
ATOM    169  HA  GLU A  11      48.670  22.890  29.700  1.00  0.00           H
ATOM    170  CB  GLU A  11      47.250  22.890  31.140  1.00  0.00           C
ATOM    171  HB1 GLU A  11      47.840  22.110  31.640  1.00  0.00           H
ATOM    172  HB2 GLU A  11      46.590  22.350  30.460  1.00  0.00           H
ATOM    173  CG  GLU A  11      46.490  23.660  32.210  1.00  0.00           C
ATOM    174  HG1 GLU A  11      46.060  24.570  31.790  1.00  0.00           H
ATOM    175  HG2 GLU A  11      47.190  24.120  32.920  1.00  0.00           H
ATOM    176  CD  GLU A  11      45.330  22.960  32.890  1.00  0.00           C
ATOM    177  OE1 GLU A  11      44.270  23.050  32.230  1.00  0.00           O
ATOM    178  OE2 GLU A  11      45.410  22.260  33.920  1.00  0.00           O
ATOM    179  C   GLU A  11      47.480  24.620  29.390  1.00  0.00           C
ATOM    180  O   GLU A  11      46.850  24.030  28.510  1.00  0.00           O
ATOM    181  N   SER A  12      47.600  25.950  29.420  1.00  0.00           N
ATOM    182  H   SER A  12      48.130  26.430  30.130  1.00  0.00           H
ATOM    183  CA  SER A  12      47.210  26.710  28.250  1.00  0.00           C
ATOM    184  HA  SER A  12      46.240  26.320  27.930  1.00  0.00           H
ATOM    185  CB  SER A  12      47.040  28.150  28.700  1.00  0.00           C
ATOM    186  HB1 SER A  12      46.740  28.700  27.800  1.00  0.00           H
ATOM    187  HB2 SER A  12      48.010  28.520  29.030  1.00  0.00           H
ATOM    188  OG  SER A  12      46.040  28.270  29.690  1.00  0.00           O
ATOM    189  HG  SER A  12      45.200  27.860  29.470  1.00  0.00           H
ATOM    190  C   SER A  12      48.190  26.660  27.090  1.00  0.00           C
ATOM    191  O   SER A  12      47.810  26.680  25.920  1.00  0.00           O
ATOM    192  N   TYR A  13      49.490  26.460  27.360  1.00  0.00           N
ATOM    193  H   TYR A  13      49.750  26.600  28.320  1.00  0.00           H
ATOM    194  CA  TYR A  13      50.490  26.230  26.340  1.00  0.00           C
ATOM    195  HA  TYR A  13      50.420  27.050  25.630  1.00  0.00           H
ATOM    196  CB  TYR A  13      51.920  26.300  26.890  1.00  0.00           C
ATOM    197  HB1 TYR A  13      52.110  25.480  27.580  1.00  0.00           H
ATOM    198  HB2 TYR A  13      52.100  27.260  27.370  1.00  0.00           H
ATOM    199  CG  TYR A  13      52.860  26.160  25.720  1.00  0.00           C
ATOM    200  CD1 TYR A  13      52.830  27.090  24.680  1.00  0.00           C
ATOM    201  HD1 TYR A  13      52.060  27.850  24.750  1.00  0.00           H
ATOM    202  CE1 TYR A  13      53.820  27.090  23.690  1.00  0.00           C
ATOM    203  HE1 TYR A  13      53.900  27.920  23.000  1.00  0.00           H
ATOM    204  CZ  TYR A  13      54.870  26.150  23.720  1.00  0.00           C
ATOM    205  OH  TYR A  13      55.990  26.370  22.970  1.00  0.00           O
ATOM    206  HH  TYR A  13      56.600  25.640  23.110  1.00  0.00           H
ATOM    207  CE2 TYR A  13      54.780  25.110  24.660  1.00  0.00           C
ATOM    208  HE2 TYR A  13      55.610  24.420  24.710  1.00  0.00           H
ATOM    209  CD2 TYR A  13      53.820  25.140  25.680  1.00  0.00           C
ATOM    210  HD2 TYR A  13      53.890  24.410  26.470  1.00  0.00           H
ATOM    211  C   TYR A  13      50.230  24.940  25.570  1.00  0.00           C
ATOM    212  O   TYR A  13      50.250  24.890  24.350  1.00  0.00           O
ATOM    213  N   ARG A  14      49.940  23.850  26.280  1.00  0.00           N
ATOM    214  H   ARG A  14      49.970  23.960  27.280  1.00  0.00           H
ATOM    215  CA  ARG A  14      49.500  22.590  25.720  1.00  0.00           C
ATOM    216  HA  ARG A  14      50.270  22.190  25.060  1.00  0.00           H
ATOM    217  CB  ARG A  14      49.410  21.510  26.800  1.00  0.00           C
ATOM    218  HB1 ARG A  14      48.470  21.580  27.350  1.00  0.00           H
ATOM    219  HB2 ARG A  14      50.270  21.670  27.450  1.00  0.00           H
ATOM    220  CG  ARG A  14      49.400  20.130  26.150  1.00  0.00           C
ATOM    221  HG1 ARG A  14      50.280  20.130  25.500  1.00  0.00           H
ATOM    222  HG2 ARG A  14      48.470  20.200  25.600  1.00  0.00           H
ATOM    223  CD  ARG A  14      49.420  18.940  27.110  1.00  0.00           C
ATOM    224  HD1 ARG A  14      50.340  18.870  27.690  1.00  0.00           H
ATOM    225  HD2 ARG A  14      49.340  18.020  26.530  1.00  0.00           H
ATOM    226  NE  ARG A  14      48.240  19.010  27.970  1.00  0.00           N
ATOM    227  HE  ARG A  14      47.310  19.010  27.590  1.00  0.00           H
ATOM    228  CZ  ARG A  14      48.310  19.280  29.280  1.00  0.00           C
ATOM    229  NH1 ARG A  14      49.480  19.430  29.920  1.00  0.00           N
ATOM    230 1HH1 ARG A  14      50.340  19.400  29.390  1.00  0.00           H
ATOM    231 2HH1 ARG A  14      49.460  19.850  30.840  1.00  0.00           H
ATOM    232  NH2 ARG A  14      47.140  19.350  29.950  1.00  0.00           N
ATOM    233 1HH2 ARG A  14      46.330  19.130  29.390  1.00  0.00           H
ATOM    234 2HH2 ARG A  14      47.090  19.640  30.910  1.00  0.00           H
ATOM    235  C   ARG A  14      48.240  22.690  24.860  1.00  0.00           C
ATOM    236  O   ARG A  14      48.190  22.210  23.730  1.00  0.00           O
ATOM    237  N   TYR A  15      47.190  23.370  25.310  1.00  0.00           N
ATOM    238  H   TYR A  15      47.360  23.830  26.200  1.00  0.00           H
ATOM    239  CA  TYR A  15      46.010  23.800  24.590  1.00  0.00           C
ATOM    240  HA  TYR A  15      45.430  22.940  24.250  1.00  0.00           H
ATOM    241  CB  TYR A  15      45.140  24.660  25.520  1.00  0.00           C
ATOM    242  HB1 TYR A  15      45.590  25.650  25.480  1.00  0.00           H
ATOM    243  HB2 TYR A  15      45.230  24.130  26.470  1.00  0.00           H
ATOM    244  CG  TYR A  15      43.680  24.790  25.180  1.00  0.00           C
ATOM    245  CD1 TYR A  15      43.190  25.720  24.250  1.00  0.00           C
ATOM    246  HD1 TYR A  15      43.820  26.470  23.810  1.00  0.00           H
ATOM    247  CE1 TYR A  15      41.830  25.910  24.010  1.00  0.00           C
ATOM    248  HE1 TYR A  15      41.500  26.680  23.330  1.00  0.00           H
ATOM    249  CZ  TYR A  15      40.890  25.130  24.720  1.00  0.00           C
ATOM    250  OH  TYR A  15      39.550  25.290  24.530  1.00  0.00           O
ATOM    251  HH  TYR A  15      38.950  24.690  24.960  1.00  0.00           H
ATOM    252  CE2 TYR A  15      41.380  24.080  25.520  1.00  0.00           C
ATOM    253  HE2 TYR A  15      40.640  23.370  25.870  1.00  0.00           H
ATOM    254  CD2 TYR A  15      42.750  23.900  25.750  1.00  0.00           C
ATOM    255  HD2 TYR A  15      43.140  23.080  26.330  1.00  0.00           H
ATOM    256  C   TYR A  15      46.280  24.530  23.290  1.00  0.00           C
ATOM    257  O   TYR A  15      45.450  24.410  22.390  1.00  0.00           O
ATOM    258  N   LEU A  16      47.470  25.140  23.170  1.00  0.00           N
ATOM    259  H   LEU A  16      48.060  25.250  23.970  1.00  0.00           H
ATOM    260  CA  LEU A  16      47.990  25.670  21.930  1.00  0.00           C
ATOM    261  HA  LEU A  16      47.130  25.950  21.330  1.00  0.00           H
ATOM    262  CB  LEU A  16      48.850  26.910  22.130  1.00  0.00           C
ATOM    263  HB1 LEU A  16      49.270  27.140  21.140  1.00  0.00           H
ATOM    264  HB2 LEU A  16      49.720  26.710  22.760  1.00  0.00           H
ATOM    265  CG  LEU A  16      48.200  28.160  22.710  1.00  0.00           C
ATOM    266  HG  LEU A  16      47.770  28.040  23.700  1.00  0.00           H
ATOM    267  CD1 LEU A  16      49.300  29.220  22.820  1.00  0.00           C
ATOM    268 1HD1 LEU A  16      49.960  29.310  21.960  1.00  0.00           H
ATOM    269 2HD1 LEU A  16      48.770  30.180  22.810  1.00  0.00           H
ATOM    270 3HD1 LEU A  16      49.920  29.030  23.690  1.00  0.00           H
ATOM    271  CD2 LEU A  16      47.050  28.630  21.830  1.00  0.00           C
ATOM    272 1HD2 LEU A  16      47.480  28.870  20.850  1.00  0.00           H
ATOM    273 2HD2 LEU A  16      46.190  27.960  21.790  1.00  0.00           H
ATOM    274 3HD2 LEU A  16      46.610  29.550  22.210  1.00  0.00           H
ATOM    275  C   LEU A  16      48.710  24.530  21.210  1.00  0.00           C
ATOM    276  O   LEU A  16      48.290  24.190  20.100  1.00  0.00           O
ATOM    277  N   ARG A  17      49.770  23.940  21.760  1.00  0.00           N
ATOM    278  H   ARG A  17      50.030  24.290  22.670  1.00  0.00           H
ATOM    279  CA  ARG A  17      50.550  22.870  21.170  1.00  0.00           C
ATOM    280  HA  ARG A  17      51.060  23.290  20.300  1.00  0.00           H
ATOM    281  CB  ARG A  17      51.610  22.460  22.190  1.00  0.00           C
ATOM    282  HB1 ARG A  17      51.990  21.490  21.880  1.00  0.00           H
ATOM    283  HB2 ARG A  17      51.120  22.490  23.170  1.00  0.00           H
ATOM    284  CG  ARG A  17      52.790  23.430  22.230  1.00  0.00           C
ATOM    285  HG1 ARG A  17      53.400  23.100  23.070  1.00  0.00           H
ATOM    286  HG2 ARG A  17      52.410  24.410  22.510  1.00  0.00           H
ATOM    287  CD  ARG A  17      53.630  23.440  20.960  1.00  0.00           C
ATOM    288  HD1 ARG A  17      54.570  23.960  21.160  1.00  0.00           H
ATOM    289  HD2 ARG A  17      53.120  23.990  20.160  1.00  0.00           H
ATOM    290  NE  ARG A  17      53.950  22.090  20.500  1.00  0.00           N
ATOM    291  HE  ARG A  17      54.250  21.450  21.230  1.00  0.00           H
ATOM    292  CZ  ARG A  17      54.240  21.740  19.240  1.00  0.00           C
ATOM    293  NH1 ARG A  17      54.360  22.600  18.220  1.00  0.00           N
ATOM    294 1HH1 ARG A  17      54.570  23.570  18.400  1.00  0.00           H
ATOM    295 2HH1 ARG A  17      54.320  22.210  17.290  1.00  0.00           H
ATOM    296  NH2 ARG A  17      54.150  20.420  19.030  1.00  0.00           N
ATOM    297 1HH2 ARG A  17      53.880  19.820  19.790  1.00  0.00           H
ATOM    298 2HH2 ARG A  17      54.420  20.060  18.120  1.00  0.00           H
ATOM    299  C   ARG A  17      49.780  21.670  20.640  1.00  0.00           C
ATOM    300  O   ARG A  17      50.240  20.780  19.930  1.00  0.00           O
ATOM    301  N   SER A  18      48.540  21.460  21.110  1.00  0.00           N
ATOM    302  H   SER A  18      48.170  22.010  21.860  1.00  0.00           H
ATOM    303  CA  SER A  18      47.630  20.460  20.590  1.00  0.00           C
ATOM    304  HA  SER A  18      48.100  19.480  20.700  1.00  0.00           H
ATOM    305  CB  SER A  18      46.360  20.360  21.430  1.00  0.00           C
ATOM    306  HB1 SER A  18      46.670  20.110  22.440  1.00  0.00           H
ATOM    307  HB2 SER A  18      45.830  19.500  21.030  1.00  0.00           H
ATOM    308  OG  SER A  18      45.470  21.450  21.350  1.00  0.00           O
ATOM    309  HG  SER A  18      44.890  21.240  22.090  1.00  0.00           H
ATOM    310  C   SER A  18      47.240  20.630  19.130  1.00  0.00           C
ATOM    311  O   SER A  18      47.030  19.670  18.400  1.00  0.00           O
ATOM    312  N   VAL A  19      47.250  21.910  18.730  1.00  0.00           N
ATOM    313  H   VAL A  19      47.510  22.630  19.380  1.00  0.00           H
ATOM    314  CA  VAL A  19      47.060  22.290  17.340  1.00  0.00           C
ATOM    315  HA  VAL A  19      46.690  21.470  16.730  1.00  0.00           H
ATOM    316  CB  VAL A  19      45.960  23.340  17.180  1.00  0.00           C
ATOM    317  HB  VAL A  19      45.730  23.490  16.120  1.00  0.00           H
ATOM    318  CG1 VAL A  19      44.640  23.050  17.890  1.00  0.00           C
ATOM    319 1HG1 VAL A  19      43.970  23.900  17.820  1.00  0.00           H
ATOM    320 2HG1 VAL A  19      44.290  22.190  17.330  1.00  0.00           H
ATOM    321 3HG1 VAL A  19      44.890  22.970  18.950  1.00  0.00           H
ATOM    322  CG2 VAL A  19      46.270  24.720  17.750  1.00  0.00           C
ATOM    323 1HG2 VAL A  19      46.190  24.790  18.830  1.00  0.00           H
ATOM    324 2HG2 VAL A  19      47.240  25.040  17.370  1.00  0.00           H
ATOM    325 3HG2 VAL A  19      45.580  25.450  17.310  1.00  0.00           H
ATOM    326  C   VAL A  19      48.330  22.670  16.590  1.00  0.00           C
ATOM    327  O   VAL A  19      48.240  23.140  15.460  1.00  0.00           O
ATOM    328  N   GLY A  20      49.470  22.500  17.250  1.00  0.00           N
ATOM    329  H   GLY A  20      49.390  22.010  18.130  1.00  0.00           H
ATOM    330  CA  GLY A  20      50.850  22.700  16.840  1.00  0.00           C
ATOM    331  HA1 GLY A  20      50.960  22.500  15.770  1.00  0.00           H
ATOM    332  HA2 GLY A  20      51.460  22.020  17.420  1.00  0.00           H
ATOM    333  C   GLY A  20      51.310  24.130  17.060  1.00  0.00           C
ATOM    334  O   GLY A  20      52.430  24.450  16.690  1.00  0.00           O
ATOM    335  N   ASN A  21      50.390  24.980  17.520  1.00  0.00           N
ATOM    336  H   ASN A  21      49.460  24.630  17.680  1.00  0.00           H
ATOM    337  CA  ASN A  21      50.650  26.390  17.750  1.00  0.00           C
ATOM    338  HA  ASN A  21      51.150  26.780  16.860  1.00  0.00           H
ATOM    339  CB  ASN A  21      49.320  27.120  17.980  1.00  0.00           C
ATOM    340  HB1 ASN A  21      48.850  26.780  18.900  1.00  0.00           H
ATOM    341  HB2 ASN A  21      48.690  26.920  17.110  1.00  0.00           H
ATOM    342  CG  ASN A  21      49.490  28.630  18.010  1.00  0.00           C
ATOM    343  OD1 ASN A  21      49.420  29.230  19.080  1.00  0.00           O
ATOM    344  ND2 ASN A  21      49.910  29.280  16.930  1.00  0.00           N
ATOM    345 1HD2 ASN A  21      49.930  28.730  16.070  1.00  0.00           H
ATOM    346 2HD2 ASN A  21      50.330  30.190  17.020  1.00  0.00           H
ATOM    347  C   ASN A  21      51.610  26.670  18.890  1.00  0.00           C
ATOM    348  O   ASN A  21      51.500  26.240  20.040  1.00  0.00           O
ATOM    349  N   GLN A  22      52.480  27.650  18.640  1.00  0.00           N
ATOM    350  H   GLN A  22      52.420  28.060  17.720  1.00  0.00           H
ATOM    351  CA  GLN A  22      53.470  28.160  19.570  1.00  0.00           C
ATOM    352  HA  GLN A  22      53.740  27.480  20.370  1.00  0.00           H
ATOM    353  CB  GLN A  22      54.760  28.480  18.820  1.00  0.00           C
ATOM    354  HB1 GLN A  22      55.470  28.940  19.510  1.00  0.00           H
ATOM    355  HB2 GLN A  22      54.530  29.160  18.000  1.00  0.00           H
ATOM    356  CG  GLN A  22      55.560  27.350  18.180  1.00  0.00           C
ATOM    357  HG1 GLN A  22      56.540  27.660  17.820  1.00  0.00           H
ATOM    358  HG2 GLN A  22      54.890  26.930  17.430  1.00  0.00           H
ATOM    359  CD  GLN A  22      55.950  26.220  19.120  1.00  0.00           C
ATOM    360  OE1 GLN A  22      55.300  25.170  19.130  1.00  0.00           O
ATOM    361  NE2 GLN A  22      56.970  26.420  19.950  1.00  0.00           N
ATOM    362 1HE2 GLN A  22      57.260  27.360  20.190  1.00  0.00           H
ATOM    363 2HE2 GLN A  22      57.100  25.680  20.620  1.00  0.00           H
ATOM    364  C   GLN A  22      52.850  29.460  20.080  1.00  0.00           C
ATOM    365  O   GLN A  22      52.920  29.550  21.300  1.00  0.00           O
ATOM    366  N   TRP A  23      52.170  30.280  19.280  1.00  0.00           N
ATOM    367  H   TRP A  23      52.050  29.960  18.330  1.00  0.00           H
ATOM    368  CA  TRP A  23      51.660  31.580  19.680  1.00  0.00           C
ATOM    369  HA  TRP A  23      51.110  31.570  20.620  1.00  0.00           H
ATOM    370  CB  TRP A  23      52.870  32.460  19.990  1.00  0.00           C
ATOM    371  HB1 TRP A  23      53.610  31.870  20.530  1.00  0.00           H
ATOM    372  HB2 TRP A  23      52.520  33.340  20.540  1.00  0.00           H
ATOM    373  CG  TRP A  23      53.590  32.990  18.800  1.00  0.00           C
ATOM    374  CD1 TRP A  23      54.630  32.380  18.190  1.00  0.00           C
ATOM    375  HD1 TRP A  23      55.030  31.450  18.560  1.00  0.00           H
ATOM    376  NE1 TRP A  23      55.100  33.180  17.170  1.00  0.00           N
ATOM    377  HE1 TRP A  23      55.890  32.950  16.570  1.00  0.00           H
ATOM    378  CE2 TRP A  23      54.400  34.360  17.060  1.00  0.00           C
ATOM    379  CZ2 TRP A  23      54.510  35.520  16.290  1.00  0.00           C
ATOM    380  HZ2 TRP A  23      55.170  35.500  15.430  1.00  0.00           H
ATOM    381  CH2 TRP A  23      53.700  36.630  16.580  1.00  0.00           C
ATOM    382  HH2 TRP A  23      53.840  37.520  15.990  1.00  0.00           H
ATOM    383  CZ3 TRP A  23      52.800  36.620  17.660  1.00  0.00           C
ATOM    384  HZ3 TRP A  23      52.280  37.490  18.010  1.00  0.00           H
ATOM    385  CE3 TRP A  23      52.750  35.450  18.430  1.00  0.00           C
ATOM    386  HE3 TRP A  23      52.070  35.440  19.270  1.00  0.00           H
ATOM    387  CD2 TRP A  23      53.530  34.310  18.190  1.00  0.00           C
ATOM    388  C   TRP A  23      50.620  32.260  18.790  1.00  0.00           C
ATOM    389  O   TRP A  23      50.630  32.070  17.580  1.00  0.00           O
ATOM    390  N   GLN A  24      49.710  33.020  19.400  1.00  0.00           N
ATOM    391  H   GLN A  24      50.010  33.420  20.280  1.00  0.00           H
ATOM    392  CA  GLN A  24      48.520  33.560  18.760  1.00  0.00           C
ATOM    393  HA  GLN A  24      48.360  33.030  17.820  1.00  0.00           H
ATOM    394  CB  GLN A  24      47.260  33.300  19.580  1.00  0.00           C
ATOM    395  HB1 GLN A  24      46.430  33.770  19.060  1.00  0.00           H
ATOM    396  HB2 GLN A  24      47.450  33.760  20.550  1.00  0.00           H
ATOM    397  CG  GLN A  24      46.950  31.810  19.710  1.00  0.00           C
ATOM    398  HG1 GLN A  24      46.100  31.720  20.390  1.00  0.00           H
ATOM    399  HG2 GLN A  24      47.780  31.240  20.130  1.00  0.00           H
ATOM    400  CD  GLN A  24      46.380  31.120  18.480  1.00  0.00           C
ATOM    401  OE1 GLN A  24      45.570  31.750  17.790  1.00  0.00           O
ATOM    402  NE2 GLN A  24      46.780  29.890  18.160  1.00  0.00           N
ATOM    403 1HE2 GLN A  24      47.450  29.560  18.840  1.00  0.00           H
ATOM    404 2HE2 GLN A  24      46.330  29.360  17.430  1.00  0.00           H
ATOM    405  C   GLN A  24      48.760  35.040  18.540  1.00  0.00           C
ATOM    406  O   GLN A  24      48.530  35.520  17.430  1.00  0.00           O
ATOM    407  N   PHE A  25      49.210  35.790  19.550  1.00  0.00           N
ATOM    408  H   PHE A  25      49.320  35.440  20.490  1.00  0.00           H
ATOM    409  CA  PHE A  25      49.380  37.220  19.440  1.00  0.00           C
ATOM    410  HA  PHE A  25      49.880  37.290  18.470  1.00  0.00           H
ATOM    411  CB  PHE A  25      48.000  37.880  19.460  1.00  0.00           C
ATOM    412  HB1 PHE A  25      47.430  37.330  18.710  1.00  0.00           H
ATOM    413  HB2 PHE A  25      48.050  38.930  19.180  1.00  0.00           H
ATOM    414  CG  PHE A  25      47.220  37.730  20.740  1.00  0.00           C
ATOM    415  CD1 PHE A  25      46.350  36.650  20.910  1.00  0.00           C
ATOM    416  HD1 PHE A  25      46.010  36.040  20.080  1.00  0.00           H
ATOM    417  CE1 PHE A  25      45.650  36.510  22.110  1.00  0.00           C
ATOM    418  HE1 PHE A  25      44.910  35.720  22.150  1.00  0.00           H
ATOM    419  CZ  PHE A  25      45.840  37.400  23.170  1.00  0.00           C
ATOM    420  HZ  PHE A  25      45.250  37.300  24.070  1.00  0.00           H
ATOM    421  CE2 PHE A  25      46.720  38.480  23.010  1.00  0.00           C
ATOM    422  HE2 PHE A  25      46.930  39.180  23.810  1.00  0.00           H
ATOM    423  CD2 PHE A  25      47.360  38.660  21.770  1.00  0.00           C
ATOM    424  HD2 PHE A  25      48.040  39.480  21.610  1.00  0.00           H
ATOM    425  C   PHE A  25      50.330  37.910  20.410  1.00  0.00           C
ATOM    426  O   PHE A  25      50.660  39.070  20.190  1.00  0.00           O
ATOM    427  N   ASN A  26      50.860  37.250  21.440  1.00  0.00           N
ATOM    428  H   ASN A  26      50.710  36.260  21.560  1.00  0.00           H
ATOM    429  CA  ASN A  26      51.860  37.710  22.400  1.00  0.00           C
ATOM    430  HA  ASN A  26      51.870  36.890  23.120  1.00  0.00           H
ATOM    431  CB  ASN A  26      53.180  37.730  21.640  1.00  0.00           C
ATOM    432  HB1 ASN A  26      53.130  38.510  20.880  1.00  0.00           H
ATOM    433  HB2 ASN A  26      53.290  36.790  21.100  1.00  0.00           H
ATOM    434  CG  ASN A  26      54.370  37.940  22.560  1.00  0.00           C
ATOM    435  OD1 ASN A  26      54.270  38.040  23.780  1.00  0.00           O
ATOM    436  ND2 ASN A  26      55.600  38.050  22.030  1.00  0.00           N
ATOM    437 1HD2 ASN A  26      55.660  37.870  21.040  1.00  0.00           H
ATOM    438 2HD2 ASN A  26      56.370  38.390  22.590  1.00  0.00           H
ATOM    439  C   ASN A  26      51.390  38.910  23.200  1.00  0.00           C
ATOM    440  O   ASN A  26      51.550  40.050  22.770  1.00  0.00           O
ATOM    441  N   VAL A  27      50.810  38.710  24.390  1.00  0.00           N
ATOM    442  H   VAL A  27      50.430  37.800  24.560  1.00  0.00           H
ATOM    443  CA  VAL A  27      50.530  39.860  25.220  1.00  0.00           C
ATOM    444  HA  VAL A  27      49.790  40.490  24.720  1.00  0.00           H
ATOM    445  CB  VAL A  27      49.760  39.400  26.460  1.00  0.00           C
ATOM    446  HB  VAL A  27      50.290  38.530  26.860  1.00  0.00           H
ATOM    447  CG1 VAL A  27      49.650  40.400  27.610  1.00  0.00           C
ATOM    448 1HG1 VAL A  27      50.660  40.560  28.000  1.00  0.00           H
ATOM    449 2HG1 VAL A  27      49.200  41.330  27.270  1.00  0.00           H
ATOM    450 3HG1 VAL A  27      49.140  40.000  28.490  1.00  0.00           H
ATOM    451  CG2 VAL A  27      48.390  38.840  26.100  1.00  0.00           C
ATOM    452 1HG2 VAL A  27      48.040  38.220  26.920  1.00  0.00           H
ATOM    453 2HG2 VAL A  27      47.840  39.780  26.070  1.00  0.00           H
ATOM    454 3HG2 VAL A  27      48.360  38.330  25.130  1.00  0.00           H
ATOM    455  C   VAL A  27      51.750  40.700  25.590  1.00  0.00           C
ATOM    456  O   VAL A  27      52.710  40.120  26.090  1.00  0.00           O
ATOM    457  N   GLU A  28      51.680  42.020  25.380  1.00  0.00           N
ATOM    458  H   GLU A  28      50.840  42.380  24.970  1.00  0.00           H
ATOM    459  CA  GLU A  28      52.810  42.880  25.650  1.00  0.00           C
ATOM    460  HA  GLU A  28      53.290  42.500  26.550  1.00  0.00           H
ATOM    461  CB  GLU A  28      53.720  42.600  24.450  1.00  0.00           C
ATOM    462  HB1 GLU A  28      53.250  42.680  23.470  1.00  0.00           H
ATOM    463  HB2 GLU A  28      53.890  41.520  24.380  1.00  0.00           H
ATOM    464  CG  GLU A  28      54.940  43.510  24.370  1.00  0.00           C
ATOM    465  HG1 GLU A  28      54.660  44.560  24.480  1.00  0.00           H
ATOM    466  HG2 GLU A  28      55.490  43.400  23.430  1.00  0.00           H
ATOM    467  CD  GLU A  28      56.000  43.270  25.430  1.00  0.00           C
ATOM    468  OE1 GLU A  28      55.910  43.860  26.530  1.00  0.00           O
ATOM    469  OE2 GLU A  28      56.660  42.220  25.300  1.00  0.00           O
ATOM    470  C   GLU A  28      52.350  44.330  25.760  1.00  0.00           C
ATOM    471  O   GLU A  28      51.470  44.680  24.980  1.00  0.00           O
ATOM    472  N   ASP A  29      52.890  45.190  26.620  1.00  0.00           N
ATOM    473  H   ASP A  29      53.610  44.870  27.250  1.00  0.00           H
ATOM    474  CA  ASP A  29      52.670  46.620  26.540  1.00  0.00           C
ATOM    475  HA  ASP A  29      52.670  46.950  25.500  1.00  0.00           H
ATOM    476  CB  ASP A  29      51.260  46.940  27.030  1.00  0.00           C
ATOM    477  HB1 ASP A  29      51.340  47.070  28.110  1.00  0.00           H
ATOM    478  HB2 ASP A  29      50.580  46.110  26.830  1.00  0.00           H
ATOM    479  CG  ASP A  29      50.640  48.220  26.490  1.00  0.00           C
ATOM    480  OD1 ASP A  29      50.250  48.250  25.310  1.00  0.00           O
ATOM    481  OD2 ASP A  29      50.650  49.200  27.270  1.00  0.00           O
ATOM    482  C   ASP A  29      53.790  47.350  27.260  1.00  0.00           C
ATOM    483  O   ASP A  29      54.850  46.790  27.540  1.00  0.00           O
ATOM    484  N   LEU A  30      53.490  48.570  27.720  1.00  0.00           N
ATOM    485  H   LEU A  30      52.640  49.010  27.410  1.00  0.00           H
ATOM    486  CA  LEU A  30      54.370  49.460  28.450  1.00  0.00           C
ATOM    487  HA  LEU A  30      54.990  48.810  29.060  1.00  0.00           H
ATOM    488  CB  LEU A  30      55.250  50.240  27.480  1.00  0.00           C
ATOM    489  HB1 LEU A  30      54.680  51.060  27.040  1.00  0.00           H
ATOM    490  HB2 LEU A  30      55.530  49.500  26.730  1.00  0.00           H
ATOM    491  CG  LEU A  30      56.540  50.760  28.100  1.00  0.00           C
ATOM    492  HG  LEU A  30      56.340  51.180  29.080  1.00  0.00           H
ATOM    493  CD1 LEU A  30      57.650  49.720  28.250  1.00  0.00           C
ATOM    494 1HD1 LEU A  30      58.520  50.130  28.760  1.00  0.00           H
ATOM    495 2HD1 LEU A  30      57.340  48.910  28.920  1.00  0.00           H
ATOM    496 3HD1 LEU A  30      57.960  49.330  27.280  1.00  0.00           H
ATOM    497  CD2 LEU A  30      57.120  51.850  27.200  1.00  0.00           C
ATOM    498 1HD2 LEU A  30      57.850  52.380  27.820  1.00  0.00           H
ATOM    499 2HD2 LEU A  30      57.550  51.360  26.320  1.00  0.00           H
ATOM    500 3HD2 LEU A  30      56.420  52.630  26.890  1.00  0.00           H
ATOM    501  C   LEU A  30      53.670  50.320  29.490  1.00  0.00           C
ATOM    502  O   LEU A  30      54.310  50.980  30.310  1.00  0.00           O
ATOM    503  N   HIS A  31      52.350  50.480  29.470  1.00  0.00           N
ATOM    504  H   HIS A  31      51.870  50.040  28.690  1.00  0.00           H
ATOM    505  CA  HIS A  31      51.620  51.140  30.530  1.00  0.00           C
ATOM    506  HA  HIS A  31      52.050  52.140  30.570  1.00  0.00           H
ATOM    507  CB  HIS A  31      50.160  51.280  30.110  1.00  0.00           C
ATOM    508  HB1 HIS A  31      49.690  50.300  29.980  1.00  0.00           H
ATOM    509  HB2 HIS A  31      50.190  51.700  29.100  1.00  0.00           H
ATOM    510  CG  HIS A  31      49.290  52.190  30.920  1.00  0.00           C
ATOM    511  ND1 HIS A  31      48.640  51.760  32.080  1.00  0.00           N
ATOM    512  CE1 HIS A  31      48.170  52.870  32.640  1.00  0.00           C
ATOM    513  HE1 HIS A  31      47.580  52.940  33.540  1.00  0.00           H
ATOM    514  NE2 HIS A  31      48.540  53.980  31.970  1.00  0.00           N
ATOM    515  HE2 HIS A  31      48.380  54.920  32.290  1.00  0.00           H
ATOM    516  CD2 HIS A  31      49.240  53.560  30.860  1.00  0.00           C
ATOM    517  HD2 HIS A  31      49.810  54.150  30.150  1.00  0.00           H
ATOM    518  C   HIS A  31      51.610  50.520  31.920  1.00  0.00           C
ATOM    519  O   HIS A  31      51.290  49.330  32.030  1.00  0.00           O
ATOM    520  N   PRO A  32      52.000  51.200  33.000  1.00  0.00           N
ATOM    521  CD  PRO A  32      52.540  52.540  33.020  1.00  0.00           C
ATOM    522  HD1 PRO A  32      51.900  53.320  32.610  1.00  0.00           H
ATOM    523  HD2 PRO A  32      53.440  52.550  32.400  1.00  0.00           H
ATOM    524  CG  PRO A  32      52.900  52.770  34.490  1.00  0.00           C
ATOM    525  HG1 PRO A  32      52.060  53.300  34.930  1.00  0.00           H
ATOM    526  HG2 PRO A  32      53.870  53.260  34.490  1.00  0.00           H
ATOM    527  CB  PRO A  32      53.070  51.410  35.150  1.00  0.00           C
ATOM    528  HB1 PRO A  32      52.760  51.390  36.190  1.00  0.00           H
ATOM    529  HB2 PRO A  32      54.150  51.230  35.160  1.00  0.00           H
ATOM    530  CA  PRO A  32      52.250  50.490  34.240  1.00  0.00           C
ATOM    531  HA  PRO A  32      52.690  49.510  34.050  1.00  0.00           H
ATOM    532  C   PRO A  32      50.980  50.020  34.940  1.00  0.00           C
ATOM    533  O   PRO A  32      50.880  48.870  35.350  1.00  0.00           O
ATOM    534  N   LYS A  33      50.030  50.920  35.180  1.00  0.00           N
ATOM    535  H   LYS A  33      50.240  51.890  34.970  1.00  0.00           H
ATOM    536  CA  LYS A  33      48.820  50.550  35.880  1.00  0.00           C
ATOM    537  HA  LYS A  33      49.180  50.130  36.820  1.00  0.00           H
ATOM    538  CB  LYS A  33      48.040  51.790  36.310  1.00  0.00           C
ATOM    539  HB1 LYS A  33      47.140  51.450  36.830  1.00  0.00           H
ATOM    540  HB2 LYS A  33      47.690  52.420  35.490  1.00  0.00           H
ATOM    541  CG  LYS A  33      48.780  52.630  37.350  1.00  0.00           C
ATOM    542  HG1 LYS A  33      49.660  53.040  36.850  1.00  0.00           H
ATOM    543  HG2 LYS A  33      49.050  52.040  38.230  1.00  0.00           H
ATOM    544  CD  LYS A  33      47.950  53.810  37.850  1.00  0.00           C
ATOM    545  HD1 LYS A  33      47.210  53.320  38.490  1.00  0.00           H
ATOM    546  HD2 LYS A  33      47.450  54.310  37.020  1.00  0.00           H
ATOM    547  CE  LYS A  33      48.710  54.830  38.680  1.00  0.00           C
ATOM    548  HE1 LYS A  33      48.030  55.620  39.010  1.00  0.00           H
ATOM    549  HE2 LYS A  33      49.520  55.230  38.080  1.00  0.00           H
ATOM    550  NZ  LYS A  33      49.370  54.260  39.870  1.00  0.00           N
ATOM    551  HZ1 LYS A  33      50.000  53.510  39.630  1.00  0.00           H
ATOM    552  HZ2 LYS A  33      49.920  54.970  40.330  1.00  0.00           H
ATOM    553  HZ3 LYS A  33      48.740  53.930  40.580  1.00  0.00           H
ATOM    554  C   LYS A  33      48.090  49.400  35.210  1.00  0.00           C
ATOM    555  O   LYS A  33      47.620  48.500  35.900  1.00  0.00           O
ATOM    556  N   MET A  34      48.060  49.400  33.880  1.00  0.00           N
ATOM    557  H   MET A  34      48.460  50.200  33.400  1.00  0.00           H
ATOM    558  CA  MET A  34      47.550  48.310  33.080  1.00  0.00           C
ATOM    559  HA  MET A  34      46.540  48.130  33.470  1.00  0.00           H
ATOM    560  CB  MET A  34      47.240  48.830  31.680  1.00  0.00           C
ATOM    561  HB1 MET A  34      48.150  48.970  31.100  1.00  0.00           H
ATOM    562  HB2 MET A  34      46.640  49.740  31.670  1.00  0.00           H
ATOM    563  CG  MET A  34      46.400  47.750  31.000  1.00  0.00           C
ATOM    564  HG1 MET A  34      45.800  48.170  30.200  1.00  0.00           H
ATOM    565  HG2 MET A  34      45.690  47.360  31.740  1.00  0.00           H
ATOM    566  SD  MET A  34      47.290  46.300  30.360  1.00  0.00           S
ATOM    567  CE  MET A  34      47.710  47.080  28.780  1.00  0.00           C
ATOM    568  HE1 MET A  34      46.780  47.310  28.250  1.00  0.00           H
ATOM    569  HE2 MET A  34      48.200  48.040  28.950  1.00  0.00           H
ATOM    570  HE3 MET A  34      48.310  46.400  28.170  1.00  0.00           H
ATOM    571  C   MET A  34      48.320  47.010  33.230  1.00  0.00           C
ATOM    572  O   MET A  34      47.690  45.990  33.500  1.00  0.00           O
ATOM    573  N   LEU A  35      49.640  47.110  33.130  1.00  0.00           N
ATOM    574  H   LEU A  35      50.130  47.990  33.080  1.00  0.00           H
ATOM    575  CA  LEU A  35      50.400  45.880  33.230  1.00  0.00           C
ATOM    576  HA  LEU A  35      49.850  45.090  32.720  1.00  0.00           H
ATOM    577  CB  LEU A  35      51.780  45.980  32.570  1.00  0.00           C
ATOM    578  HB1 LEU A  35      52.290  45.100  32.970  1.00  0.00           H
ATOM    579  HB2 LEU A  35      52.290  46.890  32.860  1.00  0.00           H
ATOM    580  CG  LEU A  35      51.950  45.900  31.060  1.00  0.00           C
ATOM    581  HG  LEU A  35      51.520  46.840  30.710  1.00  0.00           H
ATOM    582  CD1 LEU A  35      53.410  45.810  30.610  1.00  0.00           C
ATOM    583 1HD1 LEU A  35      53.660  44.750  30.650  1.00  0.00           H
ATOM    584 2HD1 LEU A  35      53.300  46.160  29.580  1.00  0.00           H
ATOM    585 3HD1 LEU A  35      54.070  46.370  31.270  1.00  0.00           H
ATOM    586  CD2 LEU A  35      51.110  44.780  30.460  1.00  0.00           C
ATOM    587 1HD2 LEU A  35      51.480  43.860  30.900  1.00  0.00           H
ATOM    588 2HD2 LEU A  35      50.090  44.910  30.840  1.00  0.00           H
ATOM    589 3HD2 LEU A  35      51.070  44.920  29.380  1.00  0.00           H
ATOM    590  C   LEU A  35      50.440  45.370  34.660  1.00  0.00           C
ATOM    591  O   LEU A  35      50.680  44.190  34.890  1.00  0.00           O
ATOM    592  N   SER A  36      50.180  46.240  35.650  1.00  0.00           N
ATOM    593  H   SER A  36      50.360  47.220  35.490  1.00  0.00           H
ATOM    594  CA  SER A  36      49.990  45.840  37.030  1.00  0.00           C
ATOM    595  HA  SER A  36      50.790  45.180  37.340  1.00  0.00           H
ATOM    596  CB  SER A  36      49.920  47.020  37.990  1.00  0.00           C
ATOM    597  HB1 SER A  36      49.470  46.770  38.960  1.00  0.00           H
ATOM    598  HB2 SER A  36      49.330  47.810  37.540  1.00  0.00           H
ATOM    599  OG  SER A  36      51.130  47.710  38.220  1.00  0.00           O
ATOM    600  HG  SER A  36      50.900  48.610  38.470  1.00  0.00           H
ATOM    601  C   SER A  36      48.720  45.020  37.210  1.00  0.00           C
ATOM    602  O   SER A  36      48.750  44.060  37.990  1.00  0.00           O
ATOM    603  N   ARG A  37      47.630  45.240  36.470  1.00  0.00           N
ATOM    604  H   ARG A  37      47.720  45.960  35.770  1.00  0.00           H
ATOM    605  CA  ARG A  37      46.420  44.450  36.470  1.00  0.00           C
ATOM    606  HA  ARG A  37      46.110  44.320  37.510  1.00  0.00           H
ATOM    607  CB  ARG A  37      45.220  45.190  35.900  1.00  0.00           C
ATOM    608  HB1 ARG A  37      44.360  44.570  35.630  1.00  0.00           H
ATOM    609  HB2 ARG A  37      45.530  45.680  34.980  1.00  0.00           H
ATOM    610  CG  ARG A  37      44.860  46.390  36.760  1.00  0.00           C
ATOM    611  HG1 ARG A  37      45.590  47.190  36.680  1.00  0.00           H
ATOM    612  HG2 ARG A  37      44.810  46.070  37.800  1.00  0.00           H
ATOM    613  CD  ARG A  37      43.490  46.980  36.440  1.00  0.00           C
ATOM    614  HD1 ARG A  37      43.490  47.990  36.840  1.00  0.00           H
ATOM    615  HD2 ARG A  37      42.750  46.380  36.980  1.00  0.00           H
ATOM    616  NE  ARG A  37      43.270  47.100  35.000  1.00  0.00           N
ATOM    617  HE  ARG A  37      42.810  46.350  34.510  1.00  0.00           H
ATOM    618  CZ  ARG A  37      43.670  48.100  34.200  1.00  0.00           C
ATOM    619  NH1 ARG A  37      44.320  49.190  34.630  1.00  0.00           N
ATOM    620 1HH1 ARG A  37      44.300  49.350  35.620  1.00  0.00           H
ATOM    621 2HH1 ARG A  37      44.590  49.930  33.980  1.00  0.00           H
ATOM    622  NH2 ARG A  37      43.370  48.020  32.900  1.00  0.00           N
ATOM    623 1HH2 ARG A  37      42.700  47.370  32.510  1.00  0.00           H
ATOM    624 2HH2 ARG A  37      43.560  48.700  32.170  1.00  0.00           H
ATOM    625  C   ARG A  37      46.640  43.070  35.860  1.00  0.00           C
ATOM    626  O   ARG A  37      45.920  42.170  36.280  1.00  0.00           O
ATOM    627  N   LEU A  38      47.670  42.880  35.030  1.00  0.00           N
ATOM    628  H   LEU A  38      48.220  43.700  34.800  1.00  0.00           H
ATOM    629  CA  LEU A  38      48.210  41.590  34.670  1.00  0.00           C
ATOM    630  HA  LEU A  38      47.380  40.890  34.560  1.00  0.00           H
ATOM    631  CB  LEU A  38      48.970  41.610  33.350  1.00  0.00           C
ATOM    632  HB1 LEU A  38      49.130  40.570  33.050  1.00  0.00           H
ATOM    633  HB2 LEU A  38      49.930  42.080  33.500  1.00  0.00           H
ATOM    634  CG  LEU A  38      48.280  42.190  32.110  1.00  0.00           C
ATOM    635  HG  LEU A  38      48.090  43.240  32.320  1.00  0.00           H
ATOM    636  CD1 LEU A  38      49.120  42.030  30.840  1.00  0.00           C
ATOM    637 1HD1 LEU A  38      48.980  41.000  30.500  1.00  0.00           H
ATOM    638 2HD1 LEU A  38      48.690  42.750  30.150  1.00  0.00           H
ATOM    639 3HD1 LEU A  38      50.190  42.140  30.980  1.00  0.00           H
ATOM    640  CD2 LEU A  38      46.970  41.450  31.880  1.00  0.00           C
ATOM    641 1HD2 LEU A  38      46.590  42.100  31.080  1.00  0.00           H
ATOM    642 2HD2 LEU A  38      47.090  40.520  31.330  1.00  0.00           H
ATOM    643 3HD2 LEU A  38      46.360  41.470  32.780  1.00  0.00           H
ATOM    644  C   LEU A  38      49.090  41.120  35.820  1.00  0.00           C
ATOM    645  O   LEU A  38      48.620  40.270  36.580  1.00  0.00           O
ATOM    646  N   TYR A  39      50.270  41.700  36.060  1.00  0.00           N
ATOM    647  H   TYR A  39      50.510  42.500  35.510  1.00  0.00           H
ATOM    648  CA  TYR A  39      51.310  41.030  36.820  1.00  0.00           C
ATOM    649  HA  TYR A  39      51.120  39.950  36.770  1.00  0.00           H
ATOM    650  CB  TYR A  39      52.600  41.160  36.010  1.00  0.00           C
ATOM    651  HB1 TYR A  39      53.300  40.370  36.300  1.00  0.00           H
ATOM    652  HB2 TYR A  39      53.140  42.090  36.190  1.00  0.00           H
ATOM    653  CG  TYR A  39      52.480  41.000  34.510  1.00  0.00           C
ATOM    654  CD1 TYR A  39      51.990  39.780  34.050  1.00  0.00           C
ATOM    655  HD1 TYR A  39      51.670  38.990  34.720  1.00  0.00           H
ATOM    656  CE1 TYR A  39      52.020  39.440  32.690  1.00  0.00           C
ATOM    657  HE1 TYR A  39      51.570  38.500  32.410  1.00  0.00           H
ATOM    658  CZ  TYR A  39      52.590  40.310  31.750  1.00  0.00           C
ATOM    659  OH  TYR A  39      52.550  39.950  30.440  1.00  0.00           O
ATOM    660  HH  TYR A  39      53.000  40.620  29.920  1.00  0.00           H
ATOM    661  CE2 TYR A  39      53.060  41.540  32.270  1.00  0.00           C
ATOM    662  HE2 TYR A  39      53.530  42.170  31.530  1.00  0.00           H
ATOM    663  CD2 TYR A  39      53.080  41.900  33.620  1.00  0.00           C
ATOM    664  HD2 TYR A  39      53.570  42.790  34.000  1.00  0.00           H
ATOM    665  C   TYR A  39      51.380  41.380  38.290  1.00  0.00           C
ATOM    666  O   TYR A  39      51.390  40.500  39.140  1.00  0.00           O
ATOM    667  N   LYS A  40      51.390  42.670  38.650  1.00  0.00           N
ATOM    668  H   LYS A  40      51.700  43.330  37.950  1.00  0.00           H
ATOM    669  CA  LYS A  40      51.180  43.140  40.000  1.00  0.00           C
ATOM    670  HA  LYS A  40      52.080  42.890  40.570  1.00  0.00           H
ATOM    671  CB  LYS A  40      51.140  44.660  40.100  1.00  0.00           C
ATOM    672  HB1 LYS A  40      50.140  44.980  39.820  1.00  0.00           H
ATOM    673  HB2 LYS A  40      51.930  45.170  39.550  1.00  0.00           H
ATOM    674  CG  LYS A  40      51.320  45.060  41.570  1.00  0.00           C
ATOM    675  HG1 LYS A  40      52.130  44.500  42.050  1.00  0.00           H
ATOM    676  HG2 LYS A  40      50.350  44.840  42.020  1.00  0.00           H
ATOM    677  CD  LYS A  40      51.520  46.570  41.680  1.00  0.00           C
ATOM    678  HD1 LYS A  40      50.660  47.130  41.300  1.00  0.00           H
ATOM    679  HD2 LYS A  40      52.290  46.970  41.020  1.00  0.00           H
ATOM    680  CE  LYS A  40      51.920  46.780  43.140  1.00  0.00           C
ATOM    681  HE1 LYS A  40      52.770  46.120  43.340  1.00  0.00           H
ATOM    682  HE2 LYS A  40      51.150  46.380  43.800  1.00  0.00           H
ATOM    683  NZ  LYS A  40      52.280  48.170  43.420  1.00  0.00           N
ATOM    684  HZ1 LYS A  40      53.030  48.470  42.820  1.00  0.00           H
ATOM    685  HZ2 LYS A  40      51.410  48.670  43.280  1.00  0.00           H
ATOM    686  HZ3 LYS A  40      52.520  48.250  44.400  1.00  0.00           H
ATOM    687  C   LYS A  40      50.000  42.530  40.740  1.00  0.00           C
ATOM    688  O   LYS A  40      50.210  42.190  41.900  1.00  0.00           O
ATOM    689  N   ARG A  41      48.820  42.340  40.150  1.00  0.00           N
ATOM    690  H   ARG A  41      48.690  42.740  39.230  1.00  0.00           H
ATOM    691  CA  ARG A  41      47.640  41.620  40.600  1.00  0.00           C
ATOM    692  HA  ARG A  41      47.150  42.110  41.440  1.00  0.00           H
ATOM    693  CB  ARG A  41      46.650  41.680  39.450  1.00  0.00           C
ATOM    694  HB1 ARG A  41      47.030  40.970  38.720  1.00  0.00           H
ATOM    695  HB2 ARG A  41      46.770  42.690  39.060  1.00  0.00           H
ATOM    696  CG  ARG A  41      45.180  41.500  39.840  1.00  0.00           C
ATOM    697  HG1 ARG A  41      45.060  40.600  40.430  1.00  0.00           H
ATOM    698  HG2 ARG A  41      44.640  41.370  38.900  1.00  0.00           H
ATOM    699  CD  ARG A  41      44.510  42.690  40.520  1.00  0.00           C
ATOM    700  HD1 ARG A  41      44.480  43.520  39.810  1.00  0.00           H
ATOM    701  HD2 ARG A  41      45.090  43.090  41.350  1.00  0.00           H
ATOM    702  NE  ARG A  41      43.150  42.290  40.910  1.00  0.00           N
ATOM    703  HE  ARG A  41      43.030  41.290  40.980  1.00  0.00           H
ATOM    704  CZ  ARG A  41      42.210  43.080  41.440  1.00  0.00           C
ATOM    705  NH1 ARG A  41      42.160  44.400  41.210  1.00  0.00           N
ATOM    706 1HH1 ARG A  41      42.970  44.810  40.770  1.00  0.00           H
ATOM    707 2HH1 ARG A  41      41.550  45.080  41.660  1.00  0.00           H
ATOM    708  NH2 ARG A  41      41.190  42.510  42.100  1.00  0.00           N
ATOM    709 1HH2 ARG A  41      41.290  41.530  42.330  1.00  0.00           H
ATOM    710 2HH2 ARG A  41      40.460  43.160  42.350  1.00  0.00           H
ATOM    711  C   ARG A  41      47.930  40.230  41.160  1.00  0.00           C
ATOM    712  O   ARG A  41      47.110  39.700  41.910  1.00  0.00           O
ATOM    713  N   PHE A  42      49.080  39.610  40.930  1.00  0.00           N
ATOM    714  H   PHE A  42      49.720  39.930  40.210  1.00  0.00           H
ATOM    715  CA  PHE A  42      49.640  38.520  41.710  1.00  0.00           C
ATOM    716  HA  PHE A  42      49.000  37.660  41.510  1.00  0.00           H
ATOM    717  CB  PHE A  42      51.110  38.300  41.350  1.00  0.00           C
ATOM    718  HB1 PHE A  42      51.760  39.120  41.660  1.00  0.00           H
ATOM    719  HB2 PHE A  42      51.210  38.230  40.270  1.00  0.00           H
ATOM    720  CG  PHE A  42      51.700  37.060  41.980  1.00  0.00           C
ATOM    721  CD1 PHE A  42      52.290  37.170  43.250  1.00  0.00           C
ATOM    722  HD1 PHE A  42      52.190  38.150  43.690  1.00  0.00           H
ATOM    723  CE1 PHE A  42      52.870  36.040  43.830  1.00  0.00           C
ATOM    724  HE1 PHE A  42      53.250  36.030  44.840  1.00  0.00           H
ATOM    725  CZ  PHE A  42      52.740  34.810  43.170  1.00  0.00           C
ATOM    726  HZ  PHE A  42      53.140  33.940  43.670  1.00  0.00           H
ATOM    727  CE2 PHE A  42      52.260  34.700  41.860  1.00  0.00           C
ATOM    728  HE2 PHE A  42      52.320  33.780  41.310  1.00  0.00           H
ATOM    729  CD2 PHE A  42      51.690  35.850  41.290  1.00  0.00           C
ATOM    730  HD2 PHE A  42      51.240  35.740  40.310  1.00  0.00           H
ATOM    731  C   PHE A  42      49.420  38.790  43.190  1.00  0.00           C
ATOM    732  O   PHE A  42      48.950  37.960  43.970  1.00  0.00           O
ATOM    733  N   ASP A  43      49.650  40.030  43.620  1.00  0.00           N
ATOM    734  H   ASP A  43      49.920  40.720  42.930  1.00  0.00           H
ATOM    735  CA  ASP A  43      49.650  40.440  45.010  1.00  0.00           C
ATOM    736  HA  ASP A  43      50.340  39.800  45.560  1.00  0.00           H
ATOM    737  CB  ASP A  43      50.150  41.890  45.020  1.00  0.00           C
ATOM    738  HB1 ASP A  43      49.460  42.510  44.450  1.00  0.00           H
ATOM    739  HB2 ASP A  43      51.100  41.850  44.490  1.00  0.00           H
ATOM    740  CG  ASP A  43      50.380  42.410  46.430  1.00  0.00           C
ATOM    741  OD1 ASP A  43      49.870  43.480  46.830  1.00  0.00           O
ATOM    742  OD2 ASP A  43      51.170  41.790  47.180  1.00  0.00           O
ATOM    743  C   ASP A  43      48.260  40.360  45.620  1.00  0.00           C
ATOM    744  O   ASP A  43      48.070  40.570  46.820  1.00  0.00           O
ATOM    745  N   THR A  44      47.190  40.160  44.850  1.00  0.00           N
ATOM    746  H   THR A  44      47.400  40.180  43.860  1.00  0.00           H
ATOM    747  CA  THR A  44      45.820  39.980  45.290  1.00  0.00           C
ATOM    748  HA  THR A  44      45.710  40.240  46.340  1.00  0.00           H
ATOM    749  CB  THR A  44      44.810  40.770  44.460  1.00  0.00           C
ATOM    750  HB  THR A  44      43.810  40.490  44.790  1.00  0.00           H
ATOM    751  CG2 THR A  44      45.040  42.260  44.700  1.00  0.00           C
ATOM    752 1HG2 THR A  44      46.000  42.590  44.300  1.00  0.00           H
ATOM    753 2HG2 THR A  44      44.240  42.850  44.260  1.00  0.00           H
ATOM    754 3HG2 THR A  44      45.000  42.560  45.750  1.00  0.00           H
ATOM    755  OG1 THR A  44      44.890  40.730  43.060  1.00  0.00           O
ATOM    756  HG1 THR A  44      45.620  40.150  42.830  1.00  0.00           H
ATOM    757  C   THR A  44      45.400  38.520  45.430  1.00  0.00           C
ATOM    758  O   THR A  44      44.320  38.170  45.900  1.00  0.00           O
ATOM    759  N   PHE A  45      46.340  37.650  45.050  1.00  0.00           N
ATOM    760  H   PHE A  45      47.180  38.020  44.630  1.00  0.00           H
ATOM    761  CA  PHE A  45      46.210  36.260  45.430  1.00  0.00           C
ATOM    762  HA  PHE A  45      45.250  36.090  45.910  1.00  0.00           H
ATOM    763  CB  PHE A  45      46.170  35.410  44.160  1.00  0.00           C
ATOM    764  HB1 PHE A  45      45.850  34.400  44.450  1.00  0.00           H
ATOM    765  HB2 PHE A  45      47.150  35.350  43.690  1.00  0.00           H
ATOM    766  CG  PHE A  45      45.250  35.870  43.060  1.00  0.00           C
ATOM    767  CD1 PHE A  45      43.900  35.480  43.040  1.00  0.00           C
ATOM    768  HD1 PHE A  45      43.570  34.780  43.790  1.00  0.00           H
ATOM    769  CE1 PHE A  45      43.170  35.740  41.870  1.00  0.00           C
ATOM    770  HE1 PHE A  45      42.120  35.460  41.890  1.00  0.00           H
ATOM    771  CZ  PHE A  45      43.700  36.590  40.900  1.00  0.00           C
ATOM    772  HZ  PHE A  45      43.140  36.940  40.050  1.00  0.00           H
ATOM    773  CE2 PHE A  45      44.970  37.160  41.060  1.00  0.00           C
ATOM    774  HE2 PHE A  45      45.420  37.940  40.460  1.00  0.00           H
ATOM    775  CD2 PHE A  45      45.760  36.820  42.170  1.00  0.00           C
ATOM    776  HD2 PHE A  45      46.720  37.270  42.340  1.00  0.00           H
ATOM    777  C   PHE A  45      47.250  35.880  46.470  1.00  0.00           C
ATOM    778  O   PHE A  45      46.930  35.080  47.340  1.00  0.00           O
ATOM    779  N   ASP A  46      48.510  36.320  46.360  1.00  0.00           N
ATOM    780  H   ASP A  46      48.780  36.910  45.590  1.00  0.00           H
ATOM    781  CA  ASP A  46      49.540  35.870  47.270  1.00  0.00           C
ATOM    782  HA  ASP A  46      49.340  34.810  47.430  1.00  0.00           H
ATOM    783  CB  ASP A  46      50.880  35.990  46.550  1.00  0.00           C
ATOM    784  HB1 ASP A  46      50.970  37.020  46.180  1.00  0.00           H
ATOM    785  HB2 ASP A  46      50.900  35.310  45.700  1.00  0.00           H
ATOM    786  CG  ASP A  46      52.030  35.540  47.440  1.00  0.00           C
ATOM    787  OD1 ASP A  46      51.690  34.810  48.390  1.00  0.00           O
ATOM    788  OD2 ASP A  46      53.230  35.750  47.140  1.00  0.00           O
ATOM    789  C   ASP A  46      49.560  36.710  48.540  1.00  0.00           C
ATOM    790  O   ASP A  46      50.090  37.810  48.710  1.00  0.00           O
ATOM    791  N   LEU A  47      48.880  36.170  49.560  1.00  0.00           N
ATOM    792  H   LEU A  47      48.480  35.280  49.310  1.00  0.00           H
ATOM    793  CA  LEU A  47      48.710  36.540  50.950  1.00  0.00           C
ATOM    794  HA  LEU A  47      48.450  37.600  50.980  1.00  0.00           H
ATOM    795  CB  LEU A  47      47.670  35.680  51.660  1.00  0.00           C
ATOM    796  HB1 LEU A  47      47.770  35.770  52.740  1.00  0.00           H
ATOM    797  HB2 LEU A  47      47.860  34.620  51.490  1.00  0.00           H
ATOM    798  CG  LEU A  47      46.260  36.060  51.230  1.00  0.00           C
ATOM    799  HG  LEU A  47      46.260  36.040  50.140  1.00  0.00           H
ATOM    800  CD1 LEU A  47      45.230  35.070  51.760  1.00  0.00           C
ATOM    801 1HD1 LEU A  47      44.220  35.110  51.350  1.00  0.00           H
ATOM    802 2HD1 LEU A  47      45.560  34.050  51.580  1.00  0.00           H
ATOM    803 3HD1 LEU A  47      45.150  35.190  52.840  1.00  0.00           H
ATOM    804  CD2 LEU A  47      45.850  37.460  51.690  1.00  0.00           C
ATOM    805 1HD2 LEU A  47      44.910  37.700  51.210  1.00  0.00           H
ATOM    806 2HD2 LEU A  47      45.710  37.400  52.770  1.00  0.00           H
ATOM    807 3HD2 LEU A  47      46.590  38.220  51.430  1.00  0.00           H
ATOM    808  C   LEU A  47      50.040  36.390  51.670  1.00  0.00           C
ATOM    809  O   LEU A  47      50.490  37.330  52.340  1.00  0.00           O
ATOM    810  N   ASP A  48      50.770  35.290  51.520  1.00  0.00           N
ATOM    811  H   ASP A  48      50.430  34.600  50.870  1.00  0.00           H
ATOM    812  CA  ASP A  48      51.930  34.920  52.300  1.00  0.00           C
ATOM    813  HA  ASP A  48      51.750  35.360  53.290  1.00  0.00           H
ATOM    814  CB  ASP A  48      52.190  33.420  52.400  1.00  0.00           C
ATOM    815  HB1 ASP A  48      52.600  33.120  51.430  1.00  0.00           H
ATOM    816  HB2 ASP A  48      51.210  32.960  52.510  1.00  0.00           H
ATOM    817  CG  ASP A  48      53.140  32.990  53.500  1.00  0.00           C
ATOM    818  OD1 ASP A  48      53.960  32.080  53.240  1.00  0.00           O
ATOM    819  OD2 ASP A  48      52.970  33.520  54.620  1.00  0.00           O
ATOM    820  C   ASP A  48      53.250  35.550  51.860  1.00  0.00           C
ATOM    821  O   ASP A  48      54.210  35.610  52.620  1.00  0.00           O
ATOM    822  N   SER A  49      53.230  36.100  50.640  1.00  0.00           N
ATOM    823  H   SER A  49      52.400  35.870  50.120  1.00  0.00           H
ATOM    824  CA  SER A  49      54.240  37.000  50.100  1.00  0.00           C
ATOM    825  HA  SER A  49      53.860  37.330  49.140  1.00  0.00           H
ATOM    826  CB  SER A  49      54.160  38.320  50.860  1.00  0.00           C
ATOM    827  HB1 SER A  49      54.450  39.040  50.100  1.00  0.00           H
ATOM    828  HB2 SER A  49      54.800  38.300  51.740  1.00  0.00           H
ATOM    829  OG  SER A  49      52.880  38.800  51.210  1.00  0.00           O
ATOM    830  HG  SER A  49      52.300  38.040  51.170  1.00  0.00           H
ATOM    831  C   SER A  49      55.660  36.470  49.930  1.00  0.00           C
ATOM    832  O   SER A  49      56.660  37.170  50.090  1.00  0.00           O
ATOM    833  N   ASP A  50      55.800  35.160  49.760  1.00  0.00           N
ATOM    834  H   ASP A  50      54.990  34.550  49.770  1.00  0.00           H
ATOM    835  CA  ASP A  50      57.030  34.450  49.440  1.00  0.00           C
ATOM    836  HA  ASP A  50      57.930  35.060  49.380  1.00  0.00           H
ATOM    837  CB  ASP A  50      57.290  33.190  50.270  1.00  0.00           C
ATOM    838  HB1 ASP A  50      56.770  32.290  49.950  1.00  0.00           H
ATOM    839  HB2 ASP A  50      56.820  33.380  51.230  1.00  0.00           H
ATOM    840  CG  ASP A  50      58.790  33.040  50.460  1.00  0.00           C
ATOM    841  OD1 ASP A  50      59.310  31.970  50.080  1.00  0.00           O
ATOM    842  OD2 ASP A  50      59.410  33.980  51.010  1.00  0.00           O
ATOM    843  C   ASP A  50      57.020  34.080  47.970  1.00  0.00           C
ATOM    844  O   ASP A  50      58.030  33.570  47.480  1.00  0.00           O
ATOM    845  N   GLY A  51      55.910  34.410  47.310  1.00  0.00           N
ATOM    846  H   GLY A  51      55.160  34.830  47.840  1.00  0.00           H
ATOM    847  CA  GLY A  51      55.760  34.190  45.890  1.00  0.00           C
ATOM    848  HA1 GLY A  51      56.750  34.510  45.570  1.00  0.00           H
ATOM    849  HA2 GLY A  51      55.000  34.860  45.470  1.00  0.00           H
ATOM    850  C   GLY A  51      55.340  32.820  45.390  1.00  0.00           C
ATOM    851  O   GLY A  51      55.450  32.530  44.210  1.00  0.00           O
ATOM    852  N   LYS A  52      54.880  31.990  46.340  1.00  0.00           N
ATOM    853  H   LYS A  52      54.780  32.370  47.270  1.00  0.00           H
ATOM    854  CA  LYS A  52      54.270  30.700  46.050  1.00  0.00           C
ATOM    855  HA  LYS A  52      54.340  30.530  44.980  1.00  0.00           H
ATOM    856  CB  LYS A  52      55.120  29.640  46.750  1.00  0.00           C
ATOM    857  HB1 LYS A  52      55.070  29.850  47.820  1.00  0.00           H
ATOM    858  HB2 LYS A  52      56.170  29.730  46.490  1.00  0.00           H
ATOM    859  CG  LYS A  52      54.560  28.240  46.530  1.00  0.00           C
ATOM    860  HG1 LYS A  52      54.580  28.030  45.460  1.00  0.00           H
ATOM    861  HG2 LYS A  52      53.560  28.100  46.950  1.00  0.00           H
ATOM    862  CD  LYS A  52      55.510  27.210  47.130  1.00  0.00           C
ATOM    863  HD1 LYS A  52      55.640  27.530  48.170  1.00  0.00           H
ATOM    864  HD2 LYS A  52      56.430  27.120  46.560  1.00  0.00           H
ATOM    865  CE  LYS A  52      54.700  25.920  47.060  1.00  0.00           C
ATOM    866  HE1 LYS A  52      54.180  25.840  46.110  1.00  0.00           H
ATOM    867  HE2 LYS A  52      53.900  26.020  47.800  1.00  0.00           H
ATOM    868  NZ  LYS A  52      55.480  24.680  47.230  1.00  0.00           N
ATOM    869  HZ1 LYS A  52      54.910  23.850  47.100  1.00  0.00           H
ATOM    870  HZ2 LYS A  52      56.190  24.660  46.520  1.00  0.00           H
ATOM    871  HZ3 LYS A  52      55.850  24.560  48.160  1.00  0.00           H
ATOM    872  C   LYS A  52      52.800  30.750  46.430  1.00  0.00           C
ATOM    873  O   LYS A  52      52.440  31.290  47.480  1.00  0.00           O
ATOM    874  N   MET A  53      51.960  30.080  45.640  1.00  0.00           N
ATOM    875  H   MET A  53      52.380  29.650  44.840  1.00  0.00           H
ATOM    876  CA  MET A  53      50.590  29.710  45.940  1.00  0.00           C
ATOM    877  HA  MET A  53      50.390  29.750  47.010  1.00  0.00           H
ATOM    878  CB  MET A  53      49.620  30.670  45.270  1.00  0.00           C
ATOM    879  HB1 MET A  53      49.810  31.640  45.740  1.00  0.00           H
ATOM    880  HB2 MET A  53      48.580  30.390  45.410  1.00  0.00           H
ATOM    881  CG  MET A  53      49.780  30.850  43.760  1.00  0.00           C
ATOM    882  HG1 MET A  53      49.670  29.880  43.280  1.00  0.00           H
ATOM    883  HG2 MET A  53      50.820  31.100  43.550  1.00  0.00           H
ATOM    884  SD  MET A  53      48.660  32.040  42.980  1.00  0.00           S
ATOM    885  CE  MET A  53      49.440  33.550  43.580  1.00  0.00           C
ATOM    886  HE1 MET A  53      49.340  34.360  42.860  1.00  0.00           H
ATOM    887  HE2 MET A  53      49.030  33.800  44.560  1.00  0.00           H
ATOM    888  HE3 MET A  53      50.490  33.320  43.740  1.00  0.00           H
ATOM    889  C   MET A  53      50.180  28.280  45.590  1.00  0.00           C
ATOM    890  O   MET A  53      50.860  27.650  44.780  1.00  0.00           O
ATOM    891  N   GLU A  54      49.080  27.770  46.140  1.00  0.00           N
ATOM    892  H   GLU A  54      48.590  28.410  46.750  1.00  0.00           H
ATOM    893  CA  GLU A  54      48.590  26.410  45.980  1.00  0.00           C
ATOM    894  HA  GLU A  54      49.190  25.940  45.200  1.00  0.00           H
ATOM    895  CB  GLU A  54      48.830  25.600  47.250  1.00  0.00           C
ATOM    896  HB1 GLU A  54      48.100  24.800  47.260  1.00  0.00           H
ATOM    897  HB2 GLU A  54      48.640  26.320  48.040  1.00  0.00           H
ATOM    898  CG  GLU A  54      50.250  25.020  47.260  1.00  0.00           C
ATOM    899  HG1 GLU A  54      50.930  25.860  47.130  1.00  0.00           H
ATOM    900  HG2 GLU A  54      50.350  24.340  46.420  1.00  0.00           H
ATOM    901  CD  GLU A  54      50.560  24.430  48.620  1.00  0.00           C
ATOM    902  OE1 GLU A  54      50.450  23.200  48.830  1.00  0.00           O
ATOM    903  OE2 GLU A  54      51.080  25.070  49.570  1.00  0.00           O
ATOM    904  C   GLU A  54      47.100  26.440  45.680  1.00  0.00           C
ATOM    905  O   GLU A  54      46.360  27.360  46.010  1.00  0.00           O
ATOM    906  N   MET A  55      46.600  25.340  45.110  1.00  0.00           N
ATOM    907  H   MET A  55      47.270  24.600  44.930  1.00  0.00           H
ATOM    908  CA  MET A  55      45.210  25.120  44.760  1.00  0.00           C
ATOM    909  HA  MET A  55      44.880  25.840  44.010  1.00  0.00           H
ATOM    910  CB  MET A  55      45.070  23.720  44.160  1.00  0.00           C
ATOM    911  HB1 MET A  55      45.110  23.000  44.980  1.00  0.00           H
ATOM    912  HB2 MET A  55      45.860  23.680  43.410  1.00  0.00           H
ATOM    913  CG  MET A  55      43.730  23.440  43.510  1.00  0.00           C
ATOM    914  HG1 MET A  55      42.990  24.080  43.990  1.00  0.00           H
ATOM    915  HG2 MET A  55      43.510  22.400  43.760  1.00  0.00           H
ATOM    916  SD  MET A  55      43.530  23.680  41.720  1.00  0.00           S
ATOM    917  CE  MET A  55      42.830  25.350  41.640  1.00  0.00           C
ATOM    918  HE1 MET A  55      43.690  25.960  41.900  1.00  0.00           H
ATOM    919  HE2 MET A  55      42.640  25.710  40.630  1.00  0.00           H
ATOM    920  HE3 MET A  55      42.020  25.370  42.360  1.00  0.00           H
ATOM    921  C   MET A  55      44.260  25.340  45.930  1.00  0.00           C
ATOM    922  O   MET A  55      43.270  26.050  45.820  1.00  0.00           O
ATOM    923  N   ASP A  56      44.500  24.660  47.060  1.00  0.00           N
ATOM    924  H   ASP A  56      45.260  23.990  47.020  1.00  0.00           H
ATOM    925  CA  ASP A  56      43.810  24.790  48.320  1.00  0.00           C
ATOM    926  HA  ASP A  56      42.860  24.280  48.170  1.00  0.00           H
ATOM    927  CB  ASP A  56      44.600  24.010  49.360  1.00  0.00           C
ATOM    928  HB1 ASP A  56      45.620  24.380  49.390  1.00  0.00           H
ATOM    929  HB2 ASP A  56      44.690  22.970  49.050  1.00  0.00           H
ATOM    930  CG  ASP A  56      43.860  24.030  50.690  1.00  0.00           C
ATOM    931  OD1 ASP A  56      42.740  23.490  50.760  1.00  0.00           O
ATOM    932  OD2 ASP A  56      44.300  24.810  51.570  1.00  0.00           O
ATOM    933  C   ASP A  56      43.570  26.230  48.780  1.00  0.00           C
ATOM    934  O   ASP A  56      42.520  26.590  49.300  1.00  0.00           O
ATOM    935  N   GLU A  57      44.610  27.040  48.570  1.00  0.00           N
ATOM    936  H   GLU A  57      45.400  26.620  48.090  1.00  0.00           H
ATOM    937  CA  GLU A  57      44.690  28.430  48.960  1.00  0.00           C
ATOM    938  HA  GLU A  57      44.230  28.530  49.940  1.00  0.00           H
ATOM    939  CB  GLU A  57      46.190  28.720  49.010  1.00  0.00           C
ATOM    940  HB1 GLU A  57      46.310  29.790  48.850  1.00  0.00           H
ATOM    941  HB2 GLU A  57      46.720  28.180  48.220  1.00  0.00           H
ATOM    942  CG  GLU A  57      46.830  28.360  50.340  1.00  0.00           C
ATOM    943  HG1 GLU A  57      46.470  27.350  50.520  1.00  0.00           H
ATOM    944  HG2 GLU A  57      46.410  29.020  51.100  1.00  0.00           H
ATOM    945  CD  GLU A  57      48.340  28.530  50.290  1.00  0.00           C
ATOM    946  OE1 GLU A  57      48.940  28.990  49.300  1.00  0.00           O
ATOM    947  OE2 GLU A  57      49.050  28.190  51.270  1.00  0.00           O
ATOM    948  C   GLU A  57      43.850  29.350  48.080  1.00  0.00           C
ATOM    949  O   GLU A  57      43.060  30.060  48.700  1.00  0.00           O
ATOM    950  N   VAL A  58      44.060  29.430  46.760  1.00  0.00           N
ATOM    951  H   VAL A  58      44.690  28.760  46.350  1.00  0.00           H
ATOM    952  CA  VAL A  58      43.360  30.270  45.810  1.00  0.00           C
ATOM    953  HA  VAL A  58      43.490  31.250  46.270  1.00  0.00           H
ATOM    954  CB  VAL A  58      43.990  30.250  44.420  1.00  0.00           C
ATOM    955  HB  VAL A  58      43.360  30.930  43.840  1.00  0.00           H
ATOM    956  CG1 VAL A  58      45.380  30.870  44.490  1.00  0.00           C
ATOM    957 1HG1 VAL A  58      46.120  30.190  44.900  1.00  0.00           H
ATOM    958 2HG1 VAL A  58      45.790  31.010  43.480  1.00  0.00           H
ATOM    959 3HG1 VAL A  58      45.220  31.830  44.970  1.00  0.00           H
ATOM    960  CG2 VAL A  58      43.820  28.910  43.730  1.00  0.00           C
ATOM    961 1HG2 VAL A  58      43.860  28.140  44.500  1.00  0.00           H
ATOM    962 2HG2 VAL A  58      42.780  28.940  43.410  1.00  0.00           H
ATOM    963 3HG2 VAL A  58      44.530  28.840  42.900  1.00  0.00           H
ATOM    964  C   VAL A  58      41.880  29.930  45.710  1.00  0.00           C
ATOM    965  O   VAL A  58      41.120  30.690  45.100  1.00  0.00           O
ATOM    966  N   LEU A  59      41.490  28.770  46.230  1.00  0.00           N
ATOM    967  H   LEU A  59      42.180  28.280  46.780  1.00  0.00           H
ATOM    968  CA  LEU A  59      40.130  28.280  46.250  1.00  0.00           C
ATOM    969  HA  LEU A  59      39.550  28.850  45.520  1.00  0.00           H
ATOM    970  CB  LEU A  59      40.200  26.830  45.760  1.00  0.00           C
ATOM    971  HB1 LEU A  59      40.620  26.210  46.550  1.00  0.00           H
ATOM    972  HB2 LEU A  59      40.920  26.660  44.960  1.00  0.00           H
ATOM    973  CG  LEU A  59      38.820  26.250  45.460  1.00  0.00           C
ATOM    974  HG  LEU A  59      38.090  26.430  46.240  1.00  0.00           H
ATOM    975  CD1 LEU A  59      38.220  26.840  44.190  1.00  0.00           C
ATOM    976 1HD1 LEU A  59      39.010  26.900  43.440  1.00  0.00           H
ATOM    977 2HD1 LEU A  59      37.420  26.140  43.950  1.00  0.00           H
ATOM    978 3HD1 LEU A  59      37.740  27.810  44.300  1.00  0.00           H
ATOM    979  CD2 LEU A  59      38.910  24.750  45.220  1.00  0.00           C
ATOM    980 1HD2 LEU A  59      39.370  24.450  44.280  1.00  0.00           H
ATOM    981 2HD2 LEU A  59      39.520  24.390  46.060  1.00  0.00           H
ATOM    982 3HD2 LEU A  59      37.940  24.240  45.230  1.00  0.00           H
ATOM    983  C   LEU A  59      39.410  28.560  47.560  1.00  0.00           C
ATOM    984  O   LEU A  59      38.200  28.760  47.540  1.00  0.00           O
ATOM    985  N   TYR A  60      40.110  28.560  48.700  1.00  0.00           N
ATOM    986  H   TYR A  60      41.070  28.260  48.740  1.00  0.00           H
ATOM    987  CA  TYR A  60      39.550  29.000  49.970  1.00  0.00           C
ATOM    988  HA  TYR A  60      38.510  28.680  50.030  1.00  0.00           H
ATOM    989  CB  TYR A  60      40.370  28.380  51.100  1.00  0.00           C
ATOM    990  HB1 TYR A  60      41.380  28.710  50.850  1.00  0.00           H
ATOM    991  HB2 TYR A  60      40.310  27.290  51.060  1.00  0.00           H
ATOM    992  CG  TYR A  60      40.030  28.860  52.490  1.00  0.00           C
ATOM    993  CD1 TYR A  60      38.740  28.680  52.980  1.00  0.00           C
ATOM    994  HD1 TYR A  60      37.980  28.130  52.450  1.00  0.00           H
ATOM    995  CE1 TYR A  60      38.380  29.200  54.230  1.00  0.00           C
ATOM    996  HE1 TYR A  60      37.350  29.100  54.540  1.00  0.00           H
ATOM    997  CZ  TYR A  60      39.340  29.770  55.090  1.00  0.00           C
ATOM    998  OH  TYR A  60      38.900  30.050  56.360  1.00  0.00           O
ATOM    999  HH  TYR A  60      37.960  29.870  56.460  1.00  0.00           H
ATOM   1000  CE2 TYR A  60      40.680  29.860  54.660  1.00  0.00           C
ATOM   1001  HE2 TYR A  60      41.410  30.350  55.280  1.00  0.00           H
ATOM   1002  CD2 TYR A  60      40.940  29.520  53.330  1.00  0.00           C
ATOM   1003  HD2 TYR A  60      41.950  29.750  53.000  1.00  0.00           H
ATOM   1004  C   TYR A  60      39.540  30.520  50.070  1.00  0.00           C
ATOM   1005  O   TYR A  60      38.650  31.030  50.750  1.00  0.00           O
ATOM   1006  N   TRP A  61      40.410  31.270  49.410  1.00  0.00           N
ATOM   1007  H   TRP A  61      41.070  30.750  48.830  1.00  0.00           H
ATOM   1008  CA  TRP A  61      40.420  32.720  49.430  1.00  0.00           C
ATOM   1009  HA  TRP A  61      40.640  33.070  50.440  1.00  0.00           H
ATOM   1010  CB  TRP A  61      41.580  33.180  48.540  1.00  0.00           C
ATOM   1011  HB1 TRP A  61      41.530  32.740  47.550  1.00  0.00           H
ATOM   1012  HB2 TRP A  61      42.470  32.660  48.880  1.00  0.00           H
ATOM   1013  CG  TRP A  61      41.990  34.600  48.360  1.00  0.00           C
ATOM   1014  CD1 TRP A  61      42.780  34.940  47.310  1.00  0.00           C
ATOM   1015  HD1 TRP A  61      43.200  34.290  46.550  1.00  0.00           H
ATOM   1016  NE1 TRP A  61      42.990  36.300  47.430  1.00  0.00           N
ATOM   1017  HE1 TRP A  61      43.740  36.760  46.940  1.00  0.00           H
ATOM   1018  CE2 TRP A  61      42.550  36.840  48.610  1.00  0.00           C
ATOM   1019  CZ2 TRP A  61      42.660  38.080  49.260  1.00  0.00           C
ATOM   1020  HZ2 TRP A  61      43.190  38.870  48.750  1.00  0.00           H
ATOM   1021  CH2 TRP A  61      42.150  38.280  50.550  1.00  0.00           C
ATOM   1022  HH2 TRP A  61      42.310  39.170  51.140  1.00  0.00           H
ATOM   1023  CZ3 TRP A  61      41.400  37.240  51.110  1.00  0.00           C
ATOM   1024  HZ3 TRP A  61      40.990  37.380  52.100  1.00  0.00           H
ATOM   1025  CE3 TRP A  61      41.270  36.000  50.480  1.00  0.00           C
ATOM   1026  HE3 TRP A  61      40.770  35.250  51.070  1.00  0.00           H
ATOM   1027  CD2 TRP A  61      41.820  35.780  49.210  1.00  0.00           C
ATOM   1028  C   TRP A  61      39.060  33.350  49.150  1.00  0.00           C
ATOM   1029  O   TRP A  61      38.640  34.190  49.940  1.00  0.00           O
ATOM   1030  N   PRO A  62      38.420  33.010  48.030  1.00  0.00           N
ATOM   1031  CD  PRO A  62      38.780  32.170  46.910  1.00  0.00           C
ATOM   1032  HD1 PRO A  62      39.210  31.190  47.110  1.00  0.00           H
ATOM   1033  HD2 PRO A  62      39.420  32.730  46.230  1.00  0.00           H
ATOM   1034  CG  PRO A  62      37.500  31.880  46.120  1.00  0.00           C
ATOM   1035  HG1 PRO A  62      37.020  31.010  46.570  1.00  0.00           H
ATOM   1036  HG2 PRO A  62      37.600  31.690  45.060  1.00  0.00           H
ATOM   1037  CB  PRO A  62      36.640  33.110  46.370  1.00  0.00           C
ATOM   1038  HB1 PRO A  62      35.570  32.930  46.240  1.00  0.00           H
ATOM   1039  HB2 PRO A  62      36.900  33.940  45.710  1.00  0.00           H
ATOM   1040  CA  PRO A  62      37.080  33.500  47.780  1.00  0.00           C
ATOM   1041  HA  PRO A  62      37.090  34.590  47.900  1.00  0.00           H
ATOM   1042  C   PRO A  62      36.030  32.890  48.690  1.00  0.00           C
ATOM   1043  O   PRO A  62      35.110  33.620  49.030  1.00  0.00           O
ATOM   1044  N   ASP A  63      36.100  31.610  49.060  1.00  0.00           N
ATOM   1045  H   ASP A  63      36.900  31.050  48.800  1.00  0.00           H
ATOM   1046  CA  ASP A  63      35.100  31.020  49.930  1.00  0.00           C
ATOM   1047  HA  ASP A  63      34.180  31.160  49.350  1.00  0.00           H
ATOM   1048  CB  ASP A  63      35.460  29.550  50.110  1.00  0.00           C
ATOM   1049  HB1 ASP A  63      36.240  29.460  50.870  1.00  0.00           H
ATOM   1050  HB2 ASP A  63      35.810  29.200  49.140  1.00  0.00           H
ATOM   1051  CG  ASP A  63      34.400  28.620  50.680  1.00  0.00           C
ATOM   1052  OD1 ASP A  63      33.390  29.050  51.270  1.00  0.00           O
ATOM   1053  OD2 ASP A  63      34.580  27.400  50.440  1.00  0.00           O
ATOM   1054  C   ASP A  63      34.850  31.790  51.220  1.00  0.00           C
ATOM   1055  O   ASP A  63      33.690  32.080  51.510  1.00  0.00           O
ATOM   1056  N   ARG A  64      35.920  32.260  51.860  1.00  0.00           N
ATOM   1057  H   ARG A  64      36.770  31.910  51.430  1.00  0.00           H
ATOM   1058  CA  ARG A  64      35.930  33.240  52.920  1.00  0.00           C
ATOM   1059  HA  ARG A  64      35.660  32.860  53.910  1.00  0.00           H
ATOM   1060  CB  ARG A  64      37.280  33.940  53.010  1.00  0.00           C
ATOM   1061  HB1 ARG A  64      37.220  34.810  53.670  1.00  0.00           H
ATOM   1062  HB2 ARG A  64      37.530  34.140  51.970  1.00  0.00           H
ATOM   1063  CG  ARG A  64      38.370  33.000  53.540  1.00  0.00           C
ATOM   1064  HG1 ARG A  64      38.480  32.070  52.990  1.00  0.00           H
ATOM   1065  HG2 ARG A  64      38.140  32.640  54.540  1.00  0.00           H
ATOM   1066  CD  ARG A  64      39.760  33.620  53.600  1.00  0.00           C
ATOM   1067  HD1 ARG A  64      40.120  33.920  52.610  1.00  0.00           H
ATOM   1068  HD2 ARG A  64      40.420  32.880  54.040  1.00  0.00           H
ATOM   1069  NE  ARG A  64      39.900  34.890  54.310  1.00  0.00           N
ATOM   1070  HE  ARG A  64      39.110  35.240  54.840  1.00  0.00           H
ATOM   1071  CZ  ARG A  64      41.020  35.580  54.520  1.00  0.00           C
ATOM   1072  NH1 ARG A  64      42.160  35.410  53.830  1.00  0.00           N
ATOM   1073 1HH1 ARG A  64      42.140  34.630  53.190  1.00  0.00           H
ATOM   1074 2HH1 ARG A  64      42.960  36.010  53.960  1.00  0.00           H
ATOM   1075  NH2 ARG A  64      40.950  36.670  55.300  1.00  0.00           N
ATOM   1076 1HH2 ARG A  64      39.990  36.870  55.570  1.00  0.00           H
ATOM   1077 2HH2 ARG A  64      41.800  37.210  55.240  1.00  0.00           H
ATOM   1078  C   ARG A  64      34.870  34.320  52.720  1.00  0.00           C
ATOM   1079  O   ARG A  64      34.100  34.640  53.630  1.00  0.00           O
ATOM   1080  N   MET A  65      34.890  35.060  51.610  1.00  0.00           N
ATOM   1081  H   MET A  65      35.620  34.830  50.950  1.00  0.00           H
ATOM   1082  CA  MET A  65      33.880  36.050  51.330  1.00  0.00           C
ATOM   1083  HA  MET A  65      33.700  36.680  52.200  1.00  0.00           H
ATOM   1084  CB  MET A  65      34.400  37.010  50.260  1.00  0.00           C
ATOM   1085  HB1 MET A  65      34.890  36.450  49.470  1.00  0.00           H
ATOM   1086  HB2 MET A  65      35.130  37.690  50.690  1.00  0.00           H
ATOM   1087  CG  MET A  65      33.310  37.930  49.710  1.00  0.00           C
ATOM   1088  HG1 MET A  65      33.660  38.920  49.410  1.00  0.00           H
ATOM   1089  HG2 MET A  65      32.690  38.160  50.580  1.00  0.00           H
ATOM   1090  SD  MET A  65      32.370  37.410  48.260  1.00  0.00           S
ATOM   1091  CE  MET A  65      31.060  38.660  48.130  1.00  0.00           C
ATOM   1092  HE1 MET A  65      31.480  39.590  47.780  1.00  0.00           H
ATOM   1093  HE2 MET A  65      30.270  38.480  47.400  1.00  0.00           H
ATOM   1094  HE3 MET A  65      30.590  38.810  49.110  1.00  0.00           H
ATOM   1095  C   MET A  65      32.570  35.380  50.920  1.00  0.00           C
ATOM   1096  O   MET A  65      31.560  35.720  51.530  1.00  0.00           O
ATOM   1097  N   ARG A  66      32.570  34.450  49.960  1.00  0.00           N
ATOM   1098  H   ARG A  66      33.450  34.240  49.510  1.00  0.00           H
ATOM   1099  CA  ARG A  66      31.360  33.910  49.370  1.00  0.00           C
ATOM   1100  HA  ARG A  66      30.790  34.710  48.900  1.00  0.00           H
ATOM   1101  CB  ARG A  66      31.720  33.030  48.180  1.00  0.00           C
ATOM   1102  HB1 ARG A  66      30.870  32.430  47.860  1.00  0.00           H
ATOM   1103  HB2 ARG A  66      32.460  32.280  48.450  1.00  0.00           H
ATOM   1104  CG  ARG A  66      32.270  33.890  47.040  1.00  0.00           C
ATOM   1105  HG1 ARG A  66      33.210  34.390  47.260  1.00  0.00           H
ATOM   1106  HG2 ARG A  66      31.500  34.570  46.670  1.00  0.00           H
ATOM   1107  CD  ARG A  66      32.680  33.040  45.840  1.00  0.00           C
ATOM   1108  HD1 ARG A  66      31.820  32.470  45.490  1.00  0.00           H
ATOM   1109  HD2 ARG A  66      33.420  32.270  46.060  1.00  0.00           H
ATOM   1110  NE  ARG A  66      33.030  33.830  44.660  1.00  0.00           N
ATOM   1111  HE  ARG A  66      33.210  34.800  44.860  1.00  0.00           H
ATOM   1112  CZ  ARG A  66      33.000  33.510  43.360  1.00  0.00           C
ATOM   1113  NH1 ARG A  66      32.710  32.280  42.910  1.00  0.00           N
ATOM   1114 1HH1 ARG A  66      32.540  31.520  43.560  1.00  0.00           H
ATOM   1115 2HH1 ARG A  66      32.590  32.110  41.920  1.00  0.00           H
ATOM   1116  NH2 ARG A  66      33.180  34.440  42.410  1.00  0.00           N
ATOM   1117 1HH2 ARG A  66      33.360  35.410  42.630  1.00  0.00           H
ATOM   1118 2HH2 ARG A  66      33.100  34.160  41.440  1.00  0.00           H
ATOM   1119  C   ARG A  66      30.380  33.140  50.250  1.00  0.00           C
ATOM   1120  O   ARG A  66      29.180  33.120  49.990  1.00  0.00           O
ATOM   1121  N   GLN A  67      30.870  32.660  51.400  1.00  0.00           N
ATOM   1122  H   GLN A  67      31.880  32.680  51.430  1.00  0.00           H
ATOM   1123  CA  GLN A  67      30.040  32.030  52.400  1.00  0.00           C
ATOM   1124  HA  GLN A  67      29.410  31.260  51.960  1.00  0.00           H
ATOM   1125  CB  GLN A  67      30.990  31.160  53.230  1.00  0.00           C
ATOM   1126  HB1 GLN A  67      31.610  30.660  52.490  1.00  0.00           H
ATOM   1127  HB2 GLN A  67      30.490  30.390  53.820  1.00  0.00           H
ATOM   1128  CG  GLN A  67      31.870  32.000  54.150  1.00  0.00           C
ATOM   1129  HG1 GLN A  67      31.270  32.270  55.020  1.00  0.00           H
ATOM   1130  HG2 GLN A  67      32.320  32.930  53.800  1.00  0.00           H
ATOM   1131  CD  GLN A  67      32.980  31.140  54.730  1.00  0.00           C
ATOM   1132  OE1 GLN A  67      33.370  31.300  55.890  1.00  0.00           O
ATOM   1133  NE2 GLN A  67      33.490  30.140  54.010  1.00  0.00           N
ATOM   1134 1HE2 GLN A  67      33.250  29.980  53.040  1.00  0.00           H
ATOM   1135 2HE2 GLN A  67      34.070  29.430  54.430  1.00  0.00           H
ATOM   1136  C   GLN A  67      29.190  32.960  53.250  1.00  0.00           C
ATOM   1137  O   GLN A  67      28.490  32.500  54.150  1.00  0.00           O
ATOM   1138  N   LEU A  68      29.230  34.280  53.070  1.00  0.00           N
ATOM   1139  H   LEU A  68      29.900  34.740  52.470  1.00  0.00           H
ATOM   1140  CA  LEU A  68      28.400  35.170  53.860  1.00  0.00           C
ATOM   1141  HA  LEU A  68      28.080  34.750  54.810  1.00  0.00           H
ATOM   1142  CB  LEU A  68      29.120  36.470  54.230  1.00  0.00           C
ATOM   1143  HB1 LEU A  68      28.530  37.070  54.910  1.00  0.00           H
ATOM   1144  HB2 LEU A  68      29.230  37.050  53.310  1.00  0.00           H
ATOM   1145  CG  LEU A  68      30.480  36.230  54.880  1.00  0.00           C
ATOM   1146  HG  LEU A  68      31.050  35.390  54.470  1.00  0.00           H
ATOM   1147  CD1 LEU A  68      31.350  37.470  54.760  1.00  0.00           C
ATOM   1148 1HD1 LEU A  68      30.840  38.420  54.940  1.00  0.00           H
ATOM   1149 2HD1 LEU A  68      32.150  37.370  55.500  1.00  0.00           H
ATOM   1150 3HD1 LEU A  68      31.780  37.500  53.760  1.00  0.00           H
ATOM   1151  CD2 LEU A  68      30.280  35.880  56.360  1.00  0.00           C
ATOM   1152 1HD2 LEU A  68      29.510  36.500  56.800  1.00  0.00           H
ATOM   1153 2HD2 LEU A  68      29.940  34.850  56.470  1.00  0.00           H
ATOM   1154 3HD2 LEU A  68      31.200  35.950  56.950  1.00  0.00           H
ATOM   1155  C   LEU A  68      27.060  35.530  53.250  1.00  0.00           C
ATOM   1156  O   LEU A  68      26.120  35.520  54.050  1.00  0.00           O
ATOM   1157  N   VAL A  69      26.830  35.730  51.950  1.00  0.00           N
ATOM   1158  H   VAL A  69      27.580  35.820  51.270  1.00  0.00           H
ATOM   1159  CA  VAL A  69      25.490  35.740  51.390  1.00  0.00           C
ATOM   1160  HA  VAL A  69      24.770  36.250  52.020  1.00  0.00           H
ATOM   1161  CB  VAL A  69      25.420  36.410  50.020  1.00  0.00           C
ATOM   1162  HB  VAL A  69      26.020  35.780  49.360  1.00  0.00           H
ATOM   1163  CG1 VAL A  69      24.010  36.490  49.460  1.00  0.00           C
ATOM   1164 1HG1 VAL A  69      24.090  36.900  48.450  1.00  0.00           H
ATOM   1165 2HG1 VAL A  69      23.380  35.600  49.380  1.00  0.00           H
ATOM   1166 3HG1 VAL A  69      23.420  37.250  49.980  1.00  0.00           H
ATOM   1167  CG2 VAL A  69      25.990  37.830  50.060  1.00  0.00           C
ATOM   1168 1HG2 VAL A  69      27.040  37.810  50.370  1.00  0.00           H
ATOM   1169 2HG2 VAL A  69      25.930  38.350  49.110  1.00  0.00           H
ATOM   1170 3HG2 VAL A  69      25.410  38.470  50.730  1.00  0.00           H
ATOM   1171  C   VAL A  69      25.030  34.300  51.230  1.00  0.00           C
ATOM   1172  O   VAL A  69      23.870  33.970  51.490  1.00  0.00           O
ATOM   1173  N   ASN A  70      25.960  33.430  50.840  1.00  0.00           N
ATOM   1174  H   ASN A  70      26.870  33.840  50.690  1.00  0.00           H
ATOM   1175  CA  ASN A  70      25.970  31.980  50.770  1.00  0.00           C
ATOM   1176  HA  ASN A  70      27.010  31.750  50.500  1.00  0.00           H
ATOM   1177  CB  ASN A  70      25.730  31.360  52.140  1.00  0.00           C
ATOM   1178  HB1 ASN A  70      24.660  31.290  52.350  1.00  0.00           H
ATOM   1179  HB2 ASN A  70      26.120  31.960  52.960  1.00  0.00           H
ATOM   1180  CG  ASN A  70      26.340  29.970  52.170  1.00  0.00           C
ATOM   1181  OD1 ASN A  70      27.120  29.450  51.380  1.00  0.00           O
ATOM   1182  ND2 ASN A  70      26.140  29.250  53.280  1.00  0.00           N
ATOM   1183 1HD2 ASN A  70      25.550  29.770  53.920  1.00  0.00           H
ATOM   1184 2HD2 ASN A  70      26.710  28.440  53.490  1.00  0.00           H
ATOM   1185  C   ASN A  70      25.010  31.400  49.740  1.00  0.00           C
ATOM   1186  O   ASN A  70      24.070  32.040  49.300  1.00  0.00           O
ATOM   1187  N   ALA A  71      25.120  30.110  49.390  1.00  0.00           N
ATOM   1188  H   ALA A  71      25.860  29.590  49.830  1.00  0.00           H
ATOM   1189  CA  ALA A  71      24.000  29.270  49.020  1.00  0.00           C
ATOM   1190  HA  ALA A  71      23.090  29.670  49.450  1.00  0.00           H
ATOM   1191  CB  ALA A  71      23.810  29.300  47.500  1.00  0.00           C
ATOM   1192  HB1 ALA A  71      23.700  30.320  47.140  1.00  0.00           H
ATOM   1193  HB2 ALA A  71      24.450  28.600  46.960  1.00  0.00           H
ATOM   1194  HB3 ALA A  71      22.920  28.760  47.160  1.00  0.00           H
ATOM   1195  C   ALA A  71      24.130  27.870  49.620  1.00  0.00           C
ATOM   1196  O   ALA A  71      25.010  27.630  50.440  1.00  0.00           O
ATOM   1197  N   THR A  72      23.270  26.930  49.220  1.00  0.00           N
ATOM   1198  H   THR A  72      22.610  27.210  48.510  1.00  0.00           H
ATOM   1199  CA  THR A  72      23.380  25.510  49.510  1.00  0.00           C
ATOM   1200  HA  THR A  72      23.530  25.490  50.590  1.00  0.00           H
ATOM   1201  CB  THR A  72      22.080  24.770  49.200  1.00  0.00           C
ATOM   1202  HB  THR A  72      22.290  23.730  49.430  1.00  0.00           H
ATOM   1203  CG2 THR A  72      20.880  25.190  50.040  1.00  0.00           C
ATOM   1204 1HG2 THR A  72      20.750  26.260  50.190  1.00  0.00           H
ATOM   1205 2HG2 THR A  72      19.970  24.740  49.630  1.00  0.00           H
ATOM   1206 3HG2 THR A  72      20.940  24.680  51.010  1.00  0.00           H
ATOM   1207  OG1 THR A  72      21.800  24.870  47.820  1.00  0.00           O
ATOM   1208  HG1 THR A  72      20.880  24.640  47.660  1.00  0.00           H
ATOM   1209  C   THR A  72      24.600  24.960  48.800  1.00  0.00           C
ATOM   1210  O   THR A  72      25.000  25.480  47.760  1.00  0.00           O
ATOM   1211  N   ASP A  73      25.250  23.960  49.410  1.00  0.00           N
ATOM   1212  H   ASP A  73      24.930  23.550  50.270  1.00  0.00           H
ATOM   1213  CA  ASP A  73      26.520  23.510  48.880  1.00  0.00           C
ATOM   1214  HA  ASP A  73      27.070  24.450  48.780  1.00  0.00           H
ATOM   1215  CB  ASP A  73      27.160  22.570  49.900  1.00  0.00           C
ATOM   1216  HB1 ASP A  73      26.600  21.650  49.750  1.00  0.00           H
ATOM   1217  HB2 ASP A  73      27.040  22.980  50.900  1.00  0.00           H
ATOM   1218  CG  ASP A  73      28.590  22.360  49.430  1.00  0.00           C
ATOM   1219  OD1 ASP A  73      29.480  23.090  49.920  1.00  0.00           O
ATOM   1220  OD2 ASP A  73      28.850  21.420  48.640  1.00  0.00           O
ATOM   1221  C   ASP A  73      26.420  22.930  47.470  1.00  0.00           C
ATOM   1222  O   ASP A  73      27.220  23.180  46.580  1.00  0.00           O
ATOM   1223  N   GLU A  74      25.210  22.450  47.150  1.00  0.00           N
ATOM   1224  H   GLU A  74      24.580  22.400  47.940  1.00  0.00           H
ATOM   1225  CA  GLU A  74      24.720  21.950  45.890  1.00  0.00           C
ATOM   1226  HA  GLU A  74      25.480  21.220  45.630  1.00  0.00           H
ATOM   1227  CB  GLU A  74      23.370  21.270  46.090  1.00  0.00           C
ATOM   1228  HB1 GLU A  74      22.570  21.990  45.900  1.00  0.00           H
ATOM   1229  HB2 GLU A  74      23.300  20.800  47.070  1.00  0.00           H
ATOM   1230  CG  GLU A  74      23.200  20.100  45.130  1.00  0.00           C
ATOM   1231  HG1 GLU A  74      23.860  19.300  45.470  1.00  0.00           H
ATOM   1232  HG2 GLU A  74      23.540  20.420  44.140  1.00  0.00           H
ATOM   1233  CD  GLU A  74      21.780  19.530  45.070  1.00  0.00           C
ATOM   1234  OE1 GLU A  74      21.360  19.260  43.930  1.00  0.00           O
ATOM   1235  OE2 GLU A  74      21.050  19.440  46.080  1.00  0.00           O
ATOM   1236  C   GLU A  74      24.680  23.070  44.850  1.00  0.00           C
ATOM   1237  O   GLU A  74      24.920  22.800  43.680  1.00  0.00           O
ATOM   1238  N   GLN A  75      24.310  24.290  45.250  1.00  0.00           N
ATOM   1239  H   GLN A  75      24.170  24.400  46.250  1.00  0.00           H
ATOM   1240  CA  GLN A  75      24.330  25.490  44.440  1.00  0.00           C
ATOM   1241  HA  GLN A  75      24.140  25.230  43.400  1.00  0.00           H
ATOM   1242  CB  GLN A  75      23.290  26.490  44.940  1.00  0.00           C
ATOM   1243  HB1 GLN A  75      23.370  27.370  44.300  1.00  0.00           H
ATOM   1244  HB2 GLN A  75      23.470  26.680  46.000  1.00  0.00           H
ATOM   1245  CG  GLN A  75      21.900  25.950  44.640  1.00  0.00           C
ATOM   1246  HG1 GLN A  75      21.670  25.000  45.120  1.00  0.00           H
ATOM   1247  HG2 GLN A  75      21.740  25.890  43.560  1.00  0.00           H
ATOM   1248  CD  GLN A  75      20.820  26.930  45.080  1.00  0.00           C
ATOM   1249  OE1 GLN A  75      20.550  27.150  46.250  1.00  0.00           O
ATOM   1250  NE2 GLN A  75      20.150  27.640  44.170  1.00  0.00           N
ATOM   1251 1HE2 GLN A  75      20.310  27.470  43.190  1.00  0.00           H
ATOM   1252 2HE2 GLN A  75      19.510  28.390  44.400  1.00  0.00           H
ATOM   1253  C   GLN A  75      25.740  26.050  44.320  1.00  0.00           C
ATOM   1254  O   GLN A  75      26.140  26.220  43.170  1.00  0.00           O
ATOM   1255  N   VAL A  76      26.350  26.240  45.490  1.00  0.00           N
ATOM   1256  H   VAL A  76      25.870  26.030  46.350  1.00  0.00           H
ATOM   1257  CA  VAL A  76      27.720  26.700  45.610  1.00  0.00           C
ATOM   1258  HA  VAL A  76      27.760  27.720  45.240  1.00  0.00           H
ATOM   1259  CB  VAL A  76      28.260  26.760  47.040  1.00  0.00           C
ATOM   1260  HB  VAL A  76      27.800  25.870  47.470  1.00  0.00           H
ATOM   1261  CG1 VAL A  76      29.760  26.570  47.210  1.00  0.00           C
ATOM   1262 1HG1 VAL A  76      29.890  26.580  48.290  1.00  0.00           H
ATOM   1263 2HG1 VAL A  76      30.040  25.560  46.880  1.00  0.00           H
ATOM   1264 3HG1 VAL A  76      30.330  27.430  46.850  1.00  0.00           H
ATOM   1265  CG2 VAL A  76      27.580  27.890  47.800  1.00  0.00           C
ATOM   1266 1HG2 VAL A  76      26.530  27.930  47.500  1.00  0.00           H
ATOM   1267 2HG2 VAL A  76      27.610  27.540  48.830  1.00  0.00           H
ATOM   1268 3HG2 VAL A  76      28.020  28.880  47.680  1.00  0.00           H
ATOM   1269  C   VAL A  76      28.640  25.880  44.720  1.00  0.00           C
ATOM   1270  O   VAL A  76      29.420  26.500  44.000  1.00  0.00           O
ATOM   1271  N   GLU A  77      28.480  24.560  44.590  1.00  0.00           N
ATOM   1272  H   GLU A  77      27.870  24.140  45.270  1.00  0.00           H
ATOM   1273  CA  GLU A  77      29.260  23.750  43.680  1.00  0.00           C
ATOM   1274  HA  GLU A  77      30.220  23.620  44.200  1.00  0.00           H
ATOM   1275  CB  GLU A  77      28.650  22.350  43.630  1.00  0.00           C
ATOM   1276  HB1 GLU A  77      27.590  22.520  43.410  1.00  0.00           H
ATOM   1277  HB2 GLU A  77      28.560  21.940  44.630  1.00  0.00           H
ATOM   1278  CG  GLU A  77      29.220  21.250  42.740  1.00  0.00           C
ATOM   1279  HG1 GLU A  77      29.030  21.540  41.700  1.00  0.00           H
ATOM   1280  HG2 GLU A  77      28.610  20.340  42.720  1.00  0.00           H
ATOM   1281  CD  GLU A  77      30.680  20.860  42.940  1.00  0.00           C
ATOM   1282  OE1 GLU A  77      31.200  20.250  41.980  1.00  0.00           O
ATOM   1283  OE2 GLU A  77      31.300  21.210  43.960  1.00  0.00           O
ATOM   1284  C   GLU A  77      29.570  24.430  42.360  1.00  0.00           C
ATOM   1285  O   GLU A  77      30.710  24.380  41.900  1.00  0.00           O
ATOM   1286  N   LYS A  78      28.540  24.980  41.710  1.00  0.00           N
ATOM   1287  H   LYS A  78      27.670  24.970  42.230  1.00  0.00           H
ATOM   1288  CA  LYS A  78      28.660  25.600  40.410  1.00  0.00           C
ATOM   1289  HA  LYS A  78      29.010  24.850  39.690  1.00  0.00           H
ATOM   1290  CB  LYS A  78      27.360  26.320  40.070  1.00  0.00           C
ATOM   1291  HB1 LYS A  78      27.480  26.790  39.100  1.00  0.00           H
ATOM   1292  HB2 LYS A  78      27.030  26.950  40.900  1.00  0.00           H
ATOM   1293  CG  LYS A  78      26.240  25.300  39.940  1.00  0.00           C
ATOM   1294  HG1 LYS A  78      26.100  24.940  40.950  1.00  0.00           H
ATOM   1295  HG2 LYS A  78      26.510  24.490  39.260  1.00  0.00           H
ATOM   1296  CD  LYS A  78      24.920  25.880  39.440  1.00  0.00           C
ATOM   1297  HD1 LYS A  78      24.260  25.070  39.130  1.00  0.00           H
ATOM   1298  HD2 LYS A  78      25.120  26.440  38.520  1.00  0.00           H
ATOM   1299  CE  LYS A  78      24.290  26.850  40.440  1.00  0.00           C
ATOM   1300  HE1 LYS A  78      24.830  27.780  40.610  1.00  0.00           H
ATOM   1301  HE2 LYS A  78      24.290  26.410  41.430  1.00  0.00           H
ATOM   1302  NZ  LYS A  78      22.960  27.300  40.020  1.00  0.00           N
ATOM   1303  HZ1 LYS A  78      22.480  27.870  40.700  1.00  0.00           H
ATOM   1304  HZ2 LYS A  78      23.060  27.990  39.290  1.00  0.00           H
ATOM   1305  HZ3 LYS A  78      22.420  26.460  39.890  1.00  0.00           H
ATOM   1306  C   LYS A  78      29.810  26.570  40.210  1.00  0.00           C
ATOM   1307  O   LYS A  78      30.700  26.400  39.380  1.00  0.00           O
ATOM   1308  N   MET A  79      29.830  27.580  41.080  1.00  0.00           N
ATOM   1309  H   MET A  79      29.190  27.590  41.860  1.00  0.00           H
ATOM   1310  CA  MET A  79      30.850  28.620  41.100  1.00  0.00           C
ATOM   1311  HA  MET A  79      31.050  28.840  40.050  1.00  0.00           H
ATOM   1312  CB  MET A  79      30.390  29.900  41.780  1.00  0.00           C
ATOM   1313  HB1 MET A  79      29.540  30.310  41.240  1.00  0.00           H
ATOM   1314  HB2 MET A  79      31.170  30.660  41.740  1.00  0.00           H
ATOM   1315  CG  MET A  79      30.010  29.800  43.260  1.00  0.00           C
ATOM   1316  HG1 MET A  79      30.860  29.380  43.790  1.00  0.00           H
ATOM   1317  HG2 MET A  79      29.180  29.110  43.410  1.00  0.00           H
ATOM   1318  SD  MET A  79      29.570  31.360  44.080  1.00  0.00           S
ATOM   1319  CE  MET A  79      29.430  30.880  45.820  1.00  0.00           C
ATOM   1320  HE1 MET A  79      29.130  31.710  46.450  1.00  0.00           H
ATOM   1321  HE2 MET A  79      28.970  29.900  45.950  1.00  0.00           H
ATOM   1322  HE3 MET A  79      30.450  30.680  46.140  1.00  0.00           H
ATOM   1323  C   MET A  79      32.110  28.120  41.790  1.00  0.00           C
ATOM   1324  O   MET A  79      33.190  28.500  41.350  1.00  0.00           O
ATOM   1325  N   ARG A  80      32.070  27.250  42.800  1.00  0.00           N
ATOM   1326  H   ARG A  80      31.200  26.800  43.050  1.00  0.00           H
ATOM   1327  CA  ARG A  80      33.280  26.710  43.390  1.00  0.00           C
ATOM   1328  HA  ARG A  80      33.720  27.660  43.700  1.00  0.00           H
ATOM   1329  CB  ARG A  80      32.980  25.770  44.550  1.00  0.00           C
ATOM   1330  HB1 ARG A  80      32.270  25.000  44.220  1.00  0.00           H
ATOM   1331  HB2 ARG A  80      32.390  26.320  45.280  1.00  0.00           H
ATOM   1332  CG  ARG A  80      34.190  25.060  45.150  1.00  0.00           C
ATOM   1333  HG1 ARG A  80      34.910  25.840  45.400  1.00  0.00           H
ATOM   1334  HG2 ARG A  80      34.610  24.290  44.500  1.00  0.00           H
ATOM   1335  CD  ARG A  80      33.740  24.390  46.450  1.00  0.00           C
ATOM   1336  HD1 ARG A  80      33.260  25.070  47.160  1.00  0.00           H
ATOM   1337  HD2 ARG A  80      34.660  24.040  46.910  1.00  0.00           H
ATOM   1338  NE  ARG A  80      32.780  23.320  46.170  1.00  0.00           N
ATOM   1339  HE  ARG A  80      32.980  22.700  45.400  1.00  0.00           H
ATOM   1340  CZ  ARG A  80      31.720  23.040  46.940  1.00  0.00           C
ATOM   1341  NH1 ARG A  80      31.610  23.540  48.180  1.00  0.00           N
ATOM   1342 1HH1 ARG A  80      32.380  23.970  48.680  1.00  0.00           H
ATOM   1343 2HH1 ARG A  80      30.760  23.290  48.650  1.00  0.00           H
ATOM   1344  NH2 ARG A  80      30.660  22.400  46.430  1.00  0.00           N
ATOM   1345 1HH2 ARG A  80      30.820  22.010  45.510  1.00  0.00           H
ATOM   1346 2HH2 ARG A  80      29.860  22.050  46.940  1.00  0.00           H
ATOM   1347  C   ARG A  80      34.100  26.040  42.290  1.00  0.00           C
ATOM   1348  O   ARG A  80      35.320  26.180  42.240  1.00  0.00           O
ATOM   1349  N   ASP A  81      33.390  25.230  41.490  1.00  0.00           N
ATOM   1350  H   ASP A  81      32.460  24.950  41.760  1.00  0.00           H
ATOM   1351  CA  ASP A  81      33.970  24.470  40.400  1.00  0.00           C
ATOM   1352  HA  ASP A  81      34.780  23.900  40.850  1.00  0.00           H
ATOM   1353  CB  ASP A  81      33.040  23.430  39.790  1.00  0.00           C
ATOM   1354  HB1 ASP A  81      32.090  23.930  39.630  1.00  0.00           H
ATOM   1355  HB2 ASP A  81      32.910  22.590  40.470  1.00  0.00           H
ATOM   1356  CG  ASP A  81      33.400  22.870  38.420  1.00  0.00           C
ATOM   1357  OD1 ASP A  81      32.760  23.340  37.460  1.00  0.00           O
ATOM   1358  OD2 ASP A  81      34.380  22.120  38.190  1.00  0.00           O
ATOM   1359  C   ASP A  81      34.520  25.400  39.320  1.00  0.00           C
ATOM   1360  O   ASP A  81      35.700  25.290  38.990  1.00  0.00           O
ATOM   1361  N   ALA A  82      33.660  26.330  38.890  1.00  0.00           N
ATOM   1362  H   ALA A  82      32.670  26.250  39.070  1.00  0.00           H
ATOM   1363  CA  ALA A  82      34.030  27.400  37.990  1.00  0.00           C
ATOM   1364  HA  ALA A  82      34.260  26.940  37.030  1.00  0.00           H
ATOM   1365  CB  ALA A  82      32.980  28.500  37.820  1.00  0.00           C
ATOM   1366  HB1 ALA A  82      33.290  29.400  37.300  1.00  0.00           H
ATOM   1367  HB2 ALA A  82      32.290  28.070  37.080  1.00  0.00           H
ATOM   1368  HB3 ALA A  82      32.570  28.850  38.770  1.00  0.00           H
ATOM   1369  C   ALA A  82      35.270  28.180  38.380  1.00  0.00           C
ATOM   1370  O   ALA A  82      36.090  28.450  37.500  1.00  0.00           O
ATOM   1371  N   VAL A  83      35.480  28.450  39.670  1.00  0.00           N
ATOM   1372  H   VAL A  83      34.710  28.350  40.330  1.00  0.00           H
ATOM   1373  CA  VAL A  83      36.650  29.130  40.170  1.00  0.00           C
ATOM   1374  HA  VAL A  83      36.750  30.060  39.620  1.00  0.00           H
ATOM   1375  CB  VAL A  83      36.380  29.590  41.600  1.00  0.00           C
ATOM   1376  HB  VAL A  83      35.950  28.830  42.250  1.00  0.00           H
ATOM   1377  CG1 VAL A  83      37.680  30.170  42.170  1.00  0.00           C
ATOM   1378 1HG1 VAL A  83      37.570  30.710  43.110  1.00  0.00           H
ATOM   1379 2HG1 VAL A  83      38.370  29.320  42.240  1.00  0.00           H
ATOM   1380 3HG1 VAL A  83      38.170  30.800  41.430  1.00  0.00           H
ATOM   1381  CG2 VAL A  83      35.530  30.860  41.670  1.00  0.00           C
ATOM   1382 1HG2 VAL A  83      35.950  31.690  41.120  1.00  0.00           H
ATOM   1383 2HG2 VAL A  83      34.500  30.690  41.370  1.00  0.00           H
ATOM   1384 3HG2 VAL A  83      35.410  31.180  42.700  1.00  0.00           H
ATOM   1385  C   VAL A  83      37.840  28.190  40.030  1.00  0.00           C
ATOM   1386  O   VAL A  83      38.860  28.470  39.400  1.00  0.00           O
ATOM   1387  N   ARG A  84      37.740  26.950  40.530  1.00  0.00           N
ATOM   1388  H   ARG A  84      36.820  26.680  40.840  1.00  0.00           H
ATOM   1389  CA  ARG A  84      38.740  25.910  40.420  1.00  0.00           C
ATOM   1390  HA  ARG A  84      39.620  26.150  41.010  1.00  0.00           H
ATOM   1391  CB  ARG A  84      38.270  24.630  41.110  1.00  0.00           C
ATOM   1392  HB1 ARG A  84      37.450  24.150  40.580  1.00  0.00           H
ATOM   1393  HB2 ARG A  84      37.860  24.940  42.070  1.00  0.00           H
ATOM   1394  CG  ARG A  84      39.340  23.550  41.240  1.00  0.00           C
ATOM   1395  HG1 ARG A  84      40.300  23.900  41.630  1.00  0.00           H
ATOM   1396  HG2 ARG A  84      39.610  23.100  40.290  1.00  0.00           H
ATOM   1397  CD  ARG A  84      38.740  22.490  42.170  1.00  0.00           C
ATOM   1398  HD1 ARG A  84      38.130  21.720  41.700  1.00  0.00           H
ATOM   1399  HD2 ARG A  84      38.020  23.040  42.780  1.00  0.00           H
ATOM   1400  NE  ARG A  84      39.820  21.890  42.940  1.00  0.00           N
ATOM   1401  HE  ARG A  84      39.700  21.830  43.940  1.00  0.00           H
ATOM   1402  CZ  ARG A  84      40.670  20.970  42.470  1.00  0.00           C
ATOM   1403  NH1 ARG A  84      40.710  20.550  41.200  1.00  0.00           N
ATOM   1404 1HH1 ARG A  84      39.980  20.870  40.580  1.00  0.00           H
ATOM   1405 2HH1 ARG A  84      41.230  19.710  40.980  1.00  0.00           H
ATOM   1406  NH2 ARG A  84      41.460  20.340  43.340  1.00  0.00           N
ATOM   1407 1HH2 ARG A  84      41.500  20.640  44.310  1.00  0.00           H
ATOM   1408 2HH2 ARG A  84      41.830  19.450  43.030  1.00  0.00           H
ATOM   1409  C   ARG A  84      39.160  25.600  38.990  1.00  0.00           C
ATOM   1410  O   ARG A  84      40.340  25.270  38.870  1.00  0.00           O
ATOM   1411  N   VAL A  85      38.240  25.680  38.030  1.00  0.00           N
ATOM   1412  H   VAL A  85      37.280  25.800  38.310  1.00  0.00           H
ATOM   1413  CA  VAL A  85      38.530  25.550  36.610  1.00  0.00           C
ATOM   1414  HA  VAL A  85      39.000  24.570  36.490  1.00  0.00           H
ATOM   1415  CB  VAL A  85      37.200  25.440  35.870  1.00  0.00           C
ATOM   1416  HB  VAL A  85      36.440  26.090  36.290  1.00  0.00           H
ATOM   1417  CG1 VAL A  85      37.360  25.780  34.390  1.00  0.00           C
ATOM   1418 1HG1 VAL A  85      38.070  25.210  33.780  1.00  0.00           H
ATOM   1419 2HG1 VAL A  85      36.390  25.620  33.910  1.00  0.00           H
ATOM   1420 3HG1 VAL A  85      37.620  26.830  34.270  1.00  0.00           H
ATOM   1421  CG2 VAL A  85      36.600  24.040  36.040  1.00  0.00           C
ATOM   1422 1HG2 VAL A  85      35.550  24.200  35.830  1.00  0.00           H
ATOM   1423 2HG2 VAL A  85      37.080  23.410  35.290  1.00  0.00           H
ATOM   1424 3HG2 VAL A  85      36.770  23.570  37.010  1.00  0.00           H
ATOM   1425  C   VAL A  85      39.390  26.690  36.090  1.00  0.00           C
ATOM   1426  O   VAL A  85      40.370  26.450  35.390  1.00  0.00           O
ATOM   1427  N   PHE A  86      39.090  27.920  36.520  1.00  0.00           N
ATOM   1428  H   PHE A  86      38.230  28.010  37.050  1.00  0.00           H
ATOM   1429  CA  PHE A  86      39.890  29.060  36.140  1.00  0.00           C
ATOM   1430  HA  PHE A  86      39.680  28.980  35.070  1.00  0.00           H
ATOM   1431  CB  PHE A  86      39.360  30.430  36.560  1.00  0.00           C
ATOM   1432  HB1 PHE A  86      39.000  30.390  37.590  1.00  0.00           H
ATOM   1433  HB2 PHE A  86      38.490  30.550  35.910  1.00  0.00           H
ATOM   1434  CG  PHE A  86      40.310  31.590  36.480  1.00  0.00           C
ATOM   1435  CD1 PHE A  86      40.680  32.300  37.630  1.00  0.00           C
ATOM   1436  HD1 PHE A  86      40.320  32.020  38.620  1.00  0.00           H
ATOM   1437  CE1 PHE A  86      41.590  33.360  37.520  1.00  0.00           C
ATOM   1438  HE1 PHE A  86      41.970  33.850  38.400  1.00  0.00           H
ATOM   1439  CZ  PHE A  86      41.990  33.720  36.230  1.00  0.00           C
ATOM   1440  HZ  PHE A  86      42.650  34.570  36.120  1.00  0.00           H
ATOM   1441  CE2 PHE A  86      41.480  33.090  35.080  1.00  0.00           C
ATOM   1442  HE2 PHE A  86      41.590  33.520  34.090  1.00  0.00           H
ATOM   1443  CD2 PHE A  86      40.560  32.050  35.180  1.00  0.00           C
ATOM   1444  HD2 PHE A  86      40.010  31.610  34.360  1.00  0.00           H
ATOM   1445  C   PHE A  86      41.360  29.020  36.520  1.00  0.00           C
ATOM   1446  O   PHE A  86      42.200  28.950  35.620  1.00  0.00           O
ATOM   1447  N   PHE A  87      41.690  28.770  37.790  1.00  0.00           N
ATOM   1448  H   PHE A  87      41.040  28.850  38.570  1.00  0.00           H
ATOM   1449  CA  PHE A  87      42.970  28.610  38.440  1.00  0.00           C
ATOM   1450  HA  PHE A  87      43.610  29.460  38.210  1.00  0.00           H
ATOM   1451  CB  PHE A  87      42.730  28.530  39.940  1.00  0.00           C
ATOM   1452  HB1 PHE A  87      43.530  28.050  40.510  1.00  0.00           H
ATOM   1453  HB2 PHE A  87      41.930  27.820  40.150  1.00  0.00           H
ATOM   1454  CG  PHE A  87      42.460  29.860  40.620  1.00  0.00           C
ATOM   1455  CD1 PHE A  87      43.330  30.930  40.410  1.00  0.00           C
ATOM   1456  HD1 PHE A  87      44.210  30.820  39.800  1.00  0.00           H
ATOM   1457  CE1 PHE A  87      43.060  32.180  40.990  1.00  0.00           C
ATOM   1458  HE1 PHE A  87      43.720  33.020  40.900  1.00  0.00           H
ATOM   1459  CZ  PHE A  87      42.050  32.300  41.960  1.00  0.00           C
ATOM   1460  HZ  PHE A  87      41.800  33.200  42.510  1.00  0.00           H
ATOM   1461  CE2 PHE A  87      41.180  31.230  42.180  1.00  0.00           C
ATOM   1462  HE2 PHE A  87      40.350  31.340  42.860  1.00  0.00           H
ATOM   1463  CD2 PHE A  87      41.360  30.040  41.460  1.00  0.00           C
ATOM   1464  HD2 PHE A  87      40.590  29.290  41.520  1.00  0.00           H
ATOM   1465  C   PHE A  87      43.740  27.370  37.990  1.00  0.00           C
ATOM   1466  O   PHE A  87      44.910  27.460  37.630  1.00  0.00           O
ATOM   1467  N   LEU A  88      43.060  26.230  37.930  1.00  0.00           N
ATOM   1468  H   LEU A  88      42.210  26.090  38.450  1.00  0.00           H
ATOM   1469  CA  LEU A  88      43.580  24.950  37.460  1.00  0.00           C
ATOM   1470  HA  LEU A  88      44.470  24.720  38.050  1.00  0.00           H
ATOM   1471  CB  LEU A  88      42.530  23.850  37.570  1.00  0.00           C
ATOM   1472  HB1 LEU A  88      41.660  24.160  36.990  1.00  0.00           H
ATOM   1473  HB2 LEU A  88      42.240  23.800  38.620  1.00  0.00           H
ATOM   1474  CG  LEU A  88      42.810  22.480  36.950  1.00  0.00           C
ATOM   1475  HG  LEU A  88      42.990  22.730  35.900  1.00  0.00           H
ATOM   1476  CD1 LEU A  88      43.950  21.750  37.660  1.00  0.00           C
ATOM   1477 1HD1 LEU A  88      43.910  20.680  37.450  1.00  0.00           H
ATOM   1478 2HD1 LEU A  88      44.950  22.100  37.420  1.00  0.00           H
ATOM   1479 3HD1 LEU A  88      43.760  21.910  38.720  1.00  0.00           H
ATOM   1480  CD2 LEU A  88      41.580  21.590  37.010  1.00  0.00           C
ATOM   1481 1HD2 LEU A  88      40.720  22.040  36.520  1.00  0.00           H
ATOM   1482 2HD2 LEU A  88      41.700  20.600  36.560  1.00  0.00           H
ATOM   1483 3HD2 LEU A  88      41.320  21.320  38.030  1.00  0.00           H
ATOM   1484  C   LEU A  88      44.120  25.160  36.060  1.00  0.00           C
ATOM   1485  O   LEU A  88      45.280  24.850  35.780  1.00  0.00           O
ATOM   1486  N   HIS A  89      43.320  25.700  35.140  1.00  0.00           N
ATOM   1487  H   HIS A  89      42.370  26.000  35.340  1.00  0.00           H
ATOM   1488  CA  HIS A  89      43.790  26.010  33.810  1.00  0.00           C
ATOM   1489  HA  HIS A  89      44.330  25.100  33.540  1.00  0.00           H
ATOM   1490  CB  HIS A  89      42.660  26.230  32.810  1.00  0.00           C
ATOM   1491  HB1 HIS A  89      42.190  27.190  33.030  1.00  0.00           H
ATOM   1492  HB2 HIS A  89      41.910  25.480  33.040  1.00  0.00           H
ATOM   1493  CG  HIS A  89      42.980  26.200  31.340  1.00  0.00           C
ATOM   1494  ND1 HIS A  89      43.530  25.150  30.620  1.00  0.00           N
ATOM   1495  HD1 HIS A  89      43.720  24.240  31.000  1.00  0.00           H
ATOM   1496  CE1 HIS A  89      44.010  25.580  29.440  1.00  0.00           C
ATOM   1497  HE1 HIS A  89      44.400  24.980  28.640  1.00  0.00           H
ATOM   1498  NE2 HIS A  89      43.710  26.880  29.330  1.00  0.00           N
ATOM   1499  CD2 HIS A  89      43.100  27.290  30.510  1.00  0.00           C
ATOM   1500  HD2 HIS A  89      42.870  28.320  30.730  1.00  0.00           H
ATOM   1501  C   HIS A  89      44.820  27.130  33.700  1.00  0.00           C
ATOM   1502  O   HIS A  89      45.840  26.960  33.030  1.00  0.00           O
ATOM   1503  N   LYS A  90      44.650  28.200  34.470  1.00  0.00           N
ATOM   1504  H   LYS A  90      43.820  28.160  35.040  1.00  0.00           H
ATOM   1505  CA  LYS A  90      45.620  29.250  34.710  1.00  0.00           C
ATOM   1506  HA  LYS A  90      46.040  29.590  33.760  1.00  0.00           H
ATOM   1507  CB  LYS A  90      44.890  30.370  35.440  1.00  0.00           C
ATOM   1508  HB1 LYS A  90      44.310  29.960  36.270  1.00  0.00           H
ATOM   1509  HB2 LYS A  90      44.140  30.860  34.820  1.00  0.00           H
ATOM   1510  CG  LYS A  90      45.590  31.560  36.080  1.00  0.00           C
ATOM   1511  HG1 LYS A  90      46.340  31.130  36.730  1.00  0.00           H
ATOM   1512  HG2 LYS A  90      44.860  32.080  36.700  1.00  0.00           H
ATOM   1513  CD  LYS A  90      46.010  32.550  35.000  1.00  0.00           C
ATOM   1514  HD1 LYS A  90      45.090  32.910  34.540  1.00  0.00           H
ATOM   1515  HD2 LYS A  90      46.640  32.050  34.260  1.00  0.00           H
ATOM   1516  CE  LYS A  90      46.900  33.670  35.530  1.00  0.00           C
ATOM   1517  HE1 LYS A  90      47.440  34.050  34.670  1.00  0.00           H
ATOM   1518  HE2 LYS A  90      47.700  33.250  36.150  1.00  0.00           H
ATOM   1519  NZ  LYS A  90      46.030  34.590  36.280  1.00  0.00           N
ATOM   1520  HZ1 LYS A  90      46.250  35.580  36.330  1.00  0.00           H
ATOM   1521  HZ2 LYS A  90      45.100  34.520  35.910  1.00  0.00           H
ATOM   1522  HZ3 LYS A  90      45.960  34.240  37.220  1.00  0.00           H
ATOM   1523  C   LYS A  90      46.930  28.810  35.340  1.00  0.00           C
ATOM   1524  O   LYS A  90      47.820  29.590  35.670  1.00  0.00           O
ATOM   1525  N   GLY A  91      47.200  27.510  35.520  1.00  0.00           N
ATOM   1526  H   GLY A  91      46.550  26.810  35.220  1.00  0.00           H
ATOM   1527  CA  GLY A  91      48.510  27.000  35.880  1.00  0.00           C
ATOM   1528  HA1 GLY A  91      49.250  27.760  35.640  1.00  0.00           H
ATOM   1529  HA2 GLY A  91      48.650  26.170  35.200  1.00  0.00           H
ATOM   1530  C   GLY A  91      48.720  26.600  37.340  1.00  0.00           C
ATOM   1531  O   GLY A  91      49.830  26.180  37.630  1.00  0.00           O
ATOM   1532  N   VAL A  92      47.680  26.760  38.170  1.00  0.00           N
ATOM   1533  H   VAL A  92      46.850  27.000  37.660  1.00  0.00           H
ATOM   1534  CA  VAL A  92      47.730  26.350  39.560  1.00  0.00           C
ATOM   1535  HA  VAL A  92      48.650  26.730  40.000  1.00  0.00           H
ATOM   1536  CB  VAL A  92      46.580  26.980  40.350  1.00  0.00           C
ATOM   1537  HB  VAL A  92      45.610  26.680  39.960  1.00  0.00           H
ATOM   1538  CG1 VAL A  92      46.520  26.410  41.760  1.00  0.00           C
ATOM   1539 1HG1 VAL A  92      46.220  25.380  41.570  1.00  0.00           H
ATOM   1540 2HG1 VAL A  92      47.530  26.460  42.160  1.00  0.00           H
ATOM   1541 3HG1 VAL A  92      45.800  26.850  42.460  1.00  0.00           H
ATOM   1542  CG2 VAL A  92      46.650  28.510  40.340  1.00  0.00           C
ATOM   1543 1HG2 VAL A  92      47.600  28.810  40.770  1.00  0.00           H
ATOM   1544 2HG2 VAL A  92      46.470  28.800  39.310  1.00  0.00           H
ATOM   1545 3HG2 VAL A  92      45.790  28.900  40.900  1.00  0.00           H
ATOM   1546  C   VAL A  92      47.770  24.830  39.650  1.00  0.00           C
ATOM   1547  O   VAL A  92      46.780  24.140  39.400  1.00  0.00           O
ATOM   1548  N   GLU A  93      48.930  24.270  39.990  1.00  0.00           N
ATOM   1549  H   GLU A  93      49.650  24.850  40.390  1.00  0.00           H
ATOM   1550  CA  GLU A  93      49.160  22.840  40.050  1.00  0.00           C
ATOM   1551  HA  GLU A  93      48.450  22.370  39.380  1.00  0.00           H
ATOM   1552  CB  GLU A  93      50.590  22.490  39.650  1.00  0.00           C
ATOM   1553  HB1 GLU A  93      51.280  22.390  40.480  1.00  0.00           H
ATOM   1554  HB2 GLU A  93      50.940  23.340  39.060  1.00  0.00           H
ATOM   1555  CG  GLU A  93      50.700  21.230  38.790  1.00  0.00           C
ATOM   1556  HG1 GLU A  93      51.630  21.260  38.210  1.00  0.00           H
ATOM   1557  HG2 GLU A  93      49.910  21.220  38.030  1.00  0.00           H
ATOM   1558  CD  GLU A  93      50.680  19.920  39.550  1.00  0.00           C
ATOM   1559  OE1 GLU A  93      50.510  19.960  40.790  1.00  0.00           O
ATOM   1560  OE2 GLU A  93      50.840  18.820  38.970  1.00  0.00           O
ATOM   1561  C   GLU A  93      48.810  22.330  41.440  1.00  0.00           C
ATOM   1562  O   GLU A  93      49.410  22.820  42.400  1.00  0.00           O
ATOM   1563  N   PRO A  94      47.830  21.440  41.610  1.00  0.00           N
ATOM   1564  CD  PRO A  94      47.240  20.630  40.560  1.00  0.00           C
ATOM   1565  HD1 PRO A  94      48.000  20.230  39.890  1.00  0.00           H
ATOM   1566  HD2 PRO A  94      46.630  21.350  40.020  1.00  0.00           H
ATOM   1567  CG  PRO A  94      46.440  19.510  41.220  1.00  0.00           C
ATOM   1568  HG1 PRO A  94      46.980  18.580  41.390  1.00  0.00           H
ATOM   1569  HG2 PRO A  94      45.560  19.300  40.610  1.00  0.00           H
ATOM   1570  CB  PRO A  94      46.020  20.210  42.510  1.00  0.00           C
ATOM   1571  HB1 PRO A  94      45.800  19.470  43.280  1.00  0.00           H
ATOM   1572  HB2 PRO A  94      45.100  20.760  42.320  1.00  0.00           H
ATOM   1573  CA  PRO A  94      47.270  21.000  42.870  1.00  0.00           C
ATOM   1574  HA  PRO A  94      46.990  21.920  43.400  1.00  0.00           H
ATOM   1575  C   PRO A  94      48.120  20.130  43.780  1.00  0.00           C
ATOM   1576  O   PRO A  94      47.880  20.080  44.990  1.00  0.00           O
ATOM   1577  N   VAL A  95      49.170  19.540  43.200  1.00  0.00           N
ATOM   1578  H   VAL A  95      49.430  19.750  42.250  1.00  0.00           H
ATOM   1579  CA  VAL A  95      50.190  18.820  43.950  1.00  0.00           C
ATOM   1580  HA  VAL A  95      49.730  18.510  44.890  1.00  0.00           H
ATOM   1581  CB  VAL A  95      50.720  17.620  43.180  1.00  0.00           C
ATOM   1582  HB  VAL A  95      51.530  17.910  42.510  1.00  0.00           H
ATOM   1583  CG1 VAL A  95      51.350  16.550  44.070  1.00  0.00           C
ATOM   1584 1HG1 VAL A  95      51.530  15.740  43.370  1.00  0.00           H
ATOM   1585 2HG1 VAL A  95      52.270  16.830  44.560  1.00  0.00           H
ATOM   1586 3HG1 VAL A  95      50.630  16.150  44.790  1.00  0.00           H
ATOM   1587  CG2 VAL A  95      49.620  16.980  42.340  1.00  0.00           C
ATOM   1588 1HG2 VAL A  95      49.170  17.550  41.520  1.00  0.00           H
ATOM   1589 2HG2 VAL A  95      49.980  16.120  41.780  1.00  0.00           H
ATOM   1590 3HG2 VAL A  95      48.880  16.570  43.020  1.00  0.00           H
ATOM   1591  C   VAL A  95      51.390  19.670  44.350  1.00  0.00           C
ATOM   1592  O   VAL A  95      51.740  19.740  45.530  1.00  0.00           O
ATOM   1593  N   ASN A  96      51.920  20.360  43.350  1.00  0.00           N
ATOM   1594  H   ASN A  96      51.360  20.420  42.510  1.00  0.00           H
ATOM   1595  CA  ASN A  96      53.140  21.150  43.430  1.00  0.00           C
ATOM   1596  HA  ASN A  96      53.840  20.720  44.140  1.00  0.00           H
ATOM   1597  CB  ASN A  96      53.830  21.060  42.070  1.00  0.00           C
ATOM   1598  HB1 ASN A  96      54.790  21.580  42.130  1.00  0.00           H
ATOM   1599  HB2 ASN A  96      53.260  21.520  41.260  1.00  0.00           H
ATOM   1600  CG  ASN A  96      54.170  19.620  41.730  1.00  0.00           C
ATOM   1601  OD1 ASN A  96      55.180  19.110  42.210  1.00  0.00           O
ATOM   1602  ND2 ASN A  96      53.380  18.950  40.890  1.00  0.00           N
ATOM   1603 1HD2 ASN A  96      52.520  19.390  40.590  1.00  0.00           H
ATOM   1604 2HD2 ASN A  96      53.610  18.030  40.540  1.00  0.00           H
ATOM   1605  C   ASN A  96      52.900  22.610  43.810  1.00  0.00           C
ATOM   1606  O   ASN A  96      53.770  23.320  44.300  1.00  0.00           O
ATOM   1607  N   GLY A  97      51.800  23.310  43.530  1.00  0.00           N
ATOM   1608  H   GLY A  97      51.090  22.820  43.000  1.00  0.00           H
ATOM   1609  CA  GLY A  97      51.720  24.750  43.640  1.00  0.00           C
ATOM   1610  HA1 GLY A  97      52.240  25.120  44.530  1.00  0.00           H
ATOM   1611  HA2 GLY A  97      50.670  24.990  43.830  1.00  0.00           H
ATOM   1612  C   GLY A  97      52.170  25.380  42.330  1.00  0.00           C
ATOM   1613  O   GLY A  97      51.950  24.790  41.280  1.00  0.00           O
ATOM   1614  N   LEU A  98      52.520  26.660  42.410  1.00  0.00           N
ATOM   1615  H   LEU A  98      52.630  27.070  43.320  1.00  0.00           H
ATOM   1616  CA  LEU A  98      52.700  27.630  41.340  1.00  0.00           C
ATOM   1617  HA  LEU A  98      53.290  27.200  40.530  1.00  0.00           H
ATOM   1618  CB  LEU A  98      51.360  28.080  40.750  1.00  0.00           C
ATOM   1619  HB1 LEU A  98      50.740  28.510  41.540  1.00  0.00           H
ATOM   1620  HB2 LEU A  98      50.800  27.240  40.370  1.00  0.00           H
ATOM   1621  CG  LEU A  98      51.450  29.050  39.580  1.00  0.00           C
ATOM   1622  HG  LEU A  98      51.960  29.980  39.840  1.00  0.00           H
ATOM   1623  CD1 LEU A  98      52.130  28.460  38.350  1.00  0.00           C
ATOM   1624 1HD1 LEU A  98      51.970  29.110  37.490  1.00  0.00           H
ATOM   1625 2HD1 LEU A  98      53.190  28.290  38.530  1.00  0.00           H
ATOM   1626 3HD1 LEU A  98      51.850  27.470  38.000  1.00  0.00           H
ATOM   1627  CD2 LEU A  98      50.030  29.440  39.160  1.00  0.00           C
ATOM   1628 1HD2 LEU A  98      49.470  29.860  40.000  1.00  0.00           H
ATOM   1629 2HD2 LEU A  98      50.190  30.360  38.590  1.00  0.00           H
ATOM   1630 3HD2 LEU A  98      49.400  28.780  38.580  1.00  0.00           H
ATOM   1631  C   LEU A  98      53.400  28.890  41.830  1.00  0.00           C
ATOM   1632  O   LEU A  98      53.120  29.410  42.910  1.00  0.00           O
ATOM   1633  N   LEU A  99      54.340  29.440  41.060  1.00  0.00           N
ATOM   1634  H   LEU A  99      54.430  28.980  40.170  1.00  0.00           H
ATOM   1635  CA  LEU A  99      55.310  30.460  41.410  1.00  0.00           C
ATOM   1636  HA  LEU A  99      55.160  30.820  42.430  1.00  0.00           H
ATOM   1637  CB  LEU A  99      56.760  29.990  41.300  1.00  0.00           C
ATOM   1638  HB1 LEU A  99      57.550  30.680  41.590  1.00  0.00           H
ATOM   1639  HB2 LEU A  99      56.920  29.790  40.240  1.00  0.00           H
ATOM   1640  CG  LEU A  99      57.160  28.660  41.950  1.00  0.00           C
ATOM   1641  HG  LEU A  99      56.440  27.860  41.770  1.00  0.00           H
ATOM   1642  CD1 LEU A  99      58.540  28.240  41.460  1.00  0.00           C
ATOM   1643 1HD1 LEU A  99      58.770  27.280  41.920  1.00  0.00           H
ATOM   1644 2HD1 LEU A  99      58.480  28.120  40.380  1.00  0.00           H
ATOM   1645 3HD1 LEU A  99      59.350  28.900  41.760  1.00  0.00           H
ATOM   1646  CD2 LEU A  99      57.180  28.780  43.470  1.00  0.00           C
ATOM   1647 1HD2 LEU A  99      56.240  29.170  43.860  1.00  0.00           H
ATOM   1648 2HD2 LEU A  99      57.430  27.830  43.930  1.00  0.00           H
ATOM   1649 3HD2 LEU A  99      58.010  29.450  43.690  1.00  0.00           H
ATOM   1650  C   LEU A  99      55.090  31.670  40.520  1.00  0.00           C
ATOM   1651  O   LEU A  99      54.430  31.560  39.490  1.00  0.00           O
ATOM   1652  N   ARG A 100      55.660  32.840  40.820  1.00  0.00           N
ATOM   1653  H   ARG A 100      56.160  32.950  41.700  1.00  0.00           H
ATOM   1654  CA  ARG A 100      55.330  34.110  40.210  1.00  0.00           C
ATOM   1655  HA  ARG A 100      54.250  34.230  40.320  1.00  0.00           H
ATOM   1656  CB  ARG A 100      55.890  35.210  41.100  1.00  0.00           C
ATOM   1657  HB1 ARG A 100      56.980  35.180  41.150  1.00  0.00           H
ATOM   1658  HB2 ARG A 100      55.620  35.060  42.150  1.00  0.00           H
ATOM   1659  CG  ARG A 100      55.450  36.600  40.670  1.00  0.00           C
ATOM   1660  HG1 ARG A 100      54.360  36.570  40.540  1.00  0.00           H
ATOM   1661  HG2 ARG A 100      55.820  36.840  39.670  1.00  0.00           H
ATOM   1662  CD  ARG A 100      55.870  37.620  41.720  1.00  0.00           C
ATOM   1663  HD1 ARG A 100      56.960  37.570  41.790  1.00  0.00           H
ATOM   1664  HD2 ARG A 100      55.480  37.220  42.660  1.00  0.00           H
ATOM   1665  NE  ARG A 100      55.480  39.000  41.430  1.00  0.00           N
ATOM   1666  HE  ARG A 100      55.510  39.280  40.470  1.00  0.00           H
ATOM   1667  CZ  ARG A 100      55.100  39.920  42.340  1.00  0.00           C
ATOM   1668  NH1 ARG A 100      55.260  39.790  43.660  1.00  0.00           N
ATOM   1669 1HH1 ARG A 100      55.530  38.880  44.020  1.00  0.00           H
ATOM   1670 2HH1 ARG A 100      54.860  40.460  44.300  1.00  0.00           H
ATOM   1671  NH2 ARG A 100      54.620  41.110  41.960  1.00  0.00           N
ATOM   1672 1HH2 ARG A 100      54.430  41.370  41.010  1.00  0.00           H
ATOM   1673 2HH2 ARG A 100      54.480  41.860  42.620  1.00  0.00           H
ATOM   1674  C   ARG A 100      55.690  34.210  38.740  1.00  0.00           C
ATOM   1675  O   ARG A 100      54.780  34.600  38.010  1.00  0.00           O
ATOM   1676  N   GLU A 101      56.890  33.770  38.340  1.00  0.00           N
ATOM   1677  H   GLU A 101      57.590  33.520  39.030  1.00  0.00           H
ATOM   1678  CA  GLU A 101      57.280  33.920  36.960  1.00  0.00           C
ATOM   1679  HA  GLU A 101      57.280  34.950  36.580  1.00  0.00           H
ATOM   1680  CB  GLU A 101      58.710  33.410  36.850  1.00  0.00           C
ATOM   1681  HB1 GLU A 101      58.990  33.200  35.810  1.00  0.00           H
ATOM   1682  HB2 GLU A 101      58.980  32.520  37.400  1.00  0.00           H
ATOM   1683  CG  GLU A 101      59.660  34.500  37.350  1.00  0.00           C
ATOM   1684  HG1 GLU A 101      59.650  34.480  38.440  1.00  0.00           H
ATOM   1685  HG2 GLU A 101      59.390  35.450  36.870  1.00  0.00           H
ATOM   1686  CD  GLU A 101      61.050  34.110  36.880  1.00  0.00           C
ATOM   1687  OE1 GLU A 101      61.770  33.390  37.600  1.00  0.00           O
ATOM   1688  OE2 GLU A 101      61.480  34.570  35.800  1.00  0.00           O
ATOM   1689  C   GLU A 101      56.450  33.040  36.030  1.00  0.00           C
ATOM   1690  O   GLU A 101      55.950  33.520  35.020  1.00  0.00           O
ATOM   1691  N   ASP A 102      56.180  31.780  36.380  1.00  0.00           N
ATOM   1692  H   ASP A 102      56.330  31.590  37.360  1.00  0.00           H
ATOM   1693  CA  ASP A 102      55.170  30.960  35.750  1.00  0.00           C
ATOM   1694  HA  ASP A 102      55.400  30.740  34.710  1.00  0.00           H
ATOM   1695  CB  ASP A 102      55.360  29.590  36.400  1.00  0.00           C
ATOM   1696  HB1 ASP A 102      54.730  28.910  35.830  1.00  0.00           H
ATOM   1697  HB2 ASP A 102      55.050  29.610  37.440  1.00  0.00           H
ATOM   1698  CG  ASP A 102      56.790  29.070  36.280  1.00  0.00           C
ATOM   1699  OD1 ASP A 102      57.360  28.700  37.330  1.00  0.00           O
ATOM   1700  OD2 ASP A 102      57.310  29.030  35.140  1.00  0.00           O
ATOM   1701  C   ASP A 102      53.720  31.420  35.720  1.00  0.00           C
ATOM   1702  O   ASP A 102      53.020  31.310  34.720  1.00  0.00           O
ATOM   1703  N   TRP A 103      53.250  32.010  36.830  1.00  0.00           N
ATOM   1704  H   TRP A 103      53.700  31.790  37.700  1.00  0.00           H
ATOM   1705  CA  TRP A 103      51.970  32.680  36.890  1.00  0.00           C
ATOM   1706  HA  TRP A 103      51.210  31.920  36.690  1.00  0.00           H
ATOM   1707  CB  TRP A 103      51.710  33.070  38.350  1.00  0.00           C
ATOM   1708  HB1 TRP A 103      52.480  33.810  38.560  1.00  0.00           H
ATOM   1709  HB2 TRP A 103      51.930  32.210  38.990  1.00  0.00           H
ATOM   1710  CG  TRP A 103      50.320  33.530  38.660  1.00  0.00           C
ATOM   1711  CD1 TRP A 103      49.260  32.880  39.170  1.00  0.00           C
ATOM   1712  HD1 TRP A 103      49.150  31.910  39.620  1.00  0.00           H
ATOM   1713  NE1 TRP A 103      48.200  33.740  39.410  1.00  0.00           N
ATOM   1714  HE1 TRP A 103      47.370  33.560  39.950  1.00  0.00           H
ATOM   1715  CE2 TRP A 103      48.520  35.000  38.960  1.00  0.00           C
ATOM   1716  CZ2 TRP A 103      47.840  36.230  38.970  1.00  0.00           C
ATOM   1717  HZ2 TRP A 103      46.860  36.330  39.410  1.00  0.00           H
ATOM   1718  CH2 TRP A 103      48.480  37.350  38.430  1.00  0.00           C
ATOM   1719  HH2 TRP A 103      48.030  38.340  38.480  1.00  0.00           H
ATOM   1720  CZ3 TRP A 103      49.740  37.270  37.830  1.00  0.00           C
ATOM   1721  HZ3 TRP A 103      50.180  38.110  37.320  1.00  0.00           H
ATOM   1722  CE3 TRP A 103      50.410  36.040  37.860  1.00  0.00           C
ATOM   1723  HE3 TRP A 103      51.470  36.020  37.640  1.00  0.00           H
ATOM   1724  CD2 TRP A 103      49.830  34.880  38.420  1.00  0.00           C
ATOM   1725  C   TRP A 103      51.790  33.800  35.870  1.00  0.00           C
ATOM   1726  O   TRP A 103      50.690  34.070  35.410  1.00  0.00           O
ATOM   1727  N   VAL A 104      52.910  34.430  35.510  1.00  0.00           N
ATOM   1728  H   VAL A 104      53.780  34.190  35.980  1.00  0.00           H
ATOM   1729  CA  VAL A 104      53.000  35.540  34.590  1.00  0.00           C
ATOM   1730  HA  VAL A 104      52.210  36.290  34.710  1.00  0.00           H
ATOM   1731  CB  VAL A 104      54.270  36.360  34.800  1.00  0.00           C
ATOM   1732  HB  VAL A 104      55.120  35.690  34.920  1.00  0.00           H
ATOM   1733  CG1 VAL A 104      54.590  37.300  33.640  1.00  0.00           C
ATOM   1734 1HG1 VAL A 104      55.160  36.800  32.860  1.00  0.00           H
ATOM   1735 2HG1 VAL A 104      53.780  37.850  33.160  1.00  0.00           H
ATOM   1736 3HG1 VAL A 104      55.250  38.110  33.950  1.00  0.00           H
ATOM   1737  CG2 VAL A 104      54.170  37.270  36.020  1.00  0.00           C
ATOM   1738 1HG2 VAL A 104      53.610  36.750  36.800  1.00  0.00           H
ATOM   1739 2HG2 VAL A 104      55.200  37.550  36.230  1.00  0.00           H
ATOM   1740 3HG2 VAL A 104      53.610  38.170  35.780  1.00  0.00           H
ATOM   1741  C   VAL A 104      52.950  35.030  33.160  1.00  0.00           C
ATOM   1742  O   VAL A 104      52.150  35.490  32.350  1.00  0.00           O
ATOM   1743  N   GLU A 105      53.700  33.970  32.830  1.00  0.00           N
ATOM   1744  H   GLU A 105      54.230  33.580  33.590  1.00  0.00           H
ATOM   1745  CA  GLU A 105      53.540  33.240  31.590  1.00  0.00           C
ATOM   1746  HA  GLU A 105      53.820  33.930  30.790  1.00  0.00           H
ATOM   1747  CB  GLU A 105      54.530  32.090  31.650  1.00  0.00           C
ATOM   1748  HB1 GLU A 105      54.170  31.320  32.340  1.00  0.00           H
ATOM   1749  HB2 GLU A 105      55.470  32.370  32.130  1.00  0.00           H
ATOM   1750  CG  GLU A 105      54.900  31.480  30.300  1.00  0.00           C
ATOM   1751  HG1 GLU A 105      53.990  31.350  29.710  1.00  0.00           H
ATOM   1752  HG2 GLU A 105      55.180  30.460  30.550  1.00  0.00           H
ATOM   1753  CD  GLU A 105      55.910  32.300  29.510  1.00  0.00           C
ATOM   1754  OE1 GLU A 105      55.460  33.270  28.860  1.00  0.00           O
ATOM   1755  OE2 GLU A 105      57.110  31.950  29.520  1.00  0.00           O
ATOM   1756  C   GLU A 105      52.100  32.750  31.450  1.00  0.00           C
ATOM   1757  O   GLU A 105      51.520  32.890  30.380  1.00  0.00           O
ATOM   1758  N   ALA A 106      51.470  32.150  32.470  1.00  0.00           N
ATOM   1759  H   ALA A 106      52.070  31.920  33.250  1.00  0.00           H
ATOM   1760  CA  ALA A 106      50.070  31.770  32.490  1.00  0.00           C
ATOM   1761  HA  ALA A 106      49.810  31.060  31.710  1.00  0.00           H
ATOM   1762  CB  ALA A 106      49.730  31.050  33.790  1.00  0.00           C
ATOM   1763  HB1 ALA A 106      48.660  30.830  33.740  1.00  0.00           H
ATOM   1764  HB2 ALA A 106      50.230  30.080  33.750  1.00  0.00           H
ATOM   1765  HB3 ALA A 106      49.990  31.630  34.680  1.00  0.00           H
ATOM   1766  C   ALA A 106      49.190  33.000  32.290  1.00  0.00           C
ATOM   1767  O   ALA A 106      48.230  32.880  31.530  1.00  0.00           O
ATOM   1768  N   ASN A 107      49.480  34.180  32.820  1.00  0.00           N
ATOM   1769  H   ASN A 107      50.170  34.250  33.550  1.00  0.00           H
ATOM   1770  CA  ASN A 107      48.660  35.340  32.540  1.00  0.00           C
ATOM   1771  HA  ASN A 107      47.610  35.040  32.620  1.00  0.00           H
ATOM   1772  CB  ASN A 107      48.970  36.410  33.590  1.00  0.00           C
ATOM   1773  HB1 ASN A 107      49.730  37.030  33.120  1.00  0.00           H
ATOM   1774  HB2 ASN A 107      49.390  35.960  34.490  1.00  0.00           H
ATOM   1775  CG  ASN A 107      47.820  37.260  34.100  1.00  0.00           C
ATOM   1776  OD1 ASN A 107      47.190  36.970  35.120  1.00  0.00           O
ATOM   1777  ND2 ASN A 107      47.540  38.380  33.420  1.00  0.00           N
ATOM   1778 1HD2 ASN A 107      47.950  38.730  32.570  1.00  0.00           H
ATOM   1779 2HD2 ASN A 107      46.820  38.960  33.840  1.00  0.00           H
ATOM   1780  C   ASN A 107      48.800  35.840  31.110  1.00  0.00           C
ATOM   1781  O   ASN A 107      47.910  36.570  30.680  1.00  0.00           O
ATOM   1782  N   ARG A 108      49.790  35.380  30.360  1.00  0.00           N
ATOM   1783  H   ARG A 108      50.580  34.950  30.830  1.00  0.00           H
ATOM   1784  CA  ARG A 108      49.950  35.600  28.930  1.00  0.00           C
ATOM   1785  HA  ARG A 108      49.420  36.540  28.760  1.00  0.00           H
ATOM   1786  CB  ARG A 108      51.390  35.910  28.540  1.00  0.00           C
ATOM   1787  HB1 ARG A 108      51.460  35.860  27.450  1.00  0.00           H
ATOM   1788  HB2 ARG A 108      52.100  35.120  28.810  1.00  0.00           H
ATOM   1789  CG  ARG A 108      51.980  37.230  29.020  1.00  0.00           C
ATOM   1790  HG1 ARG A 108      51.990  37.260  30.110  1.00  0.00           H
ATOM   1791  HG2 ARG A 108      51.270  38.000  28.710  1.00  0.00           H
ATOM   1792  CD  ARG A 108      53.330  37.620  28.440  1.00  0.00           C
ATOM   1793  HD1 ARG A 108      53.670  38.620  28.700  1.00  0.00           H
ATOM   1794  HD2 ARG A 108      53.280  37.470  27.360  1.00  0.00           H
ATOM   1795  NE  ARG A 108      54.350  36.640  28.830  1.00  0.00           N
ATOM   1796  HE  ARG A 108      54.150  35.680  28.580  1.00  0.00           H
ATOM   1797  CZ  ARG A 108      55.610  36.900  29.200  1.00  0.00           C
ATOM   1798  NH1 ARG A 108      56.040  38.170  29.310  1.00  0.00           N
ATOM   1799 1HH1 ARG A 108      55.480  38.980  29.110  1.00  0.00           H
ATOM   1800 2HH1 ARG A 108      56.920  38.330  29.770  1.00  0.00           H
ATOM   1801  NH2 ARG A 108      56.450  35.910  29.500  1.00  0.00           N
ATOM   1802 1HH2 ARG A 108      56.140  34.960  29.360  1.00  0.00           H
ATOM   1803 2HH2 ARG A 108      57.380  36.150  29.840  1.00  0.00           H
ATOM   1804  C   ARG A 108      49.390  34.480  28.060  1.00  0.00           C
ATOM   1805  O   ARG A 108      48.530  34.720  27.220  1.00  0.00           O
ATOM   1806  N   VAL A 109      49.780  33.230  28.340  1.00  0.00           N
ATOM   1807  H   VAL A 109      50.270  32.980  29.180  1.00  0.00           H
ATOM   1808  CA  VAL A 109      49.430  32.150  27.430  1.00  0.00           C
ATOM   1809  HA  VAL A 109      49.610  32.490  26.410  1.00  0.00           H
ATOM   1810  CB  VAL A 109      50.290  30.910  27.630  1.00  0.00           C
ATOM   1811  HB  VAL A 109      50.160  30.710  28.690  1.00  0.00           H
ATOM   1812  CG1 VAL A 109      49.890  29.700  26.790  1.00  0.00           C
ATOM   1813 1HG1 VAL A 109      50.080  29.930  25.740  1.00  0.00           H
ATOM   1814 2HG1 VAL A 109      50.540  28.870  27.060  1.00  0.00           H
ATOM   1815 3HG1 VAL A 109      48.890  29.290  26.880  1.00  0.00           H
ATOM   1816  CG2 VAL A 109      51.710  31.290  27.230  1.00  0.00           C
ATOM   1817 1HG2 VAL A 109      52.270  31.800  28.020  1.00  0.00           H
ATOM   1818 2HG2 VAL A 109      52.200  30.360  26.950  1.00  0.00           H
ATOM   1819 3HG2 VAL A 109      51.670  31.930  26.340  1.00  0.00           H
ATOM   1820  C   VAL A 109      47.950  31.860  27.630  1.00  0.00           C
ATOM   1821  O   VAL A 109      47.270  31.530  26.660  1.00  0.00           O
ATOM   1822  N   PHE A 110      47.360  32.030  28.820  1.00  0.00           N
ATOM   1823  H   PHE A 110      47.860  32.590  29.480  1.00  0.00           H
ATOM   1824  CA  PHE A 110      45.940  31.790  29.020  1.00  0.00           C
ATOM   1825  HA  PHE A 110      45.630  30.760  28.840  1.00  0.00           H
ATOM   1826  CB  PHE A 110      45.650  32.090  30.490  1.00  0.00           C
ATOM   1827  HB1 PHE A 110      45.910  33.120  30.760  1.00  0.00           H
ATOM   1828  HB2 PHE A 110      46.270  31.430  31.100  1.00  0.00           H
ATOM   1829  CG  PHE A 110      44.230  31.830  30.920  1.00  0.00           C
ATOM   1830  CD1 PHE A 110      43.850  30.630  31.540  1.00  0.00           C
ATOM   1831  HD1 PHE A 110      44.650  29.970  31.820  1.00  0.00           H
ATOM   1832  CE1 PHE A 110      42.520  30.420  31.910  1.00  0.00           C
ATOM   1833  HE1 PHE A 110      42.280  29.460  32.360  1.00  0.00           H
ATOM   1834  CZ  PHE A 110      41.570  31.440  31.760  1.00  0.00           C
ATOM   1835  HZ  PHE A 110      40.520  31.250  31.890  1.00  0.00           H
ATOM   1836  CE2 PHE A 110      41.920  32.600  31.050  1.00  0.00           C
ATOM   1837  HE2 PHE A 110      41.200  33.370  30.820  1.00  0.00           H
ATOM   1838  CD2 PHE A 110      43.260  32.800  30.670  1.00  0.00           C
ATOM   1839  HD2 PHE A 110      43.500  33.710  30.140  1.00  0.00           H
ATOM   1840  C   PHE A 110      45.020  32.590  28.120  1.00  0.00           C
ATOM   1841  O   PHE A 110      44.050  32.040  27.620  1.00  0.00           O
ATOM   1842  N   ALA A 111      45.410  33.830  27.770  1.00  0.00           N
ATOM   1843  H   ALA A 111      46.300  34.150  28.100  1.00  0.00           H
ATOM   1844  CA  ALA A 111      44.720  34.680  26.830  1.00  0.00           C
ATOM   1845  HA  ALA A 111      43.640  34.700  26.980  1.00  0.00           H
ATOM   1846  CB  ALA A 111      45.230  36.120  26.840  1.00  0.00           C
ATOM   1847  HB1 ALA A 111      45.110  36.510  27.850  1.00  0.00           H
ATOM   1848  HB2 ALA A 111      46.280  36.190  26.560  1.00  0.00           H
ATOM   1849  HB3 ALA A 111      44.570  36.690  26.190  1.00  0.00           H
ATOM   1850  C   ALA A 111      44.780  34.130  25.420  1.00  0.00           C
ATOM   1851  O   ALA A 111      43.790  34.210  24.700  1.00  0.00           O
ATOM   1852  N   GLU A 112      45.910  33.550  25.000  1.00  0.00           N
ATOM   1853  H   GLU A 112      46.690  33.660  25.640  1.00  0.00           H
ATOM   1854  CA  GLU A 112      46.020  32.900  23.710  1.00  0.00           C
ATOM   1855  HA  GLU A 112      45.640  33.600  22.970  1.00  0.00           H
ATOM   1856  CB  GLU A 112      47.490  32.540  23.500  1.00  0.00           C
ATOM   1857  HB1 GLU A 112      47.430  32.010  22.550  1.00  0.00           H
ATOM   1858  HB2 GLU A 112      47.800  31.810  24.260  1.00  0.00           H
ATOM   1859  CG  GLU A 112      48.400  33.760  23.430  1.00  0.00           C
ATOM   1860  HG1 GLU A 112      48.590  34.160  24.430  1.00  0.00           H
ATOM   1861  HG2 GLU A 112      47.880  34.530  22.860  1.00  0.00           H
ATOM   1862  CD  GLU A 112      49.780  33.510  22.840  1.00  0.00           C
ATOM   1863  OE1 GLU A 112      50.160  34.250  21.910  1.00  0.00           O
ATOM   1864  OE2 GLU A 112      50.550  32.730  23.450  1.00  0.00           O
ATOM   1865  C   GLU A 112      45.160  31.660  23.630  1.00  0.00           C
ATOM   1866  O   GLU A 112      44.540  31.400  22.600  1.00  0.00           O
ATOM   1867  N   ALA A 113      44.970  30.880  24.700  1.00  0.00           N
ATOM   1868  H   ALA A 113      45.360  31.130  25.600  1.00  0.00           H
ATOM   1869  CA  ALA A 113      44.140  29.690  24.740  1.00  0.00           C
ATOM   1870  HA  ALA A 113      44.110  29.190  23.770  1.00  0.00           H
ATOM   1871  CB  ALA A 113      44.470  28.790  25.920  1.00  0.00           C
ATOM   1872  HB1 ALA A 113      43.640  28.100  26.040  1.00  0.00           H
ATOM   1873  HB2 ALA A 113      45.340  28.190  25.650  1.00  0.00           H
ATOM   1874  HB3 ALA A 113      44.680  29.290  26.870  1.00  0.00           H
ATOM   1875  C   ALA A 113      42.680  30.110  24.840  1.00  0.00           C
ATOM   1876  O   ALA A 113      41.840  29.410  24.290  1.00  0.00           O
ATOM   1877  N   GLU A 114      42.350  31.250  25.460  1.00  0.00           N
ATOM   1878  H   GLU A 114      42.990  31.730  26.080  1.00  0.00           H
ATOM   1879  CA  GLU A 114      41.020  31.780  25.280  1.00  0.00           C
ATOM   1880  HA  GLU A 114      40.320  31.010  25.590  1.00  0.00           H
ATOM   1881  CB  GLU A 114      40.840  32.940  26.260  1.00  0.00           C
ATOM   1882  HB1 GLU A 114      40.160  33.710  25.910  1.00  0.00           H
ATOM   1883  HB2 GLU A 114      41.790  33.480  26.280  1.00  0.00           H
ATOM   1884  CG  GLU A 114      40.640  32.600  27.740  1.00  0.00           C
ATOM   1885  HG1 GLU A 114      40.950  33.450  28.330  1.00  0.00           H
ATOM   1886  HG2 GLU A 114      41.160  31.660  27.920  1.00  0.00           H
ATOM   1887  CD  GLU A 114      39.160  32.420  28.050  1.00  0.00           C
ATOM   1888  OE1 GLU A 114      38.470  33.420  28.330  1.00  0.00           O
ATOM   1889  OE2 GLU A 114      38.690  31.270  28.210  1.00  0.00           O
ATOM   1890  C   GLU A 114      40.710  32.200  23.850  1.00  0.00           C
ATOM   1891  O   GLU A 114      39.640  31.790  23.400  1.00  0.00           O
ATOM   1892  N   ARG A 115      41.670  32.780  23.110  1.00  0.00           N
ATOM   1893  H   ARG A 115      42.560  32.960  23.560  1.00  0.00           H
ATOM   1894  CA  ARG A 115      41.510  32.980  21.690  1.00  0.00           C
ATOM   1895  HA  ARG A 115      40.590  33.560  21.640  1.00  0.00           H
ATOM   1896  CB  ARG A 115      42.670  33.820  21.160  1.00  0.00           C
ATOM   1897  HB1 ARG A 115      42.880  33.490  20.140  1.00  0.00           H
ATOM   1898  HB2 ARG A 115      43.530  33.770  21.830  1.00  0.00           H
ATOM   1899  CG  ARG A 115      42.330  35.300  21.070  1.00  0.00           C
ATOM   1900  HG1 ARG A 115      41.580  35.390  20.290  1.00  0.00           H
ATOM   1901  HG2 ARG A 115      43.090  35.880  20.550  1.00  0.00           H
ATOM   1902  CD  ARG A 115      41.920  36.010  22.360  1.00  0.00           C
ATOM   1903  HD1 ARG A 115      42.280  35.390  23.180  1.00  0.00           H
ATOM   1904  HD2 ARG A 115      40.840  36.100  22.400  1.00  0.00           H
ATOM   1905  NE  ARG A 115      42.450  37.360  22.490  1.00  0.00           N
ATOM   1906  HE  ARG A 115      42.900  37.700  21.650  1.00  0.00           H
ATOM   1907  CZ  ARG A 115      42.550  38.080  23.620  1.00  0.00           C
ATOM   1908  NH1 ARG A 115      41.920  37.710  24.740  1.00  0.00           N
ATOM   1909 1HH1 ARG A 115      41.430  36.820  24.730  1.00  0.00           H
ATOM   1910 2HH1 ARG A 115      41.880  38.310  25.550  1.00  0.00           H
ATOM   1911  NH2 ARG A 115      43.190  39.260  23.580  1.00  0.00           N
ATOM   1912 1HH2 ARG A 115      43.540  39.680  22.730  1.00  0.00           H
ATOM   1913 2HH2 ARG A 115      43.250  39.830  24.410  1.00  0.00           H
ATOM   1914  C   ARG A 115      41.320  31.730  20.840  1.00  0.00           C
ATOM   1915  O   ARG A 115      40.590  31.770  19.850  1.00  0.00           O
ATOM   1916  N   GLU A 116      41.960  30.620  21.220  1.00  0.00           N
ATOM   1917  H   GLU A 116      42.510  30.750  22.050  1.00  0.00           H
ATOM   1918  CA  GLU A 116      41.620  29.300  20.740  1.00  0.00           C
ATOM   1919  HA  GLU A 116      41.570  29.370  19.660  1.00  0.00           H
ATOM   1920  CB  GLU A 116      42.740  28.330  21.100  1.00  0.00           C
ATOM   1921  HB1 GLU A 116      42.340  27.360  21.420  1.00  0.00           H
ATOM   1922  HB2 GLU A 116      43.350  28.790  21.880  1.00  0.00           H
ATOM   1923  CG  GLU A 116      43.810  27.950  20.080  1.00  0.00           C
ATOM   1924  HG1 GLU A 116      44.450  27.200  20.540  1.00  0.00           H
ATOM   1925  HG2 GLU A 116      44.350  28.840  19.740  1.00  0.00           H
ATOM   1926  CD  GLU A 116      43.200  27.360  18.820  1.00  0.00           C
ATOM   1927  OE1 GLU A 116      43.330  27.900  17.700  1.00  0.00           O
ATOM   1928  OE2 GLU A 116      42.440  26.370  18.950  1.00  0.00           O
ATOM   1929  C   GLU A 116      40.270  28.750  21.180  1.00  0.00           C
ATOM   1930  O   GLU A 116      39.540  28.150  20.390  1.00  0.00           O
ATOM   1931  N   ARG A 117      39.840  28.970  22.430  1.00  0.00           N
ATOM   1932  H   ARG A 117      40.500  29.420  23.050  1.00  0.00           H
ATOM   1933  CA  ARG A 117      38.560  28.580  22.980  1.00  0.00           C
ATOM   1934  HA  ARG A 117      38.560  27.490  22.910  1.00  0.00           H
ATOM   1935  CB  ARG A 117      38.500  28.940  24.460  1.00  0.00           C
ATOM   1936  HB1 ARG A 117      38.140  29.960  24.560  1.00  0.00           H
ATOM   1937  HB2 ARG A 117      39.510  28.840  24.850  1.00  0.00           H
ATOM   1938  CG  ARG A 117      37.580  28.100  25.340  1.00  0.00           C
ATOM   1939  HG1 ARG A 117      37.790  27.070  25.050  1.00  0.00           H
ATOM   1940  HG2 ARG A 117      36.530  28.340  25.160  1.00  0.00           H
ATOM   1941  CD  ARG A 117      37.930  28.240  26.820  1.00  0.00           C
ATOM   1942  HD1 ARG A 117      37.080  27.820  27.360  1.00  0.00           H
ATOM   1943  HD2 ARG A 117      37.970  29.240  27.250  1.00  0.00           H
ATOM   1944  NE  ARG A 117      39.010  27.360  27.250  1.00  0.00           N
ATOM   1945  HE  ARG A 117      38.790  26.380  27.130  1.00  0.00           H
ATOM   1946  CZ  ARG A 117      40.200  27.570  27.830  1.00  0.00           C
ATOM   1947  NH1 ARG A 117      40.570  28.770  28.310  1.00  0.00           N
ATOM   1948 1HH1 ARG A 117      39.840  29.470  28.290  1.00  0.00           H
ATOM   1949 2HH1 ARG A 117      41.500  29.110  28.470  1.00  0.00           H
ATOM   1950  NH2 ARG A 117      41.070  26.550  27.920  1.00  0.00           N
ATOM   1951 1HH2 ARG A 117      40.750  25.600  27.840  1.00  0.00           H
ATOM   1952 2HH2 ARG A 117      41.900  26.600  28.490  1.00  0.00           H
ATOM   1953  C   ARG A 117      37.370  29.040  22.160  1.00  0.00           C
ATOM   1954  O   ARG A 117      36.380  28.350  21.890  1.00  0.00           O
ATOM   1955  N   GLU A 118      37.580  30.240  21.620  1.00  0.00           N
ATOM   1956  H   GLU A 118      38.400  30.710  21.980  1.00  0.00           H
ATOM   1957  CA  GLU A 118      36.640  30.940  20.770  1.00  0.00           C
ATOM   1958  HA  GLU A 118      35.680  30.860  21.280  1.00  0.00           H
ATOM   1959  CB  GLU A 118      37.080  32.400  20.750  1.00  0.00           C
ATOM   1960  HB1 GLU A 118      38.060  32.490  20.280  1.00  0.00           H
ATOM   1961  HB2 GLU A 118      37.130  32.710  21.790  1.00  0.00           H
ATOM   1962  CG  GLU A 118      36.070  33.300  20.030  1.00  0.00           C
ATOM   1963  HG1 GLU A 118      35.740  32.830  19.110  1.00  0.00           H
ATOM   1964  HG2 GLU A 118      36.760  34.110  19.800  1.00  0.00           H
ATOM   1965  CD  GLU A 118      34.900  33.640  20.950  1.00  0.00           C
ATOM   1966  OE1 GLU A 118      34.720  34.780  21.420  1.00  0.00           O
ATOM   1967  OE2 GLU A 118      34.140  32.680  21.160  1.00  0.00           O
ATOM   1968  C   GLU A 118      36.680  30.330  19.370  1.00  0.00           C
ATOM   1969  O   GLU A 118      35.630  29.990  18.820  1.00  0.00           O
ATOM   1970  N   ARG A 119      37.800  29.870  18.830  1.00  0.00           N
ATOM   1971  H   ARG A 119      38.660  30.130  19.290  1.00  0.00           H
ATOM   1972  CA  ARG A 119      37.960  29.210  17.540  1.00  0.00           C
ATOM   1973  HA  ARG A 119      37.520  29.830  16.760  1.00  0.00           H
ATOM   1974  CB  ARG A 119      39.390  28.900  17.110  1.00  0.00           C
ATOM   1975  HB1 ARG A 119      39.620  28.130  17.850  1.00  0.00           H
ATOM   1976  HB2 ARG A 119      39.990  29.810  17.190  1.00  0.00           H
ATOM   1977  CG  ARG A 119      39.440  28.190  15.760  1.00  0.00           C
ATOM   1978  HG1 ARG A 119      39.150  28.990  15.070  1.00  0.00           H
ATOM   1979  HG2 ARG A 119      38.780  27.350  15.580  1.00  0.00           H
ATOM   1980  CD  ARG A 119      40.880  27.850  15.400  1.00  0.00           C
ATOM   1981  HD1 ARG A 119      41.580  28.650  15.650  1.00  0.00           H
ATOM   1982  HD2 ARG A 119      40.870  27.560  14.350  1.00  0.00           H
ATOM   1983  NE  ARG A 119      41.200  26.730  16.300  1.00  0.00           N
ATOM   1984  HE  ARG A 119      41.680  26.980  17.150  1.00  0.00           H
ATOM   1985  CZ  ARG A 119      41.060  25.410  16.130  1.00  0.00           C
ATOM   1986  NH1 ARG A 119      40.600  24.810  15.030  1.00  0.00           N
ATOM   1987 1HH1 ARG A 119      40.520  25.330  14.170  1.00  0.00           H
ATOM   1988 2HH1 ARG A 119      40.470  23.810  15.010  1.00  0.00           H
ATOM   1989  NH2 ARG A 119      41.460  24.680  17.190  1.00  0.00           N
ATOM   1990 1HH2 ARG A 119      41.890  25.200  17.940  1.00  0.00           H
ATOM   1991 2HH2 ARG A 119      41.450  23.670  17.240  1.00  0.00           H
ATOM   1992  C   ARG A 119      37.160  27.920  17.560  1.00  0.00           C
ATOM   1993  O   ARG A 119      36.530  27.570  16.570  1.00  0.00           O
ATOM   1994  N   ARG A 120      37.190  27.170  18.670  1.00  0.00           N
ATOM   1995  H   ARG A 120      37.790  27.420  19.440  1.00  0.00           H
ATOM   1996  CA  ARG A 120      36.480  25.910  18.780  1.00  0.00           C
ATOM   1997  HA  ARG A 120      36.600  25.420  17.820  1.00  0.00           H
ATOM   1998  CB  ARG A 120      37.140  25.050  19.850  1.00  0.00           C
ATOM   1999  HB1 ARG A 120      36.570  24.140  20.040  1.00  0.00           H
ATOM   2000  HB2 ARG A 120      37.230  25.770  20.670  1.00  0.00           H
ATOM   2001  CG  ARG A 120      38.560  24.690  19.420  1.00  0.00           C
ATOM   2002  HG1 ARG A 120      39.160  25.570  19.230  1.00  0.00           H
ATOM   2003  HG2 ARG A 120      38.560  23.960  18.610  1.00  0.00           H
ATOM   2004  CD  ARG A 120      39.350  24.020  20.540  1.00  0.00           C
ATOM   2005  HD1 ARG A 120      39.220  22.940  20.410  1.00  0.00           H
ATOM   2006  HD2 ARG A 120      39.000  24.340  21.530  1.00  0.00           H
ATOM   2007  NE  ARG A 120      40.780  24.310  20.430  1.00  0.00           N
ATOM   2008  HE  ARG A 120      41.020  25.020  19.760  1.00  0.00           H
ATOM   2009  CZ  ARG A 120      41.780  23.890  21.210  1.00  0.00           C
ATOM   2010  NH1 ARG A 120      41.550  22.990  22.180  1.00  0.00           N
ATOM   2011 1HH1 ARG A 120      40.600  22.710  22.380  1.00  0.00           H
ATOM   2012 2HH1 ARG A 120      42.280  22.620  22.760  1.00  0.00           H
ATOM   2013  NH2 ARG A 120      42.970  24.470  20.960  1.00  0.00           N
ATOM   2014 1HH2 ARG A 120      43.090  25.090  20.170  1.00  0.00           H
ATOM   2015 2HH2 ARG A 120      43.790  24.250  21.500  1.00  0.00           H
ATOM   2016  C   ARG A 120      34.970  25.990  18.980  1.00  0.00           C
ATOM   2017  O   ARG A 120      34.250  25.000  18.890  1.00  0.00           O
ATOM   2018  N   GLY A 121      34.470  27.170  19.350  1.00  0.00           N
ATOM   2019  H   GLY A 121      35.090  27.970  19.350  1.00  0.00           H
ATOM   2020  CA  GLY A 121      33.100  27.350  19.790  1.00  0.00           C
ATOM   2021  HA1 GLY A 121      32.400  26.820  19.140  1.00  0.00           H
ATOM   2022  HA2 GLY A 121      32.800  28.400  19.770  1.00  0.00           H
ATOM   2023  C   GLY A 121      32.960  26.860  21.220  1.00  0.00           C
ATOM   2024  O   GLY A 121      32.010  26.120  21.480  1.00  0.00           O
ATOM   2025  N   GLU A 122      33.910  27.160  22.110  1.00  0.00           N
ATOM   2026  H   GLU A 122      34.570  27.870  21.820  1.00  0.00           H
ATOM   2027  CA  GLU A 122      33.840  26.720  23.490  1.00  0.00           C
ATOM   2028  HA  GLU A 122      32.940  26.120  23.640  1.00  0.00           H
ATOM   2029  CB  GLU A 122      35.030  25.890  23.950  1.00  0.00           C
ATOM   2030  HB1 GLU A 122      35.170  25.920  25.030  1.00  0.00           H
ATOM   2031  HB2 GLU A 122      35.900  26.300  23.430  1.00  0.00           H
ATOM   2032  CG  GLU A 122      34.920  24.460  23.430  1.00  0.00           C
ATOM   2033  HG1 GLU A 122      34.860  24.480  22.340  1.00  0.00           H
ATOM   2034  HG2 GLU A 122      33.960  24.020  23.670  1.00  0.00           H
ATOM   2035  CD  GLU A 122      36.030  23.480  23.800  1.00  0.00           C
ATOM   2036  OE1 GLU A 122      35.980  23.050  24.970  1.00  0.00           O
ATOM   2037  OE2 GLU A 122      36.910  23.230  22.950  1.00  0.00           O
ATOM   2038  C   GLU A 122      33.580  27.940  24.360  1.00  0.00           C
ATOM   2039  O   GLU A 122      33.890  29.080  24.040  1.00  0.00           O
ATOM   2040  N   PRO A 123      32.950  27.740  25.520  1.00  0.00           N
ATOM   2041  CD  PRO A 123      32.390  26.470  25.960  1.00  0.00           C
ATOM   2042  HD1 PRO A 123      33.080  25.640  25.800  1.00  0.00           H
ATOM   2043  HD2 PRO A 123      31.520  26.280  25.340  1.00  0.00           H
ATOM   2044  CG  PRO A 123      31.790  26.720  27.350  1.00  0.00           C
ATOM   2045  HG1 PRO A 123      32.430  26.380  28.160  1.00  0.00           H
ATOM   2046  HG2 PRO A 123      30.770  26.350  27.360  1.00  0.00           H
ATOM   2047  CB  PRO A 123      31.560  28.230  27.350  1.00  0.00           C
ATOM   2048  HB1 PRO A 123      31.760  28.620  28.350  1.00  0.00           H
ATOM   2049  HB2 PRO A 123      30.520  28.430  27.100  1.00  0.00           H
ATOM   2050  CA  PRO A 123      32.640  28.810  26.440  1.00  0.00           C
ATOM   2051  HA  PRO A 123      32.210  29.680  25.950  1.00  0.00           H
ATOM   2052  C   PRO A 123      33.880  29.370  27.130  1.00  0.00           C
ATOM   2053  O   PRO A 123      34.700  28.550  27.510  1.00  0.00           O
ATOM   2054  N   SER A 124      34.110  30.690  27.210  1.00  0.00           N
ATOM   2055  H   SER A 124      33.370  31.340  26.990  1.00  0.00           H
ATOM   2056  CA  SER A 124      35.200  31.340  27.900  1.00  0.00           C
ATOM   2057  HA  SER A 124      36.220  31.140  27.570  1.00  0.00           H
ATOM   2058  CB  SER A 124      34.990  32.840  27.720  1.00  0.00           C
ATOM   2059  HB1 SER A 124      33.950  33.130  27.830  1.00  0.00           H
ATOM   2060  HB2 SER A 124      35.270  33.170  26.720  1.00  0.00           H
ATOM   2061  OG  SER A 124      35.810  33.670  28.510  1.00  0.00           O
ATOM   2062  HG  SER A 124      36.640  33.640  28.040  1.00  0.00           H
ATOM   2063  C   SER A 124      35.220  31.130  29.410  1.00  0.00           C
ATOM   2064  O   SER A 124      34.210  31.110  30.110  1.00  0.00           O
ATOM   2065  N   LEU A 125      36.450  30.970  29.910  1.00  0.00           N
ATOM   2066  H   LEU A 125      37.220  31.170  29.280  1.00  0.00           H
ATOM   2067  CA  LEU A 125      36.670  30.840  31.330  1.00  0.00           C
ATOM   2068  HA  LEU A 125      35.930  30.130  31.700  1.00  0.00           H
ATOM   2069  CB  LEU A 125      38.050  30.250  31.580  1.00  0.00           C
ATOM   2070  HB1 LEU A 125      38.370  30.270  32.620  1.00  0.00           H
ATOM   2071  HB2 LEU A 125      38.790  30.870  31.070  1.00  0.00           H
ATOM   2072  CG  LEU A 125      38.270  28.870  30.980  1.00  0.00           C
ATOM   2073  HG  LEU A 125      38.200  28.930  29.890  1.00  0.00           H
ATOM   2074  CD1 LEU A 125      39.630  28.340  31.440  1.00  0.00           C
ATOM   2075 1HD1 LEU A 125      39.780  28.320  32.510  1.00  0.00           H
ATOM   2076 2HD1 LEU A 125      39.720  27.310  31.100  1.00  0.00           H
ATOM   2077 3HD1 LEU A 125      40.410  29.050  31.170  1.00  0.00           H
ATOM   2078  CD2 LEU A 125      37.180  27.870  31.340  1.00  0.00           C
ATOM   2079 1HD2 LEU A 125      36.900  27.870  32.390  1.00  0.00           H
ATOM   2080 2HD2 LEU A 125      36.260  28.110  30.790  1.00  0.00           H
ATOM   2081 3HD2 LEU A 125      37.380  26.820  31.110  1.00  0.00           H
ATOM   2082  C   LEU A 125      36.430  32.110  32.140  1.00  0.00           C
ATOM   2083  O   LEU A 125      36.040  32.050  33.300  1.00  0.00           O
ATOM   2084  N   ILE A 126      36.510  33.290  31.520  1.00  0.00           N
ATOM   2085  H   ILE A 126      36.970  33.330  30.620  1.00  0.00           H
ATOM   2086  CA  ILE A 126      36.130  34.570  32.100  1.00  0.00           C
ATOM   2087  HA  ILE A 126      36.340  34.550  33.170  1.00  0.00           H
ATOM   2088  CB  ILE A 126      36.890  35.660  31.360  1.00  0.00           C
ATOM   2089  HB  ILE A 126      36.640  35.750  30.300  1.00  0.00           H
ATOM   2090  CG2 ILE A 126      36.600  37.050  31.900  1.00  0.00           C
ATOM   2091 1HG2 ILE A 126      37.340  37.780  31.570  1.00  0.00           H
ATOM   2092 2HG2 ILE A 126      35.720  37.510  31.440  1.00  0.00           H
ATOM   2093 3HG2 ILE A 126      36.530  37.100  32.990  1.00  0.00           H
ATOM   2094  CG1 ILE A 126      38.390  35.370  31.450  1.00  0.00           C
ATOM   2095 1HG1 ILE A 126      39.030  36.170  31.080  1.00  0.00           H
ATOM   2096 2HG1 ILE A 126      38.670  34.470  30.900  1.00  0.00           H
ATOM   2097  CD  ILE A 126      38.970  35.070  32.830  1.00  0.00           C
ATOM   2098  HD1 ILE A 126      40.030  35.340  32.910  1.00  0.00           H
ATOM   2099  HD2 ILE A 126      38.300  35.580  33.520  1.00  0.00           H
ATOM   2100  HD3 ILE A 126      38.900  34.010  33.080  1.00  0.00           H
ATOM   2101  C   ILE A 126      34.620  34.710  32.260  1.00  0.00           C
ATOM   2102  O   ILE A 126      34.120  35.270  33.240  1.00  0.00           O
ATOM   2103  N   ALA A 127      33.890  34.110  31.320  1.00  0.00           N
ATOM   2104  H   ALA A 127      34.480  33.600  30.670  1.00  0.00           H
ATOM   2105  CA  ALA A 127      32.450  34.160  31.330  1.00  0.00           C
ATOM   2106  HA  ALA A 127      32.190  35.200  31.550  1.00  0.00           H
ATOM   2107  CB  ALA A 127      31.850  33.840  29.960  1.00  0.00           C
ATOM   2108  HB1 ALA A 127      32.180  32.850  29.660  1.00  0.00           H
ATOM   2109  HB2 ALA A 127      30.770  33.990  29.960  1.00  0.00           H
ATOM   2110  HB3 ALA A 127      32.220  34.490  29.170  1.00  0.00           H
ATOM   2111  C   ALA A 127      31.980  33.130  32.340  1.00  0.00           C
ATOM   2112  O   ALA A 127      31.010  33.380  33.070  1.00  0.00           O
ATOM   2113  N   LEU A 128      32.690  32.000  32.440  1.00  0.00           N
ATOM   2114  H   LEU A 128      33.220  31.670  31.650  1.00  0.00           H
ATOM   2115  CA  LEU A 128      32.520  31.050  33.520  1.00  0.00           C
ATOM   2116  HA  LEU A 128      31.470  30.770  33.610  1.00  0.00           H
ATOM   2117  CB  LEU A 128      33.370  29.810  33.220  1.00  0.00           C
ATOM   2118  HB1 LEU A 128      34.390  30.120  33.430  1.00  0.00           H
ATOM   2119  HB2 LEU A 128      33.330  29.580  32.160  1.00  0.00           H
ATOM   2120  CG  LEU A 128      33.190  28.600  34.130  1.00  0.00           C
ATOM   2121  HG  LEU A 128      33.380  28.920  35.160  1.00  0.00           H
ATOM   2122  CD1 LEU A 128      31.820  27.940  34.040  1.00  0.00           C
ATOM   2123 1HD1 LEU A 128      31.160  28.740  34.360  1.00  0.00           H
ATOM   2124 2HD1 LEU A 128      31.680  27.680  32.990  1.00  0.00           H
ATOM   2125 3HD1 LEU A 128      31.590  27.080  34.660  1.00  0.00           H
ATOM   2126  CD2 LEU A 128      34.260  27.570  33.790  1.00  0.00           C
ATOM   2127 1HD2 LEU A 128      34.100  26.620  34.310  1.00  0.00           H
ATOM   2128 2HD2 LEU A 128      34.190  27.360  32.720  1.00  0.00           H
ATOM   2129 3HD2 LEU A 128      35.210  28.080  33.980  1.00  0.00           H
ATOM   2130  C   LEU A 128      32.770  31.660  34.890  1.00  0.00           C
ATOM   2131  O   LEU A 128      32.020  31.410  35.830  1.00  0.00           O
ATOM   2132  N   LEU A 129      33.800  32.480  35.090  1.00  0.00           N
ATOM   2133  H   LEU A 129      34.380  32.640  34.270  1.00  0.00           H
ATOM   2134  CA  LEU A 129      34.080  33.200  36.320  1.00  0.00           C
ATOM   2135  HA  LEU A 129      34.120  32.460  37.120  1.00  0.00           H
ATOM   2136  CB  LEU A 129      35.550  33.600  36.210  1.00  0.00           C
ATOM   2137  HB1 LEU A 129      35.580  34.290  35.370  1.00  0.00           H
ATOM   2138  HB2 LEU A 129      36.060  32.640  36.140  1.00  0.00           H
ATOM   2139  CG  LEU A 129      36.130  34.280  37.450  1.00  0.00           C
ATOM   2140  HG  LEU A 129      35.580  35.200  37.650  1.00  0.00           H
ATOM   2141  CD1 LEU A 129      36.030  33.500  38.760  1.00  0.00           C
ATOM   2142 1HD1 LEU A 129      35.010  33.610  39.130  1.00  0.00           H
ATOM   2143 2HD1 LEU A 129      36.220  32.440  38.580  1.00  0.00           H
ATOM   2144 3HD1 LEU A 129      36.610  33.950  39.560  1.00  0.00           H
ATOM   2145  CD2 LEU A 129      37.620  34.410  37.110  1.00  0.00           C
ATOM   2146 1HD2 LEU A 129      38.030  35.100  37.850  1.00  0.00           H
ATOM   2147 2HD2 LEU A 129      38.180  33.480  37.230  1.00  0.00           H
ATOM   2148 3HD2 LEU A 129      37.730  34.800  36.110  1.00  0.00           H
ATOM   2149  C   LEU A 129      33.040  34.270  36.600  1.00  0.00           C
ATOM   2150  O   LEU A 129      32.730  34.480  37.770  1.00  0.00           O
ATOM   2151  N   SER A 130      32.550  34.910  35.540  1.00  0.00           N
ATOM   2152  H   SER A 130      33.150  34.810  34.740  1.00  0.00           H
ATOM   2153  CA  SER A 130      31.590  36.000  35.660  1.00  0.00           C
ATOM   2154  HA  SER A 130      31.940  36.630  36.470  1.00  0.00           H
ATOM   2155  CB  SER A 130      31.570  36.830  34.380  1.00  0.00           C
ATOM   2156  HB1 SER A 130      30.930  37.690  34.590  1.00  0.00           H
ATOM   2157  HB2 SER A 130      31.230  36.180  33.570  1.00  0.00           H
ATOM   2158  OG  SER A 130      32.780  37.500  34.090  1.00  0.00           O
ATOM   2159  HG  SER A 130      33.430  36.820  33.940  1.00  0.00           H
ATOM   2160  C   SER A 130      30.200  35.500  36.000  1.00  0.00           C
ATOM   2161  O   SER A 130      29.750  35.630  37.140  1.00  0.00           O
ATOM   2162  N   ASN A 131      29.600  34.710  35.110  1.00  0.00           N
ATOM   2163  H   ASN A 131      30.140  34.350  34.330  1.00  0.00           H
ATOM   2164  CA  ASN A 131      28.190  34.420  35.160  1.00  0.00           C
ATOM   2165  HA  ASN A 131      27.640  35.350  35.310  1.00  0.00           H
ATOM   2166  CB  ASN A 131      27.760  33.790  33.830  1.00  0.00           C
ATOM   2167  HB1 ASN A 131      28.270  32.840  33.660  1.00  0.00           H
ATOM   2168  HB2 ASN A 131      28.060  34.400  32.980  1.00  0.00           H
ATOM   2169  CG  ASN A 131      26.270  33.630  33.590  1.00  0.00           C
ATOM   2170  OD1 ASN A 131      25.640  34.560  33.100  1.00  0.00           O
ATOM   2171  ND2 ASN A 131      25.710  32.470  33.960  1.00  0.00           N
ATOM   2172 1HD2 ASN A 131      26.360  31.920  34.490  1.00  0.00           H
ATOM   2173 2HD2 ASN A 131      24.700  32.440  34.040  1.00  0.00           H
ATOM   2174  C   ASN A 131      27.820  33.490  36.310  1.00  0.00           C
ATOM   2175  O   ASN A 131      26.640  33.520  36.640  1.00  0.00           O
ATOM   2176  N   SER A 132      28.740  32.730  36.920  1.00  0.00           N
ATOM   2177  H   SER A 132      29.710  32.830  36.680  1.00  0.00           H
ATOM   2178  CA  SER A 132      28.390  31.900  38.050  1.00  0.00           C
ATOM   2179  HA  SER A 132      27.470  31.350  37.830  1.00  0.00           H
ATOM   2180  CB  SER A 132      29.470  30.830  38.240  1.00  0.00           C
ATOM   2181  HB1 SER A 132      29.410  30.150  37.390  1.00  0.00           H
ATOM   2182  HB2 SER A 132      29.200  30.250  39.120  1.00  0.00           H
ATOM   2183  OG  SER A 132      30.780  31.350  38.300  1.00  0.00           O
ATOM   2184  HG  SER A 132      31.220  31.240  37.460  1.00  0.00           H
ATOM   2185  C   SER A 132      28.150  32.690  39.330  1.00  0.00           C
ATOM   2186  O   SER A 132      27.300  32.350  40.150  1.00  0.00           O
ATOM   2187  N   TYR A 133      28.930  33.730  39.630  1.00  0.00           N
ATOM   2188  H   TYR A 133      29.540  34.040  38.890  1.00  0.00           H
ATOM   2189  CA  TYR A 133      28.830  34.590  40.800  1.00  0.00           C
ATOM   2190  HA  TYR A 133      28.930  33.970  41.690  1.00  0.00           H
ATOM   2191  CB  TYR A 133      29.830  35.740  40.730  1.00  0.00           C
ATOM   2192  HB1 TYR A 133      29.900  36.210  39.750  1.00  0.00           H
ATOM   2193  HB2 TYR A 133      30.860  35.390  40.820  1.00  0.00           H
ATOM   2194  CG  TYR A 133      29.630  36.730  41.850  1.00  0.00           C
ATOM   2195  CD1 TYR A 133      30.060  36.400  43.150  1.00  0.00           C
ATOM   2196  HD1 TYR A 133      30.530  35.450  43.340  1.00  0.00           H
ATOM   2197  CE1 TYR A 133      29.790  37.250  44.240  1.00  0.00           C
ATOM   2198  HE1 TYR A 133      30.120  36.950  45.230  1.00  0.00           H
ATOM   2199  CZ  TYR A 133      29.020  38.410  44.080  1.00  0.00           C
ATOM   2200  OH  TYR A 133      28.550  39.120  45.140  1.00  0.00           O
ATOM   2201  HH  TYR A 133      27.760  39.640  44.950  1.00  0.00           H
ATOM   2202  CE2 TYR A 133      28.600  38.760  42.780  1.00  0.00           C
ATOM   2203  HE2 TYR A 133      27.960  39.630  42.710  1.00  0.00           H
ATOM   2204  CD2 TYR A 133      28.890  37.900  41.710  1.00  0.00           C
ATOM   2205  HD2 TYR A 133      28.610  38.180  40.700  1.00  0.00           H
ATOM   2206  C   TYR A 133      27.420  35.160  40.810  1.00  0.00           C
ATOM   2207  O   TYR A 133      26.740  35.040  41.830  1.00  0.00           O
ATOM   2208  N   TYR A 134      27.010  35.700  39.660  1.00  0.00           N
ATOM   2209  H   TYR A 134      27.720  35.620  38.950  1.00  0.00           H
ATOM   2210  CA  TYR A 134      25.690  36.200  39.330  1.00  0.00           C
ATOM   2211  HA  TYR A 134      25.230  36.680  40.190  1.00  0.00           H
ATOM   2212  CB  TYR A 134      25.840  37.250  38.240  1.00  0.00           C
ATOM   2213  HB1 TYR A 134      24.860  37.600  37.940  1.00  0.00           H
ATOM   2214  HB2 TYR A 134      26.320  36.770  37.390  1.00  0.00           H
ATOM   2215  CG  TYR A 134      26.630  38.470  38.660  1.00  0.00           C
ATOM   2216  CD1 TYR A 134      27.780  38.850  37.950  1.00  0.00           C
ATOM   2217  HD1 TYR A 134      28.080  38.330  37.060  1.00  0.00           H
ATOM   2218  CE1 TYR A 134      28.490  39.980  38.370  1.00  0.00           C
ATOM   2219  HE1 TYR A 134      29.460  40.170  37.920  1.00  0.00           H
ATOM   2220  CZ  TYR A 134      27.980  40.830  39.380  1.00  0.00           C
ATOM   2221  OH  TYR A 134      28.580  42.000  39.740  1.00  0.00           O
ATOM   2222  HH  TYR A 134      28.140  42.550  40.390  1.00  0.00           H
ATOM   2223  CE2 TYR A 134      26.790  40.440  40.020  1.00  0.00           C
ATOM   2224  HE2 TYR A 134      26.410  41.020  40.850  1.00  0.00           H
ATOM   2225  CD2 TYR A 134      26.150  39.230  39.730  1.00  0.00           C
ATOM   2226  HD2 TYR A 134      25.250  38.940  40.250  1.00  0.00           H
ATOM   2227  C   TYR A 134      24.610  35.170  39.060  1.00  0.00           C
ATOM   2228  O   TYR A 134      23.490  35.590  38.780  1.00  0.00           O
ATOM   2229  N   ASP A 135      24.860  33.880  39.270  1.00  0.00           N
ATOM   2230  H   ASP A 135      25.840  33.610  39.310  1.00  0.00           H
ATOM   2231  CA  ASP A 135      23.930  32.770  39.370  1.00  0.00           C
ATOM   2232  HA  ASP A 135      22.960  33.110  39.000  1.00  0.00           H
ATOM   2233  CB  ASP A 135      24.370  31.670  38.410  1.00  0.00           C
ATOM   2234  HB1 ASP A 135      25.370  31.390  38.750  1.00  0.00           H
ATOM   2235  HB2 ASP A 135      24.380  32.010  37.380  1.00  0.00           H
ATOM   2236  CG  ASP A 135      23.430  30.470  38.460  1.00  0.00           C
ATOM   2237  OD1 ASP A 135      22.200  30.660  38.440  1.00  0.00           O
ATOM   2238  OD2 ASP A 135      24.010  29.380  38.650  1.00  0.00           O
ATOM   2239  C   ASP A 135      23.720  32.210  40.770  1.00  0.00           C
ATOM   2240  O   ASP A 135      22.550  32.040  41.120  1.00  0.00           O
ATOM   2241  N   VAL A 136      24.740  32.040  41.610  1.00  0.00           N
ATOM   2242  H   VAL A 136      25.660  32.210  41.240  1.00  0.00           H
ATOM   2243  CA  VAL A 136      24.660  31.330  42.870  1.00  0.00           C
ATOM   2244  HA  VAL A 136      23.900  30.580  42.650  1.00  0.00           H
ATOM   2245  CB  VAL A 136      25.870  30.570  43.400  1.00  0.00           C
ATOM   2246  HB  VAL A 136      26.670  31.290  43.250  1.00  0.00           H
ATOM   2247  CG1 VAL A 136      25.830  29.970  44.810  1.00  0.00           C
ATOM   2248 1HG1 VAL A 136      25.200  29.090  44.860  1.00  0.00           H
ATOM   2249 2HG1 VAL A 136      26.880  29.770  45.040  1.00  0.00           H
ATOM   2250 3HG1 VAL A 136      25.500  30.730  45.520  1.00  0.00           H
ATOM   2251  CG2 VAL A 136      26.220  29.520  42.350  1.00  0.00           C
ATOM   2252 1HG2 VAL A 136      25.380  28.830  42.290  1.00  0.00           H
ATOM   2253 2HG2 VAL A 136      26.220  29.960  41.350  1.00  0.00           H
ATOM   2254 3HG2 VAL A 136      27.160  29.030  42.590  1.00  0.00           H
ATOM   2255  C   VAL A 136      24.190  32.330  43.930  1.00  0.00           C
ATOM   2256  O   VAL A 136      23.200  32.070  44.600  1.00  0.00           O
ATOM   2257  N   LEU A 137      24.880  33.470  44.060  1.00  0.00           N
ATOM   2258  H   LEU A 137      25.650  33.600  43.420  1.00  0.00           H
ATOM   2259  CA  LEU A 137      24.610  34.440  45.100  1.00  0.00           C
ATOM   2260  HA  LEU A 137      24.170  33.920  45.950  1.00  0.00           H
ATOM   2261  CB  LEU A 137      25.930  35.100  45.500  1.00  0.00           C
ATOM   2262  HB1 LEU A 137      25.700  35.920  46.180  1.00  0.00           H
ATOM   2263  HB2 LEU A 137      26.300  35.550  44.580  1.00  0.00           H
ATOM   2264  CG  LEU A 137      27.000  34.200  46.100  1.00  0.00           C
ATOM   2265  HG  LEU A 137      27.490  33.560  45.370  1.00  0.00           H
ATOM   2266  CD1 LEU A 137      28.130  35.070  46.640  1.00  0.00           C
ATOM   2267 1HD1 LEU A 137      28.920  34.390  46.950  1.00  0.00           H
ATOM   2268 2HD1 LEU A 137      28.500  35.690  45.810  1.00  0.00           H
ATOM   2269 3HD1 LEU A 137      27.920  35.760  47.460  1.00  0.00           H
ATOM   2270  CD2 LEU A 137      26.420  33.450  47.300  1.00  0.00           C
ATOM   2271 1HD2 LEU A 137      25.750  32.660  46.980  1.00  0.00           H
ATOM   2272 2HD2 LEU A 137      27.220  33.160  47.990  1.00  0.00           H
ATOM   2273 3HD2 LEU A 137      25.790  34.140  47.860  1.00  0.00           H
ATOM   2274  C   LEU A 137      23.510  35.450  44.800  1.00  0.00           C
ATOM   2275  O   LEU A 137      23.170  36.230  45.690  1.00  0.00           O
ATOM   2276  N   ASP A 138      22.830  35.380  43.660  1.00  0.00           N
ATOM   2277  H   ASP A 138      23.110  34.590  43.090  1.00  0.00           H
ATOM   2278  CA  ASP A 138      21.650  36.150  43.320  1.00  0.00           C
ATOM   2279  HA  ASP A 138      21.850  37.140  43.740  1.00  0.00           H
ATOM   2280  CB  ASP A 138      21.540  36.320  41.810  1.00  0.00           C
ATOM   2281  HB1 ASP A 138      21.190  35.440  41.270  1.00  0.00           H
ATOM   2282  HB2 ASP A 138      22.490  36.680  41.400  1.00  0.00           H
ATOM   2283  CG  ASP A 138      20.450  37.370  41.670  1.00  0.00           C
ATOM   2284  OD1 ASP A 138      19.230  37.100  41.630  1.00  0.00           O
ATOM   2285  OD2 ASP A 138      20.830  38.560  41.600  1.00  0.00           O
ATOM   2286  C   ASP A 138      20.400  35.640  44.030  1.00  0.00           C
ATOM   2287  O   ASP A 138      20.200  34.430  44.130  1.00  0.00           O
ATOM   2288  N   ASP A 139      19.650  36.550  44.650  1.00  0.00           N
ATOM   2289  H   ASP A 139      19.940  37.520  44.620  1.00  0.00           H
ATOM   2290  CA  ASP A 139      18.550  36.260  45.550  1.00  0.00           C
ATOM   2291  HA  ASP A 139      18.830  35.770  46.480  1.00  0.00           H
ATOM   2292  CB  ASP A 139      18.020  37.610  46.020  1.00  0.00           C
ATOM   2293  HB1 ASP A 139      17.540  38.170  45.210  1.00  0.00           H
ATOM   2294  HB2 ASP A 139      18.700  38.250  46.580  1.00  0.00           H
ATOM   2295  CG  ASP A 139      16.880  37.360  46.990  1.00  0.00           C
ATOM   2296  OD1 ASP A 139      17.070  36.690  48.030  1.00  0.00           O
ATOM   2297  OD2 ASP A 139      15.790  37.970  46.870  1.00  0.00           O
ATOM   2298  C   ASP A 139      17.410  35.490  44.900  1.00  0.00           C
ATOM   2299  O   ASP A 139      16.610  34.830  45.550  1.00  0.00           O
ATOM   2300  N   ASP A 140      17.330  35.520  43.560  1.00  0.00           N
ATOM   2301  H   ASP A 140      17.960  36.160  43.090  1.00  0.00           H
ATOM   2302  CA  ASP A 140      16.410  34.770  42.740  1.00  0.00           C
ATOM   2303  HA  ASP A 140      16.080  33.890  43.300  1.00  0.00           H
ATOM   2304  CB  ASP A 140      15.280  35.690  42.310  1.00  0.00           C
ATOM   2305  HB1 ASP A 140      15.690  36.210  41.440  1.00  0.00           H
ATOM   2306  HB2 ASP A 140      15.000  36.280  43.190  1.00  0.00           H
ATOM   2307  CG  ASP A 140      13.980  35.020  41.890  1.00  0.00           C
ATOM   2308  OD1 ASP A 140      13.640  33.910  42.350  1.00  0.00           O
ATOM   2309  OD2 ASP A 140      13.210  35.680  41.160  1.00  0.00           O
ATOM   2310  C   ASP A 140      17.080  34.150  41.520  1.00  0.00           C
ATOM   2311  O   ASP A 140      16.370  33.700  40.620  1.00  0.00           O
ATOM   2312  N   GLY A 141      18.410  34.120  41.490  1.00  0.00           N
ATOM   2313  H   GLY A 141      18.860  34.530  42.300  1.00  0.00           H
ATOM   2314  CA  GLY A 141      19.260  33.660  40.410  1.00  0.00           C
ATOM   2315  HA1 GLY A 141      18.990  32.670  40.030  1.00  0.00           H
ATOM   2316  HA2 GLY A 141      20.300  33.670  40.730  1.00  0.00           H
ATOM   2317  C   GLY A 141      19.210  34.470  39.130  1.00  0.00           C
ATOM   2318  O   GLY A 141      19.700  33.920  38.150  1.00  0.00           O
ATOM   2319  N   ASP A 142      18.780  35.740  39.150  1.00  0.00           N
ATOM   2320  H   ASP A 142      18.530  36.110  40.060  1.00  0.00           H
ATOM   2321  CA  ASP A 142      18.570  36.600  38.010  1.00  0.00           C
ATOM   2322  HA  ASP A 142      18.120  36.070  37.170  1.00  0.00           H
ATOM   2323  CB  ASP A 142      17.480  37.570  38.470  1.00  0.00           C
ATOM   2324  HB1 ASP A 142      17.930  38.230  39.210  1.00  0.00           H
ATOM   2325  HB2 ASP A 142      16.570  37.050  38.760  1.00  0.00           H
ATOM   2326  CG  ASP A 142      16.960  38.450  37.340  1.00  0.00           C
ATOM   2327  OD1 ASP A 142      17.430  39.600  37.180  1.00  0.00           O
ATOM   2328  OD2 ASP A 142      16.040  38.020  36.620  1.00  0.00           O
ATOM   2329  C   ASP A 142      19.860  37.300  37.590  1.00  0.00           C
ATOM   2330  O   ASP A 142      20.020  37.500  36.380  1.00  0.00           O
ATOM   2331  N   GLY A 143      20.660  37.670  38.580  1.00  0.00           N
ATOM   2332  H   GLY A 143      20.300  37.430  39.500  1.00  0.00           H
ATOM   2333  CA  GLY A 143      21.970  38.250  38.370  1.00  0.00           C
ATOM   2334  HA1 GLY A 143      22.380  37.780  37.480  1.00  0.00           H
ATOM   2335  HA2 GLY A 143      22.520  38.010  39.290  1.00  0.00           H
ATOM   2336  C   GLY A 143      21.950  39.740  38.070  1.00  0.00           C
ATOM   2337  O   GLY A 143      23.000  40.310  37.780  1.00  0.00           O
ATOM   2338  N   THR A 144      20.780  40.390  38.080  1.00  0.00           N
ATOM   2339  H   THR A 144      20.000  39.840  38.410  1.00  0.00           H
ATOM   2340  CA  THR A 144      20.670  41.790  37.700  1.00  0.00           C
ATOM   2341  HA  THR A 144      21.300  41.990  36.830  1.00  0.00           H
ATOM   2342  CB  THR A 144      19.280  42.140  37.190  1.00  0.00           C
ATOM   2343  HB  THR A 144      18.570  41.890  37.980  1.00  0.00           H
ATOM   2344  CG2 THR A 144      19.150  43.600  36.780  1.00  0.00           C
ATOM   2345 1HG2 THR A 144      19.670  44.260  37.480  1.00  0.00           H
ATOM   2346 2HG2 THR A 144      19.590  43.710  35.790  1.00  0.00           H
ATOM   2347 3HG2 THR A 144      18.150  43.990  36.580  1.00  0.00           H
ATOM   2348  OG1 THR A 144      18.940  41.270  36.130  1.00  0.00           O
ATOM   2349  HG1 THR A 144      18.390  40.540  36.430  1.00  0.00           H
ATOM   2350  C   THR A 144      21.060  42.610  38.920  1.00  0.00           C
ATOM   2351  O   THR A 144      20.750  42.260  40.060  1.00  0.00           O
ATOM   2352  N   VAL A 145      21.650  43.790  38.720  1.00  0.00           N
ATOM   2353  H   VAL A 145      21.930  44.050  37.790  1.00  0.00           H
ATOM   2354  CA  VAL A 145      22.220  44.610  39.770  1.00  0.00           C
ATOM   2355  HA  VAL A 145      21.790  44.280  40.710  1.00  0.00           H
ATOM   2356  CB  VAL A 145      23.740  44.700  39.960  1.00  0.00           C
ATOM   2357  HB  VAL A 145      23.910  45.310  40.850  1.00  0.00           H
ATOM   2358  CG1 VAL A 145      24.290  43.290  40.140  1.00  0.00           C
ATOM   2359 1HG1 VAL A 145      24.150  42.800  39.170  1.00  0.00           H
ATOM   2360 2HG1 VAL A 145      25.330  43.410  40.460  1.00  0.00           H
ATOM   2361 3HG1 VAL A 145      23.770  42.760  40.940  1.00  0.00           H
ATOM   2362  CG2 VAL A 145      24.490  45.440  38.860  1.00  0.00           C
ATOM   2363 1HG2 VAL A 145      24.110  45.090  37.910  1.00  0.00           H
ATOM   2364 2HG2 VAL A 145      24.420  46.530  38.920  1.00  0.00           H
ATOM   2365 3HG2 VAL A 145      25.550  45.210  38.920  1.00  0.00           H
ATOM   2366  C   VAL A 145      21.700  46.030  39.620  1.00  0.00           C
ATOM   2367  O   VAL A 145      21.490  46.480  38.490  1.00  0.00           O
ATOM   2368  N   ASP A 146      21.430  46.750  40.710  1.00  0.00           N
ATOM   2369  H   ASP A 146      21.530  46.200  41.550  1.00  0.00           H
ATOM   2370  CA  ASP A 146      21.290  48.190  40.800  1.00  0.00           C
ATOM   2371  HA  ASP A 146      21.230  48.570  39.780  1.00  0.00           H
ATOM   2372  CB  ASP A 146      20.080  48.600  41.630  1.00  0.00           C
ATOM   2373  HB1 ASP A 146      20.180  48.300  42.670  1.00  0.00           H
ATOM   2374  HB2 ASP A 146      19.130  48.160  41.320  1.00  0.00           H
ATOM   2375  CG  ASP A 146      19.750  50.090  41.620  1.00  0.00           C
ATOM   2376  OD1 ASP A 146      18.980  50.570  40.760  1.00  0.00           O
ATOM   2377  OD2 ASP A 146      20.300  50.770  42.510  1.00  0.00           O
ATOM   2378  C   ASP A 146      22.560  48.750  41.420  1.00  0.00           C
ATOM   2379  O   ASP A 146      23.210  48.050  42.190  1.00  0.00           O
ATOM   2380  N   VAL A 147      22.930  50.010  41.160  1.00  0.00           N
ATOM   2381  H   VAL A 147      22.400  50.590  40.520  1.00  0.00           H
ATOM   2382  CA  VAL A 147      24.160  50.610  41.640  1.00  0.00           C
ATOM   2383  HA  VAL A 147      24.910  49.900  41.290  1.00  0.00           H
ATOM   2384  CB  VAL A 147      24.390  51.990  41.030  1.00  0.00           C
ATOM   2385  HB  VAL A 147      24.290  51.810  39.960  1.00  0.00           H
ATOM   2386  CG1 VAL A 147      23.310  52.950  41.510  1.00  0.00           C
ATOM   2387 1HG1 VAL A 147      23.410  53.390  42.510  1.00  0.00           H
ATOM   2388 2HG1 VAL A 147      23.280  53.800  40.830  1.00  0.00           H
ATOM   2389 3HG1 VAL A 147      22.370  52.420  41.560  1.00  0.00           H
ATOM   2390  CG2 VAL A 147      25.830  52.430  41.280  1.00  0.00           C
ATOM   2391 1HG2 VAL A 147      26.070  53.300  40.660  1.00  0.00           H
ATOM   2392 2HG2 VAL A 147      25.930  52.810  42.290  1.00  0.00           H
ATOM   2393 3HG2 VAL A 147      26.500  51.570  41.200  1.00  0.00           H
ATOM   2394  C   VAL A 147      24.220  50.670  43.160  1.00  0.00           C
ATOM   2395  O   VAL A 147      25.310  50.640  43.730  1.00  0.00           O
ATOM   2396  N   ASP A 148      23.100  50.800  43.870  1.00  0.00           N
ATOM   2397  H   ASP A 148      22.220  50.850  43.360  1.00  0.00           H
ATOM   2398  CA  ASP A 148      23.070  50.740  45.320  1.00  0.00           C
ATOM   2399  HA  ASP A 148      23.800  51.430  45.750  1.00  0.00           H
ATOM   2400  CB  ASP A 148      21.780  51.350  45.850  1.00  0.00           C
ATOM   2401  HB1 ASP A 148      21.000  50.710  45.450  1.00  0.00           H
ATOM   2402  HB2 ASP A 148      21.770  52.380  45.480  1.00  0.00           H
ATOM   2403  CG  ASP A 148      21.700  51.340  47.370  1.00  0.00           C
ATOM   2404  OD1 ASP A 148      20.990  50.490  47.940  1.00  0.00           O
ATOM   2405  OD2 ASP A 148      22.290  52.250  47.990  1.00  0.00           O
ATOM   2406  C   ASP A 148      23.260  49.340  45.870  1.00  0.00           C
ATOM   2407  O   ASP A 148      23.810  49.110  46.940  1.00  0.00           O
ATOM   2408  N   GLU A 149      22.870  48.360  45.050  1.00  0.00           N
ATOM   2409  H   GLU A 149      22.520  48.670  44.160  1.00  0.00           H
ATOM   2410  CA  GLU A 149      22.940  46.960  45.410  1.00  0.00           C
ATOM   2411  HA  GLU A 149      22.620  46.910  46.450  1.00  0.00           H
ATOM   2412  CB  GLU A 149      21.980  46.060  44.640  1.00  0.00           C
ATOM   2413  HB1 GLU A 149      22.150  45.020  44.930  1.00  0.00           H
ATOM   2414  HB2 GLU A 149      22.220  46.010  43.580  1.00  0.00           H
ATOM   2415  CG  GLU A 149      20.520  46.390  44.900  1.00  0.00           C
ATOM   2416  HG1 GLU A 149      20.320  47.460  44.880  1.00  0.00           H
ATOM   2417  HG2 GLU A 149      20.320  46.120  45.940  1.00  0.00           H
ATOM   2418  CD  GLU A 149      19.460  45.770  44.000  1.00  0.00           C
ATOM   2419  OE1 GLU A 149      19.770  45.070  43.010  1.00  0.00           O
ATOM   2420  OE2 GLU A 149      18.300  46.180  44.210  1.00  0.00           O
ATOM   2421  C   GLU A 149      24.380  46.490  45.260  1.00  0.00           C
ATOM   2422  O   GLU A 149      24.870  45.850  46.190  1.00  0.00           O
ATOM   2423  N   LEU A 150      25.090  46.890  44.190  1.00  0.00           N
ATOM   2424  H   LEU A 150      24.540  47.400  43.520  1.00  0.00           H
ATOM   2425  CA  LEU A 150      26.520  46.800  43.970  1.00  0.00           C
ATOM   2426  HA  LEU A 150      26.820  45.760  44.120  1.00  0.00           H
ATOM   2427  CB  LEU A 150      26.790  47.190  42.520  1.00  0.00           C
ATOM   2428  HB1 LEU A 150      26.720  48.280  42.430  1.00  0.00           H
ATOM   2429  HB2 LEU A 150      25.990  46.680  41.990  1.00  0.00           H
ATOM   2430  CG  LEU A 150      28.140  46.880  41.880  1.00  0.00           C
ATOM   2431  HG  LEU A 150      28.910  47.420  42.430  1.00  0.00           H
ATOM   2432  CD1 LEU A 150      28.540  45.400  41.930  1.00  0.00           C
ATOM   2433 1HD1 LEU A 150      29.450  45.220  41.360  1.00  0.00           H
ATOM   2434 2HD1 LEU A 150      28.520  45.000  42.940  1.00  0.00           H
ATOM   2435 3HD1 LEU A 150      27.760  44.870  41.390  1.00  0.00           H
ATOM   2436  CD2 LEU A 150      28.030  47.490  40.490  1.00  0.00           C
ATOM   2437 1HD2 LEU A 150      27.210  46.980  39.990  1.00  0.00           H
ATOM   2438 2HD2 LEU A 150      27.730  48.520  40.330  1.00  0.00           H
ATOM   2439 3HD2 LEU A 150      29.070  47.360  40.160  1.00  0.00           H
ATOM   2440  C   LEU A 150      27.320  47.540  45.030  1.00  0.00           C
ATOM   2441  O   LEU A 150      28.390  47.110  45.450  1.00  0.00           O
ATOM   2442  N   LYS A 151      26.770  48.580  45.660  1.00  0.00           N
ATOM   2443  H   LYS A 151      25.970  49.000  45.220  1.00  0.00           H
ATOM   2444  CA  LYS A 151      27.290  49.260  46.830  1.00  0.00           C
ATOM   2445  HA  LYS A 151      28.300  49.550  46.550  1.00  0.00           H
ATOM   2446  CB  LYS A 151      26.740  50.660  47.070  1.00  0.00           C
ATOM   2447  HB1 LYS A 151      25.650  50.690  46.990  1.00  0.00           H
ATOM   2448  HB2 LYS A 151      27.020  51.330  46.250  1.00  0.00           H
ATOM   2449  CG  LYS A 151      27.170  51.280  48.390  1.00  0.00           C
ATOM   2450  HG1 LYS A 151      28.210  51.610  48.380  1.00  0.00           H
ATOM   2451  HG2 LYS A 151      26.880  50.570  49.180  1.00  0.00           H
ATOM   2452  CD  LYS A 151      26.460  52.620  48.560  1.00  0.00           C
ATOM   2453  HD1 LYS A 151      25.400  52.590  48.320  1.00  0.00           H
ATOM   2454  HD2 LYS A 151      26.990  53.370  47.980  1.00  0.00           H
ATOM   2455  CE  LYS A 151      26.400  53.060  50.020  1.00  0.00           C
ATOM   2456  HE1 LYS A 151      25.930  52.250  50.580  1.00  0.00           H
ATOM   2457  HE2 LYS A 151      25.730  53.910  50.100  1.00  0.00           H
ATOM   2458  NZ  LYS A 151      27.700  53.370  50.630  1.00  0.00           N
ATOM   2459  HZ1 LYS A 151      28.350  52.600  50.650  1.00  0.00           H
ATOM   2460  HZ2 LYS A 151      28.100  54.150  50.130  1.00  0.00           H
ATOM   2461  HZ3 LYS A 151      27.620  53.770  51.560  1.00  0.00           H
ATOM   2462  C   LYS A 151      27.390  48.340  48.050  1.00  0.00           C
ATOM   2463  O   LYS A 151      28.410  48.280  48.740  1.00  0.00           O
ATOM   2464  N   THR A 152      26.320  47.560  48.140  1.00  0.00           N
ATOM   2465  H   THR A 152      25.630  47.630  47.400  1.00  0.00           H
ATOM   2466  CA  THR A 152      26.200  46.550  49.170  1.00  0.00           C
ATOM   2467  HA  THR A 152      26.620  47.040  50.040  1.00  0.00           H
ATOM   2468  CB  THR A 152      24.720  46.290  49.480  1.00  0.00           C
ATOM   2469  HB  THR A 152      24.300  45.870  48.570  1.00  0.00           H
ATOM   2470  CG2 THR A 152      24.460  45.290  50.600  1.00  0.00           C
ATOM   2471 1HG2 THR A 152      23.390  45.320  50.770  1.00  0.00           H
ATOM   2472 2HG2 THR A 152      24.770  44.300  50.260  1.00  0.00           H
ATOM   2473 3HG2 THR A 152      25.000  45.550  51.510  1.00  0.00           H
ATOM   2474  OG1 THR A 152      24.160  47.470  50.010  1.00  0.00           O
ATOM   2475  HG1 THR A 152      23.410  47.710  49.470  1.00  0.00           H
ATOM   2476  C   THR A 152      27.130  45.390  48.850  1.00  0.00           C
ATOM   2477  O   THR A 152      27.860  45.050  49.780  1.00  0.00           O
ATOM   2478  N   MET A 153      27.200  44.930  47.590  1.00  0.00           N
ATOM   2479  H   MET A 153      26.500  45.200  46.920  1.00  0.00           H
ATOM   2480  CA  MET A 153      28.240  43.990  47.230  1.00  0.00           C
ATOM   2481  HA  MET A 153      28.000  43.090  47.810  1.00  0.00           H
ATOM   2482  CB  MET A 153      28.200  43.590  45.760  1.00  0.00           C
ATOM   2483  HB1 MET A 153      28.990  42.860  45.610  1.00  0.00           H
ATOM   2484  HB2 MET A 153      28.320  44.520  45.200  1.00  0.00           H
ATOM   2485  CG  MET A 153      26.960  42.830  45.290  1.00  0.00           C
ATOM   2486  HG1 MET A 153      26.100  43.470  45.510  1.00  0.00           H
ATOM   2487  HG2 MET A 153      26.880  41.900  45.850  1.00  0.00           H
ATOM   2488  SD  MET A 153      26.870  42.510  43.510  1.00  0.00           S
ATOM   2489  CE  MET A 153      25.320  41.570  43.510  1.00  0.00           C
ATOM   2490  HE1 MET A 153      25.200  40.960  42.610  1.00  0.00           H
ATOM   2491  HE2 MET A 153      25.380  40.930  44.400  1.00  0.00           H
ATOM   2492  HE3 MET A 153      24.570  42.330  43.680  1.00  0.00           H
ATOM   2493  C   MET A 153      29.670  44.310  47.630  1.00  0.00           C
ATOM   2494  O   MET A 153      30.380  43.580  48.320  1.00  0.00           O
ATOM   2495  N   MET A 154      30.130  45.510  47.270  1.00  0.00           N
ATOM   2496  H   MET A 154      29.470  46.070  46.740  1.00  0.00           H
ATOM   2497  CA  MET A 154      31.500  45.980  47.250  1.00  0.00           C
ATOM   2498  HA  MET A 154      32.180  45.220  46.880  1.00  0.00           H
ATOM   2499  CB  MET A 154      31.520  47.180  46.300  1.00  0.00           C
ATOM   2500  HB1 MET A 154      32.320  47.890  46.490  1.00  0.00           H
ATOM   2501  HB2 MET A 154      30.650  47.810  46.480  1.00  0.00           H
ATOM   2502  CG  MET A 154      31.510  46.630  44.880  1.00  0.00           C
ATOM   2503  HG1 MET A 154      30.540  46.190  44.670  1.00  0.00           H
ATOM   2504  HG2 MET A 154      32.390  45.980  44.830  1.00  0.00           H
ATOM   2505  SD  MET A 154      31.840  47.850  43.590  1.00  0.00           S
ATOM   2506  CE  MET A 154      32.330  46.760  42.230  1.00  0.00           C
ATOM   2507  HE1 MET A 154      31.390  46.600  41.700  1.00  0.00           H
ATOM   2508  HE2 MET A 154      33.080  47.150  41.530  1.00  0.00           H
ATOM   2509  HE3 MET A 154      32.760  45.840  42.610  1.00  0.00           H
ATOM   2510  C   MET A 154      32.090  46.350  48.610  1.00  0.00           C
ATOM   2511  O   MET A 154      33.310  46.490  48.630  1.00  0.00           O
ATOM   2512  N   LYS A 155      31.260  46.340  49.650  1.00  0.00           N
ATOM   2513  H   LYS A 155      30.280  46.460  49.440  1.00  0.00           H
ATOM   2514  CA  LYS A 155      31.670  46.270  51.040  1.00  0.00           C
ATOM   2515  HA  LYS A 155      32.330  47.120  51.190  1.00  0.00           H
ATOM   2516  CB  LYS A 155      30.480  46.210  51.990  1.00  0.00           C
ATOM   2517  HB1 LYS A 155      30.870  45.990  52.980  1.00  0.00           H
ATOM   2518  HB2 LYS A 155      29.910  45.360  51.620  1.00  0.00           H
ATOM   2519  CG  LYS A 155      29.540  47.410  51.890  1.00  0.00           C
ATOM   2520  HG1 LYS A 155      28.970  47.240  50.970  1.00  0.00           H
ATOM   2521  HG2 LYS A 155      30.120  48.330  51.810  1.00  0.00           H
ATOM   2522  CD  LYS A 155      28.430  47.600  52.920  1.00  0.00           C
ATOM   2523  HD1 LYS A 155      28.950  47.820  53.850  1.00  0.00           H
ATOM   2524  HD2 LYS A 155      27.960  46.620  52.800  1.00  0.00           H
ATOM   2525  CE  LYS A 155      27.500  48.720  52.490  1.00  0.00           C
ATOM   2526  HE1 LYS A 155      27.230  48.470  51.460  1.00  0.00           H
ATOM   2527  HE2 LYS A 155      27.970  49.710  52.450  1.00  0.00           H
ATOM   2528  NZ  LYS A 155      26.330  48.910  53.360  1.00  0.00           N
ATOM   2529  HZ1 LYS A 155      25.590  49.360  52.840  1.00  0.00           H
ATOM   2530  HZ2 LYS A 155      25.870  48.050  53.640  1.00  0.00           H
ATOM   2531  HZ3 LYS A 155      26.550  49.450  54.180  1.00  0.00           H
ATOM   2532  C   LYS A 155      32.540  45.030  51.250  1.00  0.00           C
ATOM   2533  O   LYS A 155      33.440  45.120  52.070  1.00  0.00           O
ATOM   2534  N   ALA A 156      32.320  43.890  50.600  1.00  0.00           N
ATOM   2535  H   ALA A 156      31.410  43.860  50.160  1.00  0.00           H
ATOM   2536  CA  ALA A 156      33.060  42.660  50.810  1.00  0.00           C
ATOM   2537  HA  ALA A 156      33.260  42.650  51.880  1.00  0.00           H
ATOM   2538  CB  ALA A 156      32.110  41.510  50.450  1.00  0.00           C
ATOM   2539  HB1 ALA A 156      31.070  41.780  50.630  1.00  0.00           H
ATOM   2540  HB2 ALA A 156      32.160  41.490  49.360  1.00  0.00           H
ATOM   2541  HB3 ALA A 156      32.520  40.550  50.770  1.00  0.00           H
ATOM   2542  C   ALA A 156      34.370  42.520  50.040  1.00  0.00           C
ATOM   2543  O   ALA A 156      35.140  41.600  50.280  1.00  0.00           O
ATOM   2544  N   PHE A 157      34.530  43.340  49.000  1.00  0.00           N
ATOM   2545  H   PHE A 157      33.680  43.870  48.850  1.00  0.00           H
ATOM   2546  CA  PHE A 157      35.500  43.200  47.940  1.00  0.00           C
ATOM   2547  HA  PHE A 157      36.070  42.270  48.010  1.00  0.00           H
ATOM   2548  CB  PHE A 157      34.840  43.230  46.560  1.00  0.00           C
ATOM   2549  HB1 PHE A 157      35.700  43.500  45.950  1.00  0.00           H
ATOM   2550  HB2 PHE A 157      34.260  44.160  46.580  1.00  0.00           H
ATOM   2551  CG  PHE A 157      34.070  42.010  46.130  1.00  0.00           C
ATOM   2552  CD1 PHE A 157      34.770  40.940  45.560  1.00  0.00           C
ATOM   2553  HD1 PHE A 157      35.830  40.950  45.320  1.00  0.00           H
ATOM   2554  CE1 PHE A 157      34.060  39.870  45.010  1.00  0.00           C
ATOM   2555  HE1 PHE A 157      34.620  39.100  44.500  1.00  0.00           H
ATOM   2556  CZ  PHE A 157      32.670  39.750  45.120  1.00  0.00           C
ATOM   2557  HZ  PHE A 157      32.110  38.940  44.690  1.00  0.00           H
ATOM   2558  CE2 PHE A 157      32.010  40.840  45.700  1.00  0.00           C
ATOM   2559  HE2 PHE A 157      30.940  40.830  45.550  1.00  0.00           H
ATOM   2560  CD2 PHE A 157      32.680  41.930  46.290  1.00  0.00           C
ATOM   2561  HD2 PHE A 157      32.130  42.760  46.690  1.00  0.00           H
ATOM   2562  C   PHE A 157      36.600  44.240  48.120  1.00  0.00           C
ATOM   2563  O   PHE A 157      36.380  45.320  48.660  1.00  0.00           O
ATOM   2564  N   ASP A 158      37.730  43.990  47.460  1.00  0.00           N
ATOM   2565  H   ASP A 158      37.730  43.260  46.760  1.00  0.00           H
ATOM   2566  CA  ASP A 158      38.960  44.750  47.420  1.00  0.00           C
ATOM   2567  HA  ASP A 158      39.240  45.070  48.430  1.00  0.00           H
ATOM   2568  CB  ASP A 158      40.010  43.720  47.000  1.00  0.00           C
ATOM   2569  HB1 ASP A 158      39.810  43.260  46.030  1.00  0.00           H
ATOM   2570  HB2 ASP A 158      39.890  42.910  47.720  1.00  0.00           H
ATOM   2571  CG  ASP A 158      41.400  44.300  47.210  1.00  0.00           C
ATOM   2572  OD1 ASP A 158      41.680  44.930  48.250  1.00  0.00           O
ATOM   2573  OD2 ASP A 158      42.260  44.120  46.330  1.00  0.00           O
ATOM   2574  C   ASP A 158      38.960  46.020  46.590  1.00  0.00           C
ATOM   2575  O   ASP A 158      39.850  46.160  45.760  1.00  0.00           O
ATOM   2576  N   VAL A 159      37.980  46.910  46.820  1.00  0.00           N
ATOM   2577  H   VAL A 159      37.240  46.680  47.460  1.00  0.00           H
ATOM   2578  CA  VAL A 159      37.570  48.050  46.040  1.00  0.00           C
ATOM   2579  HA  VAL A 159      38.440  48.510  45.580  1.00  0.00           H
ATOM   2580  CB  VAL A 159      36.640  47.620  44.900  1.00  0.00           C
ATOM   2581  HB  VAL A 159      36.220  48.490  44.400  1.00  0.00           H
ATOM   2582  CG1 VAL A 159      35.490  46.830  45.530  1.00  0.00           C
ATOM   2583 1HG1 VAL A 159      35.930  45.900  45.900  1.00  0.00           H
ATOM   2584 2HG1 VAL A 159      34.920  47.370  46.290  1.00  0.00           H
ATOM   2585 3HG1 VAL A 159      34.750  46.700  44.750  1.00  0.00           H
ATOM   2586  CG2 VAL A 159      37.330  46.850  43.790  1.00  0.00           C
ATOM   2587 1HG2 VAL A 159      38.390  47.100  43.720  1.00  0.00           H
ATOM   2588 2HG2 VAL A 159      37.240  45.790  44.040  1.00  0.00           H
ATOM   2589 3HG2 VAL A 159      36.890  47.190  42.850  1.00  0.00           H
ATOM   2590  C   VAL A 159      36.920  49.030  47.000  1.00  0.00           C
ATOM   2591  O   VAL A 159      36.350  48.630  48.020  1.00  0.00           O
ATOM   2592  N   PRO A 160      36.940  50.330  46.700  1.00  0.00           N
ATOM   2593  CD  PRO A 160      37.690  50.910  45.600  1.00  0.00           C
ATOM   2594  HD1 PRO A 160      37.810  50.300  44.710  1.00  0.00           H
ATOM   2595  HD2 PRO A 160      38.700  51.070  45.990  1.00  0.00           H
ATOM   2596  CG  PRO A 160      37.080  52.280  45.320  1.00  0.00           C
ATOM   2597  HG1 PRO A 160      36.240  52.230  44.630  1.00  0.00           H
ATOM   2598  HG2 PRO A 160      37.800  53.010  44.930  1.00  0.00           H
ATOM   2599  CB  PRO A 160      36.580  52.660  46.710  1.00  0.00           C
ATOM   2600  HB1 PRO A 160      35.830  53.450  46.690  1.00  0.00           H
ATOM   2601  HB2 PRO A 160      37.450  52.950  47.310  1.00  0.00           H
ATOM   2602  CA  PRO A 160      36.040  51.330  47.220  1.00  0.00           C
ATOM   2603  HA  PRO A 160      35.990  51.400  48.310  1.00  0.00           H
ATOM   2604  C   PRO A 160      34.640  51.010  46.700  1.00  0.00           C
ATOM   2605  O   PRO A 160      34.510  50.520  45.590  1.00  0.00           O
ATOM   2606  N   GLN A 161      33.630  51.570  47.360  1.00  0.00           N
ATOM   2607  H   GLN A 161      33.810  52.070  48.220  1.00  0.00           H
ATOM   2608  CA  GLN A 161      32.230  51.460  46.990  1.00  0.00           C
ATOM   2609  HA  GLN A 161      31.880  50.510  46.570  1.00  0.00           H
ATOM   2610  CB  GLN A 161      31.400  51.810  48.210  1.00  0.00           C
ATOM   2611  HB1 GLN A 161      30.420  51.930  47.750  1.00  0.00           H
ATOM   2612  HB2 GLN A 161      31.810  52.670  48.730  1.00  0.00           H
ATOM   2613  CG  GLN A 161      31.370  50.590  49.130  1.00  0.00           C
ATOM   2614  HG1 GLN A 161      32.380  50.190  49.180  1.00  0.00           H
ATOM   2615  HG2 GLN A 161      30.710  49.830  48.690  1.00  0.00           H
ATOM   2616  CD  GLN A 161      30.870  51.010  50.500  1.00  0.00           C
ATOM   2617  OE1 GLN A 161      29.700  51.300  50.740  1.00  0.00           O
ATOM   2618  NE2 GLN A 161      31.680  50.840  51.550  1.00  0.00           N
ATOM   2619 1HE2 GLN A 161      32.680  50.710  51.530  1.00  0.00           H
ATOM   2620 2HE2 GLN A 161      31.230  50.880  52.450  1.00  0.00           H
ATOM   2621  C   GLN A 161      31.930  52.400  45.830  1.00  0.00           C
ATOM   2622  O   GLN A 161      30.940  52.180  45.140  1.00  0.00           O
ATOM   2623  N   GLU A 162      32.750  53.420  45.550  1.00  0.00           N
ATOM   2624  H   GLU A 162      33.440  53.500  46.280  1.00  0.00           H
ATOM   2625  CA  GLU A 162      32.830  54.160  44.310  1.00  0.00           C
ATOM   2626  HA  GLU A 162      31.890  54.710  44.340  1.00  0.00           H
ATOM   2627  CB  GLU A 162      34.110  54.990  44.240  1.00  0.00           C
ATOM   2628  HB1 GLU A 162      34.230  55.340  43.210  1.00  0.00           H
ATOM   2629  HB2 GLU A 162      35.020  54.540  44.620  1.00  0.00           H
ATOM   2630  CG  GLU A 162      33.870  56.290  45.000  1.00  0.00           C
ATOM   2631  HG1 GLU A 162      34.840  56.750  45.170  1.00  0.00           H
ATOM   2632  HG2 GLU A 162      33.520  56.030  46.000  1.00  0.00           H
ATOM   2633  CD  GLU A 162      32.930  57.290  44.330  1.00  0.00           C
ATOM   2634  OE1 GLU A 162      33.260  58.080  43.420  1.00  0.00           O
ATOM   2635  OE2 GLU A 162      31.800  57.380  44.840  1.00  0.00           O
ATOM   2636  C   GLU A 162      32.910  53.310  43.050  1.00  0.00           C
ATOM   2637  O   GLU A 162      32.260  53.680  42.070  1.00  0.00           O
ATOM   2638  N   ALA A 163      33.540  52.130  43.090  1.00  0.00           N
ATOM   2639  H   ALA A 163      34.010  51.900  43.950  1.00  0.00           H
ATOM   2640  CA  ALA A 163      33.660  51.280  41.920  1.00  0.00           C
ATOM   2641  HA  ALA A 163      34.010  51.890  41.090  1.00  0.00           H
ATOM   2642  CB  ALA A 163      34.700  50.210  42.260  1.00  0.00           C
ATOM   2643  HB1 ALA A 163      34.420  49.650  43.150  1.00  0.00           H
ATOM   2644  HB2 ALA A 163      34.720  49.500  41.440  1.00  0.00           H
ATOM   2645  HB3 ALA A 163      35.710  50.610  42.370  1.00  0.00           H
ATOM   2646  C   ALA A 163      32.370  50.710  41.370  1.00  0.00           C
ATOM   2647  O   ALA A 163      32.190  50.430  40.180  1.00  0.00           O
ATOM   2648  N   ALA A 164      31.290  50.800  42.150  1.00  0.00           N
ATOM   2649  H   ALA A 164      31.330  51.210  43.070  1.00  0.00           H
ATOM   2650  CA  ALA A 164      29.970  50.430  41.700  1.00  0.00           C
ATOM   2651  HA  ALA A 164      30.030  49.410  41.300  1.00  0.00           H
ATOM   2652  CB  ALA A 164      29.130  50.530  42.970  1.00  0.00           C
ATOM   2653  HB1 ALA A 164      28.150  50.100  42.780  1.00  0.00           H
ATOM   2654  HB2 ALA A 164      29.580  50.070  43.840  1.00  0.00           H
ATOM   2655  HB3 ALA A 164      29.080  51.600  43.180  1.00  0.00           H
ATOM   2656  C   ALA A 164      29.360  51.310  40.620  1.00  0.00           C
ATOM   2657  O   ALA A 164      28.760  50.790  39.680  1.00  0.00           O
ATOM   2658  N   TYR A 165      29.520  52.630  40.790  1.00  0.00           N
ATOM   2659  H   TYR A 165      29.910  52.940  41.660  1.00  0.00           H
ATOM   2660  CA  TYR A 165      29.190  53.480  39.670  1.00  0.00           C
ATOM   2661  HA  TYR A 165      28.220  53.220  39.240  1.00  0.00           H
ATOM   2662  CB  TYR A 165      29.140  54.930  40.160  1.00  0.00           C
ATOM   2663  HB1 TYR A 165      28.900  55.550  39.300  1.00  0.00           H
ATOM   2664  HB2 TYR A 165      30.130  55.180  40.550  1.00  0.00           H
ATOM   2665  CG  TYR A 165      28.100  55.190  41.220  1.00  0.00           C
ATOM   2666  CD1 TYR A 165      28.410  55.240  42.590  1.00  0.00           C
ATOM   2667  HD1 TYR A 165      29.450  55.070  42.850  1.00  0.00           H
ATOM   2668  CE1 TYR A 165      27.500  55.710  43.540  1.00  0.00           C
ATOM   2669  HE1 TYR A 165      27.800  55.700  44.580  1.00  0.00           H
ATOM   2670  CZ  TYR A 165      26.200  56.130  43.180  1.00  0.00           C
ATOM   2671  OH  TYR A 165      25.220  56.360  44.100  1.00  0.00           O
ATOM   2672  HH  TYR A 165      24.340  56.360  43.720  1.00  0.00           H
ATOM   2673  CE2 TYR A 165      25.870  56.000  41.820  1.00  0.00           C
ATOM   2674  HE2 TYR A 165      24.890  56.250  41.440  1.00  0.00           H
ATOM   2675  CD2 TYR A 165      26.820  55.620  40.860  1.00  0.00           C
ATOM   2676  HD2 TYR A 165      26.560  55.550  39.820  1.00  0.00           H
ATOM   2677  C   TYR A 165      30.190  53.440  38.530  1.00  0.00           C
ATOM   2678  O   TYR A 165      29.840  53.770  37.400  1.00  0.00           O
ATOM   2679  N   THR A 166      31.390  52.880  38.730  1.00  0.00           N
ATOM   2680  H   THR A 166      31.600  52.510  39.650  1.00  0.00           H
ATOM   2681  CA  THR A 166      32.400  52.620  37.730  1.00  0.00           C
ATOM   2682  HA  THR A 166      32.420  53.470  37.040  1.00  0.00           H
ATOM   2683  CB  THR A 166      33.800  52.510  38.320  1.00  0.00           C
ATOM   2684  HB  THR A 166      33.900  51.600  38.920  1.00  0.00           H
ATOM   2685  CG2 THR A 166      34.890  52.520  37.260  1.00  0.00           C
ATOM   2686 1HG2 THR A 166      35.870  52.530  37.740  1.00  0.00           H
ATOM   2687 2HG2 THR A 166      34.860  51.640  36.610  1.00  0.00           H
ATOM   2688 3HG2 THR A 166      34.760  53.420  36.660  1.00  0.00           H
ATOM   2689  OG1 THR A 166      34.010  53.640  39.140  1.00  0.00           O
ATOM   2690  HG1 THR A 166      34.240  54.440  38.670  1.00  0.00           H
ATOM   2691  C   THR A 166      32.080  51.420  36.860  1.00  0.00           C
ATOM   2692  O   THR A 166      32.240  51.570  35.650  1.00  0.00           O
ATOM   2693  N   PHE A 167      31.570  50.320  37.440  1.00  0.00           N
ATOM   2694  H   PHE A 167      31.490  50.370  38.440  1.00  0.00           H
ATOM   2695  CA  PHE A 167      30.820  49.380  36.630  1.00  0.00           C
ATOM   2696  HA  PHE A 167      31.570  49.050  35.910  1.00  0.00           H
ATOM   2697  CB  PHE A 167      30.300  48.190  37.430  1.00  0.00           C
ATOM   2698  HB1 PHE A 167      29.660  47.690  36.700  1.00  0.00           H
ATOM   2699  HB2 PHE A 167      29.750  48.460  38.330  1.00  0.00           H
ATOM   2700  CG  PHE A 167      31.260  47.150  37.960  1.00  0.00           C
ATOM   2701  CD1 PHE A 167      32.500  47.460  38.540  1.00  0.00           C
ATOM   2702  HD1 PHE A 167      32.950  48.430  38.410  1.00  0.00           H
ATOM   2703  CE1 PHE A 167      33.370  46.460  38.970  1.00  0.00           C
ATOM   2704  HE1 PHE A 167      34.400  46.680  39.230  1.00  0.00           H
ATOM   2705  CZ  PHE A 167      32.870  45.160  39.140  1.00  0.00           C
ATOM   2706  HZ  PHE A 167      33.520  44.440  39.620  1.00  0.00           H
ATOM   2707  CE2 PHE A 167      31.580  44.850  38.710  1.00  0.00           C
ATOM   2708  HE2 PHE A 167      31.210  43.840  38.750  1.00  0.00           H
ATOM   2709  CD2 PHE A 167      30.820  45.820  38.040  1.00  0.00           C
ATOM   2710  HD2 PHE A 167      29.880  45.500  37.630  1.00  0.00           H
ATOM   2711  C   PHE A 167      29.790  50.030  35.710  1.00  0.00           C
ATOM   2712  O   PHE A 167      29.830  49.920  34.490  1.00  0.00           O
ATOM   2713  N   PHE A 168      28.840  50.820  36.220  1.00  0.00           N
ATOM   2714  H   PHE A 168      28.770  50.950  37.220  1.00  0.00           H
ATOM   2715  CA  PHE A 168      27.820  51.530  35.480  1.00  0.00           C
ATOM   2716  HA  PHE A 168      27.130  50.810  35.040  1.00  0.00           H
ATOM   2717  CB  PHE A 168      26.970  52.200  36.550  1.00  0.00           C
ATOM   2718  HB1 PHE A 168      26.720  53.220  36.240  1.00  0.00           H
ATOM   2719  HB2 PHE A 168      27.600  52.390  37.420  1.00  0.00           H
ATOM   2720  CG  PHE A 168      25.740  51.420  36.960  1.00  0.00           C
ATOM   2721  CD1 PHE A 168      25.730  50.510  38.020  1.00  0.00           C
ATOM   2722  HD1 PHE A 168      26.580  50.330  38.670  1.00  0.00           H
ATOM   2723  CE1 PHE A 168      24.630  49.700  38.350  1.00  0.00           C
ATOM   2724  HE1 PHE A 168      24.620  48.950  39.120  1.00  0.00           H
ATOM   2725  CZ  PHE A 168      23.510  49.800  37.520  1.00  0.00           C
ATOM   2726  HZ  PHE A 168      22.590  49.300  37.800  1.00  0.00           H
ATOM   2727  CE2 PHE A 168      23.450  50.760  36.500  1.00  0.00           C
ATOM   2728  HE2 PHE A 168      22.520  50.940  35.970  1.00  0.00           H
ATOM   2729  CD2 PHE A 168      24.560  51.550  36.220  1.00  0.00           C
ATOM   2730  HD2 PHE A 168      24.450  52.210  35.370  1.00  0.00           H
ATOM   2731  C   PHE A 168      28.380  52.460  34.410  1.00  0.00           C
ATOM   2732  O   PHE A 168      27.960  52.510  33.260  1.00  0.00           O
ATOM   2733  N   GLU A 169      29.510  53.090  34.760  1.00  0.00           N
ATOM   2734  H   GLU A 169      29.650  53.170  35.760  1.00  0.00           H
ATOM   2735  CA  GLU A 169      30.220  54.030  33.920  1.00  0.00           C
ATOM   2736  HA  GLU A 169      29.520  54.760  33.500  1.00  0.00           H
ATOM   2737  CB  GLU A 169      31.370  54.760  34.600  1.00  0.00           C
ATOM   2738  HB1 GLU A 169      32.290  54.180  34.700  1.00  0.00           H
ATOM   2739  HB2 GLU A 169      31.110  55.040  35.620  1.00  0.00           H
ATOM   2740  CG  GLU A 169      31.750  56.120  34.000  1.00  0.00           C
ATOM   2741  HG1 GLU A 169      30.970  56.880  33.980  1.00  0.00           H
ATOM   2742  HG2 GLU A 169      32.000  55.930  32.960  1.00  0.00           H
ATOM   2743  CD  GLU A 169      32.980  56.740  34.660  1.00  0.00           C
ATOM   2744  OE1 GLU A 169      34.160  56.530  34.290  1.00  0.00           O
ATOM   2745  OE2 GLU A 169      32.840  57.550  35.600  1.00  0.00           O
ATOM   2746  C   GLU A 169      30.790  53.330  32.690  1.00  0.00           C
ATOM   2747  O   GLU A 169      30.660  53.760  31.550  1.00  0.00           O
ATOM   2748  N   LYS A 170      31.640  52.340  32.950  1.00  0.00           N
ATOM   2749  H   LYS A 170      31.750  52.030  33.910  1.00  0.00           H
ATOM   2750  CA  LYS A 170      32.220  51.520  31.900  1.00  0.00           C
ATOM   2751  HA  LYS A 170      32.790  52.140  31.210  1.00  0.00           H
ATOM   2752  CB  LYS A 170      33.130  50.440  32.470  1.00  0.00           C
ATOM   2753  HB1 LYS A 170      33.040  49.570  31.820  1.00  0.00           H
ATOM   2754  HB2 LYS A 170      32.840  50.100  33.460  1.00  0.00           H
ATOM   2755  CG  LYS A 170      34.590  50.850  32.700  1.00  0.00           C
ATOM   2756  HG1 LYS A 170      35.000  51.000  31.700  1.00  0.00           H
ATOM   2757  HG2 LYS A 170      35.120  49.990  33.110  1.00  0.00           H
ATOM   2758  CD  LYS A 170      34.960  52.080  33.520  1.00  0.00           C
ATOM   2759  HD1 LYS A 170      34.710  51.740  34.520  1.00  0.00           H
ATOM   2760  HD2 LYS A 170      34.380  52.940  33.170  1.00  0.00           H
ATOM   2761  CE  LYS A 170      36.410  52.540  33.430  1.00  0.00           C
ATOM   2762  HE1 LYS A 170      37.110  51.740  33.660  1.00  0.00           H
ATOM   2763  HE2 LYS A 170      36.640  53.290  34.180  1.00  0.00           H
ATOM   2764  NZ  LYS A 170      36.700  53.190  32.140  1.00  0.00           N
ATOM   2765  HZ1 LYS A 170      36.700  52.550  31.360  1.00  0.00           H
ATOM   2766  HZ2 LYS A 170      36.050  53.930  31.960  1.00  0.00           H
ATOM   2767  HZ3 LYS A 170      37.560  53.700  32.320  1.00  0.00           H
ATOM   2768  C   LYS A 170      31.190  50.870  30.980  1.00  0.00           C
ATOM   2769  O   LYS A 170      31.390  50.800  29.770  1.00  0.00           O
ATOM   2770  N   ALA A 171      30.090  50.380  31.550  1.00  0.00           N
ATOM   2771  H   ALA A 171      30.080  50.360  32.560  1.00  0.00           H
ATOM   2772  CA  ALA A 171      28.940  49.770  30.910  1.00  0.00           C
ATOM   2773  HA  ALA A 171      29.380  49.020  30.250  1.00  0.00           H
ATOM   2774  CB  ALA A 171      28.260  48.960  32.010  1.00  0.00           C
ATOM   2775  HB1 ALA A 171      29.050  48.320  32.390  1.00  0.00           H
ATOM   2776  HB2 ALA A 171      27.750  49.610  32.720  1.00  0.00           H
ATOM   2777  HB3 ALA A 171      27.560  48.330  31.470  1.00  0.00           H
ATOM   2778  C   ALA A 171      28.060  50.680  30.060  1.00  0.00           C
ATOM   2779  O   ALA A 171      26.970  50.260  29.670  1.00  0.00           O
ATOM   2780  N   ASP A 172      28.430  51.960  30.010  1.00  0.00           N
ATOM   2781  H   ASP A 172      29.290  52.230  30.460  1.00  0.00           H
ATOM   2782  CA  ASP A 172      27.670  53.040  29.410  1.00  0.00           C
ATOM   2783  HA  ASP A 172      27.940  54.020  29.800  1.00  0.00           H
ATOM   2784  CB  ASP A 172      28.030  52.930  27.930  1.00  0.00           C
ATOM   2785  HB1 ASP A 172      27.530  52.060  27.520  1.00  0.00           H
ATOM   2786  HB2 ASP A 172      29.100  52.930  27.740  1.00  0.00           H
ATOM   2787  CG  ASP A 172      27.540  54.130  27.130  1.00  0.00           C
ATOM   2788  OD1 ASP A 172      27.290  55.240  27.640  1.00  0.00           O
ATOM   2789  OD2 ASP A 172      27.660  54.050  25.890  1.00  0.00           O
ATOM   2790  C   ASP A 172      26.170  53.060  29.700  1.00  0.00           C
ATOM   2791  O   ASP A 172      25.340  53.200  28.810  1.00  0.00           O
ATOM   2792  N   THR A 173      25.880  52.920  30.990  1.00  0.00           N
ATOM   2793  H   THR A 173      26.650  52.770  31.620  1.00  0.00           H
ATOM   2794  CA  THR A 173      24.490  52.780  31.390  1.00  0.00           C
ATOM   2795  HA  THR A 173      23.770  53.000  30.600  1.00  0.00           H
ATOM   2796  CB  THR A 173      24.030  51.400  31.850  1.00  0.00           C
ATOM   2797  HB  THR A 173      24.590  51.140  32.740  1.00  0.00           H
ATOM   2798  CG2 THR A 173      22.580  51.190  32.280  1.00  0.00           C
ATOM   2799 1HG2 THR A 173      22.560  51.690  33.250  1.00  0.00           H
ATOM   2800 2HG2 THR A 173      21.920  51.620  31.530  1.00  0.00           H
ATOM   2801 3HG2 THR A 173      22.470  50.130  32.490  1.00  0.00           H
ATOM   2802  OG1 THR A 173      24.340  50.520  30.790  1.00  0.00           O
ATOM   2803  HG1 THR A 173      25.280  50.390  30.630  1.00  0.00           H
ATOM   2804  C   THR A 173      24.150  53.770  32.500  1.00  0.00           C
ATOM   2805  O   THR A 173      25.020  54.080  33.310  1.00  0.00           O
ATOM   2806  N   ASP A 174      22.940  54.330  32.490  1.00  0.00           N
ATOM   2807  H   ASP A 174      22.230  54.120  31.800  1.00  0.00           H
ATOM   2808  CA  ASP A 174      22.420  55.320  33.420  1.00  0.00           C
ATOM   2809  HA  ASP A 174      23.240  55.970  33.720  1.00  0.00           H
ATOM   2810  CB  ASP A 174      21.280  56.120  32.810  1.00  0.00           C
ATOM   2811  HB1 ASP A 174      20.470  55.410  32.640  1.00  0.00           H
ATOM   2812  HB2 ASP A 174      21.460  56.570  31.830  1.00  0.00           H
ATOM   2813  CG  ASP A 174      20.800  57.290  33.660  1.00  0.00           C
ATOM   2814  OD1 ASP A 174      20.080  56.940  34.620  1.00  0.00           O
ATOM   2815  OD2 ASP A 174      20.980  58.510  33.470  1.00  0.00           O
ATOM   2816  C   ASP A 174      21.820  54.580  34.610  1.00  0.00           C
ATOM   2817  O   ASP A 174      21.130  53.570  34.490  1.00  0.00           O
ATOM   2818  N   LYS A 175      22.210  55.150  35.750  1.00  0.00           N
ATOM   2819  H   LYS A 175      22.960  55.820  35.660  1.00  0.00           H
ATOM   2820  CA  LYS A 175      21.930  54.740  37.110  1.00  0.00           C
ATOM   2821  HA  LYS A 175      22.500  53.830  37.320  1.00  0.00           H
ATOM   2822  CB  LYS A 175      22.500  55.720  38.140  1.00  0.00           C
ATOM   2823  HB1 LYS A 175      23.570  55.700  37.950  1.00  0.00           H
ATOM   2824  HB2 LYS A 175      22.230  55.490  39.170  1.00  0.00           H
ATOM   2825  CG  LYS A 175      21.950  57.130  37.920  1.00  0.00           C
ATOM   2826  HG1 LYS A 175      20.890  57.040  38.170  1.00  0.00           H
ATOM   2827  HG2 LYS A 175      22.050  57.330  36.850  1.00  0.00           H
ATOM   2828  CD  LYS A 175      22.700  58.170  38.750  1.00  0.00           C
ATOM   2829  HD1 LYS A 175      23.710  58.150  38.350  1.00  0.00           H
ATOM   2830  HD2 LYS A 175      22.850  57.960  39.810  1.00  0.00           H
ATOM   2831  CE  LYS A 175      22.110  59.560  38.500  1.00  0.00           C
ATOM   2832  HE1 LYS A 175      21.050  59.470  38.730  1.00  0.00           H
ATOM   2833  HE2 LYS A 175      22.120  59.620  37.410  1.00  0.00           H
ATOM   2834  NZ  LYS A 175      22.640  60.640  39.340  1.00  0.00           N
ATOM   2835  HZ1 LYS A 175      22.630  60.340  40.310  1.00  0.00           H
ATOM   2836  HZ2 LYS A 175      23.530  60.990  39.000  1.00  0.00           H
ATOM   2837  HZ3 LYS A 175      21.990  61.410  39.310  1.00  0.00           H
ATOM   2838  C   LYS A 175      20.460  54.540  37.450  1.00  0.00           C
ATOM   2839  O   LYS A 175      20.140  53.840  38.400  1.00  0.00           O
ATOM   2840  N   SER A 176      19.540  55.000  36.590  1.00  0.00           N
ATOM   2841  H   SER A 176      19.870  55.600  35.860  1.00  0.00           H
ATOM   2842  CA  SER A 176      18.100  54.880  36.720  1.00  0.00           C
ATOM   2843  HA  SER A 176      17.940  54.840  37.790  1.00  0.00           H
ATOM   2844  CB  SER A 176      17.440  56.190  36.310  1.00  0.00           C
ATOM   2845  HB1 SER A 176      16.540  56.470  36.850  1.00  0.00           H
ATOM   2846  HB2 SER A 176      17.280  55.980  35.260  1.00  0.00           H
ATOM   2847  OG  SER A 176      18.250  57.340  36.480  1.00  0.00           O
ATOM   2848  HG  SER A 176      18.910  57.240  35.800  1.00  0.00           H
ATOM   2849  C   SER A 176      17.500  53.640  36.070  1.00  0.00           C
ATOM   2850  O   SER A 176      16.280  53.460  36.130  1.00  0.00           O
ATOM   2851  N   GLY A 177      18.370  52.720  35.630  1.00  0.00           N
ATOM   2852  H   GLY A 177      19.320  53.060  35.630  1.00  0.00           H
ATOM   2853  CA  GLY A 177      18.100  51.340  35.280  1.00  0.00           C
ATOM   2854  HA1 GLY A 177      18.220  51.200  34.200  1.00  0.00           H
ATOM   2855  HA2 GLY A 177      17.080  51.040  35.530  1.00  0.00           H
ATOM   2856  C   GLY A 177      19.090  50.370  35.910  1.00  0.00           C
ATOM   2857  O   GLY A 177      20.160  50.730  36.380  1.00  0.00           O
ATOM   2858  N   LYS A 178      18.720  49.090  35.900  1.00  0.00           N
ATOM   2859  H   LYS A 178      17.790  48.860  35.590  1.00  0.00           H
ATOM   2860  CA  LYS A 178      19.480  48.010  36.500  1.00  0.00           C
ATOM   2861  HA  LYS A 178      20.230  48.530  37.100  1.00  0.00           H
ATOM   2862  CB  LYS A 178      18.540  47.110  37.310  1.00  0.00           C
ATOM   2863  HB1 LYS A 178      19.170  46.470  37.940  1.00  0.00           H
ATOM   2864  HB2 LYS A 178      17.920  46.450  36.710  1.00  0.00           H
ATOM   2865  CG  LYS A 178      17.620  47.700  38.370  1.00  0.00           C
ATOM   2866  HG1 LYS A 178      16.780  48.120  37.830  1.00  0.00           H
ATOM   2867  HG2 LYS A 178      18.180  48.430  38.970  1.00  0.00           H
ATOM   2868  CD  LYS A 178      16.960  46.680  39.290  1.00  0.00           C
ATOM   2869  HD1 LYS A 178      16.260  46.020  38.790  1.00  0.00           H
ATOM   2870  HD2 LYS A 178      16.500  47.220  40.110  1.00  0.00           H
ATOM   2871  CE  LYS A 178      17.930  45.770  40.030  1.00  0.00           C
ATOM   2872  HE1 LYS A 178      18.850  46.350  40.040  1.00  0.00           H
ATOM   2873  HE2 LYS A 178      18.050  44.860  39.430  1.00  0.00           H
ATOM   2874  NZ  LYS A 178      17.560  45.510  41.430  1.00  0.00           N
ATOM   2875  HZ1 LYS A 178      18.120  44.740  41.780  1.00  0.00           H
ATOM   2876  HZ2 LYS A 178      17.660  46.320  42.030  1.00  0.00           H
ATOM   2877  HZ3 LYS A 178      16.590  45.230  41.520  1.00  0.00           H
ATOM   2878  C   LYS A 178      20.250  47.170  35.500  1.00  0.00           C
ATOM   2879  O   LYS A 178      19.590  46.470  34.730  1.00  0.00           O
ATOM   2880  N   LEU A 179      21.580  47.140  35.610  1.00  0.00           N
ATOM   2881  H   LEU A 179      21.970  47.620  36.410  1.00  0.00           H
ATOM   2882  CA  LEU A 179      22.530  46.370  34.840  1.00  0.00           C
ATOM   2883  HA  LEU A 179      22.520  46.690  33.800  1.00  0.00           H
ATOM   2884  CB  LEU A 179      23.990  46.610  35.210  1.00  0.00           C
ATOM   2885  HB1 LEU A 179      24.550  45.720  34.910  1.00  0.00           H
ATOM   2886  HB2 LEU A 179      24.110  46.680  36.290  1.00  0.00           H
ATOM   2887  CG  LEU A 179      24.660  47.800  34.540  1.00  0.00           C
ATOM   2888  HG  LEU A 179      24.010  48.660  34.750  1.00  0.00           H
ATOM   2889  CD1 LEU A 179      25.990  48.070  35.240  1.00  0.00           C
ATOM   2890 1HD1 LEU A 179      26.700  47.250  35.120  1.00  0.00           H
ATOM   2891 2HD1 LEU A 179      26.470  48.920  34.780  1.00  0.00           H
ATOM   2892 3HD1 LEU A 179      25.890  48.250  36.310  1.00  0.00           H
ATOM   2893  CD2 LEU A 179      24.890  47.640  33.040  1.00  0.00           C
ATOM   2894 1HD2 LEU A 179      25.250  48.580  32.620  1.00  0.00           H
ATOM   2895 2HD2 LEU A 179      25.680  46.940  32.770  1.00  0.00           H
ATOM   2896 3HD2 LEU A 179      23.950  47.340  32.580  1.00  0.00           H
ATOM   2897  C   LEU A 179      22.200  44.890  34.890  1.00  0.00           C
ATOM   2898  O   LEU A 179      22.130  44.300  35.970  1.00  0.00           O
ATOM   2899  N   GLU A 180      21.830  44.290  33.750  1.00  0.00           N
ATOM   2900  H   GLU A 180      21.670  44.850  32.920  1.00  0.00           H
ATOM   2901  CA  GLU A 180      21.560  42.880  33.620  1.00  0.00           C
ATOM   2902  HA  GLU A 180      21.110  42.590  34.570  1.00  0.00           H
ATOM   2903  CB  GLU A 180      20.490  42.680  32.550  1.00  0.00           C
ATOM   2904  HB1 GLU A 180      20.260  41.630  32.350  1.00  0.00           H
ATOM   2905  HB2 GLU A 180      20.930  43.120  31.660  1.00  0.00           H
ATOM   2906  CG  GLU A 180      19.200  43.410  32.900  1.00  0.00           C
ATOM   2907  HG1 GLU A 180      19.450  44.460  33.090  1.00  0.00           H
ATOM   2908  HG2 GLU A 180      18.760  43.040  33.830  1.00  0.00           H
ATOM   2909  CD  GLU A 180      18.240  43.290  31.730  1.00  0.00           C
ATOM   2910  OE1 GLU A 180      17.620  42.220  31.580  1.00  0.00           O
ATOM   2911  OE2 GLU A 180      18.110  44.270  30.960  1.00  0.00           O
ATOM   2912  C   GLU A 180      22.820  42.020  33.520  1.00  0.00           C
ATOM   2913  O   GLU A 180      23.820  42.500  33.000  1.00  0.00           O
ATOM   2914  N   ARG A 181      22.830  40.760  33.970  1.00  0.00           N
ATOM   2915  H   ARG A 181      21.940  40.340  34.180  1.00  0.00           H
ATOM   2916  CA  ARG A 181      23.950  39.850  33.960  1.00  0.00           C
ATOM   2917  HA  ARG A 181      24.660  40.090  34.750  1.00  0.00           H
ATOM   2918  CB  ARG A 181      23.470  38.430  34.260  1.00  0.00           C
ATOM   2919  HB1 ARG A 181      22.870  38.050  33.430  1.00  0.00           H
ATOM   2920  HB2 ARG A 181      22.830  38.550  35.130  1.00  0.00           H
ATOM   2921  CG  ARG A 181      24.630  37.520  34.640  1.00  0.00           C
ATOM   2922  HG1 ARG A 181      25.320  38.110  35.250  1.00  0.00           H
ATOM   2923  HG2 ARG A 181      25.080  37.200  33.700  1.00  0.00           H
ATOM   2924  CD  ARG A 181      24.120  36.290  35.380  1.00  0.00           C
ATOM   2925  HD1 ARG A 181      23.740  36.590  36.360  1.00  0.00           H
ATOM   2926  HD2 ARG A 181      25.000  35.660  35.470  1.00  0.00           H
ATOM   2927  NE  ARG A 181      23.220  35.380  34.670  1.00  0.00           N
ATOM   2928  HE  ARG A 181      23.250  35.340  33.670  1.00  0.00           H
ATOM   2929  CZ  ARG A 181      22.230  34.690  35.260  1.00  0.00           C
ATOM   2930  NH1 ARG A 181      22.080  34.670  36.590  1.00  0.00           N
ATOM   2931 1HH1 ARG A 181      22.660  35.200  37.220  1.00  0.00           H
ATOM   2932 2HH1 ARG A 181      21.310  34.130  36.970  1.00  0.00           H
ATOM   2933  NH2 ARG A 181      21.410  33.870  34.590  1.00  0.00           N
ATOM   2934 1HH2 ARG A 181      21.630  33.690  33.620  1.00  0.00           H
ATOM   2935 2HH2 ARG A 181      20.970  33.150  35.150  1.00  0.00           H
ATOM   2936  C   ARG A 181      24.620  39.810  32.590  1.00  0.00           C
ATOM   2937  O   ARG A 181      25.810  40.110  32.490  1.00  0.00           O
ATOM   2938  N   THR A 182      23.900  39.740  31.470  1.00  0.00           N
ATOM   2939  H   THR A 182      22.890  39.800  31.490  1.00  0.00           H
ATOM   2940  CA  THR A 182      24.360  39.890  30.100  1.00  0.00           C
ATOM   2941  HA  THR A 182      24.870  38.940  29.890  1.00  0.00           H
ATOM   2942  CB  THR A 182      23.160  39.900  29.160  1.00  0.00           C
ATOM   2943  HB  THR A 182      23.410  40.440  28.250  1.00  0.00           H
ATOM   2944  CG2 THR A 182      22.560  38.520  28.940  1.00  0.00           C
ATOM   2945 1HG2 THR A 182      23.340  37.910  28.480  1.00  0.00           H
ATOM   2946 2HG2 THR A 182      22.210  38.090  29.880  1.00  0.00           H
ATOM   2947 3HG2 THR A 182      21.710  38.640  28.270  1.00  0.00           H
ATOM   2948  OG1 THR A 182      22.100  40.680  29.680  1.00  0.00           O
ATOM   2949  HG1 THR A 182      21.600  41.040  28.940  1.00  0.00           H
ATOM   2950  C   THR A 182      25.410  40.970  29.930  1.00  0.00           C
ATOM   2951  O   THR A 182      26.450  40.670  29.340  1.00  0.00           O
ATOM   2952  N   GLU A 183      25.170  42.130  30.550  1.00  0.00           N
ATOM   2953  H   GLU A 183      24.300  42.170  31.060  1.00  0.00           H
ATOM   2954  CA  GLU A 183      26.040  43.280  30.560  1.00  0.00           C
ATOM   2955  HA  GLU A 183      26.480  43.290  29.560  1.00  0.00           H
ATOM   2956  CB  GLU A 183      25.240  44.570  30.670  1.00  0.00           C
ATOM   2957  HB1 GLU A 183      26.010  45.320  30.850  1.00  0.00           H
ATOM   2958  HB2 GLU A 183      24.680  44.580  31.600  1.00  0.00           H
ATOM   2959  CG  GLU A 183      24.440  45.000  29.440  1.00  0.00           C
ATOM   2960  HG1 GLU A 183      23.820  45.820  29.820  1.00  0.00           H
ATOM   2961  HG2 GLU A 183      23.770  44.170  29.210  1.00  0.00           H
ATOM   2962  CD  GLU A 183      25.200  45.380  28.180  1.00  0.00           C
ATOM   2963  OE1 GLU A 183      24.650  45.260  27.070  1.00  0.00           O
ATOM   2964  OE2 GLU A 183      26.310  45.940  28.340  1.00  0.00           O
ATOM   2965  C   GLU A 183      27.240  43.190  31.490  1.00  0.00           C
ATOM   2966  O   GLU A 183      28.260  43.800  31.170  1.00  0.00           O
ATOM   2967  N   LEU A 184      27.090  42.500  32.630  1.00  0.00           N
ATOM   2968  H   LEU A 184      26.200  42.050  32.830  1.00  0.00           H
ATOM   2969  CA  LEU A 184      28.080  42.270  33.660  1.00  0.00           C
ATOM   2970  HA  LEU A 184      28.480  43.240  33.930  1.00  0.00           H
ATOM   2971  CB  LEU A 184      27.320  41.870  34.920  1.00  0.00           C
ATOM   2972  HB1 LEU A 184      28.000  41.510  35.690  1.00  0.00           H
ATOM   2973  HB2 LEU A 184      26.610  41.070  34.700  1.00  0.00           H
ATOM   2974  CG  LEU A 184      26.510  43.010  35.540  1.00  0.00           C
ATOM   2975  HG  LEU A 184      25.850  43.510  34.830  1.00  0.00           H
ATOM   2976  CD1 LEU A 184      25.750  42.350  36.690  1.00  0.00           C
ATOM   2977 1HD1 LEU A 184      26.350  42.310  37.600  1.00  0.00           H
ATOM   2978 2HD1 LEU A 184      24.890  42.960  36.980  1.00  0.00           H
ATOM   2979 3HD1 LEU A 184      25.400  41.370  36.370  1.00  0.00           H
ATOM   2980  CD2 LEU A 184      27.350  44.100  36.200  1.00  0.00           C
ATOM   2981 1HD2 LEU A 184      27.820  44.650  35.390  1.00  0.00           H
ATOM   2982 2HD2 LEU A 184      26.790  44.830  36.790  1.00  0.00           H
ATOM   2983 3HD2 LEU A 184      28.160  43.670  36.790  1.00  0.00           H
ATOM   2984  C   LEU A 184      29.140  41.210  33.380  1.00  0.00           C
ATOM   2985  O   LEU A 184      30.320  41.410  33.630  1.00  0.00           O
ATOM   2986  N   VAL A 185      28.660  40.200  32.640  1.00  0.00           N
ATOM   2987  H   VAL A 185      27.680  40.290  32.430  1.00  0.00           H
ATOM   2988  CA  VAL A 185      29.420  39.180  31.940  1.00  0.00           C
ATOM   2989  HA  VAL A 185      30.210  38.840  32.610  1.00  0.00           H
ATOM   2990  CB  VAL A 185      28.640  37.940  31.530  1.00  0.00           C
ATOM   2991  HB  VAL A 185      27.820  38.140  30.840  1.00  0.00           H
ATOM   2992  CG1 VAL A 185      29.510  36.870  30.890  1.00  0.00           C
ATOM   2993 1HG1 VAL A 185      29.960  37.290  29.980  1.00  0.00           H
ATOM   2994 2HG1 VAL A 185      30.280  36.600  31.610  1.00  0.00           H
ATOM   2995 3HG1 VAL A 185      28.910  36.010  30.590  1.00  0.00           H
ATOM   2996  CG2 VAL A 185      28.070  37.270  32.780  1.00  0.00           C
ATOM   2997 1HG2 VAL A 185      28.830  36.800  33.420  1.00  0.00           H
ATOM   2998 2HG2 VAL A 185      27.490  37.920  33.440  1.00  0.00           H
ATOM   2999 3HG2 VAL A 185      27.450  36.520  32.310  1.00  0.00           H
ATOM   3000  C   VAL A 185      30.190  39.760  30.760  1.00  0.00           C
ATOM   3001  O   VAL A 185      31.350  39.400  30.560  1.00  0.00           O
ATOM   3002  N   HIS A 186      29.670  40.750  30.030  1.00  0.00           N
ATOM   3003  H   HIS A 186      28.670  40.850  30.180  1.00  0.00           H
ATOM   3004  CA  HIS A 186      30.340  41.630  29.100  1.00  0.00           C
ATOM   3005  HA  HIS A 186      30.940  41.010  28.440  1.00  0.00           H
ATOM   3006  CB  HIS A 186      29.180  42.200  28.270  1.00  0.00           C
ATOM   3007  HB1 HIS A 186      28.650  42.960  28.860  1.00  0.00           H
ATOM   3008  HB2 HIS A 186      28.460  41.470  27.930  1.00  0.00           H
ATOM   3009  CG  HIS A 186      29.740  42.880  27.050  1.00  0.00           C
ATOM   3010  ND1 HIS A 186      29.950  44.240  26.880  1.00  0.00           N
ATOM   3011  HD1 HIS A 186      29.550  44.970  27.440  1.00  0.00           H
ATOM   3012  CE1 HIS A 186      30.580  44.460  25.710  1.00  0.00           C
ATOM   3013  HE1 HIS A 186      30.730  45.470  25.360  1.00  0.00           H
ATOM   3014  NE2 HIS A 186      30.820  43.280  25.130  1.00  0.00           N
ATOM   3015  CD2 HIS A 186      30.280  42.280  25.940  1.00  0.00           C
ATOM   3016  HD2 HIS A 186      30.460  41.210  25.910  1.00  0.00           H
ATOM   3017  C   HIS A 186      31.340  42.570  29.760  1.00  0.00           C
ATOM   3018  O   HIS A 186      32.520  42.380  29.450  1.00  0.00           O
ATOM   3019  N   LEU A 187      30.940  43.480  30.650  1.00  0.00           N
ATOM   3020  H   LEU A 187      29.960  43.560  30.860  1.00  0.00           H
ATOM   3021  CA  LEU A 187      31.900  44.340  31.310  1.00  0.00           C
ATOM   3022  HA  LEU A 187      32.370  45.010  30.590  1.00  0.00           H
ATOM   3023  CB  LEU A 187      31.170  45.350  32.190  1.00  0.00           C
ATOM   3024  HB1 LEU A 187      30.270  44.780  32.420  1.00  0.00           H
ATOM   3025  HB2 LEU A 187      30.700  46.180  31.660  1.00  0.00           H
ATOM   3026  CG  LEU A 187      31.760  45.860  33.500  1.00  0.00           C
ATOM   3027  HG  LEU A 187      32.320  45.060  33.980  1.00  0.00           H
ATOM   3028  CD1 LEU A 187      32.740  46.980  33.150  1.00  0.00           C
ATOM   3029 1HD1 LEU A 187      33.570  46.610  32.550  1.00  0.00           H
ATOM   3030 2HD1 LEU A 187      32.180  47.760  32.640  1.00  0.00           H
ATOM   3031 3HD1 LEU A 187      33.040  47.430  34.100  1.00  0.00           H
ATOM   3032  CD2 LEU A 187      30.600  46.030  34.470  1.00  0.00           C
ATOM   3033 1HD2 LEU A 187      31.050  46.300  35.430  1.00  0.00           H
ATOM   3034 2HD2 LEU A 187      29.900  46.750  34.050  1.00  0.00           H
ATOM   3035 3HD2 LEU A 187      29.980  45.160  34.680  1.00  0.00           H
ATOM   3036  C   LEU A 187      33.090  43.670  31.990  1.00  0.00           C
ATOM   3037  O   LEU A 187      34.200  44.180  31.900  1.00  0.00           O
ATOM   3038  N   PHE A 188      32.960  42.520  32.660  1.00  0.00           N
ATOM   3039  H   PHE A 188      32.040  42.130  32.800  1.00  0.00           H
ATOM   3040  CA  PHE A 188      34.050  41.710  33.160  1.00  0.00           C
ATOM   3041  HA  PHE A 188      34.760  42.280  33.760  1.00  0.00           H
ATOM   3042  CB  PHE A 188      33.480  40.630  34.070  1.00  0.00           C
ATOM   3043  HB1 PHE A 188      33.000  39.950  33.380  1.00  0.00           H
ATOM   3044  HB2 PHE A 188      32.650  41.040  34.640  1.00  0.00           H
ATOM   3045  CG  PHE A 188      34.540  40.200  35.060  1.00  0.00           C
ATOM   3046  CD1 PHE A 188      34.570  40.770  36.330  1.00  0.00           C
ATOM   3047  HD1 PHE A 188      33.800  41.410  36.730  1.00  0.00           H
ATOM   3048  CE1 PHE A 188      35.640  40.400  37.170  1.00  0.00           C
ATOM   3049  HE1 PHE A 188      35.640  40.920  38.110  1.00  0.00           H
ATOM   3050  CZ  PHE A 188      36.690  39.570  36.760  1.00  0.00           C
ATOM   3051  HZ  PHE A 188      37.450  39.330  37.480  1.00  0.00           H
ATOM   3052  CE2 PHE A 188      36.660  39.140  35.430  1.00  0.00           C
ATOM   3053  HE2 PHE A 188      37.520  38.580  35.100  1.00  0.00           H
ATOM   3054  CD2 PHE A 188      35.570  39.380  34.570  1.00  0.00           C
ATOM   3055  HD2 PHE A 188      35.560  38.980  33.570  1.00  0.00           H
ATOM   3056  C   PHE A 188      34.900  41.060  32.080  1.00  0.00           C
ATOM   3057  O   PHE A 188      36.120  41.140  32.230  1.00  0.00           O
ATOM   3058  N   ARG A 189      34.340  40.580  30.970  1.00  0.00           N
ATOM   3059  H   ARG A 189      33.350  40.720  30.850  1.00  0.00           H
ATOM   3060  CA  ARG A 189      35.050  40.060  29.820  1.00  0.00           C
ATOM   3061  HA  ARG A 189      35.730  39.330  30.260  1.00  0.00           H
ATOM   3062  CB  ARG A 189      34.100  39.320  28.880  1.00  0.00           C
ATOM   3063  HB1 ARG A 189      33.320  40.030  28.620  1.00  0.00           H
ATOM   3064  HB2 ARG A 189      33.550  38.540  29.390  1.00  0.00           H
ATOM   3065  CG  ARG A 189      34.910  38.710  27.740  1.00  0.00           C
ATOM   3066  HG1 ARG A 189      35.770  38.090  28.000  1.00  0.00           H
ATOM   3067  HG2 ARG A 189      35.300  39.480  27.080  1.00  0.00           H
ATOM   3068  CD  ARG A 189      34.120  37.840  26.760  1.00  0.00           C
ATOM   3069  HD1 ARG A 189      33.240  38.390  26.430  1.00  0.00           H
ATOM   3070  HD2 ARG A 189      33.800  36.940  27.300  1.00  0.00           H
ATOM   3071  NE  ARG A 189      34.990  37.360  25.690  1.00  0.00           N
ATOM   3072  HE  ARG A 189      35.510  38.150  25.350  1.00  0.00           H
ATOM   3073  CZ  ARG A 189      34.940  36.280  24.890  1.00  0.00           C
ATOM   3074  NH1 ARG A 189      34.030  35.310  25.080  1.00  0.00           N
ATOM   3075 1HH1 ARG A 189      33.410  35.420  25.870  1.00  0.00           H
ATOM   3076 2HH1 ARG A 189      33.890  34.560  24.410  1.00  0.00           H
ATOM   3077  NH2 ARG A 189      35.710  36.180  23.810  1.00  0.00           N
ATOM   3078 1HH2 ARG A 189      36.420  36.860  23.560  1.00  0.00           H
ATOM   3079 2HH2 ARG A 189      35.480  35.490  23.110  1.00  0.00           H
ATOM   3080  C   ARG A 189      35.850  41.110  29.040  1.00  0.00           C
ATOM   3081  O   ARG A 189      37.020  40.970  28.700  1.00  0.00           O
ATOM   3082  N   LYS A 190      35.230  42.280  28.850  1.00  0.00           N
ATOM   3083  H   LYS A 190      34.280  42.400  29.170  1.00  0.00           H
ATOM   3084  CA  LYS A 190      35.910  43.450  28.340  1.00  0.00           C
ATOM   3085  HA  LYS A 190      36.330  43.100  27.400  1.00  0.00           H
ATOM   3086  CB  LYS A 190      34.980  44.630  28.060  1.00  0.00           C
ATOM   3087  HB1 LYS A 190      35.560  45.490  27.730  1.00  0.00           H
ATOM   3088  HB2 LYS A 190      34.460  44.920  28.980  1.00  0.00           H
ATOM   3089  CG  LYS A 190      33.930  44.380  26.990  1.00  0.00           C
ATOM   3090  HG1 LYS A 190      33.200  45.190  26.910  1.00  0.00           H
ATOM   3091  HG2 LYS A 190      33.300  43.520  27.200  1.00  0.00           H
ATOM   3092  CD  LYS A 190      34.330  44.100  25.540  1.00  0.00           C
ATOM   3093  HD1 LYS A 190      33.420  43.890  24.980  1.00  0.00           H
ATOM   3094  HD2 LYS A 190      35.010  43.240  25.580  1.00  0.00           H
ATOM   3095  CE  LYS A 190      35.120  45.270  24.970  1.00  0.00           C
ATOM   3096  HE1 LYS A 190      35.820  45.680  25.700  1.00  0.00           H
ATOM   3097  HE2 LYS A 190      34.360  46.010  24.700  1.00  0.00           H
ATOM   3098  NZ  LYS A 190      35.980  45.030  23.800  1.00  0.00           N
ATOM   3099  HZ1 LYS A 190      35.520  44.660  22.990  1.00  0.00           H
ATOM   3100  HZ2 LYS A 190      36.400  45.860  23.420  1.00  0.00           H
ATOM   3101  HZ3 LYS A 190      36.620  44.300  24.110  1.00  0.00           H
ATOM   3102  C   LYS A 190      37.080  43.880  29.210  1.00  0.00           C
ATOM   3103  O   LYS A 190      38.210  43.790  28.740  1.00  0.00           O
ATOM   3104  N   PHE A 191      36.890  44.230  30.480  1.00  0.00           N
ATOM   3105  H   PHE A 191      35.950  44.180  30.830  1.00  0.00           H
ATOM   3106  CA  PHE A 191      37.930  44.850  31.280  1.00  0.00           C
ATOM   3107  HA  PHE A 191      38.310  45.670  30.670  1.00  0.00           H
ATOM   3108  CB  PHE A 191      37.460  45.460  32.600  1.00  0.00           C
ATOM   3109  HB1 PHE A 191      37.070  44.670  33.240  1.00  0.00           H
ATOM   3110  HB2 PHE A 191      36.580  46.040  32.310  1.00  0.00           H
ATOM   3111  CG  PHE A 191      38.360  46.380  33.380  1.00  0.00           C
ATOM   3112  CD1 PHE A 191      39.260  45.860  34.320  1.00  0.00           C
ATOM   3113  HD1 PHE A 191      39.280  44.800  34.540  1.00  0.00           H
ATOM   3114  CE1 PHE A 191      40.200  46.690  34.940  1.00  0.00           C
ATOM   3115  HE1 PHE A 191      40.920  46.300  35.650  1.00  0.00           H
ATOM   3116  CZ  PHE A 191      40.340  48.020  34.550  1.00  0.00           C
ATOM   3117  HZ  PHE A 191      41.150  48.620  34.950  1.00  0.00           H
ATOM   3118  CE2 PHE A 191      39.420  48.580  33.650  1.00  0.00           C
ATOM   3119  HE2 PHE A 191      39.370  49.640  33.430  1.00  0.00           H
ATOM   3120  CD2 PHE A 191      38.450  47.740  33.080  1.00  0.00           C
ATOM   3121  HD2 PHE A 191      37.700  48.210  32.470  1.00  0.00           H
ATOM   3122  C   PHE A 191      39.170  44.020  31.600  1.00  0.00           C
ATOM   3123  O   PHE A 191      40.220  44.650  31.720  1.00  0.00           O
ATOM   3124  N   TRP A 192      39.020  42.700  31.740  1.00  0.00           N
ATOM   3125  H   TRP A 192      38.060  42.390  31.730  1.00  0.00           H
ATOM   3126  CA  TRP A 192      39.960  41.690  32.170  1.00  0.00           C
ATOM   3127  HA  TRP A 192      40.840  42.170  32.610  1.00  0.00           H
ATOM   3128  CB  TRP A 192      39.340  40.930  33.330  1.00  0.00           C
ATOM   3129  HB1 TRP A 192      39.980  40.120  33.670  1.00  0.00           H
ATOM   3130  HB2 TRP A 192      38.370  40.560  33.000  1.00  0.00           H
ATOM   3131  CG  TRP A 192      39.180  41.710  34.590  1.00  0.00           C
ATOM   3132  CD1 TRP A 192      38.010  42.210  35.070  1.00  0.00           C
ATOM   3133  HD1 TRP A 192      37.060  42.080  34.580  1.00  0.00           H
ATOM   3134  NE1 TRP A 192      38.280  42.950  36.200  1.00  0.00           N
ATOM   3135  HE1 TRP A 192      37.520  43.400  36.690  1.00  0.00           H
ATOM   3136  CE2 TRP A 192      39.610  42.880  36.570  1.00  0.00           C
ATOM   3137  CZ2 TRP A 192      40.360  43.450  37.610  1.00  0.00           C
ATOM   3138  HZ2 TRP A 192      39.970  44.160  38.320  1.00  0.00           H
ATOM   3139  CH2 TRP A 192      41.720  43.120  37.650  1.00  0.00           C
ATOM   3140  HH2 TRP A 192      42.380  43.470  38.430  1.00  0.00           H
ATOM   3141  CZ3 TRP A 192      42.310  42.240  36.730  1.00  0.00           C
ATOM   3142  HZ3 TRP A 192      43.350  41.960  36.770  1.00  0.00           H
ATOM   3143  CE3 TRP A 192      41.570  41.770  35.640  1.00  0.00           C
ATOM   3144  HE3 TRP A 192      41.920  41.210  34.780  1.00  0.00           H
ATOM   3145  CD2 TRP A 192      40.190  42.030  35.590  1.00  0.00           C
ATOM   3146  C   TRP A 192      40.480  40.740  31.100  1.00  0.00           C
ATOM   3147  O   TRP A 192      41.490  40.070  31.320  1.00  0.00           O
ATOM   3148  N   MET A 193      39.870  40.650  29.920  1.00  0.00           N
ATOM   3149  H   MET A 193      38.900  40.910  29.780  1.00  0.00           H
ATOM   3150  CA  MET A 193      40.450  39.860  28.850  1.00  0.00           C
ATOM   3151  HA  MET A 193      41.510  39.620  28.980  1.00  0.00           H
ATOM   3152  CB  MET A 193      39.680  38.550  28.930  1.00  0.00           C
ATOM   3153  HB1 MET A 193      38.600  38.650  28.820  1.00  0.00           H
ATOM   3154  HB2 MET A 193      39.850  38.160  29.940  1.00  0.00           H
ATOM   3155  CG  MET A 193      40.070  37.490  27.910  1.00  0.00           C
ATOM   3156  HG1 MET A 193      39.860  37.850  26.900  1.00  0.00           H
ATOM   3157  HG2 MET A 193      39.420  36.610  27.950  1.00  0.00           H
ATOM   3158  SD  MET A 193      41.770  36.910  27.660  1.00  0.00           S
ATOM   3159  CE  MET A 193      42.160  36.230  29.290  1.00  0.00           C
ATOM   3160  HE1 MET A 193      41.360  35.540  29.570  1.00  0.00           H
ATOM   3161  HE2 MET A 193      43.090  35.660  29.260  1.00  0.00           H
ATOM   3162  HE3 MET A 193      42.320  37.080  29.950  1.00  0.00           H
ATOM   3163  C   MET A 193      40.360  40.480  27.460  1.00  0.00           C
ATOM   3164  O   MET A 193      41.200  40.030  26.680  1.00  0.00           O
ATOM   3165  N   GLU A 194      39.500  41.440  27.130  1.00  0.00           N
ATOM   3166  H   GLU A 194      38.950  41.850  27.870  1.00  0.00           H
ATOM   3167  CA  GLU A 194      39.250  41.890  25.780  1.00  0.00           C
ATOM   3168  HA  GLU A 194      40.150  41.660  25.200  1.00  0.00           H
ATOM   3169  CB  GLU A 194      38.210  41.050  25.040  1.00  0.00           C
ATOM   3170  HB1 GLU A 194      38.050  41.470  24.050  1.00  0.00           H
ATOM   3171  HB2 GLU A 194      37.250  41.080  25.560  1.00  0.00           H
ATOM   3172  CG  GLU A 194      38.520  39.550  24.990  1.00  0.00           C
ATOM   3173  HG1 GLU A 194      38.400  39.130  25.980  1.00  0.00           H
ATOM   3174  HG2 GLU A 194      39.510  39.460  24.540  1.00  0.00           H
ATOM   3175  CD  GLU A 194      37.540  38.860  24.050  1.00  0.00           C
ATOM   3176  OE1 GLU A 194      38.010  37.990  23.280  1.00  0.00           O
ATOM   3177  OE2 GLU A 194      36.310  39.060  24.120  1.00  0.00           O
ATOM   3178  C   GLU A 194      38.910  43.370  25.760  1.00  0.00           C
ATOM   3179  O   GLU A 194      37.790  43.700  25.390  1.00  0.00           O
ATOM   3180  N   PRO A 195      39.850  44.250  26.110  1.00  0.00           N
ATOM   3181  CD  PRO A 195      41.260  44.080  26.430  1.00  0.00           C
ATOM   3182  HD1 PRO A 195      41.830  43.810  25.540  1.00  0.00           H
ATOM   3183  HD2 PRO A 195      41.350  43.300  27.180  1.00  0.00           H
ATOM   3184  CG  PRO A 195      41.750  45.350  27.130  1.00  0.00           C
ATOM   3185  HG1 PRO A 195      42.400  45.940  26.480  1.00  0.00           H
ATOM   3186  HG2 PRO A 195      42.230  45.080  28.070  1.00  0.00           H
ATOM   3187  CB  PRO A 195      40.470  46.160  27.310  1.00  0.00           C
ATOM   3188  HB1 PRO A 195      40.610  47.240  27.380  1.00  0.00           H
ATOM   3189  HB2 PRO A 195      40.090  45.920  28.300  1.00  0.00           H
ATOM   3190  CA  PRO A 195      39.500  45.650  26.250  1.00  0.00           C
ATOM   3191  HA  PRO A 195      38.490  45.720  26.650  1.00  0.00           H
ATOM   3192  C   PRO A 195      39.540  46.370  24.910  1.00  0.00           C
ATOM   3193  O   PRO A 195      38.470  46.720  24.410  1.00  0.00           O
ATOM   3194  N   TYR A 196      40.740  46.670  24.410  1.00  0.00           N
ATOM   3195  H   TYR A 196      41.530  46.430  25.000  1.00  0.00           H
ATOM   3196  CA  TYR A 196      41.020  47.140  23.070  1.00  0.00           C
ATOM   3197  HA  TYR A 196      42.090  47.140  22.850  1.00  0.00           H
ATOM   3198  CB  TYR A 196      40.430  46.280  21.950  1.00  0.00           C
ATOM   3199  HB1 TYR A 196      40.920  46.490  21.000  1.00  0.00           H
ATOM   3200  HB2 TYR A 196      39.400  46.630  21.850  1.00  0.00           H
ATOM   3201  CG  TYR A 196      40.390  44.780  22.100  1.00  0.00           C
ATOM   3202  CD1 TYR A 196      39.390  44.100  21.390  1.00  0.00           C
ATOM   3203  HD1 TYR A 196      38.620  44.660  20.880  1.00  0.00           H
ATOM   3204  CE1 TYR A 196      39.280  42.710  21.460  1.00  0.00           C
ATOM   3205  HE1 TYR A 196      38.450  42.170  21.020  1.00  0.00           H
ATOM   3206  CZ  TYR A 196      40.360  41.990  22.010  1.00  0.00           C
ATOM   3207  OH  TYR A 196      40.470  40.630  21.920  1.00  0.00           O
ATOM   3208  HH  TYR A 196      39.720  40.260  21.440  1.00  0.00           H
ATOM   3209  CE2 TYR A 196      41.360  42.650  22.750  1.00  0.00           C
ATOM   3210  HE2 TYR A 196      42.210  42.180  23.220  1.00  0.00           H
ATOM   3211  CD2 TYR A 196      41.390  44.050  22.750  1.00  0.00           C
ATOM   3212  HD2 TYR A 196      42.210  44.630  23.150  1.00  0.00           H
ATOM   3213  C   TYR A 196      40.660  48.560  22.680  1.00  0.00           C
ATOM   3214  O   TYR A 196      41.020  48.940  21.560  1.00  0.00           O
ATOM   3215  N   ASP A 197      40.090  49.250  23.670  1.00  0.00           N
ATOM   3216  H   ASP A 197      39.820  48.610  24.390  1.00  0.00           H
ATOM   3217  CA  ASP A 197      39.640  50.630  23.610  1.00  0.00           C
ATOM   3218  HA  ASP A 197      40.260  51.150  22.880  1.00  0.00           H
ATOM   3219  CB  ASP A 197      38.250  50.660  22.980  1.00  0.00           C
ATOM   3220  HB1 ASP A 197      37.590  50.000  23.550  1.00  0.00           H
ATOM   3221  HB2 ASP A 197      38.280  50.160  22.010  1.00  0.00           H
ATOM   3222  CG  ASP A 197      37.620  52.040  22.870  1.00  0.00           C
ATOM   3223  OD1 ASP A 197      37.800  52.560  21.750  1.00  0.00           O
ATOM   3224  OD2 ASP A 197      37.160  52.720  23.820  1.00  0.00           O
ATOM   3225  C   ASP A 197      39.640  51.250  25.000  1.00  0.00           C
ATOM   3226  O   ASP A 197      39.250  50.600  25.960  1.00  0.00           O
ATOM   3227  N   PRO A 198      39.940  52.540  25.110  1.00  0.00           N
ATOM   3228  CD  PRO A 198      40.420  53.430  24.060  1.00  0.00           C
ATOM   3229  HD1 PRO A 198      39.650  53.900  23.440  1.00  0.00           H
ATOM   3230  HD2 PRO A 198      41.130  52.950  23.390  1.00  0.00           H
ATOM   3231  CG  PRO A 198      41.130  54.570  24.770  1.00  0.00           C
ATOM   3232  HG1 PRO A 198      41.230  55.480  24.170  1.00  0.00           H
ATOM   3233  HG2 PRO A 198      42.140  54.280  25.080  1.00  0.00           H
ATOM   3234  CB  PRO A 198      40.340  54.770  26.060  1.00  0.00           C
ATOM   3235  HB1 PRO A 198      39.440  55.380  25.930  1.00  0.00           H
ATOM   3236  HB2 PRO A 198      40.970  55.260  26.810  1.00  0.00           H
ATOM   3237  CA  PRO A 198      40.020  53.310  26.340  1.00  0.00           C
ATOM   3238  HA  PRO A 198      40.750  52.830  27.000  1.00  0.00           H
ATOM   3239  C   PRO A 198      38.730  53.260  27.140  1.00  0.00           C
ATOM   3240  O   PRO A 198      38.710  53.730  28.280  1.00  0.00           O
ATOM   3241  N   GLN A 199      37.630  52.700  26.630  1.00  0.00           N
ATOM   3242  H   GLN A 199      37.580  52.380  25.680  1.00  0.00           H
ATOM   3243  CA  GLN A 199      36.440  52.440  27.420  1.00  0.00           C
ATOM   3244  HA  GLN A 199      36.120  53.360  27.910  1.00  0.00           H
ATOM   3245  CB  GLN A 199      35.260  52.070  26.520  1.00  0.00           C
ATOM   3246  HB1 GLN A 199      35.390  51.080  26.100  1.00  0.00           H
ATOM   3247  HB2 GLN A 199      35.280  52.750  25.670  1.00  0.00           H
ATOM   3248  CG  GLN A 199      33.920  52.030  27.240  1.00  0.00           C
ATOM   3249  HG1 GLN A 199      33.580  52.830  27.900  1.00  0.00           H
ATOM   3250  HG2 GLN A 199      34.010  51.140  27.870  1.00  0.00           H
ATOM   3251  CD  GLN A 199      32.740  51.770  26.320  1.00  0.00           C
ATOM   3252  OE1 GLN A 199      32.680  51.980  25.110  1.00  0.00           O
ATOM   3253  NE2 GLN A 199      31.560  51.480  26.870  1.00  0.00           N
ATOM   3254 1HE2 GLN A 199      31.580  51.530  27.880  1.00  0.00           H
ATOM   3255 2HE2 GLN A 199      30.780  51.300  26.250  1.00  0.00           H
ATOM   3256  C   GLN A 199      36.640  51.440  28.550  1.00  0.00           C
ATOM   3257  O   GLN A 199      36.480  51.690  29.740  1.00  0.00           O
ATOM   3258  N   TRP A 200      37.050  50.220  28.200  1.00  0.00           N
ATOM   3259  H   TRP A 200      37.440  50.130  27.270  1.00  0.00           H
ATOM   3260  CA  TRP A 200      37.280  49.000  28.950  1.00  0.00           C
ATOM   3261  HA  TRP A 200      36.520  48.940  29.740  1.00  0.00           H
ATOM   3262  CB  TRP A 200      37.080  47.820  28.020  1.00  0.00           C
ATOM   3263  HB1 TRP A 200      37.260  46.890  28.560  1.00  0.00           H
ATOM   3264  HB2 TRP A 200      37.850  47.940  27.250  1.00  0.00           H
ATOM   3265  CG  TRP A 200      35.770  47.920  27.300  1.00  0.00           C
ATOM   3266  CD1 TRP A 200      35.580  48.250  26.010  1.00  0.00           C
ATOM   3267  HD1 TRP A 200      36.310  48.300  25.210  1.00  0.00           H
ATOM   3268  NE1 TRP A 200      34.220  48.280  25.770  1.00  0.00           N
ATOM   3269  HE1 TRP A 200      33.740  48.320  24.890  1.00  0.00           H
ATOM   3270  CE2 TRP A 200      33.500  47.900  26.890  1.00  0.00           C
ATOM   3271  CZ2 TRP A 200      32.120  47.820  27.110  1.00  0.00           C
ATOM   3272  HZ2 TRP A 200      31.370  47.950  26.340  1.00  0.00           H
ATOM   3273  CH2 TRP A 200      31.690  47.730  28.440  1.00  0.00           C
ATOM   3274  HH2 TRP A 200      30.640  47.520  28.600  1.00  0.00           H
ATOM   3275  CZ3 TRP A 200      32.620  47.510  29.460  1.00  0.00           C
ATOM   3276  HZ3 TRP A 200      32.250  47.400  30.470  1.00  0.00           H
ATOM   3277  CE3 TRP A 200      33.990  47.700  29.240  1.00  0.00           C
ATOM   3278  HE3 TRP A 200      34.740  47.730  30.030  1.00  0.00           H
ATOM   3279  CD2 TRP A 200      34.460  47.910  27.930  1.00  0.00           C
ATOM   3280  C   TRP A 200      38.600  48.980  29.710  1.00  0.00           C
ATOM   3281  O   TRP A 200      39.170  47.900  29.860  1.00  0.00           O
ATOM   3282  N   ASP A 201      39.160  50.160  29.990  1.00  0.00           N
ATOM   3283  H   ASP A 201      38.670  51.040  29.890  1.00  0.00           H
ATOM   3284  CA  ASP A 201      40.450  50.260  30.650  1.00  0.00           C
ATOM   3285  HA  ASP A 201      40.590  49.360  31.240  1.00  0.00           H
ATOM   3286  CB  ASP A 201      41.520  50.380  29.570  1.00  0.00           C
ATOM   3287  HB1 ASP A 201      41.340  51.350  29.100  1.00  0.00           H
ATOM   3288  HB2 ASP A 201      41.460  49.620  28.790  1.00  0.00           H
ATOM   3289  CG  ASP A 201      42.980  50.530  30.000  1.00  0.00           C
ATOM   3290  OD1 ASP A 201      43.750  50.950  29.110  1.00  0.00           O
ATOM   3291  OD2 ASP A 201      43.400  50.210  31.130  1.00  0.00           O
ATOM   3292  C   ASP A 201      40.290  51.440  31.590  1.00  0.00           C
ATOM   3293  O   ASP A 201      39.370  52.270  31.530  1.00  0.00           O
ATOM   3294  N   GLY A 202      41.340  51.620  32.390  1.00  0.00           N
ATOM   3295  H   GLY A 202      41.990  50.850  32.480  1.00  0.00           H
ATOM   3296  CA  GLY A 202      41.460  52.750  33.290  1.00  0.00           C
ATOM   3297  HA1 GLY A 202      40.790  53.530  32.910  1.00  0.00           H
ATOM   3298  HA2 GLY A 202      42.480  53.150  33.350  1.00  0.00           H
ATOM   3299  C   GLY A 202      41.110  52.300  34.700  1.00  0.00           C
ATOM   3300  O   GLY A 202      41.590  51.300  35.230  1.00  0.00           O
ATOM   3301  N   VAL A 203      40.310  53.090  35.420  1.00  0.00           N
ATOM   3302  H   VAL A 203      39.800  53.790  34.910  1.00  0.00           H
ATOM   3303  CA  VAL A 203      39.980  52.980  36.820  1.00  0.00           C
ATOM   3304  HA  VAL A 203      40.930  52.640  37.260  1.00  0.00           H
ATOM   3305  CB  VAL A 203      39.610  54.350  37.400  1.00  0.00           C
ATOM   3306  HB  VAL A 203      38.820  54.740  36.760  1.00  0.00           H
ATOM   3307  CG1 VAL A 203      39.100  54.250  38.830  1.00  0.00           C
ATOM   3308 1HG1 VAL A 203      38.170  53.730  38.620  1.00  0.00           H
ATOM   3309 2HG1 VAL A 203      39.790  53.670  39.430  1.00  0.00           H
ATOM   3310 3HG1 VAL A 203      38.820  55.210  39.270  1.00  0.00           H
ATOM   3311  CG2 VAL A 203      40.800  55.310  37.460  1.00  0.00           C
ATOM   3312 1HG2 VAL A 203      41.350  55.130  38.380  1.00  0.00           H
ATOM   3313 2HG2 VAL A 203      41.470  55.120  36.630  1.00  0.00           H
ATOM   3314 3HG2 VAL A 203      40.440  56.340  37.410  1.00  0.00           H
ATOM   3315  C   VAL A 203      38.830  51.990  36.920  1.00  0.00           C
ATOM   3316  O   VAL A 203      37.890  51.960  36.120  1.00  0.00           O
ATOM   3317  N   TYR A 204      38.840  51.130  37.940  1.00  0.00           N
ATOM   3318  H   TYR A 204      39.730  51.060  38.420  1.00  0.00           H
ATOM   3319  CA  TYR A 204      37.960  50.000  38.150  1.00  0.00           C
ATOM   3320  HA  TYR A 204      36.980  50.440  38.350  1.00  0.00           H
ATOM   3321  CB  TYR A 204      37.890  49.040  36.970  1.00  0.00           C
ATOM   3322  HB1 TYR A 204      38.900  48.870  36.610  1.00  0.00           H
ATOM   3323  HB2 TYR A 204      37.370  49.650  36.240  1.00  0.00           H
ATOM   3324  CG  TYR A 204      37.130  47.740  37.100  1.00  0.00           C
ATOM   3325  CD1 TYR A 204      35.840  47.740  36.560  1.00  0.00           C
ATOM   3326  HD1 TYR A 204      35.350  48.630  36.190  1.00  0.00           H
ATOM   3327  CE1 TYR A 204      35.200  46.490  36.490  1.00  0.00           C
ATOM   3328  HE1 TYR A 204      34.240  46.400  36.000  1.00  0.00           H
ATOM   3329  CZ  TYR A 204      35.760  45.340  37.070  1.00  0.00           C
ATOM   3330  OH  TYR A 204      35.000  44.210  37.060  1.00  0.00           O
ATOM   3331  HH  TYR A 204      34.120  44.500  36.800  1.00  0.00           H
ATOM   3332  CE2 TYR A 204      36.970  45.430  37.780  1.00  0.00           C
ATOM   3333  HE2 TYR A 204      37.230  44.530  38.320  1.00  0.00           H
ATOM   3334  CD2 TYR A 204      37.700  46.630  37.720  1.00  0.00           C
ATOM   3335  HD2 TYR A 204      38.660  46.630  38.210  1.00  0.00           H
ATOM   3336  C   TYR A 204      38.260  49.210  39.420  1.00  0.00           C
ATOM   3337  O   TYR A 204      37.350  48.790  40.120  1.00  0.00           O
ATOM   3338  N   ALA A 205      39.530  49.080  39.830  1.00  0.00           N
ATOM   3339  H   ALA A 205      40.310  49.430  39.290  1.00  0.00           H
ATOM   3340  CA  ALA A 205      39.870  48.600  41.150  1.00  0.00           C
ATOM   3341  HA  ALA A 205      39.010  48.230  41.710  1.00  0.00           H
ATOM   3342  CB  ALA A 205      40.900  47.510  40.860  1.00  0.00           C
ATOM   3343  HB1 ALA A 205      41.520  47.760  40.010  1.00  0.00           H
ATOM   3344  HB2 ALA A 205      41.580  47.400  41.710  1.00  0.00           H
ATOM   3345  HB3 ALA A 205      40.390  46.560  40.680  1.00  0.00           H
ATOM   3346  C   ALA A 205      40.450  49.740  41.970  1.00  0.00           C
ATOM   3347  O   ALA A 205      40.460  49.590  43.190  1.00  0.00           O
ATOM   3348  N   TYR A 206      40.950  50.840  41.420  1.00  0.00           N
ATOM   3349  H   TYR A 206      40.880  50.850  40.420  1.00  0.00           H
ATOM   3350  CA  TYR A 206      41.430  52.070  42.020  1.00  0.00           C
ATOM   3351  HA  TYR A 206      41.510  52.760  41.180  1.00  0.00           H
ATOM   3352  CB  TYR A 206      40.400  52.670  42.980  1.00  0.00           C
ATOM   3353  HB1 TYR A 206      40.950  53.380  43.580  1.00  0.00           H
ATOM   3354  HB2 TYR A 206      39.990  51.930  43.670  1.00  0.00           H
ATOM   3355  CG  TYR A 206      39.230  53.320  42.290  1.00  0.00           C
ATOM   3356  CD1 TYR A 206      39.140  54.720  42.210  1.00  0.00           C
ATOM   3357  HD1 TYR A 206      39.890  55.380  42.630  1.00  0.00           H
ATOM   3358  CE1 TYR A 206      37.920  55.300  41.840  1.00  0.00           C
ATOM   3359  HE1 TYR A 206      37.770  56.370  41.870  1.00  0.00           H
ATOM   3360  CZ  TYR A 206      36.880  54.530  41.300  1.00  0.00           C
ATOM   3361  OH  TYR A 206      35.820  55.220  40.800  1.00  0.00           O
ATOM   3362  HH  TYR A 206      35.180  54.630  40.380  1.00  0.00           H
ATOM   3363  CE2 TYR A 206      37.050  53.130  41.220  1.00  0.00           C
ATOM   3364  HE2 TYR A 206      36.300  52.470  40.820  1.00  0.00           H
ATOM   3365  CD2 TYR A 206      38.190  52.540  41.780  1.00  0.00           C
ATOM   3366  HD2 TYR A 206      38.160  51.460  41.760  1.00  0.00           H
ATOM   3367  C   TYR A 206      42.810  51.930  42.640  1.00  0.00           C
ATOM   3368  O   TYR A 206      43.580  52.890  42.610  1.00  0.00           O
ATOM   3369  N   LYS A 207      43.230  50.810  43.240  1.00  0.00           N
ATOM   3370  H   LYS A 207      42.530  50.090  43.390  1.00  0.00           H
ATOM   3371  CA  LYS A 207      44.640  50.600  43.490  1.00  0.00           C
ATOM   3372  HA  LYS A 207      44.870  51.530  44.020  1.00  0.00           H
ATOM   3373  CB  LYS A 207      44.820  49.360  44.360  1.00  0.00           C
ATOM   3374  HB1 LYS A 207      44.200  49.530  45.240  1.00  0.00           H
ATOM   3375  HB2 LYS A 207      45.890  49.220  44.550  1.00  0.00           H
ATOM   3376  CG  LYS A 207      44.370  48.090  43.660  1.00  0.00           C
ATOM   3377  HG1 LYS A 207      44.860  47.980  42.680  1.00  0.00           H
ATOM   3378  HG2 LYS A 207      43.310  48.170  43.430  1.00  0.00           H
ATOM   3379  CD  LYS A 207      44.650  46.770  44.380  1.00  0.00           C
ATOM   3380  HD1 LYS A 207      45.700  46.540  44.190  1.00  0.00           H
ATOM   3381  HD2 LYS A 207      44.040  45.970  43.940  1.00  0.00           H
ATOM   3382  CE  LYS A 207      44.500  46.980  45.880  1.00  0.00           C
ATOM   3383  HE1 LYS A 207      43.510  47.340  46.190  1.00  0.00           H
ATOM   3384  HE2 LYS A 207      45.290  47.630  46.250  1.00  0.00           H
ATOM   3385  NZ  LYS A 207      44.620  45.720  46.630  1.00  0.00           N
ATOM   3386  HZ1 LYS A 207      44.650  45.870  47.630  1.00  0.00           H
ATOM   3387  HZ2 LYS A 207      43.820  45.180  46.330  1.00  0.00           H
ATOM   3388  HZ3 LYS A 207      45.530  45.350  46.390  1.00  0.00           H
ATOM   3389  C   LYS A 207      45.540  50.730  42.270  1.00  0.00           C
ATOM   3390  O   LYS A 207      46.570  51.400  42.280  1.00  0.00           O
ATOM   3391  N   TYR A 208      45.140  50.130  41.140  1.00  0.00           N
ATOM   3392  H   TYR A 208      44.200  49.760  41.170  1.00  0.00           H
ATOM   3393  CA  TYR A 208      45.680  50.240  39.810  1.00  0.00           C
ATOM   3394  HA  TYR A 208      45.620  51.310  39.590  1.00  0.00           H
ATOM   3395  CB  TYR A 208      47.120  49.740  39.800  1.00  0.00           C
ATOM   3396  HB1 TYR A 208      47.820  50.440  40.270  1.00  0.00           H
ATOM   3397  HB2 TYR A 208      47.470  49.730  38.770  1.00  0.00           H
ATOM   3398  CG  TYR A 208      47.330  48.390  40.440  1.00  0.00           C
ATOM   3399  CD1 TYR A 208      47.670  48.240  41.790  1.00  0.00           C
ATOM   3400  HD1 TYR A 208      48.000  49.110  42.340  1.00  0.00           H
ATOM   3401  CE1 TYR A 208      47.940  46.990  42.360  1.00  0.00           C
ATOM   3402  HE1 TYR A 208      48.270  46.840  43.370  1.00  0.00           H
ATOM   3403  CZ  TYR A 208      47.570  45.850  41.620  1.00  0.00           C
ATOM   3404  OH  TYR A 208      47.350  44.660  42.250  1.00  0.00           O
ATOM   3405  HH  TYR A 208      47.560  44.750  43.180  1.00  0.00           H
ATOM   3406  CE2 TYR A 208      47.120  45.930  40.290  1.00  0.00           C
ATOM   3407  HE2 TYR A 208      46.930  45.020  39.730  1.00  0.00           H
ATOM   3408  CD2 TYR A 208      47.050  47.210  39.730  1.00  0.00           C
ATOM   3409  HD2 TYR A 208      46.840  47.350  38.680  1.00  0.00           H
ATOM   3410  C   TYR A 208      44.800  49.490  38.820  1.00  0.00           C
ATOM   3411  OC1 TYR A 208      44.860  49.850  37.630  1.00  0.00           O
ATOM   3412  OC2 TYR A 208      43.900  48.700  39.180  1.00  0.00           O
CONECT 2095 2094
CONECT 2091 2090
CONECT 2096 2094
CONECT 2092 2090
CONECT 2093 2090
CONECT 2101 2102 2086 2103
CONECT 2086 2084 2087 2088 2101
CONECT 2088 2090 2094 2089 2086
CONECT 2097 2100 2094 2098 2099
CONECT 2094 2096 2088 2095 2097
CONECT 2090 2093 2092 2091 2088
CONECT 2085 2084
CONECT 2087 2086
CONECT 2089 2088
CONECT 2098 2097
CONECT 2099 2097
CONECT 2100 2097
CONECT 2084 2082 2085 2086
CONECT 2102 2101
CONECT 3410 3412 3411 3393
CONECT 3393 3394 3391 3410 3395
CONECT 3395 3397 3398 3396 3393
CONECT 3399 3398 3400 3401
CONECT 3408 3398 3409 3406
CONECT 3401 3399 3403 3402
CONECT 3406 3408 3403 3407
CONECT 3398 3399 3408 3395
CONECT 3403 3404 3406 3401
CONECT 3392 3391
CONECT 3394 3393
CONECT 3396 3395
CONECT 3397 3395
CONECT 3400 3399
CONECT 3409 3408
CONECT 3402 3401
CONECT 3407 3406
CONECT 3405 3404
CONECT 3391 3392 3393 3389
CONECT 3411 3410
CONECT 3412 3410
CONECT 3404 3405 3403
END
