# Supplementary material for: QM/MM simulations provide insight into the mechanism of bioluminescence triggering in ctenophore photoproteins
Source: PLoS One. 2017 Aug 4;12(8):e0182317. doi: 10.1371/journal.pone.0182317 (PMC5544205; doi:10.1371/journal.pone.0182317)
Supplement: S3 Text — (PDB) [file pone.0182317.s003.pdb]

REMARK  default_name                                                
ATOM      1  N   MET     1      55.691  23.316  62.224  1.00  0.00           N  
ATOM      2  H1  MET     1      56.350  23.402  61.464  1.00  0.00           H  
ATOM      3  H2  MET     1      55.406  22.350  62.300  1.00  0.00           H  
ATOM      4  H3  MET     1      56.061  23.798  63.031  1.00  0.00           H  
ATOM      5  CA  MET     1      54.469  24.054  61.857  1.00  0.00           C  
ATOM      6  HA  MET     1      53.614  23.378  61.846  1.00  0.00           H  
ATOM      7  CB  MET     1      54.199  25.176  62.886  1.00  0.00           C  
ATOM      8  HB2 MET     1      54.169  24.694  63.863  1.00  0.00           H  
ATOM      9  HB3 MET     1      55.057  25.846  62.838  1.00  0.00           H  
ATOM     10  CG  MET     1      52.904  25.984  62.672  1.00  0.00           C  
ATOM     11  HG2 MET     1      52.836  26.675  63.512  1.00  0.00           H  
ATOM     12  HG3 MET     1      53.047  26.548  61.750  1.00  0.00           H  
ATOM     13  SD  MET     1      51.360  25.033  62.556  1.00  0.00           S  
ATOM     14  CE  MET     1      51.241  24.368  64.237  1.00  0.00           C  
ATOM     15  HE1 MET     1      51.193  25.190  64.951  1.00  0.00           H  
ATOM     16  HE2 MET     1      50.341  23.759  64.325  1.00  0.00           H  
ATOM     17  HE3 MET     1      52.116  23.754  64.449  1.00  0.00           H  
ATOM     18  C   MET     1      54.584  24.584  60.420  1.00  0.00           C  
ATOM     19  O   MET     1      55.674  24.931  59.968  1.00  0.00           O  
ATOM     20  N   THR     2      53.443  24.632  59.719  1.00  0.00           N  
ATOM     21  H   THR     2      52.615  24.342  60.219  1.00  0.00           H  
ATOM     22  CA  THR     2      53.296  25.082  58.336  1.00  0.00           C  
ATOM     23  HA  THR     2      54.154  24.775  57.739  1.00  0.00           H  
ATOM     24  CB  THR     2      52.025  24.395  57.767  1.00  0.00           C  
ATOM     25  HB  THR     2      51.200  24.664  58.426  1.00  0.00           H  
ATOM     26  CG2 THR     2      51.676  24.787  56.323  1.00  0.00           C  
ATOM     27 HG21 THR     2      52.501  24.518  55.663  1.00  0.00           H  
ATOM     28 HG22 THR     2      50.775  24.259  56.011  1.00  0.00           H  
ATOM     29 HG23 THR     2      51.503  25.862  56.269  1.00  0.00           H  
ATOM     30  OG1 THR     2      52.225  22.994  57.762  1.00  0.00           O  
ATOM     31  HG1 THR     2      51.443  22.561  57.412  1.00  0.00           H  
ATOM     32  C   THR     2      53.112  26.614  58.321  1.00  0.00           C  
ATOM     33  O   THR     2      52.408  27.170  59.166  1.00  0.00           O  
ATOM     34  N   GLU     3      53.741  27.284  57.341  1.00  0.00           N  
ATOM     35  H   GLU     3      54.254  26.719  56.679  1.00  0.00           H  
ATOM     36  CA  GLU     3      53.728  28.737  57.150  1.00  0.00           C  
ATOM     37  HA  GLU     3      53.871  29.254  58.099  1.00  0.00           H  
ATOM     38  CB  GLU     3      54.890  29.114  56.201  1.00  0.00           C  
ATOM     39  HB2 GLU     3      54.715  28.589  55.262  1.00  0.00           H  
ATOM     40  HB3 GLU     3      54.824  30.189  56.033  1.00  0.00           H  
ATOM     41  CG  GLU     3      56.298  28.762  56.733  1.00  0.00           C  
ATOM     42  HG2 GLU     3      56.338  27.678  56.841  1.00  0.00           H  
ATOM     43  HG3 GLU     3      57.016  29.078  55.977  1.00  0.00           H  
ATOM     44  CD  GLU     3      56.643  29.422  58.073  1.00  0.00           C  
ATOM     45  OE1 GLU     3      57.325  28.749  58.875  1.00  0.00           O  
ATOM     46  OE2 GLU     3      56.221  30.583  58.275  1.00  0.00           O  
ATOM     47  C   GLU     3      52.411  29.215  56.515  1.00  0.00           C  
ATOM     48  O   GLU     3      51.745  28.454  55.813  1.00  0.00           O  
ATOM     49  N   ARG     4      52.040  30.482  56.777  1.00  0.00           N  
ATOM     50  H   ARG     4      52.665  31.005  57.373  1.00  0.00           H  
ATOM     51  CA  ARG     4      50.773  31.108  56.378  1.00  0.00           C  
ATOM     52  HA  ARG     4      49.928  30.516  56.729  1.00  0.00           H  
ATOM     53  CB  ARG     4      50.682  32.521  57.006  1.00  0.00           C  
ATOM     54  HB2 ARG     4      50.799  32.386  58.081  1.00  0.00           H  
ATOM     55  HB3 ARG     4      51.531  33.083  56.616  1.00  0.00           H  
ATOM     56  CG  ARG     4      49.377  33.299  56.724  1.00  0.00           C  
ATOM     57  HG2 ARG     4      49.487  34.292  57.160  1.00  0.00           H  
ATOM     58  HG3 ARG     4      49.275  33.387  55.643  1.00  0.00           H  
ATOM     59  CD  ARG     4      48.124  32.622  57.304  1.00  0.00           C  
ATOM     60  HD2 ARG     4      48.085  31.589  56.957  1.00  0.00           H  
ATOM     61  HD3 ARG     4      48.183  32.637  58.392  1.00  0.00           H  
ATOM     62  NE  ARG     4      46.889  33.304  56.890  1.00  0.00           N  
ATOM     63  HE  ARG     4      46.590  34.066  57.481  1.00  0.00           H  
ATOM     64  CZ  ARG     4      46.146  33.000  55.809  1.00  0.00           C  
ATOM     65  NH1 ARG     4      46.537  32.079  54.917  1.00  0.00           N  
ATOM     66 HH11 ARG     4      47.412  31.592  55.049  1.00  0.00           H  
ATOM     67 HH12 ARG     4      45.955  31.876  54.118  1.00  0.00           H  
ATOM     68  NH2 ARG     4      44.981  33.630  55.612  1.00  0.00           N  
ATOM     69 HH21 ARG     4      44.669  34.326  56.273  1.00  0.00           H  
ATOM     70 HH22 ARG     4      44.420  33.405  54.803  1.00  0.00           H  
ATOM     71  C   ARG     4      50.539  31.140  54.854  1.00  0.00           C  
ATOM     72  O   ARG     4      49.421  30.869  54.414  1.00  0.00           O  
ATOM     73  N   LEU     5      51.594  31.418  54.069  1.00  0.00           N  
ATOM     74  H   LEU     5      52.411  31.803  54.520  1.00  0.00           H  
ATOM     75  CA  LEU     5      51.651  31.163  52.631  1.00  0.00           C  
ATOM     76  HA  LEU     5      50.640  31.066  52.233  1.00  0.00           H  
ATOM     77  CB  LEU     5      52.361  32.334  51.897  1.00  0.00           C  
ATOM     78  HB2 LEU     5      52.759  32.959  52.696  1.00  0.00           H  
ATOM     79  HB3 LEU     5      53.185  31.937  51.304  1.00  0.00           H  
ATOM     80  CG  LEU     5      51.436  33.179  50.993  1.00  0.00           C  
ATOM     81  HG  LEU     5      50.572  33.507  51.572  1.00  0.00           H  
ATOM     82  CD1 LEU     5      52.194  34.407  50.464  1.00  0.00           C  
ATOM     83 HD11 LEU     5      53.058  34.080  49.885  1.00  0.00           H  
ATOM     84 HD12 LEU     5      51.534  34.997  49.828  1.00  0.00           H  
ATOM     85 HD13 LEU     5      52.529  35.017  51.303  1.00  0.00           H  
ATOM     86  CD2 LEU     5      50.858  32.377  49.812  1.00  0.00           C  
ATOM     87 HD21 LEU     5      50.275  31.538  50.192  1.00  0.00           H  
ATOM     88 HD22 LEU     5      50.216  33.023  49.213  1.00  0.00           H  
ATOM     89 HD23 LEU     5      51.673  32.002  49.193  1.00  0.00           H  
ATOM     90  C   LEU     5      52.479  29.888  52.439  1.00  0.00           C  
ATOM     91  O   LEU     5      53.599  29.784  52.945  1.00  0.00           O  
ATOM     92  N   ASN     6      51.921  28.931  51.689  1.00  0.00           N  
ATOM     93  H   ASN     6      50.931  29.039  51.518  1.00  0.00           H  
ATOM     94  CA  ASN     6      52.560  27.681  51.291  1.00  0.00           C  
ATOM     95  HA  ASN     6      53.598  27.883  51.030  1.00  0.00           H  
ATOM     96  CB  ASN     6      52.532  26.618  52.421  1.00  0.00           C  
ATOM     97  HB2 ASN     6      53.108  25.756  52.086  1.00  0.00           H  
ATOM     98  HB3 ASN     6      53.005  27.051  53.302  1.00  0.00           H  
ATOM     99  CG  ASN     6      51.125  26.150  52.801  1.00  0.00           C  
ATOM    100  OD1 ASN     6      50.570  25.275  52.146  1.00  0.00           O  
ATOM    101  ND2 ASN     6      50.539  26.721  53.853  1.00  0.00           N  
ATOM    102 HD21 ASN     6      49.611  26.433  54.128  1.00  0.00           H  
ATOM    103 HD22 ASN     6      51.026  27.440  54.370  1.00  0.00           H  
ATOM    104  C   ASN     6      52.018  27.214  49.935  1.00  0.00           C  
ATOM    105  O   ASN     6      50.997  27.712  49.458  1.00  0.00           O  
ATOM    106  N   GLU     7      52.717  26.253  49.316  1.00  0.00           N  
ATOM    107  H   GLU     7      53.572  25.975  49.775  1.00  0.00           H  
ATOM    108  CA  GLU     7      52.417  25.680  48.003  1.00  0.00           C  
ATOM    109  HA  GLU     7      52.254  26.482  47.284  1.00  0.00           H  
ATOM    110  CB  GLU     7      53.592  24.790  47.499  1.00  0.00           C  
ATOM    111  HB2 GLU     7      53.125  24.040  46.861  1.00  0.00           H  
ATOM    112  HB3 GLU     7      54.207  25.453  46.890  1.00  0.00           H  
ATOM    113  CG  GLU     7      54.482  24.087  48.556  1.00  0.00           C  
ATOM    114  HG2 GLU     7      53.812  23.747  49.346  1.00  0.00           H  
ATOM    115  HG3 GLU     7      54.948  23.225  48.079  1.00  0.00           H  
ATOM    116  CD  GLU     7      55.569  24.987  49.160  1.00  0.00           C  
ATOM    117  OE1 GLU     7      55.359  25.425  50.313  1.00  0.00           O  
ATOM    118  OE2 GLU     7      56.576  25.235  48.459  1.00  0.00           O  
ATOM    119  C   GLU     7      51.076  24.908  47.940  1.00  0.00           C  
ATOM    120  O   GLU     7      50.550  24.729  46.845  1.00  0.00           O  
ATOM    121  N   GLN     8      50.495  24.488  49.079  1.00  0.00           N  
ATOM    122  H   GLN     8      51.006  24.616  49.940  1.00  0.00           H  
ATOM    123  CA  GLN     8      49.173  23.849  49.141  1.00  0.00           C  
ATOM    124  HA  GLN     8      48.922  23.402  48.179  1.00  0.00           H  
ATOM    125  CB  GLN     8      49.192  22.739  50.211  1.00  0.00           C  
ATOM    126  HB2 GLN     8      49.608  23.162  51.125  1.00  0.00           H  
ATOM    127  HB3 GLN     8      48.163  22.429  50.390  1.00  0.00           H  
ATOM    128  CG  GLN     8      50.029  21.516  49.784  1.00  0.00           C  
ATOM    129  HG2 GLN     8      49.708  21.192  48.794  1.00  0.00           H  
ATOM    130  HG3 GLN     8      51.078  21.809  49.748  1.00  0.00           H  
ATOM    131  CD  GLN     8      49.882  20.343  50.755  1.00  0.00           C  
ATOM    132  OE1 GLN     8      49.901  20.523  51.971  1.00  0.00           O  
ATOM    133  NE2 GLN     8      49.727  19.129  50.222  1.00  0.00           N  
ATOM    134 HE21 GLN     8      49.627  18.325  50.825  1.00  0.00           H  
ATOM    135 HE22 GLN     8      49.712  19.019  49.218  1.00  0.00           H  
ATOM    136  C   GLN     8      48.051  24.846  49.496  1.00  0.00           C  
ATOM    137  O   GLN     8      46.898  24.582  49.157  1.00  0.00           O  
ATOM    138  N   ASN     9      48.367  25.987  50.137  1.00  0.00           N  
ATOM    139  H   ASN     9      49.335  26.100  50.401  1.00  0.00           H  
ATOM    140  CA  ASN     9      47.418  27.054  50.492  1.00  0.00           C  
ATOM    141  HA  ASN     9      46.506  26.640  50.922  1.00  0.00           H  
ATOM    142  CB  ASN     9      48.098  27.961  51.551  1.00  0.00           C  
ATOM    143  HB2 ASN     9      48.337  27.322  52.401  1.00  0.00           H  
ATOM    144  HB3 ASN     9      49.021  28.350  51.119  1.00  0.00           H  
ATOM    145  CG  ASN     9      47.253  29.143  52.047  1.00  0.00           C  
ATOM    146  OD1 ASN     9      47.555  30.292  51.733  1.00  0.00           O  
ATOM    147  ND2 ASN     9      46.209  28.876  52.836  1.00  0.00           N  
ATOM    148 HD21 ASN     9      45.633  29.631  53.179  1.00  0.00           H  
ATOM    149 HD22 ASN     9      46.000  27.920  53.085  1.00  0.00           H  
ATOM    150  C   ASN     9      47.019  27.886  49.256  1.00  0.00           C  
ATOM    151  O   ASN     9      45.902  28.402  49.211  1.00  0.00           O  
ATOM    152  N   ASN    10      47.913  28.008  48.263  1.00  0.00           N  
ATOM    153  H   ASN    10      48.823  27.598  48.419  1.00  0.00           H  
ATOM    154  CA  ASN    10      47.708  28.793  47.053  1.00  0.00           C  
ATOM    155  HA  ASN    10      46.664  28.754  46.740  1.00  0.00           H  
ATOM    156  CB  ASN    10      48.080  30.264  47.350  1.00  0.00           C  
ATOM    157  HB2 ASN    10      47.575  30.553  48.272  1.00  0.00           H  
ATOM    158  HB3 ASN    10      49.159  30.344  47.487  1.00  0.00           H  
ATOM    159  CG  ASN    10      47.656  31.223  46.241  1.00  0.00           C  
ATOM    160  OD1 ASN    10      48.488  31.663  45.456  1.00  0.00           O  
ATOM    161  ND2 ASN    10      46.369  31.566  46.190  1.00  0.00           N  
ATOM    162 HD21 ASN    10      46.047  32.199  45.472  1.00  0.00           H  
ATOM    163 HD22 ASN    10      45.722  31.192  46.869  1.00  0.00           H  
ATOM    164  C   ASN    10      48.483  28.132  45.908  1.00  0.00           C  
ATOM    165  O   ASN    10      49.696  27.950  46.007  1.00  0.00           O  
ATOM    166  N   GLU    11      47.778  27.776  44.819  1.00  0.00           N  
ATOM    167  H   GLU    11      46.777  27.907  44.849  1.00  0.00           H  
ATOM    168  CA  GLU    11      48.357  27.116  43.650  1.00  0.00           C  
ATOM    169  HA  GLU    11      49.216  26.511  43.939  1.00  0.00           H  
ATOM    170  CB  GLU    11      47.295  26.192  43.012  1.00  0.00           C  
ATOM    171  HB2 GLU    11      47.862  25.497  42.393  1.00  0.00           H  
ATOM    172  HB3 GLU    11      46.852  25.653  43.849  1.00  0.00           H  
ATOM    173  CG  GLU    11      46.176  26.836  42.167  1.00  0.00           C  
ATOM    174  HG2 GLU    11      45.415  27.257  42.824  1.00  0.00           H  
ATOM    175  HG3 GLU    11      46.620  27.632  41.570  1.00  0.00           H  
ATOM    176  CD  GLU    11      45.536  25.801  41.241  1.00  0.00           C  
ATOM    177  OE1 GLU    11      45.797  25.894  40.020  1.00  0.00           O  
ATOM    178  OE2 GLU    11      44.816  24.927  41.769  1.00  0.00           O  
ATOM    179  C   GLU    11      48.943  28.110  42.627  1.00  0.00           C  
ATOM    180  O   GLU    11      49.702  27.680  41.760  1.00  0.00           O  
ATOM    181  N   SER    12      48.668  29.424  42.757  1.00  0.00           N  
ATOM    182  H   SER    12      47.933  29.693  43.395  1.00  0.00           H  
ATOM    183  CA  SER    12      49.380  30.480  42.030  1.00  0.00           C  
ATOM    184  HA  SER    12      49.529  30.180  40.993  1.00  0.00           H  
ATOM    185  CB  SER    12      48.564  31.790  42.052  1.00  0.00           C  
ATOM    186  HB2 SER    12      48.197  31.955  43.065  1.00  0.00           H  
ATOM    187  HB3 SER    12      49.218  32.613  41.764  1.00  0.00           H  
ATOM    188  OG  SER    12      47.474  31.723  41.163  1.00  0.00           O  
ATOM    189  HG  SER    12      46.984  32.548  41.195  1.00  0.00           H  
ATOM    190  C   SER    12      50.749  30.756  42.679  1.00  0.00           C  
ATOM    191  O   SER    12      51.676  31.151  41.975  1.00  0.00           O  
ATOM    192  N   TYR    13      50.896  30.505  43.994  1.00  0.00           N  
ATOM    193  H   TYR    13      50.062  30.266  44.510  1.00  0.00           H  
ATOM    194  CA  TYR    13      52.168  30.559  44.715  1.00  0.00           C  
ATOM    195  HA  TYR    13      52.740  31.435  44.409  1.00  0.00           H  
ATOM    196  CB  TYR    13      51.895  30.653  46.231  1.00  0.00           C  
ATOM    197  HB2 TYR    13      51.231  31.506  46.374  1.00  0.00           H  
ATOM    198  HB3 TYR    13      51.377  29.738  46.520  1.00  0.00           H  
ATOM    199  CG  TYR    13      53.134  30.827  47.093  1.00  0.00           C  
ATOM    200  CD1 TYR    13      53.848  32.044  47.083  1.00  0.00           C  
ATOM    201  HD1 TYR    13      53.510  32.868  46.455  1.00  0.00           H  
ATOM    202  CE1 TYR    13      54.998  32.194  47.883  1.00  0.00           C  
ATOM    203  HE1 TYR    13      55.551  33.133  47.870  1.00  0.00           H  
ATOM    204  CZ  TYR    13      55.433  31.132  48.700  1.00  0.00           C  
ATOM    205  OH  TYR    13      56.542  31.278  49.480  1.00  0.00           O  
ATOM    206  HH  TYR    13      56.949  32.143  49.395  1.00  0.00           H  
ATOM    207  CE2 TYR    13      54.723  29.916  48.712  1.00  0.00           C  
ATOM    208  HE2 TYR    13      55.056  29.093  49.345  1.00  0.00           H  
ATOM    209  CD2 TYR    13      53.580  29.765  47.904  1.00  0.00           C  
ATOM    210  HD2 TYR    13      53.034  28.821  47.904  1.00  0.00           H  
ATOM    211  C   TYR    13      53.004  29.299  44.433  1.00  0.00           C  
ATOM    212  O   TYR    13      54.227  29.399  44.382  1.00  0.00           O  
ATOM    213  N   ARG    14      52.365  28.139  44.183  1.00  0.00           N  
ATOM    214  H   ARG    14      51.370  28.104  44.351  1.00  0.00           H  
ATOM    215  CA  ARG    14      53.037  26.917  43.736  1.00  0.00           C  
ATOM    216  HA  ARG    14      53.920  26.731  44.347  1.00  0.00           H  
ATOM    217  CB  ARG    14      52.084  25.714  43.869  1.00  0.00           C  
ATOM    218  HB2 ARG    14      51.671  25.737  44.878  1.00  0.00           H  
ATOM    219  HB3 ARG    14      51.281  25.854  43.145  1.00  0.00           H  
ATOM    220  CG  ARG    14      52.766  24.351  43.623  1.00  0.00           C  
ATOM    221  HG2 ARG    14      52.995  24.291  42.559  1.00  0.00           H  
ATOM    222  HG3 ARG    14      53.695  24.347  44.194  1.00  0.00           H  
ATOM    223  CD  ARG    14      51.910  23.146  44.031  1.00  0.00           C  
ATOM    224  HD2 ARG    14      52.529  22.249  44.027  1.00  0.00           H  
ATOM    225  HD3 ARG    14      51.516  23.310  45.034  1.00  0.00           H  
ATOM    226  NE  ARG    14      50.782  22.944  43.109  1.00  0.00           N  
ATOM    227  HE  ARG    14      51.043  22.641  42.181  1.00  0.00           H  
ATOM    228  CZ  ARG    14      49.476  23.117  43.384  1.00  0.00           C  
ATOM    229  NH1 ARG    14      49.054  23.558  44.579  1.00  0.00           N  
ATOM    230 HH11 ARG    14      49.726  23.771  45.302  1.00  0.00           H  
ATOM    231 HH12 ARG    14      48.065  23.676  44.750  1.00  0.00           H  
ATOM    232  NH2 ARG    14      48.571  22.846  42.436  1.00  0.00           N  
ATOM    233 HH21 ARG    14      48.875  22.517  41.531  1.00  0.00           H  
ATOM    234 HH22 ARG    14      47.588  22.972  42.630  1.00  0.00           H  
ATOM    235  C   ARG    14      53.532  27.042  42.282  1.00  0.00           C  
ATOM    236  O   ARG    14      54.521  26.405  41.926  1.00  0.00           O  
ATOM    237  N   TYR    15      52.888  27.898  41.466  1.00  0.00           N  
ATOM    238  H   TYR    15      52.039  28.306  41.829  1.00  0.00           H  
ATOM    239  CA  TYR    15      53.296  28.242  40.104  1.00  0.00           C  
ATOM    240  HA  TYR    15      53.544  27.346  39.534  1.00  0.00           H  
ATOM    241  CB  TYR    15      52.115  28.959  39.409  1.00  0.00           C  
ATOM    242  HB2 TYR    15      51.230  28.434  39.770  1.00  0.00           H  
ATOM    243  HB3 TYR    15      52.097  29.988  39.766  1.00  0.00           H  
ATOM    244  CG  TYR    15      52.123  28.951  37.888  1.00  0.00           C  
ATOM    245  CD1 TYR    15      52.635  30.052  37.172  1.00  0.00           C  
ATOM    246  HD1 TYR    15      53.069  30.895  37.709  1.00  0.00           H  
ATOM    247  CE1 TYR    15      52.587  30.063  35.765  1.00  0.00           C  
ATOM    248  HE1 TYR    15      52.985  30.918  35.220  1.00  0.00           H  
ATOM    249  CZ  TYR    15      52.030  28.978  35.063  1.00  0.00           C  
ATOM    250  OH  TYR    15      51.979  29.012  33.700  1.00  0.00           O  
ATOM    251  HH  TYR    15      52.348  29.818  33.331  1.00  0.00           H  
ATOM    252  CE2 TYR    15      51.529  27.869  35.774  1.00  0.00           C  
ATOM    253  HE2 TYR    15      51.106  27.021  35.235  1.00  0.00           H  
ATOM    254  CD2 TYR    15      51.575  27.858  37.183  1.00  0.00           C  
ATOM    255  HD2 TYR    15      51.186  27.001  37.734  1.00  0.00           H  
ATOM    256  C   TYR    15      54.555  29.139  40.096  1.00  0.00           C  
ATOM    257  O   TYR    15      55.274  29.141  39.102  1.00  0.00           O  
ATOM    258  N   LEU    16      54.860  29.842  41.205  1.00  0.00           N  
ATOM    259  H   LEU    16      54.176  29.851  41.947  1.00  0.00           H  
ATOM    260  CA  LEU    16      56.118  30.566  41.411  1.00  0.00           C  
ATOM    261  HA  LEU    16      56.483  30.956  40.460  1.00  0.00           H  
ATOM    262  CB  LEU    16      55.899  31.754  42.381  1.00  0.00           C  
ATOM    263  HB2 LEU    16      55.537  31.263  43.284  1.00  0.00           H  
ATOM    264  HB3 LEU    16      56.857  32.231  42.587  1.00  0.00           H  
ATOM    265  CG  LEU    16      54.879  32.820  41.931  1.00  0.00           C  
ATOM    266  HG  LEU    16      53.900  32.353  41.823  1.00  0.00           H  
ATOM    267  CD1 LEU    16      54.795  33.950  42.969  1.00  0.00           C  
ATOM    268 HD11 LEU    16      55.774  34.418  43.077  1.00  0.00           H  
ATOM    269 HD12 LEU    16      54.072  34.695  42.638  1.00  0.00           H  
ATOM    270 HD13 LEU    16      54.481  33.540  43.929  1.00  0.00           H  
ATOM    271  CD2 LEU    16      55.187  33.387  40.537  1.00  0.00           C  
ATOM    272 HD21 LEU    16      55.170  32.580  39.804  1.00  0.00           H  
ATOM    273 HD22 LEU    16      54.436  34.132  40.274  1.00  0.00           H  
ATOM    274 HD23 LEU    16      56.173  33.852  40.542  1.00  0.00           H  
ATOM    275  C   LEU    16      57.174  29.636  42.041  1.00  0.00           C  
ATOM    276  O   LEU    16      58.319  29.635  41.597  1.00  0.00           O  
ATOM    277  N   ARG    17      56.801  28.828  43.052  1.00  0.00           N  
ATOM    278  H   ARG    17      55.834  28.881  43.336  1.00  0.00           H  
ATOM    279  CA  ARG    17      57.693  27.919  43.784  1.00  0.00           C  
ATOM    280  HA  ARG    17      58.593  28.446  44.102  1.00  0.00           H  
ATOM    281  CB  ARG    17      56.966  27.384  45.037  1.00  0.00           C  
ATOM    282  HB2 ARG    17      55.977  27.064  44.711  1.00  0.00           H  
ATOM    283  HB3 ARG    17      57.533  26.519  45.381  1.00  0.00           H  
ATOM    284  CG  ARG    17      56.824  28.397  46.193  1.00  0.00           C  
ATOM    285  HG2 ARG    17      56.377  29.299  45.774  1.00  0.00           H  
ATOM    286  HG3 ARG    17      56.141  27.958  46.920  1.00  0.00           H  
ATOM    287  CD  ARG    17      58.148  28.757  46.886  1.00  0.00           C  
ATOM    288  HD2 ARG    17      58.788  29.293  46.184  1.00  0.00           H  
ATOM    289  HD3 ARG    17      57.943  29.392  47.747  1.00  0.00           H  
ATOM    290  NE  ARG    17      58.859  27.552  47.346  1.00  0.00           N  
ATOM    291  HE  ARG    17      58.267  26.824  47.721  1.00  0.00           H  
ATOM    292  CZ  ARG    17      60.186  27.346  47.312  1.00  0.00           C  
ATOM    293  NH1 ARG    17      61.042  28.296  46.910  1.00  0.00           N  
ATOM    294 HH11 ARG    17      60.690  29.198  46.621  1.00  0.00           H  
ATOM    295 HH12 ARG    17      62.034  28.106  46.897  1.00  0.00           H  
ATOM    296  NH2 ARG    17      60.666  26.154  47.693  1.00  0.00           N  
ATOM    297 HH21 ARG    17      60.030  25.431  47.998  1.00  0.00           H  
ATOM    298 HH22 ARG    17      61.661  25.984  47.673  1.00  0.00           H  
ATOM    299  C   ARG    17      58.186  26.718  42.952  1.00  0.00           C  
ATOM    300  O   ARG    17      59.187  26.108  43.330  1.00  0.00           O  
ATOM    301  N   SER    18      57.544  26.411  41.810  1.00  0.00           N  
ATOM    302  H   SER    18      56.663  26.879  41.655  1.00  0.00           H  
ATOM    303  CA  SER    18      57.987  25.417  40.825  1.00  0.00           C  
ATOM    304  HA  SER    18      58.280  24.490  41.319  1.00  0.00           H  
ATOM    305  CB  SER    18      56.817  25.116  39.863  1.00  0.00           C  
ATOM    306  HB2 SER    18      57.113  24.273  39.238  1.00  0.00           H  
ATOM    307  HB3 SER    18      55.956  24.835  40.468  1.00  0.00           H  
ATOM    308  OG  SER    18      56.477  26.216  39.040  1.00  0.00           O  
ATOM    309  HG  SER    18      55.748  25.972  38.466  1.00  0.00           H  
ATOM    310  C   SER    18      59.239  25.859  40.035  1.00  0.00           C  
ATOM    311  O   SER    18      59.892  25.016  39.422  1.00  0.00           O  
ATOM    312  N   VAL    19      59.594  27.154  40.098  1.00  0.00           N  
ATOM    313  H   VAL    19      58.871  27.770  40.443  1.00  0.00           H  
ATOM    314  CA  VAL    19      60.824  27.752  39.575  1.00  0.00           C  
ATOM    315  HA  VAL    19      61.576  27.028  39.259  1.00  0.00           H  
ATOM    316  CB  VAL    19      60.514  28.699  38.381  1.00  0.00           C  
ATOM    317  HB  VAL    19      61.445  29.169  38.066  1.00  0.00           H  
ATOM    318  CG1 VAL    19      59.896  27.940  37.194  1.00  0.00           C  
ATOM    319 HG11 VAL    19      58.964  27.470  37.509  1.00  0.00           H  
ATOM    320 HG12 VAL    19      59.694  28.637  36.381  1.00  0.00           H  
ATOM    321 HG13 VAL    19      60.591  27.174  36.851  1.00  0.00           H  
ATOM    322  CG2 VAL    19      59.638  29.912  38.745  1.00  0.00           C  
ATOM    323 HG21 VAL    19      60.143  30.510  39.504  1.00  0.00           H  
ATOM    324 HG22 VAL    19      59.471  30.520  37.856  1.00  0.00           H  
ATOM    325 HG23 VAL    19      58.681  29.565  39.134  1.00  0.00           H  
ATOM    326  C   VAL    19      61.649  28.403  40.709  1.00  0.00           C  
ATOM    327  O   VAL    19      62.589  29.148  40.435  1.00  0.00           O  
ATOM    328  N   GLY    20      61.310  28.106  41.977  1.00  0.00           N  
ATOM    329  H   GLY    20      60.494  27.519  42.074  1.00  0.00           H  
ATOM    330  CA  GLY    20      61.998  28.544  43.191  1.00  0.00           C  
ATOM    331  HA2 GLY    20      61.708  27.855  43.984  1.00  0.00           H  
ATOM    332  HA3 GLY    20      63.067  28.448  43.000  1.00  0.00           H  
ATOM    333  C   GLY    20      61.698  29.981  43.642  1.00  0.00           C  
ATOM    334  O   GLY    20      62.241  30.415  44.656  1.00  0.00           O  
ATOM    335  N   ASN    21      60.851  30.714  42.902  1.00  0.00           N  
ATOM    336  H   ASN    21      60.426  30.236  42.120  1.00  0.00           H  
ATOM    337  CA  ASN    21      60.512  32.119  43.122  1.00  0.00           C  
ATOM    338  HA  ASN    21      61.396  32.710  43.360  1.00  0.00           H  
ATOM    339  CB  ASN    21      59.902  32.651  41.801  1.00  0.00           C  
ATOM    340  HB2 ASN    21      60.631  32.465  41.013  1.00  0.00           H  
ATOM    341  HB3 ASN    21      58.987  32.099  41.586  1.00  0.00           H  
ATOM    342  CG  ASN    21      59.577  34.145  41.824  1.00  0.00           C  
ATOM    343  OD1 ASN    21      58.418  34.520  41.984  1.00  0.00           O  
ATOM    344  ND2 ASN    21      60.585  34.999  41.642  1.00  0.00           N  
ATOM    345 HD21 ASN    21      60.408  35.993  41.651  1.00  0.00           H  
ATOM    346 HD22 ASN    21      61.521  34.648  41.496  1.00  0.00           H  
ATOM    347  C   ASN    21      59.507  32.261  44.282  1.00  0.00           C  
ATOM    348  O   ASN    21      58.590  31.453  44.434  1.00  0.00           O  
ATOM    349  N   GLN    22      59.702  33.320  45.082  1.00  0.00           N  
ATOM    350  H   GLN    22      60.498  33.901  44.862  1.00  0.00           H  
ATOM    351  CA  GLN    22      58.840  33.718  46.192  1.00  0.00           C  
ATOM    352  HA  GLN    22      58.303  32.859  46.594  1.00  0.00           H  
ATOM    353  CB  GLN    22      59.732  34.312  47.312  1.00  0.00           C  
ATOM    354  HB2 GLN    22      60.233  35.177  46.878  1.00  0.00           H  
ATOM    355  HB3 GLN    22      59.055  34.642  48.100  1.00  0.00           H  
ATOM    356  CG  GLN    22      60.784  33.352  47.908  1.00  0.00           C  
ATOM    357  HG2 GLN    22      61.487  33.065  47.125  1.00  0.00           H  
ATOM    358  HG3 GLN    22      61.316  33.890  48.693  1.00  0.00           H  
ATOM    359  CD  GLN    22      60.178  32.085  48.508  1.00  0.00           C  
ATOM    360  OE1 GLN    22      60.175  31.036  47.871  1.00  0.00           O  
ATOM    361  NE2 GLN    22      59.678  32.175  49.743  1.00  0.00           N  
ATOM    362 HE21 GLN    22      59.268  31.361  50.179  1.00  0.00           H  
ATOM    363 HE22 GLN    22      59.714  33.056  50.235  1.00  0.00           H  
ATOM    364  C   GLN    22      57.862  34.821  45.744  1.00  0.00           C  
ATOM    365  O   GLN    22      56.684  34.763  46.095  1.00  0.00           O  
ATOM    366  N   TRP    23      58.347  35.818  44.982  1.00  0.00           N  
ATOM    367  H   TRP    23      59.346  35.798  44.831  1.00  0.00           H  
ATOM    368  CA  TRP    23      57.593  36.971  44.487  1.00  0.00           C  
ATOM    369  HA  TRP    23      56.615  36.642  44.136  1.00  0.00           H  
ATOM    370  CB  TRP    23      57.389  38.023  45.600  1.00  0.00           C  
ATOM    371  HB2 TRP    23      56.731  38.801  45.213  1.00  0.00           H  
ATOM    372  HB3 TRP    23      56.922  37.548  46.463  1.00  0.00           H  
ATOM    373  CG  TRP    23      58.623  38.717  46.107  1.00  0.00           C  
ATOM    374  CD1 TRP    23      59.479  38.236  47.038  1.00  0.00           C  
ATOM    375  HD1 TRP    23      59.252  37.261  47.469  1.00  0.00           H  
ATOM    376  NE1 TRP    23      60.502  39.140  47.241  1.00  0.00           N  
ATOM    377  HE1 TRP    23      61.259  38.973  47.888  1.00  0.00           H  
ATOM    378  CE2 TRP    23      60.345  40.271  46.465  1.00  0.00           C  
ATOM    379  CZ2 TRP    23      61.088  41.456  46.322  1.00  0.00           C  
ATOM    380  HZ2 TRP    23      61.992  41.544  46.923  1.00  0.00           H  
ATOM    381  CH2 TRP    23      60.636  42.446  45.430  1.00  0.00           C  
ATOM    382  HH2 TRP    23      61.187  43.376  45.295  1.00  0.00           H  
ATOM    383  CZ3 TRP    23      59.454  42.240  44.694  1.00  0.00           C  
ATOM    384  HZ3 TRP    23      59.076  42.987  43.997  1.00  0.00           H  
ATOM    385  CE3 TRP    23      58.721  41.044  44.844  1.00  0.00           C  
ATOM    386  HE3 TRP    23      57.817  40.967  44.240  1.00  0.00           H  
ATOM    387  CD2 TRP    23      59.144  40.028  45.730  1.00  0.00           C  
ATOM    388  C   TRP    23      58.249  37.538  43.220  1.00  0.00           C  
ATOM    389  O   TRP    23      59.474  37.506  43.086  1.00  0.00           O  
ATOM    390  N   GLN    24      57.428  38.061  42.296  1.00  0.00           N  
ATOM    391  H   GLN    24      56.446  38.084  42.531  1.00  0.00           H  
ATOM    392  CA  GLN    24      57.847  38.622  41.012  1.00  0.00           C  
ATOM    393  HA  GLN    24      58.808  38.209  40.705  1.00  0.00           H  
ATOM    394  CB  GLN    24      56.789  38.252  39.948  1.00  0.00           C  
ATOM    395  HB2 GLN    24      55.813  38.506  40.361  1.00  0.00           H  
ATOM    396  HB3 GLN    24      56.984  38.870  39.071  1.00  0.00           H  
ATOM    397  CG  GLN    24      56.802  36.765  39.541  1.00  0.00           C  
ATOM    398  HG2 GLN    24      56.849  36.175  40.456  1.00  0.00           H  
ATOM    399  HG3 GLN    24      55.877  36.540  39.011  1.00  0.00           H  
ATOM    400  CD  GLN    24      57.984  36.377  38.648  1.00  0.00           C  
ATOM    401  OE1 GLN    24      58.413  37.148  37.792  1.00  0.00           O  
ATOM    402  NE2 GLN    24      58.511  35.166  38.831  1.00  0.00           N  
ATOM    403 HE21 GLN    24      59.292  34.867  38.265  1.00  0.00           H  
ATOM    404 HE22 GLN    24      58.126  34.553  39.535  1.00  0.00           H  
ATOM    405  C   GLN    24      57.936  40.155  41.065  1.00  0.00           C  
ATOM    406  O   GLN    24      58.894  40.713  40.530  1.00  0.00           O  
ATOM    407  N   PHE    25      56.947  40.835  41.676  1.00  0.00           N  
ATOM    408  H   PHE    25      56.145  40.300  41.978  1.00  0.00           H  
ATOM    409  CA  PHE    25      56.864  42.299  41.724  1.00  0.00           C  
ATOM    410  HA  PHE    25      57.850  42.711  41.938  1.00  0.00           H  
ATOM    411  CB  PHE    25      56.369  42.878  40.378  1.00  0.00           C  
ATOM    412  HB2 PHE    25      56.399  43.966  40.438  1.00  0.00           H  
ATOM    413  HB3 PHE    25      57.020  42.541  39.572  1.00  0.00           H  
ATOM    414  CG  PHE    25      54.949  42.503  39.977  1.00  0.00           C  
ATOM    415  CD1 PHE    25      54.715  41.353  39.196  1.00  0.00           C  
ATOM    416  HD1 PHE    25      55.554  40.730  38.884  1.00  0.00           H  
ATOM    417  CE1 PHE    25      53.403  41.006  38.820  1.00  0.00           C  
ATOM    418  HE1 PHE    25      53.227  40.113  38.221  1.00  0.00           H  
ATOM    419  CZ  PHE    25      52.320  41.813  39.218  1.00  0.00           C  
ATOM    420  HZ  PHE    25      51.304  41.543  38.932  1.00  0.00           H  
ATOM    421  CE2 PHE    25      52.552  42.970  39.986  1.00  0.00           C  
ATOM    422  HE2 PHE    25      51.714  43.600  40.284  1.00  0.00           H  
ATOM    423  CD2 PHE    25      53.862  43.313  40.368  1.00  0.00           C  
ATOM    424  HD2 PHE    25      54.039  44.206  40.968  1.00  0.00           H  
ATOM    425  C   PHE    25      56.123  42.864  42.945  1.00  0.00           C  
ATOM    426  O   PHE    25      56.458  43.966  43.378  1.00  0.00           O  
ATOM    427  N   ASN    26      55.130  42.130  43.485  1.00  0.00           N  
ATOM    428  H   ASN    26      54.884  41.326  42.926  1.00  0.00           H  
ATOM    429  CA  ASN    26      54.293  42.451  44.649  1.00  0.00           C  
ATOM    430  HA  ASN    26      53.646  41.603  44.873  1.00  0.00           H  
ATOM    431  CB  ASN    26      55.158  42.760  45.903  1.00  0.00           C  
ATOM    432  HB2 ASN    26      55.933  41.996  45.951  1.00  0.00           H  
ATOM    433  HB3 ASN    26      55.620  43.738  45.765  1.00  0.00           H  
ATOM    434  CG  ASN    26      54.390  42.764  47.232  1.00  0.00           C  
ATOM    435  OD1 ASN    26      53.287  42.230  47.339  1.00  0.00           O  
ATOM    436  ND2 ASN    26      54.972  43.389  48.258  1.00  0.00           N  
ATOM    437 HD21 ASN    26      54.508  43.420  49.155  1.00  0.00           H  
ATOM    438 HD22 ASN    26      55.873  43.827  48.132  1.00  0.00           H  
ATOM    439  C   ASN    26      53.259  43.544  44.306  1.00  0.00           C  
ATOM    440  O   ASN    26      53.624  44.697  44.073  1.00  0.00           O  
ATOM    441  N   VAL    27      51.967  43.180  44.301  1.00  0.00           N  
ATOM    442  H   VAL    27      51.774  42.204  44.474  1.00  0.00           H  
ATOM    443  CA  VAL    27      50.835  44.077  44.044  1.00  0.00           C  
ATOM    444  HA  VAL    27      51.009  44.794  43.242  1.00  0.00           H  
ATOM    445  CB  VAL    27      49.592  43.213  43.678  1.00  0.00           C  
ATOM    446  HB  VAL    27      49.497  42.446  44.447  1.00  0.00           H  
ATOM    447  CG1 VAL    27      48.274  44.012  43.583  1.00  0.00           C  
ATOM    448 HG11 VAL    27      48.369  44.779  42.815  1.00  0.00           H  
ATOM    449 HG12 VAL    27      47.458  43.338  43.325  1.00  0.00           H  
ATOM    450 HG13 VAL    27      48.065  44.484  44.544  1.00  0.00           H  
ATOM    451  CG2 VAL    27      49.805  42.444  42.361  1.00  0.00           C  
ATOM    452 HG21 VAL    27      50.666  41.783  42.461  1.00  0.00           H  
ATOM    453 HG22 VAL    27      48.918  41.852  42.137  1.00  0.00           H  
ATOM    454 HG23 VAL    27      49.983  43.152  41.551  1.00  0.00           H  
ATOM    455  C   VAL    27      50.576  44.918  45.311  1.00  0.00           C  
ATOM    456  O   VAL    27      50.232  44.372  46.361  1.00  0.00           O  
ATOM    457  N   GLU    28      50.757  46.243  45.192  1.00  0.00           N  
ATOM    458  H   GLU    28      51.086  46.558  44.290  1.00  0.00           H  
ATOM    459  CA  GLU    28      50.649  47.224  46.271  1.00  0.00           C  
ATOM    460  HA  GLU    28      49.794  46.995  46.906  1.00  0.00           H  
ATOM    461  CB  GLU    28      51.935  47.182  47.137  1.00  0.00           C  
ATOM    462  HB2 GLU    28      52.025  46.155  47.491  1.00  0.00           H  
ATOM    463  HB3 GLU    28      52.760  47.406  46.460  1.00  0.00           H  
ATOM    464  CG  GLU    28      51.982  48.145  48.340  1.00  0.00           C  
ATOM    465  HG2 GLU    28      52.992  48.156  48.750  1.00  0.00           H  
ATOM    466  HG3 GLU    28      51.730  49.140  47.972  1.00  0.00           H  
ATOM    467  CD  GLU    28      50.993  47.741  49.434  1.00  0.00           C  
ATOM    468  OE1 GLU    28      49.817  48.147  49.319  1.00  0.00           O  
ATOM    469  OE2 GLU    28      51.429  47.017  50.355  1.00  0.00           O  
ATOM    470  C   GLU    28      50.316  48.614  45.701  1.00  0.00           C  
ATOM    471  O   GLU    28      50.862  48.992  44.662  1.00  0.00           O  
ATOM    472  N   ASP    29      49.447  49.377  46.386  1.00  0.00           N  
ATOM    473  H   ASP    29      48.903  48.888  47.083  1.00  0.00           H  
ATOM    474  CA  ASP    29      49.091  50.767  46.073  1.00  0.00           C  
ATOM    475  HA  ASP    29      49.997  51.339  45.872  1.00  0.00           H  
ATOM    476  CB  ASP    29      48.172  50.837  44.822  1.00  0.00           C  
ATOM    477  HB2 ASP    29      48.476  50.027  44.159  1.00  0.00           H  
ATOM    478  HB3 ASP    29      47.145  50.672  45.149  1.00  0.00           H  
ATOM    479  CG  ASP    29      48.260  52.171  44.073  1.00  0.00           C  
ATOM    480  OD1 ASP    29      49.250  52.348  43.331  1.00  0.00           O  
ATOM    481  OD2 ASP    29      47.338  52.991  44.271  1.00  0.00           O  
ATOM    482  C   ASP    29      48.570  51.501  47.327  1.00  0.00           C  
ATOM    483  O   ASP    29      48.826  51.066  48.450  1.00  0.00           O  
ATOM    484  N   LEU    30      47.832  52.610  47.141  1.00  0.00           N  
ATOM    485  H   LEU    30      47.859  52.992  46.206  1.00  0.00           H  
ATOM    486  CA  LEU    30      47.181  53.394  48.192  1.00  0.00           C  
ATOM    487  HA  LEU    30      46.815  52.735  48.980  1.00  0.00           H  
ATOM    488  CB  LEU    30      48.198  54.389  48.810  1.00  0.00           C  
ATOM    489  HB2 LEU    30      49.100  53.787  48.916  1.00  0.00           H  
ATOM    490  HB3 LEU    30      48.376  55.187  48.090  1.00  0.00           H  
ATOM    491  CG  LEU    30      47.825  55.003  50.180  1.00  0.00           C  
ATOM    492  HG  LEU    30      46.839  55.459  50.089  1.00  0.00           H  
ATOM    493  CD1 LEU    30      47.803  53.952  51.303  1.00  0.00           C  
ATOM    494 HD11 LEU    30      48.790  53.497  51.395  1.00  0.00           H  
ATOM    495 HD12 LEU    30      47.537  54.432  52.245  1.00  0.00           H  
ATOM    496 HD13 LEU    30      47.069  53.182  51.068  1.00  0.00           H  
ATOM    497  CD2 LEU    30      48.790  56.144  50.539  1.00  0.00           C  
ATOM    498 HD21 LEU    30      48.735  56.921  49.776  1.00  0.00           H  
ATOM    499 HD22 LEU    30      48.512  56.564  51.506  1.00  0.00           H  
ATOM    500 HD23 LEU    30      49.808  55.757  50.591  1.00  0.00           H  
ATOM    501  C   LEU    30      45.845  54.024  47.740  1.00  0.00           C  
ATOM    502  O   LEU    30      45.091  54.501  48.589  1.00  0.00           O  
ATOM    503  N   HIE    31      45.518  54.012  46.431  1.00  0.00           N  
ATOM    504  H   HIE    31      46.174  53.582  45.795  1.00  0.00           H  
ATOM    505  CA  HIE    31      44.286  54.585  45.877  1.00  0.00           C  
ATOM    506  HA  HIE    31      44.122  55.591  46.265  1.00  0.00           H  
ATOM    507  CB  HIE    31      44.422  54.664  44.345  1.00  0.00           C  
ATOM    508  HB2 HIE    31      45.360  55.160  44.095  1.00  0.00           H  
ATOM    509  HB3 HIE    31      44.414  53.665  43.909  1.00  0.00           H  
ATOM    510  CG  HIE    31      43.325  55.443  43.659  1.00  0.00           C  
ATOM    511  ND1 HIE    31      42.094  54.880  43.302  1.00  0.00           N  
ATOM    512  CE1 HIE    31      41.424  55.866  42.720  1.00  0.00           C  
ATOM    513  HE1 HIE    31      40.433  55.613  42.345  1.00  0.00           H  
ATOM    514  NE2 HIE    31      42.100  57.014  42.699  1.00  0.00           N  
ATOM    515  HE2 HIE    31      41.801  57.904  42.326  1.00  0.00           H  
ATOM    516  CD2 HIE    31      43.324  56.775  43.297  1.00  0.00           C  
ATOM    517  HD2 HIE    31      44.050  57.581  43.393  1.00  0.00           H  
ATOM    518  C   HIE    31      43.078  53.698  46.255  1.00  0.00           C  
ATOM    519  O   HIE    31      43.123  52.494  45.998  1.00  0.00           O  
ATOM    520  N   PRO    32      42.006  54.250  46.869  1.00  0.00           N  
ATOM    521  CD  PRO    32      41.775  55.681  47.082  1.00  0.00           C  
ATOM    522  HD2 PRO    32      41.800  56.176  46.111  1.00  0.00           H  
ATOM    523  HD3 PRO    32      42.581  56.065  47.707  1.00  0.00           H  
ATOM    524  CG  PRO    32      40.409  55.787  47.760  1.00  0.00           C  
ATOM    525  HG2 PRO    32      39.632  55.986  47.022  1.00  0.00           H  
ATOM    526  HG3 PRO    32      40.415  56.584  48.504  1.00  0.00           H  
ATOM    527  CB  PRO    32      40.214  54.431  48.420  1.00  0.00           C  
ATOM    528  HB2 PRO    32      39.163  54.152  48.492  1.00  0.00           H  
ATOM    529  HB3 PRO    32      40.661  54.421  49.414  1.00  0.00           H  
ATOM    530  CA  PRO    32      40.954  53.446  47.502  1.00  0.00           C  
ATOM    531  HA  PRO    32      41.455  52.686  48.102  1.00  0.00           H  
ATOM    532  C   PRO    32      39.986  52.768  46.520  1.00  0.00           C  
ATOM    533  O   PRO    32      39.599  51.630  46.775  1.00  0.00           O  
ATOM    534  N   LYS    33      39.609  53.429  45.411  1.00  0.00           N  
ATOM    535  H   LYS    33      39.982  54.354  45.252  1.00  0.00           H  
ATOM    536  CA  LYS    33      38.652  52.890  44.441  1.00  0.00           C  
ATOM    537  HA  LYS    33      37.880  52.318  44.956  1.00  0.00           H  
ATOM    538  CB  LYS    33      37.979  54.041  43.668  1.00  0.00           C  
ATOM    539  HB2 LYS    33      38.763  54.706  43.307  1.00  0.00           H  
ATOM    540  HB3 LYS    33      37.450  53.610  42.817  1.00  0.00           H  
ATOM    541  CG  LYS    33      36.990  54.837  44.535  1.00  0.00           C  
ATOM    542  HG2 LYS    33      36.304  54.128  44.998  1.00  0.00           H  
ATOM    543  HG3 LYS    33      37.560  55.349  45.310  1.00  0.00           H  
ATOM    544  CD  LYS    33      36.189  55.869  43.723  1.00  0.00           C  
ATOM    545  HD2 LYS    33      36.906  56.512  43.213  1.00  0.00           H  
ATOM    546  HD3 LYS    33      35.604  55.321  42.984  1.00  0.00           H  
ATOM    547  CE  LYS    33      35.251  56.729  44.584  1.00  0.00           C  
ATOM    548  HE2 LYS    33      35.835  57.159  45.398  1.00  0.00           H  
ATOM    549  HE3 LYS    33      34.855  57.530  43.959  1.00  0.00           H  
ATOM    550  NZ  LYS    33      34.135  55.944  45.141  1.00  0.00           N  
ATOM    551  HZ1 LYS    33      34.502  55.202  45.720  1.00  0.00           H  
ATOM    552  HZ2 LYS    33      33.545  56.546  45.698  1.00  0.00           H  
ATOM    553  HZ3 LYS    33      33.594  55.546  44.387  1.00  0.00           H  
ATOM    554  C   LYS    33      39.307  51.926  43.433  1.00  0.00           C  
ATOM    555  O   LYS    33      38.600  51.086  42.882  1.00  0.00           O  
ATOM    556  N   MET    34      40.635  51.999  43.230  1.00  0.00           N  
ATOM    557  H   MET    34      41.125  52.759  43.681  1.00  0.00           H  
ATOM    558  CA  MET    34      41.408  51.066  42.404  1.00  0.00           C  
ATOM    559  HA  MET    34      40.867  50.821  41.491  1.00  0.00           H  
ATOM    560  CB  MET    34      42.746  51.738  42.020  1.00  0.00           C  
ATOM    561  HB2 MET    34      42.508  52.763  41.735  1.00  0.00           H  
ATOM    562  HB3 MET    34      43.360  51.745  42.920  1.00  0.00           H  
ATOM    563  CG  MET    34      43.520  51.055  40.875  1.00  0.00           C  
ATOM    564  HG2 MET    34      42.768  50.775  40.137  1.00  0.00           H  
ATOM    565  HG3 MET    34      44.170  51.824  40.458  1.00  0.00           H  
ATOM    566  SD  MET    34      44.516  49.594  41.297  1.00  0.00           S  
ATOM    567  CE  MET    34      45.840  50.372  42.256  1.00  0.00           C  
ATOM    568  HE1 MET    34      45.412  50.878  43.122  1.00  0.00           H  
ATOM    569  HE2 MET    34      46.542  49.609  42.592  1.00  0.00           H  
ATOM    570  HE3 MET    34      46.363  51.097  41.633  1.00  0.00           H  
ATOM    571  C   MET    34      41.678  49.773  43.193  1.00  0.00           C  
ATOM    572  O   MET    34      41.486  48.687  42.648  1.00  0.00           O  
ATOM    573  N   LEU    35      42.058  49.880  44.481  1.00  0.00           N  
ATOM    574  H   LEU    35      42.243  50.808  44.835  1.00  0.00           H  
ATOM    575  CA  LEU    35      42.237  48.742  45.388  1.00  0.00           C  
ATOM    576  HA  LEU    35      42.811  47.957  44.895  1.00  0.00           H  
ATOM    577  CB  LEU    35      42.999  49.190  46.652  1.00  0.00           C  
ATOM    578  HB2 LEU    35      42.440  50.062  46.991  1.00  0.00           H  
ATOM    579  HB3 LEU    35      42.934  48.402  47.403  1.00  0.00           H  
ATOM    580  CG  LEU    35      44.479  49.578  46.442  1.00  0.00           C  
ATOM    581  HG  LEU    35      44.546  50.377  45.704  1.00  0.00           H  
ATOM    582  CD1 LEU    35      45.072  50.060  47.773  1.00  0.00           C  
ATOM    583 HD11 LEU    35      45.006  49.261  48.511  1.00  0.00           H  
ATOM    584 HD12 LEU    35      46.116  50.335  47.627  1.00  0.00           H  
ATOM    585 HD13 LEU    35      44.514  50.928  48.126  1.00  0.00           H  
ATOM    586  CD2 LEU    35      45.320  48.433  45.860  1.00  0.00           C  
ATOM    587 HD21 LEU    35      44.914  48.139  44.893  1.00  0.00           H  
ATOM    588 HD22 LEU    35      46.351  48.765  45.735  1.00  0.00           H  
ATOM    589 HD23 LEU    35      45.294  47.580  46.539  1.00  0.00           H  
ATOM    590  C   LEU    35      40.898  48.116  45.827  1.00  0.00           C  
ATOM    591  O   LEU    35      40.901  46.993  46.326  1.00  0.00           O  
ATOM    592  N   SER    36      39.770  48.794  45.571  1.00  0.00           N  
ATOM    593  H   SER    36      39.861  49.754  45.271  1.00  0.00           H  
ATOM    594  CA  SER    36      38.427  48.234  45.703  1.00  0.00           C  
ATOM    595  HA  SER    36      38.359  47.667  46.631  1.00  0.00           H  
ATOM    596  CB  SER    36      37.361  49.351  45.728  1.00  0.00           C  
ATOM    597  HB2 SER    36      37.570  50.041  44.911  1.00  0.00           H  
ATOM    598  HB3 SER    36      36.383  48.893  45.575  1.00  0.00           H  
ATOM    599  OG  SER    36      37.363  50.060  46.958  1.00  0.00           O  
ATOM    600  HG  SER    36      36.689  50.743  46.934  1.00  0.00           H  
ATOM    601  C   SER    36      38.116  47.295  44.523  1.00  0.00           C  
ATOM    602  O   SER    36      37.514  46.248  44.744  1.00  0.00           O  
ATOM    603  N   ARG    37      38.586  47.606  43.302  1.00  0.00           N  
ATOM    604  H   ARG    37      38.988  48.524  43.177  1.00  0.00           H  
ATOM    605  CA  ARG    37      38.489  46.723  42.132  1.00  0.00           C  
ATOM    606  HA  ARG    37      37.462  46.377  42.011  1.00  0.00           H  
ATOM    607  CB  ARG    37      38.908  47.483  40.855  1.00  0.00           C  
ATOM    608  HB2 ARG    37      39.787  48.082  41.091  1.00  0.00           H  
ATOM    609  HB3 ARG    37      39.164  46.747  40.093  1.00  0.00           H  
ATOM    610  CG  ARG    37      37.792  48.397  40.328  1.00  0.00           C  
ATOM    611  HG2 ARG    37      36.915  47.772  40.156  1.00  0.00           H  
ATOM    612  HG3 ARG    37      37.573  49.124  41.109  1.00  0.00           H  
ATOM    613  CD  ARG    37      38.157  49.134  39.029  1.00  0.00           C  
ATOM    614  HD2 ARG    37      39.015  48.650  38.562  1.00  0.00           H  
ATOM    615  HD3 ARG    37      37.309  49.110  38.344  1.00  0.00           H  
ATOM    616  NE  ARG    37      38.500  50.533  39.305  1.00  0.00           N  
ATOM    617  HE  ARG    37      37.767  51.041  39.780  1.00  0.00           H  
ATOM    618  CZ  ARG    37      39.630  51.178  39.000  1.00  0.00           C  
ATOM    619  NH1 ARG    37      40.634  50.594  38.338  1.00  0.00           N  
ATOM    620 HH11 ARG    37      40.551  49.629  38.051  1.00  0.00           H  
ATOM    621 HH12 ARG    37      41.471  51.119  38.129  1.00  0.00           H  
ATOM    622  NH2 ARG    37      39.761  52.451  39.377  1.00  0.00           N  
ATOM    623 HH21 ARG    37      39.013  52.904  39.881  1.00  0.00           H  
ATOM    624 HH22 ARG    37      40.608  52.955  39.156  1.00  0.00           H  
ATOM    625  C   ARG    37      39.337  45.447  42.291  1.00  0.00           C  
ATOM    626  O   ARG    37      39.018  44.423  41.685  1.00  0.00           O  
ATOM    627  N   LEU    38      40.362  45.491  43.149  1.00  0.00           N  
ATOM    628  H   LEU    38      40.687  46.396  43.457  1.00  0.00           H  
ATOM    629  CA  LEU    38      41.054  44.308  43.636  1.00  0.00           C  
ATOM    630  HA  LEU    38      41.175  43.592  42.822  1.00  0.00           H  
ATOM    631  CB  LEU    38      42.457  44.679  44.181  1.00  0.00           C  
ATOM    632  HB2 LEU    38      42.239  45.312  45.041  1.00  0.00           H  
ATOM    633  HB3 LEU    38      42.945  43.765  44.518  1.00  0.00           H  
ATOM    634  CG  LEU    38      43.393  45.434  43.211  1.00  0.00           C  
ATOM    635  HG  LEU    38      43.000  46.435  43.033  1.00  0.00           H  
ATOM    636  CD1 LEU    38      44.794  45.537  43.827  1.00  0.00           C  
ATOM    637 HD11 LEU    38      45.188  44.536  44.005  1.00  0.00           H  
ATOM    638 HD12 LEU    38      45.454  46.070  43.142  1.00  0.00           H  
ATOM    639 HD13 LEU    38      44.738  46.078  44.771  1.00  0.00           H  
ATOM    640  CD2 LEU    38      43.483  44.788  41.821  1.00  0.00           C  
ATOM    641 HD21 LEU    38      42.493  44.764  41.366  1.00  0.00           H  
ATOM    642 HD22 LEU    38      44.157  45.371  41.192  1.00  0.00           H  
ATOM    643 HD23 LEU    38      43.864  43.771  41.916  1.00  0.00           H  
ATOM    644  C   LEU    38      40.199  43.657  44.740  1.00  0.00           C  
ATOM    645  O   LEU    38      39.571  42.630  44.502  1.00  0.00           O  
ATOM    646  N   TYR    39      40.156  44.244  45.944  1.00  0.00           N  
ATOM    647  H   TYR    39      40.339  45.235  46.015  1.00  0.00           H  
ATOM    648  CA  TYR    39      39.881  43.500  47.173  1.00  0.00           C  
ATOM    649  HA  TYR    39      40.055  42.433  47.036  1.00  0.00           H  
ATOM    650  CB  TYR    39      40.848  44.023  48.257  1.00  0.00           C  
ATOM    651  HB2 TYR    39      40.557  45.055  48.454  1.00  0.00           H  
ATOM    652  HB3 TYR    39      40.668  43.419  49.147  1.00  0.00           H  
ATOM    653  CG  TYR    39      42.333  43.972  47.900  1.00  0.00           C  
ATOM    654  CD1 TYR    39      42.912  42.823  47.313  1.00  0.00           C  
ATOM    655  HD1 TYR    39      42.290  41.952  47.105  1.00  0.00           H  
ATOM    656  CE1 TYR    39      44.286  42.799  46.999  1.00  0.00           C  
ATOM    657  HE1 TYR    39      44.721  41.912  46.538  1.00  0.00           H  
ATOM    658  CZ  TYR    39      45.093  43.918  47.270  1.00  0.00           C  
ATOM    659  OH  TYR    39      46.424  43.882  46.973  1.00  0.00           O  
ATOM    660  HH  TYR    39      46.699  43.048  46.586  1.00  0.00           H  
ATOM    661  CE2 TYR    39      44.523  45.065  47.853  1.00  0.00           C  
ATOM    662  HE2 TYR    39      45.148  45.933  48.066  1.00  0.00           H  
ATOM    663  CD2 TYR    39      43.150  45.094  48.161  1.00  0.00           C  
ATOM    664  HD2 TYR    39      42.709  45.987  48.604  1.00  0.00           H  
ATOM    665  C   TYR    39      38.429  43.637  47.674  1.00  0.00           C  
ATOM    666  O   TYR    39      37.880  42.669  48.200  1.00  0.00           O  
ATOM    667  N   LYS    40      37.769  44.793  47.492  1.00  0.00           N  
ATOM    668  H   LYS    40      38.287  45.584  47.135  1.00  0.00           H  
ATOM    669  CA  LYS    40      36.344  44.980  47.815  1.00  0.00           C  
ATOM    670  HA  LYS    40      36.118  44.529  48.781  1.00  0.00           H  
ATOM    671  CB  LYS    40      36.009  46.490  47.884  1.00  0.00           C  
ATOM    672  HB2 LYS    40      36.768  46.953  48.515  1.00  0.00           H  
ATOM    673  HB3 LYS    40      36.094  46.879  46.869  1.00  0.00           H  
ATOM    674  CG  LYS    40      34.608  46.816  48.443  1.00  0.00           C  
ATOM    675  HG2 LYS    40      33.874  46.360  47.778  1.00  0.00           H  
ATOM    676  HG3 LYS    40      34.534  46.362  49.431  1.00  0.00           H  
ATOM    677  CD  LYS    40      34.332  48.321  48.551  1.00  0.00           C  
ATOM    678  HD2 LYS    40      35.042  48.750  49.259  1.00  0.00           H  
ATOM    679  HD3 LYS    40      34.484  48.769  47.569  1.00  0.00           H  
ATOM    680  CE  LYS    40      32.900  48.606  49.028  1.00  0.00           C  
ATOM    681  HE2 LYS    40      32.205  48.174  48.307  1.00  0.00           H  
ATOM    682  HE3 LYS    40      32.759  48.129  49.998  1.00  0.00           H  
ATOM    683  NZ  LYS    40      32.645  50.051  49.149  1.00  0.00           N  
ATOM    684  HZ1 LYS    40      32.775  50.492  48.250  1.00  0.00           H  
ATOM    685  HZ2 LYS    40      31.697  50.200  49.463  1.00  0.00           H  
ATOM    686  HZ3 LYS    40      33.288  50.451  49.817  1.00  0.00           H  
ATOM    687  C   LYS    40      35.446  44.297  46.764  1.00  0.00           C  
ATOM    688  O   LYS    40      34.281  44.032  47.048  1.00  0.00           O  
ATOM    689  N   ARG    41      35.975  43.976  45.569  1.00  0.00           N  
ATOM    690  H   ARG    41      36.899  44.350  45.404  1.00  0.00           H  
ATOM    691  CA  ARG    41      35.308  43.260  44.474  1.00  0.00           C  
ATOM    692  HA  ARG    41      34.359  43.739  44.233  1.00  0.00           H  
ATOM    693  CB  ARG    41      36.210  43.285  43.215  1.00  0.00           C  
ATOM    694  HB2 ARG    41      36.450  44.335  43.045  1.00  0.00           H  
ATOM    695  HB3 ARG    41      37.116  42.746  43.490  1.00  0.00           H  
ATOM    696  CG  ARG    41      35.619  42.675  41.919  1.00  0.00           C  
ATOM    697  HG2 ARG    41      36.466  42.460  41.267  1.00  0.00           H  
ATOM    698  HG3 ARG    41      35.140  41.740  42.211  1.00  0.00           H  
ATOM    699  CD  ARG    41      34.606  43.559  41.171  1.00  0.00           C  
ATOM    700  HD2 ARG    41      33.949  44.041  41.895  1.00  0.00           H  
ATOM    701  HD3 ARG    41      35.144  44.320  40.606  1.00  0.00           H  
ATOM    702  NE  ARG    41      33.782  42.773  40.235  1.00  0.00           N  
ATOM    703  HE  ARG    41      33.857  41.773  40.359  1.00  0.00           H  
ATOM    704  CZ  ARG    41      32.994  43.241  39.252  1.00  0.00           C  
ATOM    705  NH1 ARG    41      32.922  44.544  38.962  1.00  0.00           N  
ATOM    706 HH11 ARG    41      33.471  45.207  39.491  1.00  0.00           H  
ATOM    707 HH12 ARG    41      32.318  44.860  38.216  1.00  0.00           H  
ATOM    708  NH2 ARG    41      32.230  42.394  38.555  1.00  0.00           N  
ATOM    709 HH21 ARG    41      32.248  41.408  38.771  1.00  0.00           H  
ATOM    710 HH22 ARG    41      31.637  42.745  37.816  1.00  0.00           H  
ATOM    711  C   ARG    41      34.886  41.830  44.867  1.00  0.00           C  
ATOM    712  O   ARG    41      33.989  41.272  44.238  1.00  0.00           O  
ATOM    713  N   PHE    42      35.424  41.281  45.967  1.00  0.00           N  
ATOM    714  H   PHE    42      36.282  41.713  46.278  1.00  0.00           H  
ATOM    715  CA  PHE    42      34.947  40.087  46.681  1.00  0.00           C  
ATOM    716  HA  PHE    42      35.104  39.186  46.087  1.00  0.00           H  
ATOM    717  CB  PHE    42      35.757  39.962  47.992  1.00  0.00           C  
ATOM    718  HB2 PHE    42      36.818  39.905  47.751  1.00  0.00           H  
ATOM    719  HB3 PHE    42      35.570  40.846  48.602  1.00  0.00           H  
ATOM    720  CG  PHE    42      35.444  38.759  48.864  1.00  0.00           C  
ATOM    721  CD1 PHE    42      34.454  38.836  49.864  1.00  0.00           C  
ATOM    722  HD1 PHE    42      33.914  39.768  50.027  1.00  0.00           H  
ATOM    723  CE1 PHE    42      34.164  37.708  50.653  1.00  0.00           C  
ATOM    724  HE1 PHE    42      33.396  37.773  51.424  1.00  0.00           H  
ATOM    725  CZ  PHE    42      34.859  36.500  50.452  1.00  0.00           C  
ATOM    726  HZ  PHE    42      34.626  35.626  51.060  1.00  0.00           H  
ATOM    727  CE2 PHE    42      35.855  36.423  49.463  1.00  0.00           C  
ATOM    728  HE2 PHE    42      36.406  35.496  49.308  1.00  0.00           H  
ATOM    729  CD2 PHE    42      36.140  37.551  48.672  1.00  0.00           C  
ATOM    730  HD2 PHE    42      36.907  37.496  47.901  1.00  0.00           H  
ATOM    731  C   PHE    42      33.420  40.113  46.930  1.00  0.00           C  
ATOM    732  O   PHE    42      32.743  39.090  46.806  1.00  0.00           O  
ATOM    733  N   ASP    43      32.873  41.313  47.186  1.00  0.00           N  
ATOM    734  H   ASP    43      33.532  42.075  47.265  1.00  0.00           H  
ATOM    735  CA  ASP    43      31.455  41.596  47.416  1.00  0.00           C  
ATOM    736  HA  ASP    43      31.049  40.990  48.226  1.00  0.00           H  
ATOM    737  CB  ASP    43      31.362  43.089  47.821  1.00  0.00           C  
ATOM    738  HB2 ASP    43      32.032  43.187  48.674  1.00  0.00           H  
ATOM    739  HB3 ASP    43      31.742  43.684  46.990  1.00  0.00           H  
ATOM    740  CG  ASP    43      29.968  43.588  48.208  1.00  0.00           C  
ATOM    741  OD1 ASP    43      29.506  44.547  47.551  1.00  0.00           O  
ATOM    742  OD2 ASP    43      29.413  43.025  49.177  1.00  0.00           O  
ATOM    743  C   ASP    43      30.561  41.285  46.193  1.00  0.00           C  
ATOM    744  O   ASP    43      29.383  40.976  46.366  1.00  0.00           O  
ATOM    745  N   THR    44      31.124  41.275  44.977  1.00  0.00           N  
ATOM    746  H   THR    44      32.085  41.577  44.903  1.00  0.00           H  
ATOM    747  CA  THR    44      30.407  40.927  43.744  1.00  0.00           C  
ATOM    748  HA  THR    44      29.345  41.170  43.756  1.00  0.00           H  
ATOM    749  CB  THR    44      31.068  41.644  42.527  1.00  0.00           C  
ATOM    750  HB  THR    44      30.456  41.439  41.649  1.00  0.00           H  
ATOM    751  CG2 THR    44      31.191  43.161  42.722  1.00  0.00           C  
ATOM    752 HG21 THR    44      31.803  43.367  43.600  1.00  0.00           H  
ATOM    753 HG22 THR    44      31.658  43.604  41.842  1.00  0.00           H  
ATOM    754 HG23 THR    44      30.199  43.592  42.861  1.00  0.00           H  
ATOM    755  OG1 THR    44      32.336  41.137  42.143  1.00  0.00           O  
ATOM    756  HG1 THR    44      32.665  41.635  41.391  1.00  0.00           H  
ATOM    757  C   THR    44      30.345  39.403  43.508  1.00  0.00           C  
ATOM    758  O   THR    44      29.683  38.968  42.565  1.00  0.00           O  
ATOM    759  N   PHE    45      31.009  38.597  44.349  1.00  0.00           N  
ATOM    760  H   PHE    45      31.527  39.046  45.092  1.00  0.00           H  
ATOM    761  CA  PHE    45      31.090  37.143  44.229  1.00  0.00           C  
ATOM    762  HA  PHE    45      30.509  36.801  43.372  1.00  0.00           H  
ATOM    763  CB  PHE    45      32.560  36.724  44.026  1.00  0.00           C  
ATOM    764  HB2 PHE    45      33.184  37.083  44.845  1.00  0.00           H  
ATOM    765  HB3 PHE    45      32.614  35.637  43.979  1.00  0.00           H  
ATOM    766  CG  PHE    45      33.187  37.247  42.741  1.00  0.00           C  
ATOM    767  CD1 PHE    45      32.746  36.763  41.491  1.00  0.00           C  
ATOM    768  HD1 PHE    45      31.982  35.987  41.447  1.00  0.00           H  
ATOM    769  CE1 PHE    45      33.291  37.281  40.302  1.00  0.00           C  
ATOM    770  HE1 PHE    45      32.929  36.919  39.339  1.00  0.00           H  
ATOM    771  CZ  PHE    45      34.297  38.261  40.350  1.00  0.00           C  
ATOM    772  HZ  PHE    45      34.722  38.656  39.428  1.00  0.00           H  
ATOM    773  CE2 PHE    45      34.756  38.732  41.596  1.00  0.00           C  
ATOM    774  HE2 PHE    45      35.548  39.480  41.638  1.00  0.00           H  
ATOM    775  CD2 PHE    45      34.192  38.236  42.788  1.00  0.00           C  
ATOM    776  HD2 PHE    45      34.531  38.617  43.751  1.00  0.00           H  
ATOM    777  C   PHE    45      30.478  36.466  45.461  1.00  0.00           C  
ATOM    778  O   PHE    45      29.750  35.485  45.316  1.00  0.00           O  
ATOM    779  N   ASP    46      30.742  36.977  46.673  1.00  0.00           N  
ATOM    780  H   ASP    46      31.413  37.728  46.739  1.00  0.00           H  
ATOM    781  CA  ASP    46      30.127  36.485  47.907  1.00  0.00           C  
ATOM    782  HA  ASP    46      29.979  35.407  47.854  1.00  0.00           H  
ATOM    783  CB  ASP    46      31.063  36.799  49.109  1.00  0.00           C  
ATOM    784  HB2 ASP    46      32.002  36.282  48.914  1.00  0.00           H  
ATOM    785  HB3 ASP    46      31.230  37.876  49.086  1.00  0.00           H  
ATOM    786  CG  ASP    46      30.532  36.393  50.496  1.00  0.00           C  
ATOM    787  OD1 ASP    46      29.602  35.558  50.557  1.00  0.00           O  
ATOM    788  OD2 ASP    46      31.074  36.923  51.490  1.00  0.00           O  
ATOM    789  C   ASP    46      28.761  37.175  48.069  1.00  0.00           C  
ATOM    790  O   ASP    46      28.686  38.366  48.373  1.00  0.00           O  
ATOM    791  N   LEU    47      27.691  36.399  47.846  1.00  0.00           N  
ATOM    792  H   LEU    47      27.881  35.431  47.629  1.00  0.00           H  
ATOM    793  CA  LEU    47      26.297  36.828  47.939  1.00  0.00           C  
ATOM    794  HA  LEU    47      26.189  37.873  47.649  1.00  0.00           H  
ATOM    795  CB  LEU    47      25.463  35.957  46.970  1.00  0.00           C  
ATOM    796  HB2 LEU    47      25.721  34.936  47.251  1.00  0.00           H  
ATOM    797  HB3 LEU    47      24.401  36.125  47.149  1.00  0.00           H  
ATOM    798  CG  LEU    47      25.773  36.174  45.472  1.00  0.00           C  
ATOM    799  HG  LEU    47      26.854  36.215  45.339  1.00  0.00           H  
ATOM    800  CD1 LEU    47      25.196  35.031  44.625  1.00  0.00           C  
ATOM    801 HD11 LEU    47      24.114  34.990  44.757  1.00  0.00           H  
ATOM    802 HD12 LEU    47      25.426  35.204  43.574  1.00  0.00           H  
ATOM    803 HD13 LEU    47      25.636  34.085  44.941  1.00  0.00           H  
ATOM    804  CD2 LEU    47      25.255  37.530  44.968  1.00  0.00           C  
ATOM    805 HD21 LEU    47      25.728  38.334  45.533  1.00  0.00           H  
ATOM    806 HD22 LEU    47      25.495  37.641  43.910  1.00  0.00           H  
ATOM    807 HD23 LEU    47      24.175  37.580  45.102  1.00  0.00           H  
ATOM    808  C   LEU    47      25.732  36.606  49.354  1.00  0.00           C  
ATOM    809  O   LEU    47      24.834  37.343  49.761  1.00  0.00           O  
ATOM    810  N   ASP    48      26.249  35.609  50.096  1.00  0.00           N  
ATOM    811  H   ASP    48      26.996  35.073  49.679  1.00  0.00           H  
ATOM    812  CA  ASP    48      25.785  35.230  51.433  1.00  0.00           C  
ATOM    813  HA  ASP    48      24.696  35.249  51.489  1.00  0.00           H  
ATOM    814  CB  ASP    48      26.269  33.788  51.718  1.00  0.00           C  
ATOM    815  HB2 ASP    48      26.003  33.191  50.846  1.00  0.00           H  
ATOM    816  HB3 ASP    48      27.354  33.817  51.820  1.00  0.00           H  
ATOM    817  CG  ASP    48      25.656  33.159  52.975  1.00  0.00           C  
ATOM    818  OD1 ASP    48      26.443  32.662  53.807  1.00  0.00           O  
ATOM    819  OD2 ASP    48      24.408  33.177  53.073  1.00  0.00           O  
ATOM    820  C   ASP    48      26.302  36.198  52.519  1.00  0.00           C  
ATOM    821  O   ASP    48      25.615  36.422  53.514  1.00  0.00           O  
ATOM    822  N   SER    49      27.488  36.793  52.297  1.00  0.00           N  
ATOM    823  H   SER    49      28.083  36.248  51.689  1.00  0.00           H  
ATOM    824  CA  SER    49      28.082  37.920  53.024  1.00  0.00           C  
ATOM    825  HA  SER    49      28.971  38.249  52.485  1.00  0.00           H  
ATOM    826  CB  SER    49      27.118  39.123  53.171  1.00  0.00           C  
ATOM    827  HB2 SER    49      26.200  38.789  53.654  1.00  0.00           H  
ATOM    828  HB3 SER    49      27.593  39.889  53.784  1.00  0.00           H  
ATOM    829  OG  SER    49      26.813  39.661  51.899  1.00  0.00           O  
ATOM    830  HG  SER    49      26.215  40.406  52.002  1.00  0.00           H  
ATOM    831  C   SER    49      28.842  37.537  54.307  1.00  0.00           C  
ATOM    832  O   SER    49      29.269  38.423  55.048  1.00  0.00           O  
ATOM    833  N   ASP    50      29.024  36.229  54.569  1.00  0.00           N  
ATOM    834  H   ASP    50      28.635  35.578  53.902  1.00  0.00           H  
ATOM    835  CA  ASP    50      29.702  35.691  55.753  1.00  0.00           C  
ATOM    836  HA  ASP    50      29.561  36.342  56.616  1.00  0.00           H  
ATOM    837  CB  ASP    50      29.079  34.307  56.069  1.00  0.00           C  
ATOM    838  HB2 ASP    50      28.011  34.379  55.862  1.00  0.00           H  
ATOM    839  HB3 ASP    50      29.531  33.581  55.394  1.00  0.00           H  
ATOM    840  CG  ASP    50      29.288  33.855  57.521  1.00  0.00           C  
ATOM    841  OD1 ASP    50      29.886  32.773  57.704  1.00  0.00           O  
ATOM    842  OD2 ASP    50      28.841  34.599  58.422  1.00  0.00           O  
ATOM    843  C   ASP    50      31.232  35.554  55.563  1.00  0.00           C  
ATOM    844  O   ASP    50      31.934  35.203  56.513  1.00  0.00           O  
ATOM    845  N   GLY    51      31.766  35.861  54.367  1.00  0.00           N  
ATOM    846  H   GLY    51      31.129  36.116  53.626  1.00  0.00           H  
ATOM    847  CA  GLY    51      33.199  35.849  54.078  1.00  0.00           C  
ATOM    848  HA2 GLY    51      33.392  36.650  53.364  1.00  0.00           H  
ATOM    849  HA3 GLY    51      33.720  36.061  55.011  1.00  0.00           H  
ATOM    850  C   GLY    51      33.725  34.530  53.501  1.00  0.00           C  
ATOM    851  O   GLY    51      34.934  34.306  53.553  1.00  0.00           O  
ATOM    852  N   LYS    52      32.843  33.678  52.947  1.00  0.00           N  
ATOM    853  H   LYS    52      31.869  33.915  53.073  1.00  0.00           H  
ATOM    854  CA  LYS    52      33.170  32.392  52.327  1.00  0.00           C  
ATOM    855  HA  LYS    52      34.224  32.374  52.051  1.00  0.00           H  
ATOM    856  CB  LYS    52      32.895  31.226  53.311  1.00  0.00           C  
ATOM    857  HB2 LYS    52      33.474  31.421  54.214  1.00  0.00           H  
ATOM    858  HB3 LYS    52      31.832  31.247  53.550  1.00  0.00           H  
ATOM    859  CG  LYS    52      33.269  29.837  52.751  1.00  0.00           C  
ATOM    860  HG2 LYS    52      32.662  29.682  51.859  1.00  0.00           H  
ATOM    861  HG3 LYS    52      34.321  29.883  52.469  1.00  0.00           H  
ATOM    862  CD  LYS    52      33.052  28.673  53.724  1.00  0.00           C  
ATOM    863  HD2 LYS    52      33.720  28.798  54.577  1.00  0.00           H  
ATOM    864  HD3 LYS    52      32.018  28.690  54.068  1.00  0.00           H  
ATOM    865  CE  LYS    52      33.343  27.327  53.040  1.00  0.00           C  
ATOM    866  HE2 LYS    52      32.721  27.259  52.147  1.00  0.00           H  
ATOM    867  HE3 LYS    52      34.394  27.313  52.751  1.00  0.00           H  
ATOM    868  NZ  LYS    52      33.061  26.185  53.922  1.00  0.00           N  
ATOM    869  HZ1 LYS    52      32.087  26.198  54.189  1.00  0.00           H  
ATOM    870  HZ2 LYS    52      33.265  25.324  53.435  1.00  0.00           H  
ATOM    871  HZ3 LYS    52      33.638  26.248  54.749  1.00  0.00           H  
ATOM    872  C   LYS    52      32.466  32.241  50.970  1.00  0.00           C  
ATOM    873  O   LYS    52      31.358  32.739  50.771  1.00  0.00           O  
ATOM    874  N   MET    53      33.122  31.506  50.060  1.00  0.00           N  
ATOM    875  H   MET    53      34.091  31.338  50.289  1.00  0.00           H  
ATOM    876  CA  MET    53      32.636  31.079  48.751  1.00  0.00           C  
ATOM    877  HA  MET    53      31.556  30.937  48.790  1.00  0.00           H  
ATOM    878  CB  MET    53      32.955  32.135  47.674  1.00  0.00           C  
ATOM    879  HB2 MET    53      32.567  31.757  46.728  1.00  0.00           H  
ATOM    880  HB3 MET    53      32.419  33.044  47.947  1.00  0.00           H  
ATOM    881  CG  MET    53      34.457  32.449  47.525  1.00  0.00           C  
ATOM    882  HG2 MET    53      34.805  32.793  48.499  1.00  0.00           H  
ATOM    883  HG3 MET    53      34.951  31.511  47.274  1.00  0.00           H  
ATOM    884  SD  MET    53      34.869  33.693  46.273  1.00  0.00           S  
ATOM    885  CE  MET    53      33.961  35.109  46.940  1.00  0.00           C  
ATOM    886  HE1 MET    53      34.332  35.342  47.938  1.00  0.00           H  
ATOM    887  HE2 MET    53      34.103  35.972  46.289  1.00  0.00           H  
ATOM    888  HE3 MET    53      32.899  34.867  46.994  1.00  0.00           H  
ATOM    889  C   MET    53      33.138  29.666  48.417  1.00  0.00           C  
ATOM    890  O   MET    53      34.151  29.225  48.961  1.00  0.00           O  
ATOM    891  N   GLU    54      32.436  28.972  47.509  1.00  0.00           N  
ATOM    892  H   GLU    54      31.576  29.404  47.204  1.00  0.00           H  
ATOM    893  CA  GLU    54      32.748  27.624  47.025  1.00  0.00           C  
ATOM    894  HA  GLU    54      33.777  27.368  47.276  1.00  0.00           H  
ATOM    895  CB  GLU    54      31.808  26.588  47.682  1.00  0.00           C  
ATOM    896  HB2 GLU    54      30.783  26.914  47.504  1.00  0.00           H  
ATOM    897  HB3 GLU    54      31.976  25.631  47.188  1.00  0.00           H  
ATOM    898  CG  GLU    54      32.041  26.431  49.200  1.00  0.00           C  
ATOM    899  HG2 GLU    54      33.086  26.177  49.373  1.00  0.00           H  
ATOM    900  HG3 GLU    54      31.829  27.410  49.629  1.00  0.00           H  
ATOM    901  CD  GLU    54      31.145  25.381  49.860  1.00  0.00           C  
ATOM    902  OE1 GLU    54      30.940  24.316  49.237  1.00  0.00           O  
ATOM    903  OE2 GLU    54      30.715  25.650  51.003  1.00  0.00           O  
ATOM    904  C   GLU    54      32.710  27.581  45.490  1.00  0.00           C  
ATOM    905  O   GLU    54      32.123  28.455  44.852  1.00  0.00           O  
ATOM    906  N   MET    55      33.349  26.550  44.904  1.00  0.00           N  
ATOM    907  H   MET    55      33.805  25.918  45.546  1.00  0.00           H  
ATOM    908  CA  MET    55      33.503  26.310  43.461  1.00  0.00           C  
ATOM    909  HA  MET    55      34.019  27.141  42.980  1.00  0.00           H  
ATOM    910  CB  MET    55      34.348  25.030  43.275  1.00  0.00           C  
ATOM    911  HB2 MET    55      35.253  25.189  43.861  1.00  0.00           H  
ATOM    912  HB3 MET    55      33.764  24.226  43.720  1.00  0.00           H  
ATOM    913  CG  MET    55      34.733  24.647  41.829  1.00  0.00           C  
ATOM    914  HG2 MET    55      34.695  23.559  41.784  1.00  0.00           H  
ATOM    915  HG3 MET    55      33.956  25.064  41.189  1.00  0.00           H  
ATOM    916  SD  MET    55      36.355  25.211  41.243  1.00  0.00           S  
ATOM    917  CE  MET    55      35.971  26.905  40.735  1.00  0.00           C  
ATOM    918  HE1 MET    55      35.600  27.466  41.592  1.00  0.00           H  
ATOM    919  HE2 MET    55      36.873  27.382  40.351  1.00  0.00           H  
ATOM    920  HE3 MET    55      35.210  26.887  39.955  1.00  0.00           H  
ATOM    921  C   MET    55      32.163  26.203  42.714  1.00  0.00           C  
ATOM    922  O   MET    55      32.050  26.721  41.605  1.00  0.00           O  
ATOM    923  N   ASP    56      31.154  25.564  43.330  1.00  0.00           N  
ATOM    924  H   ASP    56      31.381  25.117  44.207  1.00  0.00           H  
ATOM    925  CA  ASP    56      29.798  25.408  42.801  1.00  0.00           C  
ATOM    926  HA  ASP    56      29.814  25.013  41.786  1.00  0.00           H  
ATOM    927  CB  ASP    56      29.050  24.401  43.713  1.00  0.00           C  
ATOM    928  HB2 ASP    56      29.567  23.447  43.610  1.00  0.00           H  
ATOM    929  HB3 ASP    56      29.155  24.762  44.737  1.00  0.00           H  
ATOM    930  CG  ASP    56      27.563  24.214  43.388  1.00  0.00           C  
ATOM    931  OD1 ASP    56      27.287  23.576  42.349  1.00  0.00           O  
ATOM    932  OD2 ASP    56      26.735  24.714  44.180  1.00  0.00           O  
ATOM    933  C   ASP    56      29.057  26.759  42.701  1.00  0.00           C  
ATOM    934  O   ASP    56      28.360  27.004  41.718  1.00  0.00           O  
ATOM    935  N   GLU    57      29.240  27.632  43.706  1.00  0.00           N  
ATOM    936  H   GLU    57      29.905  27.362  44.417  1.00  0.00           H  
ATOM    937  CA  GLU    57      28.555  28.914  43.849  1.00  0.00           C  
ATOM    938  HA  GLU    57      27.486  28.798  43.676  1.00  0.00           H  
ATOM    939  CB  GLU    57      28.768  29.440  45.283  1.00  0.00           C  
ATOM    940  HB2 GLU    57      29.841  29.565  45.430  1.00  0.00           H  
ATOM    941  HB3 GLU    57      28.277  30.411  45.352  1.00  0.00           H  
ATOM    942  CG  GLU    57      28.206  28.502  46.369  1.00  0.00           C  
ATOM    943  HG2 GLU    57      27.141  28.381  46.173  1.00  0.00           H  
ATOM    944  HG3 GLU    57      28.704  27.536  46.278  1.00  0.00           H  
ATOM    945  CD  GLU    57      28.405  29.046  47.785  1.00  0.00           C  
ATOM    946  OE1 GLU    57      29.480  29.634  48.032  1.00  0.00           O  
ATOM    947  OE2 GLU    57      27.479  28.852  48.600  1.00  0.00           O  
ATOM    948  C   GLU    57      29.083  29.960  42.855  1.00  0.00           C  
ATOM    949  O   GLU    57      28.275  30.617  42.202  1.00  0.00           O  
ATOM    950  N   VAL    58      30.412  30.088  42.725  1.00  0.00           N  
ATOM    951  H   VAL    58      31.001  29.504  43.301  1.00  0.00           H  
ATOM    952  CA  VAL    58      31.053  31.079  41.857  1.00  0.00           C  
ATOM    953  HA  VAL    58      30.603  32.072  41.865  1.00  0.00           H  
ATOM    954  CB  VAL    58      32.560  31.213  42.213  1.00  0.00           C  
ATOM    955  HB  VAL    58      33.018  31.905  41.506  1.00  0.00           H  
ATOM    956  CG1 VAL    58      32.768  31.733  43.648  1.00  0.00           C  
ATOM    957 HG11 VAL    58      32.311  31.041  44.355  1.00  0.00           H  
ATOM    958 HG12 VAL    58      33.835  31.812  43.855  1.00  0.00           H  
ATOM    959 HG13 VAL    58      32.305  32.715  43.749  1.00  0.00           H  
ATOM    960  CG2 VAL    58      33.399  29.943  41.973  1.00  0.00           C  
ATOM    961 HG21 VAL    58      33.350  29.669  40.919  1.00  0.00           H  
ATOM    962 HG22 VAL    58      34.436  30.134  42.250  1.00  0.00           H  
ATOM    963 HG23 VAL    58      33.006  29.127  42.579  1.00  0.00           H  
ATOM    964  C   VAL    58      30.872  30.742  40.363  1.00  0.00           C  
ATOM    965  O   VAL    58      30.896  31.645  39.532  1.00  0.00           O  
ATOM    966  N   LEU    59      30.667  29.461  40.025  1.00  0.00           N  
ATOM    967  H   LEU    59      30.642  28.781  40.771  1.00  0.00           H  
ATOM    968  CA  LEU    59      30.504  28.989  38.653  1.00  0.00           C  
ATOM    969  HA  LEU    59      31.040  29.624  37.948  1.00  0.00           H  
ATOM    970  CB  LEU    59      31.097  27.563  38.583  1.00  0.00           C  
ATOM    971  HB2 LEU    59      32.101  27.694  38.988  1.00  0.00           H  
ATOM    972  HB3 LEU    59      30.522  26.913  39.242  1.00  0.00           H  
ATOM    973  CG  LEU    59      31.188  26.922  37.179  1.00  0.00           C  
ATOM    974  HG  LEU    59      30.173  26.810  36.798  1.00  0.00           H  
ATOM    975  CD1 LEU    59      32.015  27.761  36.192  1.00  0.00           C  
ATOM    976 HD11 LEU    59      33.031  27.873  36.572  1.00  0.00           H  
ATOM    977 HD12 LEU    59      32.043  27.261  35.224  1.00  0.00           H  
ATOM    978 HD13 LEU    59      31.559  28.744  36.079  1.00  0.00           H  
ATOM    979  CD2 LEU    59      31.763  25.502  37.282  1.00  0.00           C  
ATOM    980 HD21 LEU    59      31.116  24.892  37.912  1.00  0.00           H  
ATOM    981 HD22 LEU    59      31.823  25.061  36.287  1.00  0.00           H  
ATOM    982 HD23 LEU    59      32.761  25.545  37.720  1.00  0.00           H  
ATOM    983  C   LEU    59      29.016  28.981  38.234  1.00  0.00           C  
ATOM    984  O   LEU    59      28.716  29.182  37.058  1.00  0.00           O  
ATOM    985  N   TYR    60      28.073  28.829  39.178  1.00  0.00           N  
ATOM    986  H   TYR    60      28.374  28.602  40.115  1.00  0.00           H  
ATOM    987  CA  TYR    60      26.636  28.974  38.926  1.00  0.00           C  
ATOM    988  HA  TYR    60      26.361  28.497  37.985  1.00  0.00           H  
ATOM    989  CB  TYR    60      25.857  28.287  40.073  1.00  0.00           C  
ATOM    990  HB2 TYR    60      26.137  27.236  40.009  1.00  0.00           H  
ATOM    991  HB3 TYR    60      26.212  28.701  41.017  1.00  0.00           H  
ATOM    992  CG  TYR    60      24.340  28.413  40.002  1.00  0.00           C  
ATOM    993  CD1 TYR    60      23.642  27.969  38.858  1.00  0.00           C  
ATOM    994  HD1 TYR    60      24.185  27.482  38.048  1.00  0.00           H  
ATOM    995  CE1 TYR    60      22.248  28.154  38.761  1.00  0.00           C  
ATOM    996  HE1 TYR    60      21.714  27.816  37.873  1.00  0.00           H  
ATOM    997  CZ  TYR    60      21.544  28.770  39.814  1.00  0.00           C  
ATOM    998  OH  TYR    60      20.198  28.965  39.718  1.00  0.00           O  
ATOM    999  HH  TYR    60      19.831  28.646  38.890  1.00  0.00           H  
ATOM   1000  CE2 TYR    60      22.234  29.191  40.968  1.00  0.00           C  
ATOM   1001  HE2 TYR    60      21.687  29.651  41.790  1.00  0.00           H  
ATOM   1002  CD2 TYR    60      23.629  29.017  41.060  1.00  0.00           C  
ATOM   1003  HD2 TYR    60      24.162  29.349  41.951  1.00  0.00           H  
ATOM   1004  C   TYR    60      26.220  30.459  38.860  1.00  0.00           C  
ATOM   1005  O   TYR    60      25.289  30.791  38.129  1.00  0.00           O  
ATOM   1006  N   TRP    61      26.951  31.360  39.531  1.00  0.00           N  
ATOM   1007  H   TRP    61      27.445  30.979  40.324  1.00  0.00           H  
ATOM   1008  CA  TRP    61      26.836  32.818  39.418  1.00  0.00           C  
ATOM   1009  HA  TRP    61      25.830  33.137  39.689  1.00  0.00           H  
ATOM   1010  CB  TRP    61      27.840  33.496  40.368  1.00  0.00           C  
ATOM   1011  HB2 TRP    61      27.694  33.013  41.334  1.00  0.00           H  
ATOM   1012  HB3 TRP    61      28.856  33.310  40.020  1.00  0.00           H  
ATOM   1013  CG  TRP    61      27.732  34.974  40.606  1.00  0.00           C  
ATOM   1014  CD1 TRP    61      28.790  35.754  40.917  1.00  0.00           C  
ATOM   1015  HD1 TRP    61      29.770  35.278  40.951  1.00  0.00           H  
ATOM   1016  NE1 TRP    61      28.367  37.045  41.133  1.00  0.00           N  
ATOM   1017  HE1 TRP    61      28.999  37.786  41.402  1.00  0.00           H  
ATOM   1018  CE2 TRP    61      27.011  37.178  40.956  1.00  0.00           C  
ATOM   1019  CZ2 TRP    61      26.139  38.273  41.063  1.00  0.00           C  
ATOM   1020  HZ2 TRP    61      26.586  39.232  41.325  1.00  0.00           H  
ATOM   1021  CH2 TRP    61      24.766  38.083  40.832  1.00  0.00           C  
ATOM   1022  HH2 TRP    61      24.062  38.912  40.902  1.00  0.00           H  
ATOM   1023  CZ3 TRP    61      24.282  36.803  40.504  1.00  0.00           C  
ATOM   1024  HZ3 TRP    61      23.223  36.622  40.320  1.00  0.00           H  
ATOM   1025  CE3 TRP    61      25.168  35.711  40.403  1.00  0.00           C  
ATOM   1026  HE3 TRP    61      24.705  34.755  40.158  1.00  0.00           H  
ATOM   1027  CD2 TRP    61      26.563  35.862  40.622  1.00  0.00           C  
ATOM   1028  C   TRP    61      26.724  33.397  37.981  1.00  0.00           C  
ATOM   1029  O   TRP    61      25.657  33.923  37.658  1.00  0.00           O  
ATOM   1030  N   PRO    62      27.726  33.261  37.083  1.00  0.00           N  
ATOM   1031  CD  PRO    62      29.047  32.693  37.330  1.00  0.00           C  
ATOM   1032  HD2 PRO    62      28.910  31.688  37.728  1.00  0.00           H  
ATOM   1033  HD3 PRO    62      29.545  33.314  38.075  1.00  0.00           H  
ATOM   1034  CG  PRO    62      29.776  32.698  35.987  1.00  0.00           C  
ATOM   1035  HG2 PRO    62      29.703  31.719  35.513  1.00  0.00           H  
ATOM   1036  HG3 PRO    62      30.825  32.956  36.126  1.00  0.00           H  
ATOM   1037  CB  PRO    62      29.059  33.762  35.173  1.00  0.00           C  
ATOM   1038  HB2 PRO    62      29.067  33.536  34.107  1.00  0.00           H  
ATOM   1039  HB3 PRO    62      29.501  34.744  35.340  1.00  0.00           H  
ATOM   1040  CA  PRO    62      27.619  33.741  35.699  1.00  0.00           C  
ATOM   1041  HA  PRO    62      27.225  34.756  35.741  1.00  0.00           H  
ATOM   1042  C   PRO    62      26.713  32.877  34.803  1.00  0.00           C  
ATOM   1043  O   PRO    62      26.183  33.395  33.822  1.00  0.00           O  
ATOM   1044  N   ASP    63      26.494  31.590  35.121  1.00  0.00           N  
ATOM   1045  H   ASP    63      27.073  31.191  35.846  1.00  0.00           H  
ATOM   1046  CA  ASP    63      25.572  30.701  34.398  1.00  0.00           C  
ATOM   1047  HA  ASP    63      25.834  30.672  33.340  1.00  0.00           H  
ATOM   1048  CB  ASP    63      25.662  29.264  34.970  1.00  0.00           C  
ATOM   1049  HB2 ASP    63      26.626  28.874  34.644  1.00  0.00           H  
ATOM   1050  HB3 ASP    63      25.654  29.353  36.056  1.00  0.00           H  
ATOM   1051  CG  ASP    63      24.546  28.306  34.527  1.00  0.00           C  
ATOM   1052  OD1 ASP    63      24.345  28.176  33.301  1.00  0.00           O  
ATOM   1053  OD2 ASP    63      23.899  27.725  35.424  1.00  0.00           O  
ATOM   1054  C   ASP    63      24.135  31.262  34.387  1.00  0.00           C  
ATOM   1055  O   ASP    63      23.504  31.320  33.333  1.00  0.00           O  
ATOM   1056  N   ARG    64      23.680  31.784  35.536  1.00  0.00           N  
ATOM   1057  H   ARG    64      24.270  31.653  36.345  1.00  0.00           H  
ATOM   1058  CA  ARG    64      22.396  32.471  35.717  1.00  0.00           C  
ATOM   1059  HA  ARG    64      21.570  31.794  35.500  1.00  0.00           H  
ATOM   1060  CB  ARG    64      22.274  32.946  37.178  1.00  0.00           C  
ATOM   1061  HB2 ARG    64      23.186  33.494  37.414  1.00  0.00           H  
ATOM   1062  HB3 ARG    64      21.421  33.623  37.224  1.00  0.00           H  
ATOM   1063  CG  ARG    64      22.082  31.811  38.196  1.00  0.00           C  
ATOM   1064  HG2 ARG    64      21.131  31.322  37.981  1.00  0.00           H  
ATOM   1065  HG3 ARG    64      22.895  31.097  38.063  1.00  0.00           H  
ATOM   1066  CD  ARG    64      22.079  32.321  39.647  1.00  0.00           C  
ATOM   1067  HD2 ARG    64      21.820  33.380  39.648  1.00  0.00           H  
ATOM   1068  HD3 ARG    64      21.333  31.765  40.215  1.00  0.00           H  
ATOM   1069  NE  ARG    64      23.387  32.155  40.300  1.00  0.00           N  
ATOM   1070  HE  ARG    64      24.121  31.755  39.732  1.00  0.00           H  
ATOM   1071  CZ  ARG    64      23.672  32.497  41.569  1.00  0.00           C  
ATOM   1072  NH1 ARG    64      22.747  33.071  42.346  1.00  0.00           N  
ATOM   1073 HH11 ARG    64      21.823  33.250  41.978  1.00  0.00           H  
ATOM   1074 HH12 ARG    64      22.976  33.322  43.297  1.00  0.00           H  
ATOM   1075  NH2 ARG    64      24.885  32.264  42.082  1.00  0.00           N  
ATOM   1076 HH21 ARG    64      25.596  31.828  41.512  1.00  0.00           H  
ATOM   1077 HH22 ARG    64      25.086  32.526  43.036  1.00  0.00           H  
ATOM   1078  C   ARG    64      22.189  33.672  34.773  1.00  0.00           C  
ATOM   1079  O   ARG    64      21.054  34.022  34.457  1.00  0.00           O  
ATOM   1080  N   MET    65      23.282  34.302  34.332  1.00  0.00           N  
ATOM   1081  H   MET    65      24.171  33.923  34.627  1.00  0.00           H  
ATOM   1082  CA  MET    65      23.285  35.448  33.431  1.00  0.00           C  
ATOM   1083  HA  MET    65      22.405  36.070  33.595  1.00  0.00           H  
ATOM   1084  CB  MET    65      24.554  36.299  33.713  1.00  0.00           C  
ATOM   1085  HB2 MET    65      25.398  35.745  33.302  1.00  0.00           H  
ATOM   1086  HB3 MET    65      24.431  37.233  33.164  1.00  0.00           H  
ATOM   1087  CG  MET    65      24.818  36.609  35.201  1.00  0.00           C  
ATOM   1088  HG2 MET    65      23.992  37.222  35.561  1.00  0.00           H  
ATOM   1089  HG3 MET    65      24.828  35.661  35.738  1.00  0.00           H  
ATOM   1090  SD  MET    65      26.381  37.481  35.501  1.00  0.00           S  
ATOM   1091  CE  MET    65      26.427  37.440  37.314  1.00  0.00           C  
ATOM   1092  HE1 MET    65      26.426  36.405  37.654  1.00  0.00           H  
ATOM   1093  HE2 MET    65      27.331  37.937  37.666  1.00  0.00           H  
ATOM   1094  HE3 MET    65      25.552  37.954  37.711  1.00  0.00           H  
ATOM   1095  C   MET    65      23.360  34.936  31.979  1.00  0.00           C  
ATOM   1096  O   MET    65      22.617  35.377  31.105  1.00  0.00           O  
ATOM   1097  N   ARG    66      24.269  33.989  31.720  1.00  0.00           N  
ATOM   1098  H   ARG    66      24.726  33.569  32.517  1.00  0.00           H  
ATOM   1099  CA  ARG    66      24.667  33.553  30.386  1.00  0.00           C  
ATOM   1100  HA  ARG    66      24.719  34.394  29.694  1.00  0.00           H  
ATOM   1101  CB  ARG    66      26.072  32.923  30.504  1.00  0.00           C  
ATOM   1102  HB2 ARG    66      26.055  32.211  31.329  1.00  0.00           H  
ATOM   1103  HB3 ARG    66      26.285  32.397  29.574  1.00  0.00           H  
ATOM   1104  CG  ARG    66      27.169  33.981  30.760  1.00  0.00           C  
ATOM   1105  HG2 ARG    66      27.137  34.689  29.932  1.00  0.00           H  
ATOM   1106  HG3 ARG    66      26.915  34.496  31.687  1.00  0.00           H  
ATOM   1107  CD  ARG    66      28.581  33.390  30.874  1.00  0.00           C  
ATOM   1108  HD2 ARG    66      28.620  32.704  31.720  1.00  0.00           H  
ATOM   1109  HD3 ARG    66      28.823  32.852  29.958  1.00  0.00           H  
ATOM   1110  NE  ARG    66      29.585  34.448  31.078  1.00  0.00           N  
ATOM   1111  HE  ARG    66      29.292  35.169  31.723  1.00  0.00           H  
ATOM   1112  CZ  ARG    66      30.802  34.547  30.516  1.00  0.00           C  
ATOM   1113  NH1 ARG    66      31.257  33.648  29.634  1.00  0.00           N  
ATOM   1114 HH11 ARG    66      30.678  32.863  29.373  1.00  0.00           H  
ATOM   1115 HH12 ARG    66      32.178  33.760  29.234  1.00  0.00           H  
ATOM   1116  NH2 ARG    66      31.582  35.577  30.849  1.00  0.00           N  
ATOM   1117 HH21 ARG    66      31.252  36.263  31.513  1.00  0.00           H  
ATOM   1118 HH22 ARG    66      32.499  35.666  30.435  1.00  0.00           H  
ATOM   1119  C   ARG    66      23.693  32.543  29.748  1.00  0.00           C  
ATOM   1120  O   ARG    66      23.653  32.455  28.519  1.00  0.00           O  
ATOM   1121  N   GLN    67      22.860  31.841  30.535  1.00  0.00           N  
ATOM   1122  H   GLN    67      22.966  31.951  31.534  1.00  0.00           H  
ATOM   1123  CA  GLN    67      21.853  30.899  30.043  1.00  0.00           C  
ATOM   1124  HA  GLN    67      22.256  30.276  29.245  1.00  0.00           H  
ATOM   1125  CB  GLN    67      21.436  29.986  31.221  1.00  0.00           C  
ATOM   1126  HB2 GLN    67      20.927  29.131  30.776  1.00  0.00           H  
ATOM   1127  HB3 GLN    67      22.363  29.653  31.689  1.00  0.00           H  
ATOM   1128  CG  GLN    67      20.519  30.633  32.293  1.00  0.00           C  
ATOM   1129  HG2 GLN    67      20.925  31.620  32.513  1.00  0.00           H  
ATOM   1130  HG3 GLN    67      19.530  30.739  31.848  1.00  0.00           H  
ATOM   1131  CD  GLN    67      20.383  29.854  33.610  1.00  0.00           C  
ATOM   1132  OE1 GLN    67      19.539  30.199  34.434  1.00  0.00           O  
ATOM   1133  NE2 GLN    67      21.187  28.811  33.835  1.00  0.00           N  
ATOM   1134 HE21 GLN    67      21.107  28.292  34.698  1.00  0.00           H  
ATOM   1135 HE22 GLN    67      21.873  28.546  33.142  1.00  0.00           H  
ATOM   1136  C   GLN    67      20.612  31.595  29.440  1.00  0.00           C  
ATOM   1137  O   GLN    67      19.705  30.901  28.980  1.00  0.00           O  
ATOM   1138  N   LEU    68      20.557  32.940  29.438  1.00  0.00           N  
ATOM   1139  H   LEU    68      21.353  33.427  29.824  1.00  0.00           H  
ATOM   1140  CA  LEU    68      19.444  33.734  28.910  1.00  0.00           C  
ATOM   1141  HA  LEU    68      18.502  33.199  29.030  1.00  0.00           H  
ATOM   1142  CB  LEU    68      19.360  35.065  29.691  1.00  0.00           C  
ATOM   1143  HB2 LEU    68      20.335  35.521  29.523  1.00  0.00           H  
ATOM   1144  HB3 LEU    68      18.584  35.700  29.263  1.00  0.00           H  
ATOM   1145  CG  LEU    68      19.118  34.908  31.211  1.00  0.00           C  
ATOM   1146  HG  LEU    68      19.862  34.224  31.619  1.00  0.00           H  
ATOM   1147  CD1 LEU    68      19.231  36.267  31.919  1.00  0.00           C  
ATOM   1148 HD11 LEU    68      18.486  36.951  31.512  1.00  0.00           H  
ATOM   1149 HD12 LEU    68      19.058  36.136  32.987  1.00  0.00           H  
ATOM   1150 HD13 LEU    68      20.227  36.678  31.760  1.00  0.00           H  
ATOM   1151  CD2 LEU    68      17.768  34.244  31.530  1.00  0.00           C  
ATOM   1152 HD21 LEU    68      17.736  33.251  31.083  1.00  0.00           H  
ATOM   1153 HD22 LEU    68      17.650  34.160  32.611  1.00  0.00           H  
ATOM   1154 HD23 LEU    68      16.959  34.851  31.124  1.00  0.00           H  
ATOM   1155  C   LEU    68      19.651  34.063  27.420  1.00  0.00           C  
ATOM   1156  O   LEU    68      18.680  34.052  26.665  1.00  0.00           O  
ATOM   1157  N   VAL    69      20.903  34.311  26.991  1.00  0.00           N  
ATOM   1158  H   VAL    69      21.614  34.439  27.697  1.00  0.00           H  
ATOM   1159  CA  VAL    69      21.294  34.423  25.582  1.00  0.00           C  
ATOM   1160  HA  VAL    69      20.520  34.871  24.959  1.00  0.00           H  
ATOM   1161  CB  VAL    69      22.589  35.277  25.459  1.00  0.00           C  
ATOM   1162  HB  VAL    69      23.340  34.835  26.113  1.00  0.00           H  
ATOM   1163  CG1 VAL    69      23.137  35.343  24.017  1.00  0.00           C  
ATOM   1164 HG11 VAL    69      22.387  35.786  23.362  1.00  0.00           H  
ATOM   1165 HG12 VAL    69      24.040  35.953  23.998  1.00  0.00           H  
ATOM   1166 HG13 VAL    69      23.372  34.337  23.671  1.00  0.00           H  
ATOM   1167  CG2 VAL    69      22.371  36.708  25.986  1.00  0.00           C  
ATOM   1168 HG21 VAL    69      22.082  36.668  27.036  1.00  0.00           H  
ATOM   1169 HG22 VAL    69      23.294  37.277  25.885  1.00  0.00           H  
ATOM   1170 HG23 VAL    69      21.581  37.191  25.411  1.00  0.00           H  
ATOM   1171  C   VAL    69      21.520  32.992  25.062  1.00  0.00           C  
ATOM   1172  O   VAL    69      20.856  32.573  24.116  1.00  0.00           O  
ATOM   1173  N   ASN    70      22.409  32.241  25.740  1.00  0.00           N  
ATOM   1174  H   ASN    70      23.091  32.787  26.245  1.00  0.00           H  
ATOM   1175  CA  ASN    70      22.595  30.792  25.669  1.00  0.00           C  
ATOM   1176  HA  ASN    70      23.321  30.476  26.418  1.00  0.00           H  
ATOM   1177  CB  ASN    70      21.252  30.056  25.937  1.00  0.00           C  
ATOM   1178  HB2 ASN    70      20.698  30.693  26.626  1.00  0.00           H  
ATOM   1179  HB3 ASN    70      20.695  29.958  25.005  1.00  0.00           H  
ATOM   1180  CG  ASN    70      21.401  28.664  26.567  1.00  0.00           C  
ATOM   1181  OD1 ASN    70      22.242  28.449  27.437  1.00  0.00           O  
ATOM   1182  ND2 ASN    70      20.616  27.695  26.093  1.00  0.00           N  
ATOM   1183 HD21 ASN    70      20.681  26.764  26.478  1.00  0.00           H  
ATOM   1184 HD22 ASN    70      19.961  27.898  25.352  1.00  0.00           H  
ATOM   1185  C   ASN    70      23.319  30.316  24.395  1.00  0.00           C  
ATOM   1186  O   ASN    70      23.445  31.035  23.404  1.00  0.00           O  
ATOM   1187  N   ALA    71      23.764  29.058  24.449  1.00  0.00           N  
ATOM   1188  H   ALA    71      23.859  28.701  25.389  1.00  0.00           H  
ATOM   1189  CA  ALA    71      24.231  28.230  23.345  1.00  0.00           C  
ATOM   1190  HA  ALA    71      23.648  28.452  22.451  1.00  0.00           H  
ATOM   1191  CB  ALA    71      25.712  28.525  23.053  1.00  0.00           C  
ATOM   1192  HB1 ALA    71      26.310  28.299  23.936  1.00  0.00           H  
ATOM   1193  HB2 ALA    71      26.048  27.908  22.219  1.00  0.00           H  
ATOM   1194  HB3 ALA    71      25.830  29.578  22.795  1.00  0.00           H  
ATOM   1195  C   ALA    71      23.910  26.762  23.679  1.00  0.00           C  
ATOM   1196  O   ALA    71      23.350  26.475  24.740  1.00  0.00           O  
ATOM   1197  N   THR    72      24.283  25.817  22.800  1.00  0.00           N  
ATOM   1198  H   THR    72      24.569  26.111  21.877  1.00  0.00           H  
ATOM   1199  CA  THR    72      24.243  24.374  23.092  1.00  0.00           C  
ATOM   1200  HA  THR    72      23.300  24.034  23.520  1.00  0.00           H  
ATOM   1201  CB  THR    72      24.526  23.557  21.804  1.00  0.00           C  
ATOM   1202  HB  THR    72      24.449  22.502  22.066  1.00  0.00           H  
ATOM   1203  CG2 THR    72      23.563  23.870  20.649  1.00  0.00           C  
ATOM   1204 HG21 THR    72      23.640  24.925  20.387  1.00  0.00           H  
ATOM   1205 HG22 THR    72      23.823  23.261  19.783  1.00  0.00           H  
ATOM   1206 HG23 THR    72      22.541  23.646  20.956  1.00  0.00           H  
ATOM   1207  OG1 THR    72      25.860  23.694  21.350  1.00  0.00           O  
ATOM   1208  HG1 THR    72      25.983  23.171  20.554  1.00  0.00           H  
ATOM   1209  C   THR    72      25.266  24.043  24.199  1.00  0.00           C  
ATOM   1210  O   THR    72      26.290  24.716  24.288  1.00  0.00           O  
ATOM   1211  N   ASP    73      24.997  23.036  25.051  1.00  0.00           N  
ATOM   1212  H   ASP    73      24.103  22.575  24.956  1.00  0.00           H  
ATOM   1213  CA  ASP    73      25.848  22.679  26.199  1.00  0.00           C  
ATOM   1214  HA  ASP    73      25.989  23.548  26.841  1.00  0.00           H  
ATOM   1215  CB  ASP    73      25.185  21.556  27.028  1.00  0.00           C  
ATOM   1216  HB2 ASP    73      24.132  21.823  27.113  1.00  0.00           H  
ATOM   1217  HB3 ASP    73      25.277  20.604  26.505  1.00  0.00           H  
ATOM   1218  CG  ASP    73      25.794  21.430  28.428  1.00  0.00           C  
ATOM   1219  OD1 ASP    73      25.378  22.218  29.304  1.00  0.00           O  
ATOM   1220  OD2 ASP    73      26.697  20.582  28.598  1.00  0.00           O  
ATOM   1221  C   ASP    73      27.314  22.347  25.834  1.00  0.00           C  
ATOM   1222  O   ASP    73      28.220  22.624  26.618  1.00  0.00           O  
ATOM   1223  N   GLU    74      27.534  21.826  24.616  1.00  0.00           N  
ATOM   1224  H   GLU    74      26.699  21.581  24.103  1.00  0.00           H  
ATOM   1225  CA  GLU    74      28.832  21.536  24.007  1.00  0.00           C  
ATOM   1226  HA  GLU    74      29.474  20.968  24.680  1.00  0.00           H  
ATOM   1227  CB  GLU    74      28.549  20.679  22.753  1.00  0.00           C  
ATOM   1228  HB2 GLU    74      28.035  19.785  23.107  1.00  0.00           H  
ATOM   1229  HB3 GLU    74      27.871  21.264  22.132  1.00  0.00           H  
ATOM   1230  CG  GLU    74      29.783  20.268  21.922  1.00  0.00           C  
ATOM   1231  HG2 GLU    74      30.205  21.183  21.505  1.00  0.00           H  
ATOM   1232  HG3 GLU    74      30.503  19.814  22.603  1.00  0.00           H  
ATOM   1233  CD  GLU    74      29.468  19.288  20.786  1.00  0.00           C  
ATOM   1234  OE1 GLU    74      30.445  18.853  20.139  1.00  0.00           O  
ATOM   1235  OE2 GLU    74      28.272  18.989  20.568  1.00  0.00           O  
ATOM   1236  C   GLU    74      29.634  22.811  23.655  1.00  0.00           C  
ATOM   1237  O   GLU    74      30.863  22.784  23.706  1.00  0.00           O  
ATOM   1238  N   GLN    75      28.951  23.926  23.340  1.00  0.00           N  
ATOM   1239  H   GLN    75      27.947  23.839  23.271  1.00  0.00           H  
ATOM   1240  CA  GLN    75      29.551  25.243  23.110  1.00  0.00           C  
ATOM   1241  HA  GLN    75      30.525  25.136  22.633  1.00  0.00           H  
ATOM   1242  CB  GLN    75      28.635  26.070  22.182  1.00  0.00           C  
ATOM   1243  HB2 GLN    75      27.614  25.976  22.552  1.00  0.00           H  
ATOM   1244  HB3 GLN    75      28.950  27.112  22.248  1.00  0.00           H  
ATOM   1245  CG  GLN    75      28.693  25.610  20.714  1.00  0.00           C  
ATOM   1246  HG2 GLN    75      29.687  25.827  20.325  1.00  0.00           H  
ATOM   1247  HG3 GLN    75      28.509  24.537  20.664  1.00  0.00           H  
ATOM   1248  CD  GLN    75      27.660  26.324  19.840  1.00  0.00           C  
ATOM   1249  OE1 GLN    75      26.474  26.354  20.169  1.00  0.00           O  
ATOM   1250  NE2 GLN    75      28.098  26.892  18.716  1.00  0.00           N  
ATOM   1251 HE21 GLN    75      27.449  27.374  18.110  1.00  0.00           H  
ATOM   1252 HE22 GLN    75      29.078  26.838  18.475  1.00  0.00           H  
ATOM   1253  C   GLN    75      29.712  26.013  24.432  1.00  0.00           C  
ATOM   1254  O   GLN    75      30.744  26.655  24.622  1.00  0.00           O  
ATOM   1255  N   VAL    76      28.732  25.922  25.355  1.00  0.00           N  
ATOM   1256  H   VAL    76      27.879  25.483  25.040  1.00  0.00           H  
ATOM   1257  CA  VAL    76      28.762  26.497  26.711  1.00  0.00           C  
ATOM   1258  HA  VAL    76      29.009  27.558  26.728  1.00  0.00           H  
ATOM   1259  CB  VAL    76      27.386  26.296  27.412  1.00  0.00           C  
ATOM   1260  HB  VAL    76      27.118  25.247  27.285  1.00  0.00           H  
ATOM   1261  CG1 VAL    76      27.368  26.653  28.914  1.00  0.00           C  
ATOM   1262 HG11 VAL    76      27.635  27.702  29.042  1.00  0.00           H  
ATOM   1263 HG12 VAL    76      26.370  26.482  29.317  1.00  0.00           H  
ATOM   1264 HG13 VAL    76      28.086  26.028  29.445  1.00  0.00           H  
ATOM   1265  CG2 VAL    76      26.263  27.075  26.703  1.00  0.00           C  
ATOM   1266 HG21 VAL    76      26.175  26.730  25.673  1.00  0.00           H  
ATOM   1267 HG22 VAL    76      25.320  26.908  27.224  1.00  0.00           H  
ATOM   1268 HG23 VAL    76      26.499  28.139  26.711  1.00  0.00           H  
ATOM   1269  C   VAL    76      29.926  25.943  27.551  1.00  0.00           C  
ATOM   1270  O   VAL    76      30.475  26.681  28.366  1.00  0.00           O  
ATOM   1271  N   GLU    77      30.327  24.681  27.315  1.00  0.00           N  
ATOM   1272  H   GLU    77      29.703  24.145  26.729  1.00  0.00           H  
ATOM   1273  CA  GLU    77      31.468  23.997  27.922  1.00  0.00           C  
ATOM   1274  HA  GLU    77      31.359  23.955  29.005  1.00  0.00           H  
ATOM   1275  CB  GLU    77      31.530  22.548  27.375  1.00  0.00           C  
ATOM   1276  HB2 GLU    77      30.595  22.080  27.680  1.00  0.00           H  
ATOM   1277  HB3 GLU    77      31.549  22.647  26.289  1.00  0.00           H  
ATOM   1278  CG  GLU    77      32.720  21.670  27.834  1.00  0.00           C  
ATOM   1279  HG2 GLU    77      32.608  20.712  27.326  1.00  0.00           H  
ATOM   1280  HG3 GLU    77      33.630  22.160  27.488  1.00  0.00           H  
ATOM   1281  CD  GLU    77      32.808  21.439  29.348  1.00  0.00           C  
ATOM   1282  OE1 GLU    77      33.918  21.080  29.794  1.00  0.00           O  
ATOM   1283  OE2 GLU    77      31.777  21.613  30.037  1.00  0.00           O  
ATOM   1284  C   GLU    77      32.810  24.745  27.782  1.00  0.00           C  
ATOM   1285  O   GLU    77      33.633  24.668  28.690  1.00  0.00           O  
ATOM   1286  N   LYS    78      33.006  25.502  26.686  1.00  0.00           N  
ATOM   1287  H   LYS    78      32.267  25.506  25.998  1.00  0.00           H  
ATOM   1288  CA  LYS    78      34.211  26.291  26.415  1.00  0.00           C  
ATOM   1289  HA  LYS    78      35.098  25.665  26.512  1.00  0.00           H  
ATOM   1290  CB  LYS    78      34.159  26.856  24.977  1.00  0.00           C  
ATOM   1291  HB2 LYS    78      33.242  27.439  24.894  1.00  0.00           H  
ATOM   1292  HB3 LYS    78      35.020  27.514  24.860  1.00  0.00           H  
ATOM   1293  CG  LYS    78      34.183  25.778  23.877  1.00  0.00           C  
ATOM   1294  HG2 LYS    78      34.998  25.092  24.107  1.00  0.00           H  
ATOM   1295  HG3 LYS    78      33.234  25.243  23.922  1.00  0.00           H  
ATOM   1296  CD  LYS    78      34.381  26.354  22.462  1.00  0.00           C  
ATOM   1297  HD2 LYS    78      35.241  27.022  22.501  1.00  0.00           H  
ATOM   1298  HD3 LYS    78      34.601  25.517  21.799  1.00  0.00           H  
ATOM   1299  CE  LYS    78      33.161  27.121  21.929  1.00  0.00           C  
ATOM   1300  HE2 LYS    78      32.327  26.423  21.845  1.00  0.00           H  
ATOM   1301  HE3 LYS    78      32.908  27.903  22.645  1.00  0.00           H  
ATOM   1302  NZ  LYS    78      33.427  27.727  20.615  1.00  0.00           N  
ATOM   1303  HZ1 LYS    78      33.660  27.002  19.951  1.00  0.00           H  
ATOM   1304  HZ2 LYS    78      32.604  28.220  20.299  1.00  0.00           H  
ATOM   1305  HZ3 LYS    78      34.198  28.373  20.692  1.00  0.00           H  
ATOM   1306  C   LYS    78      34.371  27.461  27.402  1.00  0.00           C  
ATOM   1307  O   LYS    78      35.454  27.636  27.962  1.00  0.00           O  
ATOM   1308  N   MET    79      33.285  28.210  27.645  1.00  0.00           N  
ATOM   1309  H   MET    79      32.431  28.000  27.147  1.00  0.00           H  
ATOM   1310  CA  MET    79      33.294  29.358  28.549  1.00  0.00           C  
ATOM   1311  HA  MET    79      34.265  29.851  28.505  1.00  0.00           H  
ATOM   1312  CB  MET    79      32.201  30.381  28.153  1.00  0.00           C  
ATOM   1313  HB2 MET    79      32.339  31.223  28.831  1.00  0.00           H  
ATOM   1314  HB3 MET    79      32.452  30.688  27.138  1.00  0.00           H  
ATOM   1315  CG  MET    79      30.740  29.920  28.200  1.00  0.00           C  
ATOM   1316  HG2 MET    79      30.607  29.120  27.471  1.00  0.00           H  
ATOM   1317  HG3 MET    79      30.532  29.537  29.200  1.00  0.00           H  
ATOM   1318  SD  MET    79      29.587  31.263  27.826  1.00  0.00           S  
ATOM   1319  CE  MET    79      28.040  30.405  28.196  1.00  0.00           C  
ATOM   1320  HE1 MET    79      28.041  30.086  29.238  1.00  0.00           H  
ATOM   1321  HE2 MET    79      27.201  31.078  28.023  1.00  0.00           H  
ATOM   1322  HE3 MET    79      27.945  29.532  27.549  1.00  0.00           H  
ATOM   1323  C   MET    79      33.107  28.949  30.012  1.00  0.00           C  
ATOM   1324  O   MET    79      33.624  29.606  30.911  1.00  0.00           O  
ATOM   1325  N   ARG    80      32.405  27.841  30.250  1.00  0.00           N  
ATOM   1326  H   ARG    80      31.986  27.388  29.450  1.00  0.00           H  
ATOM   1327  CA  ARG    80      32.173  27.265  31.574  1.00  0.00           C  
ATOM   1328  HA  ARG    80      31.801  28.019  32.268  1.00  0.00           H  
ATOM   1329  CB  ARG    80      31.108  26.157  31.432  1.00  0.00           C  
ATOM   1330  HB2 ARG    80      30.204  26.649  31.073  1.00  0.00           H  
ATOM   1331  HB3 ARG    80      31.479  25.475  30.667  1.00  0.00           H  
ATOM   1332  CG  ARG    80      30.785  25.364  32.714  1.00  0.00           C  
ATOM   1333  HG2 ARG    80      31.637  24.720  32.933  1.00  0.00           H  
ATOM   1334  HG3 ARG    80      30.653  26.079  33.526  1.00  0.00           H  
ATOM   1335  CD  ARG    80      29.517  24.507  32.573  1.00  0.00           C  
ATOM   1336  HD2 ARG    80      29.306  24.031  33.531  1.00  0.00           H  
ATOM   1337  HD3 ARG    80      28.684  25.153  32.297  1.00  0.00           H  
ATOM   1338  NE  ARG    80      29.663  23.461  31.548  1.00  0.00           N  
ATOM   1339  HE  ARG    80      30.606  23.134  31.391  1.00  0.00           H  
ATOM   1340  CZ  ARG    80      28.668  22.923  30.820  1.00  0.00           C  
ATOM   1341  NH1 ARG    80      27.397  23.326  30.955  1.00  0.00           N  
ATOM   1342 HH11 ARG    80      27.168  24.053  31.617  1.00  0.00           H  
ATOM   1343 HH12 ARG    80      26.674  22.901  30.392  1.00  0.00           H  
ATOM   1344  NH2 ARG    80      28.955  21.957  29.942  1.00  0.00           N  
ATOM   1345 HH21 ARG    80      29.909  21.644  29.834  1.00  0.00           H  
ATOM   1346 HH22 ARG    80      28.216  21.545  29.390  1.00  0.00           H  
ATOM   1347  C   ARG    80      33.482  26.707  32.153  1.00  0.00           C  
ATOM   1348  O   ARG    80      33.753  26.913  33.335  1.00  0.00           O  
ATOM   1349  N   ASP    81      34.316  26.069  31.310  1.00  0.00           N  
ATOM   1350  H   ASP    81      33.946  25.831  30.401  1.00  0.00           H  
ATOM   1351  CA  ASP    81      35.671  25.632  31.643  1.00  0.00           C  
ATOM   1352  HA  ASP    81      35.671  25.077  32.582  1.00  0.00           H  
ATOM   1353  CB  ASP    81      36.199  24.705  30.519  1.00  0.00           C  
ATOM   1354  HB2 ASP    81      35.561  23.821  30.495  1.00  0.00           H  
ATOM   1355  HB3 ASP    81      36.082  25.262  29.590  1.00  0.00           H  
ATOM   1356  CG  ASP    81      37.662  24.275  30.677  1.00  0.00           C  
ATOM   1357  OD1 ASP    81      38.464  24.638  29.789  1.00  0.00           O  
ATOM   1358  OD2 ASP    81      37.952  23.607  31.693  1.00  0.00           O  
ATOM   1359  C   ASP    81      36.604  26.835  31.880  1.00  0.00           C  
ATOM   1360  O   ASP    81      37.348  26.824  32.854  1.00  0.00           O  
ATOM   1361  N   ALA    82      36.519  27.895  31.057  1.00  0.00           N  
ATOM   1362  H   ALA    82      35.899  27.809  30.265  1.00  0.00           H  
ATOM   1363  CA  ALA    82      37.307  29.128  31.195  1.00  0.00           C  
ATOM   1364  HA  ALA    82      38.360  28.856  31.115  1.00  0.00           H  
ATOM   1365  CB  ALA    82      36.963  30.101  30.057  1.00  0.00           C  
ATOM   1366  HB1 ALA    82      35.914  30.390  30.130  1.00  0.00           H  
ATOM   1367  HB2 ALA    82      37.590  30.990  30.135  1.00  0.00           H  
ATOM   1368  HB3 ALA    82      37.140  29.616  29.097  1.00  0.00           H  
ATOM   1369  C   ALA    82      37.106  29.822  32.554  1.00  0.00           C  
ATOM   1370  O   ALA    82      38.078  30.144  33.238  1.00  0.00           O  
ATOM   1371  N   VAL    83      35.842  29.996  32.964  1.00  0.00           N  
ATOM   1372  H   VAL    83      35.118  29.783  32.294  1.00  0.00           H  
ATOM   1373  CA  VAL    83      35.447  30.548  34.261  1.00  0.00           C  
ATOM   1374  HA  VAL    83      35.933  31.496  34.492  1.00  0.00           H  
ATOM   1375  CB  VAL    83      33.906  30.766  34.261  1.00  0.00           C  
ATOM   1376  HB  VAL    83      33.454  29.842  33.899  1.00  0.00           H  
ATOM   1377  CG1 VAL    83      33.313  31.123  35.638  1.00  0.00           C  
ATOM   1378 HG11 VAL    83      33.765  32.046  36.000  1.00  0.00           H  
ATOM   1379 HG12 VAL    83      32.235  31.257  35.547  1.00  0.00           H  
ATOM   1380 HG13 VAL    83      33.520  30.317  36.343  1.00  0.00           H  
ATOM   1381  CG2 VAL    83      33.490  31.864  33.260  1.00  0.00           C  
ATOM   1382 HG21 VAL    83      33.797  31.575  32.255  1.00  0.00           H  
ATOM   1383 HG22 VAL    83      32.408  31.990  33.286  1.00  0.00           H  
ATOM   1384 HG23 VAL    83      33.971  32.804  33.530  1.00  0.00           H  
ATOM   1385  C   VAL    83      35.915  29.637  35.417  1.00  0.00           C  
ATOM   1386  O   VAL    83      36.412  30.132  36.430  1.00  0.00           O  
ATOM   1387  N   ARG    84      35.793  28.310  35.270  1.00  0.00           N  
ATOM   1388  H   ARG    84      35.400  27.945  34.414  1.00  0.00           H  
ATOM   1389  CA  ARG    84      36.161  27.363  36.324  1.00  0.00           C  
ATOM   1390  HA  ARG    84      35.747  27.683  37.280  1.00  0.00           H  
ATOM   1391  CB  ARG    84      35.595  25.968  35.984  1.00  0.00           C  
ATOM   1392  HB2 ARG    84      34.558  26.100  35.677  1.00  0.00           H  
ATOM   1393  HB3 ARG    84      36.173  25.574  35.148  1.00  0.00           H  
ATOM   1394  CG  ARG    84      35.660  24.979  37.162  1.00  0.00           C  
ATOM   1395  HG2 ARG    84      36.707  24.867  37.445  1.00  0.00           H  
ATOM   1396  HG3 ARG    84      35.105  25.416  37.993  1.00  0.00           H  
ATOM   1397  CD  ARG    84      35.071  23.603  36.822  1.00  0.00           C  
ATOM   1398  HD2 ARG    84      34.184  23.734  36.202  1.00  0.00           H  
ATOM   1399  HD3 ARG    84      35.812  23.019  36.277  1.00  0.00           H  
ATOM   1400  NE  ARG    84      34.692  22.868  38.038  1.00  0.00           N  
ATOM   1401  HE  ARG    84      33.716  22.927  38.291  1.00  0.00           H  
ATOM   1402  CZ  ARG    84      35.513  22.142  38.816  1.00  0.00           C  
ATOM   1403  NH1 ARG    84      36.824  22.041  38.550  1.00  0.00           N  
ATOM   1404 HH11 ARG    84      37.211  22.518  37.748  1.00  0.00           H  
ATOM   1405 HH12 ARG    84      37.417  21.488  39.152  1.00  0.00           H  
ATOM   1406  NH2 ARG    84      35.012  21.509  39.883  1.00  0.00           N  
ATOM   1407 HH21 ARG    84      34.027  21.582  40.094  1.00  0.00           H  
ATOM   1408 HH22 ARG    84      35.622  20.961  40.474  1.00  0.00           H  
ATOM   1409  C   ARG    84      37.689  27.289  36.512  1.00  0.00           C  
ATOM   1410  O   ARG    84      38.138  27.245  37.652  1.00  0.00           O  
ATOM   1411  N   VAL    85      38.471  27.331  35.419  1.00  0.00           N  
ATOM   1412  H   VAL    85      37.980  27.259  34.540  1.00  0.00           H  
ATOM   1413  CA  VAL    85      39.940  27.381  35.396  1.00  0.00           C  
ATOM   1414  HA  VAL    85      40.411  26.639  36.041  1.00  0.00           H  
ATOM   1415  CB  VAL    85      40.430  27.152  33.933  1.00  0.00           C  
ATOM   1416  HB  VAL    85      39.774  27.737  33.289  1.00  0.00           H  
ATOM   1417  CG1 VAL    85      41.897  27.546  33.666  1.00  0.00           C  
ATOM   1418 HG11 VAL    85      42.554  26.961  34.309  1.00  0.00           H  
ATOM   1419 HG12 VAL    85      42.143  27.350  32.622  1.00  0.00           H  
ATOM   1420 HG13 VAL    85      42.034  28.607  33.877  1.00  0.00           H  
ATOM   1421  CG2 VAL    85      40.232  25.682  33.514  1.00  0.00           C  
ATOM   1422 HG21 VAL    85      39.174  25.427  33.574  1.00  0.00           H  
ATOM   1423 HG22 VAL    85      40.581  25.546  32.490  1.00  0.00           H  
ATOM   1424 HG23 VAL    85      40.800  25.034  34.180  1.00  0.00           H  
ATOM   1425  C   VAL    85      40.475  28.699  35.990  1.00  0.00           C  
ATOM   1426  O   VAL    85      41.486  28.669  36.692  1.00  0.00           O  
ATOM   1427  N   PHE    86      39.788  29.820  35.731  1.00  0.00           N  
ATOM   1428  H   PHE    86      39.107  29.762  34.987  1.00  0.00           H  
ATOM   1429  CA  PHE    86      40.029  31.120  36.350  1.00  0.00           C  
ATOM   1430  HA  PHE    86      41.061  31.434  36.192  1.00  0.00           H  
ATOM   1431  CB  PHE    86      39.089  32.166  35.701  1.00  0.00           C  
ATOM   1432  HB2 PHE    86      39.436  32.367  34.687  1.00  0.00           H  
ATOM   1433  HB3 PHE    86      38.085  31.742  35.664  1.00  0.00           H  
ATOM   1434  CG  PHE    86      38.967  33.513  36.394  1.00  0.00           C  
ATOM   1435  CD1 PHE    86      40.040  34.428  36.368  1.00  0.00           C  
ATOM   1436  HD1 PHE    86      40.966  34.169  35.855  1.00  0.00           H  
ATOM   1437  CE1 PHE    86      39.915  35.678  37.006  1.00  0.00           C  
ATOM   1438  HE1 PHE    86      40.748  36.380  36.992  1.00  0.00           H  
ATOM   1439  CZ  PHE    86      38.716  36.022  37.661  1.00  0.00           C  
ATOM   1440  HZ  PHE    86      38.619  36.994  38.144  1.00  0.00           H  
ATOM   1441  CE2 PHE    86      37.643  35.110  37.692  1.00  0.00           C  
ATOM   1442  HE2 PHE    86      36.716  35.373  38.201  1.00  0.00           H  
ATOM   1443  CD2 PHE    86      37.769  33.857  37.062  1.00  0.00           C  
ATOM   1444  HD2 PHE    86      36.942  33.147  37.089  1.00  0.00           H  
ATOM   1445  C   PHE    86      39.886  31.014  37.882  1.00  0.00           C  
ATOM   1446  O   PHE    86      40.868  31.205  38.598  1.00  0.00           O  
ATOM   1447  N   PHE    87      38.702  30.622  38.380  1.00  0.00           N  
ATOM   1448  H   PHE    87      37.954  30.439  37.726  1.00  0.00           H  
ATOM   1449  CA  PHE    87      38.410  30.527  39.813  1.00  0.00           C  
ATOM   1450  HA  PHE    87      38.661  31.465  40.308  1.00  0.00           H  
ATOM   1451  CB  PHE    87      36.909  30.242  40.029  1.00  0.00           C  
ATOM   1452  HB2 PHE    87      36.594  29.542  39.256  1.00  0.00           H  
ATOM   1453  HB3 PHE    87      36.725  29.805  41.011  1.00  0.00           H  
ATOM   1454  CG  PHE    87      36.000  31.454  39.915  1.00  0.00           C  
ATOM   1455  CD1 PHE    87      36.188  32.568  40.766  1.00  0.00           C  
ATOM   1456  HD1 PHE    87      37.003  32.562  41.489  1.00  0.00           H  
ATOM   1457  CE1 PHE    87      35.328  33.679  40.681  1.00  0.00           C  
ATOM   1458  HE1 PHE    87      35.481  34.540  41.332  1.00  0.00           H  
ATOM   1459  CZ  PHE    87      34.269  33.678  39.754  1.00  0.00           C  
ATOM   1460  HZ  PHE    87      33.605  34.539  39.684  1.00  0.00           H  
ATOM   1461  CE2 PHE    87      34.067  32.564  38.917  1.00  0.00           C  
ATOM   1462  HE2 PHE    87      33.240  32.560  38.208  1.00  0.00           H  
ATOM   1463  CD2 PHE    87      34.931  31.456  38.996  1.00  0.00           C  
ATOM   1464  HD2 PHE    87      34.775  30.596  38.346  1.00  0.00           H  
ATOM   1465  C   PHE    87      39.256  29.477  40.561  1.00  0.00           C  
ATOM   1466  O   PHE    87      39.679  29.729  41.688  1.00  0.00           O  
ATOM   1467  N   LEU    88      39.534  28.324  39.944  1.00  0.00           N  
ATOM   1468  H   LEU    88      39.122  28.189  39.031  1.00  0.00           H  
ATOM   1469  CA  LEU    88      40.326  27.232  40.516  1.00  0.00           C  
ATOM   1470  HA  LEU    88      39.941  26.950  41.496  1.00  0.00           H  
ATOM   1471  CB  LEU    88      40.230  26.007  39.575  1.00  0.00           C  
ATOM   1472  HB2 LEU    88      39.159  25.808  39.542  1.00  0.00           H  
ATOM   1473  HB3 LEU    88      40.575  26.308  38.586  1.00  0.00           H  
ATOM   1474  CG  LEU    88      40.979  24.729  40.014  1.00  0.00           C  
ATOM   1475  HG  LEU    88      42.034  24.977  40.129  1.00  0.00           H  
ATOM   1476  CD1 LEU    88      40.439  24.162  41.338  1.00  0.00           C  
ATOM   1477 HD11 LEU    88      39.384  23.913  41.224  1.00  0.00           H  
ATOM   1478 HD12 LEU    88      40.997  23.264  41.604  1.00  0.00           H  
ATOM   1479 HD13 LEU    88      40.553  24.907  42.126  1.00  0.00           H  
ATOM   1480  CD2 LEU    88      40.905  23.665  38.906  1.00  0.00           C  
ATOM   1481 HD21 LEU    88      41.365  24.054  37.998  1.00  0.00           H  
ATOM   1482 HD22 LEU    88      41.436  22.769  39.227  1.00  0.00           H  
ATOM   1483 HD23 LEU    88      39.862  23.418  38.708  1.00  0.00           H  
ATOM   1484  C   LEU    88      41.789  27.648  40.747  1.00  0.00           C  
ATOM   1485  O   LEU    88      42.332  27.355  41.811  1.00  0.00           O  
ATOM   1486  N   HIE    89      42.403  28.373  39.789  1.00  0.00           N  
ATOM   1487  H   HIE    89      41.912  28.525  38.919  1.00  0.00           H  
ATOM   1488  CA  HIE    89      43.767  28.890  39.916  1.00  0.00           C  
ATOM   1489  HA  HIE    89      44.403  28.152  40.406  1.00  0.00           H  
ATOM   1490  CB  HIE    89      44.348  29.190  38.519  1.00  0.00           C  
ATOM   1491  HB2 HIE    89      44.159  28.393  37.801  1.00  0.00           H  
ATOM   1492  HB3 HIE    89      43.899  30.116  38.160  1.00  0.00           H  
ATOM   1493  CG  HIE    89      45.843  29.413  38.535  1.00  0.00           C  
ATOM   1494  ND1 HIE    89      46.731  28.416  38.901  1.00  0.00           N  
ATOM   1495  CE1 HIE    89      47.955  28.948  38.890  1.00  0.00           C  
ATOM   1496  HE1 HIE    89      48.766  28.280  39.180  1.00  0.00           H  
ATOM   1497  NE2 HIE    89      47.966  30.223  38.521  1.00  0.00           N  
ATOM   1498  HE2 HIE    89      48.731  30.874  38.416  1.00  0.00           H  
ATOM   1499  CD2 HIE    89      46.620  30.523  38.286  1.00  0.00           C  
ATOM   1500  HD2 HIE    89      46.334  31.521  37.955  1.00  0.00           H  
ATOM   1501  C   HIE    89      43.840  30.143  40.812  1.00  0.00           C  
ATOM   1502  O   HIE    89      44.860  30.356  41.466  1.00  0.00           O  
ATOM   1503  N   LYS    90      42.735  30.892  40.935  1.00  0.00           N  
ATOM   1504  H   LYS    90      42.001  30.685  40.273  1.00  0.00           H  
ATOM   1505  CA  LYS    90      42.517  31.978  41.900  1.00  0.00           C  
ATOM   1506  HA  LYS    90      43.374  32.649  41.952  1.00  0.00           H  
ATOM   1507  CB  LYS    90      41.293  32.779  41.396  1.00  0.00           C  
ATOM   1508  HB2 LYS    90      41.450  32.894  40.323  1.00  0.00           H  
ATOM   1509  HB3 LYS    90      40.436  32.129  41.570  1.00  0.00           H  
ATOM   1510  CG  LYS    90      41.028  34.156  42.026  1.00  0.00           C  
ATOM   1511  HG2 LYS    90      40.891  34.036  43.101  1.00  0.00           H  
ATOM   1512  HG3 LYS    90      41.885  34.804  41.840  1.00  0.00           H  
ATOM   1513  CD  LYS    90      39.766  34.788  41.415  1.00  0.00           C  
ATOM   1514  HD2 LYS    90      39.960  34.950  40.355  1.00  0.00           H  
ATOM   1515  HD3 LYS    90      38.952  34.072  41.530  1.00  0.00           H  
ATOM   1516  CE  LYS    90      39.373  36.116  42.070  1.00  0.00           C  
ATOM   1517  HE2 LYS    90      39.272  35.964  43.145  1.00  0.00           H  
ATOM   1518  HE3 LYS    90      40.157  36.849  41.881  1.00  0.00           H  
ATOM   1519  NZ  LYS    90      38.098  36.609  41.522  1.00  0.00           N  
ATOM   1520  HZ1 LYS    90      37.372  35.930  41.699  1.00  0.00           H  
ATOM   1521  HZ2 LYS    90      37.857  37.484  41.966  1.00  0.00           H  
ATOM   1522  HZ3 LYS    90      38.192  36.751  40.527  1.00  0.00           H  
ATOM   1523  C   LYS    90      42.278  31.433  43.333  1.00  0.00           C  
ATOM   1524  O   LYS    90      42.041  32.197  44.266  1.00  0.00           O  
ATOM   1525  N   GLY    91      42.384  30.115  43.534  1.00  0.00           N  
ATOM   1526  H   GLY    91      42.413  29.542  42.702  1.00  0.00           H  
ATOM   1527  CA  GLY    91      42.460  29.455  44.829  1.00  0.00           C  
ATOM   1528  HA2 GLY    91      43.163  28.629  44.725  1.00  0.00           H  
ATOM   1529  HA3 GLY    91      42.858  30.184  45.535  1.00  0.00           H  
ATOM   1530  C   GLY    91      41.134  28.915  45.366  1.00  0.00           C  
ATOM   1531  O   GLY    91      41.114  28.466  46.511  1.00  0.00           O  
ATOM   1532  N   VAL    92      40.035  28.960  44.584  1.00  0.00           N  
ATOM   1533  H   VAL    92      40.113  29.422  43.690  1.00  0.00           H  
ATOM   1534  CA  VAL    92      38.726  28.433  44.982  1.00  0.00           C  
ATOM   1535  HA  VAL    92      38.493  28.701  46.013  1.00  0.00           H  
ATOM   1536  CB  VAL    92      37.592  28.966  44.062  1.00  0.00           C  
ATOM   1537  HB  VAL    92      37.800  28.647  43.041  1.00  0.00           H  
ATOM   1538  CG1 VAL    92      36.212  28.434  44.495  1.00  0.00           C  
ATOM   1539 HG11 VAL    92      36.004  28.752  45.516  1.00  0.00           H  
ATOM   1540 HG12 VAL    92      35.445  28.827  43.828  1.00  0.00           H  
ATOM   1541 HG13 VAL    92      36.211  27.345  44.447  1.00  0.00           H  
ATOM   1542  CG2 VAL    92      37.532  30.505  44.029  1.00  0.00           C  
ATOM   1543 HG21 VAL    92      38.478  30.898  43.656  1.00  0.00           H  
ATOM   1544 HG22 VAL    92      36.723  30.823  43.372  1.00  0.00           H  
ATOM   1545 HG23 VAL    92      37.352  30.884  45.035  1.00  0.00           H  
ATOM   1546  C   VAL    92      38.806  26.897  44.952  1.00  0.00           C  
ATOM   1547  O   VAL    92      38.767  26.275  43.889  1.00  0.00           O  
ATOM   1548  N   GLU    93      38.958  26.313  46.149  1.00  0.00           N  
ATOM   1549  H   GLU    93      38.903  26.931  46.946  1.00  0.00           H  
ATOM   1550  CA  GLU    93      39.175  24.893  46.391  1.00  0.00           C  
ATOM   1551  HA  GLU    93      39.865  24.461  45.666  1.00  0.00           H  
ATOM   1552  CB  GLU    93      39.806  24.777  47.807  1.00  0.00           C  
ATOM   1553  HB2 GLU    93      40.234  25.752  48.038  1.00  0.00           H  
ATOM   1554  HB3 GLU    93      38.988  24.567  48.496  1.00  0.00           H  
ATOM   1555  CG  GLU    93      40.892  23.690  47.952  1.00  0.00           C  
ATOM   1556  HG2 GLU    93      41.555  23.821  47.096  1.00  0.00           H  
ATOM   1557  HG3 GLU    93      41.442  23.891  48.871  1.00  0.00           H  
ATOM   1558  CD  GLU    93      40.369  22.255  47.975  1.00  0.00           C  
ATOM   1559  OE1 GLU    93      39.189  22.075  48.339  1.00  0.00           O  
ATOM   1560  OE2 GLU    93      41.169  21.352  47.653  1.00  0.00           O  
ATOM   1561  C   GLU    93      37.792  24.203  46.331  1.00  0.00           C  
ATOM   1562  O   GLU    93      36.866  24.669  46.996  1.00  0.00           O  
ATOM   1563  N   PRO    94      37.611  23.132  45.526  1.00  0.00           N  
ATOM   1564  CD  PRO    94      38.640  22.495  44.700  1.00  0.00           C  
ATOM   1565  HD2 PRO    94      39.449  22.172  45.356  1.00  0.00           H  
ATOM   1566  HD3 PRO    94      39.018  23.237  43.997  1.00  0.00           H  
ATOM   1567  CG  PRO    94      37.951  21.325  44.000  1.00  0.00           C  
ATOM   1568  HG2 PRO    94      38.102  20.402  44.558  1.00  0.00           H  
ATOM   1569  HG3 PRO    94      38.336  21.205  42.987  1.00  0.00           H  
ATOM   1570  CB  PRO    94      36.486  21.726  43.978  1.00  0.00           C  
ATOM   1571  HB2 PRO    94      35.801  20.879  43.962  1.00  0.00           H  
ATOM   1572  HB3 PRO    94      36.296  22.363  43.114  1.00  0.00           H  
ATOM   1573  CA  PRO    94      36.292  22.529  45.274  1.00  0.00           C  
ATOM   1574  HA  PRO    94      35.610  23.359  45.091  1.00  0.00           H  
ATOM   1575  C   PRO    94      35.729  21.639  46.398  1.00  0.00           C  
ATOM   1576  O   PRO    94      34.552  21.288  46.328  1.00  0.00           O  
ATOM   1577  N   VAL    95      36.529  21.292  47.420  1.00  0.00           N  
ATOM   1578  H   VAL    95      37.486  21.612  47.380  1.00  0.00           H  
ATOM   1579  CA  VAL    95      36.117  20.476  48.564  1.00  0.00           C  
ATOM   1580  HA  VAL    95      35.167  19.962  48.417  1.00  0.00           H  
ATOM   1581  CB  VAL    95      37.216  19.414  48.871  1.00  0.00           C  
ATOM   1582  HB  VAL    95      38.117  19.942  49.181  1.00  0.00           H  
ATOM   1583  CG1 VAL    95      36.792  18.429  49.977  1.00  0.00           C  
ATOM   1584 HG11 VAL    95      35.891  17.899  49.666  1.00  0.00           H  
ATOM   1585 HG12 VAL    95      37.593  17.710  50.151  1.00  0.00           H  
ATOM   1586 HG13 VAL    95      36.591  18.978  50.896  1.00  0.00           H  
ATOM   1587  CG2 VAL    95      37.645  18.625  47.617  1.00  0.00           C  
ATOM   1588 HG21 VAL    95      38.044  19.314  46.873  1.00  0.00           H  
ATOM   1589 HG22 VAL    95      38.412  17.899  47.889  1.00  0.00           H  
ATOM   1590 HG23 VAL    95      36.782  18.103  47.203  1.00  0.00           H  
ATOM   1591  C   VAL    95      35.900  21.383  49.793  1.00  0.00           C  
ATOM   1592  O   VAL    95      34.909  21.217  50.503  1.00  0.00           O  
ATOM   1593  N   ASN    96      36.833  22.315  50.052  1.00  0.00           N  
ATOM   1594  H   ASN    96      37.516  22.479  49.326  1.00  0.00           H  
ATOM   1595  CA  ASN    96      36.921  23.111  51.281  1.00  0.00           C  
ATOM   1596  HA  ASN    96      36.393  22.622  52.100  1.00  0.00           H  
ATOM   1597  CB  ASN    96      38.414  23.245  51.665  1.00  0.00           C  
ATOM   1598  HB2 ASN    96      38.964  23.623  50.803  1.00  0.00           H  
ATOM   1599  HB3 ASN    96      38.497  23.955  52.488  1.00  0.00           H  
ATOM   1600  CG  ASN    96      39.039  21.915  52.100  1.00  0.00           C  
ATOM   1601  OD1 ASN    96      38.864  21.491  53.239  1.00  0.00           O  
ATOM   1602  ND2 ASN    96      39.766  21.251  51.200  1.00  0.00           N  
ATOM   1603 HD21 ASN    96      40.193  20.371  51.450  1.00  0.00           H  
ATOM   1604 HD22 ASN    96      39.885  21.631  50.271  1.00  0.00           H  
ATOM   1605  C   ASN    96      36.355  24.535  51.136  1.00  0.00           C  
ATOM   1606  O   ASN    96      35.984  25.137  52.144  1.00  0.00           O  
ATOM   1607  N   GLY    97      36.303  25.081  49.910  1.00  0.00           N  
ATOM   1608  H   GLY    97      36.526  24.477  49.132  1.00  0.00           H  
ATOM   1609  CA  GLY    97      35.949  26.471  49.629  1.00  0.00           C  
ATOM   1610  HA2 GLY    97      35.545  26.526  48.618  1.00  0.00           H  
ATOM   1611  HA3 GLY    97      35.186  26.783  50.342  1.00  0.00           H  
ATOM   1612  C   GLY    97      37.152  27.418  49.738  1.00  0.00           C  
ATOM   1613  O   GLY    97      38.302  26.992  49.641  1.00  0.00           O  
ATOM   1614  N   LEU    98      36.870  28.717  49.915  1.00  0.00           N  
ATOM   1615  H   LEU    98      35.890  28.959  49.886  1.00  0.00           H  
ATOM   1616  CA  LEU    98      37.849  29.799  49.998  1.00  0.00           C  
ATOM   1617  HA  LEU    98      38.731  29.470  50.547  1.00  0.00           H  
ATOM   1618  CB  LEU    98      38.279  30.214  48.574  1.00  0.00           C  
ATOM   1619  HB2 LEU    98      38.736  29.308  48.176  1.00  0.00           H  
ATOM   1620  HB3 LEU    98      37.383  30.451  48.000  1.00  0.00           H  
ATOM   1621  CG  LEU    98      39.281  31.384  48.469  1.00  0.00           C  
ATOM   1622  HG  LEU    98      38.869  32.235  49.012  1.00  0.00           H  
ATOM   1623  CD1 LEU    98      40.653  31.023  49.052  1.00  0.00           C  
ATOM   1624 HD11 LEU    98      41.066  30.172  48.510  1.00  0.00           H  
ATOM   1625 HD12 LEU    98      41.325  31.875  48.957  1.00  0.00           H  
ATOM   1626 HD13 LEU    98      40.544  30.763  50.105  1.00  0.00           H  
ATOM   1627  CD2 LEU    98      39.427  31.833  47.013  1.00  0.00           C  
ATOM   1628 HD21 LEU    98      38.458  32.161  46.635  1.00  0.00           H  
ATOM   1629 HD22 LEU    98      40.136  32.659  46.957  1.00  0.00           H  
ATOM   1630 HD23 LEU    98      39.789  31.001  46.410  1.00  0.00           H  
ATOM   1631  C   LEU    98      37.310  30.946  50.862  1.00  0.00           C  
ATOM   1632  O   LEU    98      36.145  31.322  50.735  1.00  0.00           O  
ATOM   1633  N   LEU    99      38.180  31.503  51.721  1.00  0.00           N  
ATOM   1634  H   LEU    99      39.107  31.103  51.722  1.00  0.00           H  
ATOM   1635  CA  LEU    99      37.905  32.622  52.625  1.00  0.00           C  
ATOM   1636  HA  LEU    99      36.832  32.756  52.758  1.00  0.00           H  
ATOM   1637  CB  LEU    99      38.538  32.313  54.001  1.00  0.00           C  
ATOM   1638  HB2 LEU    99      39.598  32.198  53.770  1.00  0.00           H  
ATOM   1639  HB3 LEU    99      38.403  33.160  54.673  1.00  0.00           H  
ATOM   1640  CG  LEU    99      38.017  31.026  54.682  1.00  0.00           C  
ATOM   1641  HG  LEU    99      38.165  30.182  54.009  1.00  0.00           H  
ATOM   1642  CD1 LEU    99      38.771  30.771  55.995  1.00  0.00           C  
ATOM   1643 HD11 LEU    99      38.623  31.615  56.669  1.00  0.00           H  
ATOM   1644 HD12 LEU    99      38.393  29.862  56.462  1.00  0.00           H  
ATOM   1645 HD13 LEU    99      39.835  30.656  55.786  1.00  0.00           H  
ATOM   1646  CD2 LEU    99      36.498  31.057  54.926  1.00  0.00           C  
ATOM   1647 HD21 LEU    99      35.979  31.165  53.974  1.00  0.00           H  
ATOM   1648 HD22 LEU    99      36.187  30.130  55.406  1.00  0.00           H  
ATOM   1649 HD23 LEU    99      36.251  31.900  55.571  1.00  0.00           H  
ATOM   1650  C   LEU    99      38.518  33.924  52.079  1.00  0.00           C  
ATOM   1651  O   LEU    99      39.387  33.897  51.208  1.00  0.00           O  
ATOM   1652  N   ARG   100      38.034  35.069  52.595  1.00  0.00           N  
ATOM   1653  H   ARG   100      37.351  34.956  53.330  1.00  0.00           H  
ATOM   1654  CA  ARG   100      38.317  36.423  52.110  1.00  0.00           C  
ATOM   1655  HA  ARG   100      38.095  36.502  51.046  1.00  0.00           H  
ATOM   1656  CB  ARG   100      37.429  37.429  52.876  1.00  0.00           C  
ATOM   1657  HB2 ARG   100      36.405  37.057  52.831  1.00  0.00           H  
ATOM   1658  HB3 ARG   100      37.767  37.437  53.912  1.00  0.00           H  
ATOM   1659  CG  ARG   100      37.479  38.862  52.308  1.00  0.00           C  
ATOM   1660  HG2 ARG   100      38.476  39.258  52.504  1.00  0.00           H  
ATOM   1661  HG3 ARG   100      37.322  38.794  51.231  1.00  0.00           H  
ATOM   1662  CD  ARG   100      36.428  39.796  52.920  1.00  0.00           C  
ATOM   1663  HD2 ARG   100      35.449  39.319  52.892  1.00  0.00           H  
ATOM   1664  HD3 ARG   100      36.692  40.023  53.953  1.00  0.00           H  
ATOM   1665  NE  ARG   100      36.360  41.057  52.163  1.00  0.00           N  
ATOM   1666  HE  ARG   100      37.239  41.362  51.770  1.00  0.00           H  
ATOM   1667  CZ  ARG   100      35.267  41.815  51.960  1.00  0.00           C  
ATOM   1668  NH1 ARG   100      34.074  41.487  52.474  1.00  0.00           N  
ATOM   1669 HH11 ARG   100      33.981  40.650  53.032  1.00  0.00           H  
ATOM   1670 HH12 ARG   100      33.274  42.078  52.302  1.00  0.00           H  
ATOM   1671  NH2 ARG   100      35.377  42.925  51.219  1.00  0.00           N  
ATOM   1672 HH21 ARG   100      36.272  43.178  50.824  1.00  0.00           H  
ATOM   1673 HH22 ARG   100      34.565  43.503  51.058  1.00  0.00           H  
ATOM   1674  C   ARG   100      39.799  36.848  52.150  1.00  0.00           C  
ATOM   1675  O   ARG   100      40.247  37.496  51.207  1.00  0.00           O  
ATOM   1676  N   GLU   101      40.561  36.482  53.196  1.00  0.00           N  
ATOM   1677  H   GLU   101      40.136  35.920  53.920  1.00  0.00           H  
ATOM   1678  CA  GLU   101      41.978  36.849  53.341  1.00  0.00           C  
ATOM   1679  HA  GLU   101      42.108  37.918  53.171  1.00  0.00           H  
ATOM   1680  CB  GLU   101      42.460  36.514  54.766  1.00  0.00           C  
ATOM   1681  HB2 GLU   101      42.166  35.486  54.977  1.00  0.00           H  
ATOM   1682  HB3 GLU   101      43.548  36.589  54.769  1.00  0.00           H  
ATOM   1683  CG  GLU   101      41.881  37.445  55.844  1.00  0.00           C  
ATOM   1684  HG2 GLU   101      41.938  38.480  55.508  1.00  0.00           H  
ATOM   1685  HG3 GLU   101      40.837  37.168  55.993  1.00  0.00           H  
ATOM   1686  CD  GLU   101      42.640  37.295  57.162  1.00  0.00           C  
ATOM   1687  OE1 GLU   101      42.249  36.404  57.946  1.00  0.00           O  
ATOM   1688  OE2 GLU   101      43.615  38.056  57.349  1.00  0.00           O  
ATOM   1689  C   GLU   101      42.872  36.086  52.349  1.00  0.00           C  
ATOM   1690  O   GLU   101      43.829  36.656  51.826  1.00  0.00           O  
ATOM   1691  N   ASP   102      42.537  34.817  52.071  1.00  0.00           N  
ATOM   1692  H   ASP   102      41.744  34.444  52.574  1.00  0.00           H  
ATOM   1693  CA  ASP   102      43.230  33.946  51.123  1.00  0.00           C  
ATOM   1694  HA  ASP   102      44.309  34.077  51.205  1.00  0.00           H  
ATOM   1695  CB  ASP   102      42.886  32.473  51.439  1.00  0.00           C  
ATOM   1696  HB2 ASP   102      41.807  32.377  51.323  1.00  0.00           H  
ATOM   1697  HB3 ASP   102      43.388  31.828  50.718  1.00  0.00           H  
ATOM   1698  CG  ASP   102      43.286  32.059  52.858  1.00  0.00           C  
ATOM   1699  OD1 ASP   102      42.412  32.139  53.747  1.00  0.00           O  
ATOM   1700  OD2 ASP   102      44.470  31.697  53.037  1.00  0.00           O  
ATOM   1701  C   ASP   102      42.830  34.254  49.667  1.00  0.00           C  
ATOM   1702  O   ASP   102      43.631  34.007  48.767  1.00  0.00           O  
ATOM   1703  N   TRP   103      41.642  34.832  49.445  1.00  0.00           N  
ATOM   1704  H   TRP   103      41.028  34.915  50.243  1.00  0.00           H  
ATOM   1705  CA  TRP   103      41.179  35.348  48.156  1.00  0.00           C  
ATOM   1706  HA  TRP   103      41.336  34.616  47.364  1.00  0.00           H  
ATOM   1707  CB  TRP   103      39.665  35.637  48.268  1.00  0.00           C  
ATOM   1708  HB2 TRP   103      39.113  34.817  48.727  1.00  0.00           H  
ATOM   1709  HB3 TRP   103      39.636  36.507  48.923  1.00  0.00           H  
ATOM   1710  CG  TRP   103      38.917  36.013  47.019  1.00  0.00           C  
ATOM   1711  CD1 TRP   103      38.048  35.207  46.372  1.00  0.00           C  
ATOM   1712  HD1 TRP   103      37.957  34.183  46.737  1.00  0.00           H  
ATOM   1713  NE1 TRP   103      37.441  35.896  45.344  1.00  0.00           N  
ATOM   1714  HE1 TRP   103      36.751  35.477  44.736  1.00  0.00           H  
ATOM   1715  CE2 TRP   103      37.881  37.198  45.274  1.00  0.00           C  
ATOM   1716  CZ2 TRP   103      37.551  38.284  44.443  1.00  0.00           C  
ATOM   1717  HZ2 TRP   103      36.797  38.104  43.676  1.00  0.00           H  
ATOM   1718  CH2 TRP   103      38.195  39.519  44.637  1.00  0.00           C  
ATOM   1719  HH2 TRP   103      37.979  40.379  44.003  1.00  0.00           H  
ATOM   1720  CZ3 TRP   103      39.139  39.654  45.672  1.00  0.00           C  
ATOM   1721  HZ3 TRP   103      39.651  40.599  45.851  1.00  0.00           H  
ATOM   1722  CE3 TRP   103      39.450  38.566  46.508  1.00  0.00           C  
ATOM   1723  HE3 TRP   103      40.137  38.782  47.326  1.00  0.00           H  
ATOM   1724  CD2 TRP   103      38.844  37.301  46.325  1.00  0.00           C  
ATOM   1725  C   TRP   103      41.929  36.646  47.812  1.00  0.00           C  
ATOM   1726  O   TRP   103      42.347  36.841  46.674  1.00  0.00           O  
ATOM   1727  N   VAL   104      42.140  37.524  48.799  1.00  0.00           N  
ATOM   1728  H   VAL   104      41.679  37.318  49.674  1.00  0.00           H  
ATOM   1729  CA  VAL   104      42.899  38.777  48.691  1.00  0.00           C  
ATOM   1730  HA  VAL   104      42.633  39.391  47.831  1.00  0.00           H  
ATOM   1731  CB  VAL   104      42.673  39.612  49.989  1.00  0.00           C  
ATOM   1732  HB  VAL   104      42.614  38.895  50.808  1.00  0.00           H  
ATOM   1733  CG1 VAL   104      43.757  40.666  50.306  1.00  0.00           C  
ATOM   1734 HG11 VAL   104      43.816  41.384  49.487  1.00  0.00           H  
ATOM   1735 HG12 VAL   104      43.499  41.187  51.228  1.00  0.00           H  
ATOM   1736 HG13 VAL   104      44.721  40.172  50.425  1.00  0.00           H  
ATOM   1737  CG2 VAL   104      41.296  40.301  49.951  1.00  0.00           C  
ATOM   1738 HG21 VAL   104      40.513  39.546  49.875  1.00  0.00           H  
ATOM   1739 HG22 VAL   104      41.153  40.880  50.864  1.00  0.00           H  
ATOM   1740 HG23 VAL   104      41.245  40.965  49.089  1.00  0.00           H  
ATOM   1741  C   VAL   104      44.390  38.498  48.425  1.00  0.00           C  
ATOM   1742  O   VAL   104      44.993  39.198  47.612  1.00  0.00           O  
ATOM   1743  N   GLU   105      44.961  37.458  49.060  1.00  0.00           N  
ATOM   1744  H   GLU   105      44.405  36.990  49.761  1.00  0.00           H  
ATOM   1745  CA  GLU   105      46.331  36.992  48.836  1.00  0.00           C  
ATOM   1746  HA  GLU   105      47.034  37.822  48.898  1.00  0.00           H  
ATOM   1747  CB  GLU   105      46.690  35.955  49.927  1.00  0.00           C  
ATOM   1748  HB2 GLU   105      46.474  36.432  50.883  1.00  0.00           H  
ATOM   1749  HB3 GLU   105      46.015  35.112  49.781  1.00  0.00           H  
ATOM   1750  CG  GLU   105      48.151  35.451  49.922  1.00  0.00           C  
ATOM   1751  HG2 GLU   105      48.246  34.588  50.581  1.00  0.00           H  
ATOM   1752  HG3 GLU   105      48.373  35.152  48.898  1.00  0.00           H  
ATOM   1753  CD  GLU   105      49.135  36.537  50.360  1.00  0.00           C  
ATOM   1754  OE1 GLU   105      49.461  37.401  49.516  1.00  0.00           O  
ATOM   1755  OE2 GLU   105      49.520  36.512  51.550  1.00  0.00           O  
ATOM   1756  C   GLU   105      46.486  36.376  47.434  1.00  0.00           C  
ATOM   1757  O   GLU   105      47.493  36.613  46.768  1.00  0.00           O  
ATOM   1758  N   ALA   106      45.457  35.652  46.963  1.00  0.00           N  
ATOM   1759  H   ALA   106      44.692  35.475  47.597  1.00  0.00           H  
ATOM   1760  CA  ALA   106      45.376  35.107  45.613  1.00  0.00           C  
ATOM   1761  HA  ALA   106      46.303  34.588  45.368  1.00  0.00           H  
ATOM   1762  CB  ALA   106      44.218  34.102  45.544  1.00  0.00           C  
ATOM   1763  HB1 ALA   106      43.282  34.610  45.778  1.00  0.00           H  
ATOM   1764  HB2 ALA   106      44.162  33.681  44.541  1.00  0.00           H  
ATOM   1765  HB3 ALA   106      44.388  33.302  46.265  1.00  0.00           H  
ATOM   1766  C   ALA   106      45.134  36.194  44.554  1.00  0.00           C  
ATOM   1767  O   ALA   106      45.478  35.971  43.402  1.00  0.00           O  
ATOM   1768  N   ASN   107      44.598  37.364  44.920  1.00  0.00           N  
ATOM   1769  H   ASN   107      44.296  37.456  45.880  1.00  0.00           H  
ATOM   1770  CA  ASN   107      44.392  38.500  44.014  1.00  0.00           C  
ATOM   1771  HA  ASN   107      43.938  38.169  43.080  1.00  0.00           H  
ATOM   1772  CB  ASN   107      43.438  39.518  44.694  1.00  0.00           C  
ATOM   1773  HB2 ASN   107      42.694  38.935  45.238  1.00  0.00           H  
ATOM   1774  HB3 ASN   107      43.996  40.139  45.395  1.00  0.00           H  
ATOM   1775  CG  ASN   107      42.714  40.431  43.701  1.00  0.00           C  
ATOM   1776  OD1 ASN   107      43.248  41.449  43.282  1.00  0.00           O  
ATOM   1777  ND2 ASN   107      41.475  40.105  43.340  1.00  0.00           N  
ATOM   1778 HD21 ASN   107      40.973  40.689  42.686  1.00  0.00           H  
ATOM   1779 HD22 ASN   107      41.043  39.276  43.722  1.00  0.00           H  
ATOM   1780  C   ASN   107      45.747  39.163  43.673  1.00  0.00           C  
ATOM   1781  O   ASN   107      45.915  39.693  42.578  1.00  0.00           O  
ATOM   1782  N   ARG   108      46.743  39.067  44.568  1.00  0.00           N  
ATOM   1783  H   ARG   108      46.543  38.580  45.430  1.00  0.00           H  
ATOM   1784  CA  ARG   108      48.091  39.591  44.366  1.00  0.00           C  
ATOM   1785  HA  ARG   108      48.053  40.519  43.796  1.00  0.00           H  
ATOM   1786  CB  ARG   108      48.747  39.879  45.735  1.00  0.00           C  
ATOM   1787  HB2 ARG   108      48.742  38.948  46.302  1.00  0.00           H  
ATOM   1788  HB3 ARG   108      49.776  40.183  45.546  1.00  0.00           H  
ATOM   1789  CG  ARG   108      48.029  40.973  46.540  1.00  0.00           C  
ATOM   1790  HG2 ARG   108      47.820  41.801  45.864  1.00  0.00           H  
ATOM   1791  HG3 ARG   108      47.091  40.556  46.906  1.00  0.00           H  
ATOM   1792  CD  ARG   108      48.860  41.480  47.727  1.00  0.00           C  
ATOM   1793  HD2 ARG   108      49.888  41.638  47.402  1.00  0.00           H  
ATOM   1794  HD3 ARG   108      48.442  42.423  48.079  1.00  0.00           H  
ATOM   1795  NE  ARG   108      48.860  40.519  48.842  1.00  0.00           N  
ATOM   1796  HE  ARG   108      49.015  39.559  48.572  1.00  0.00           H  
ATOM   1797  CZ  ARG   108      48.672  40.797  50.144  1.00  0.00           C  
ATOM   1798  NH1 ARG   108      48.408  42.039  50.576  1.00  0.00           N  
ATOM   1799 HH11 ARG   108      48.345  42.798  49.914  1.00  0.00           H  
ATOM   1800 HH12 ARG   108      48.273  42.209  51.563  1.00  0.00           H  
ATOM   1801  NH2 ARG   108      48.758  39.802  51.032  1.00  0.00           N  
ATOM   1802 HH21 ARG   108      48.961  38.864  50.718  1.00  0.00           H  
ATOM   1803 HH22 ARG   108      48.620  39.992  52.015  1.00  0.00           H  
ATOM   1804  C   ARG   108      48.970  38.562  43.634  1.00  0.00           C  
ATOM   1805  O   ARG   108      49.630  38.917  42.660  1.00  0.00           O  
ATOM   1806  N   VAL   109      48.985  37.302  44.103  1.00  0.00           N  
ATOM   1807  H   VAL   109      48.355  37.089  44.863  1.00  0.00           H  
ATOM   1808  CA  VAL   109      49.909  36.256  43.653  1.00  0.00           C  
ATOM   1809  HA  VAL   109      50.896  36.646  43.406  1.00  0.00           H  
ATOM   1810  CB  VAL   109      50.060  35.210  44.797  1.00  0.00           C  
ATOM   1811  HB  VAL   109      49.060  34.856  45.049  1.00  0.00           H  
ATOM   1812  CG1 VAL   109      50.948  34.012  44.424  1.00  0.00           C  
ATOM   1813 HG11 VAL   109      51.948  34.365  44.173  1.00  0.00           H  
ATOM   1814 HG12 VAL   109      51.007  33.325  45.269  1.00  0.00           H  
ATOM   1815 HG13 VAL   109      50.519  33.495  43.566  1.00  0.00           H  
ATOM   1816  CG2 VAL   109      50.642  35.848  46.077  1.00  0.00           C  
ATOM   1817 HG21 VAL   109      49.978  36.642  46.421  1.00  0.00           H  
ATOM   1818 HG22 VAL   109      50.733  35.089  46.853  1.00  0.00           H  
ATOM   1819 HG23 VAL   109      51.625  36.266  45.860  1.00  0.00           H  
ATOM   1820  C   VAL   109      49.461  35.604  42.322  1.00  0.00           C  
ATOM   1821  O   VAL   109      50.312  35.066  41.613  1.00  0.00           O  
ATOM   1822  N   PHE   110      48.176  35.705  41.928  1.00  0.00           N  
ATOM   1823  H   PHE   110      47.509  36.045  42.606  1.00  0.00           H  
ATOM   1824  CA  PHE   110      47.681  35.311  40.599  1.00  0.00           C  
ATOM   1825  HA  PHE   110      48.016  34.304  40.352  1.00  0.00           H  
ATOM   1826  CB  PHE   110      46.135  35.331  40.599  1.00  0.00           C  
ATOM   1827  HB2 PHE   110      45.753  34.720  41.417  1.00  0.00           H  
ATOM   1828  HB3 PHE   110      45.862  36.373  40.766  1.00  0.00           H  
ATOM   1829  CG  PHE   110      45.401  34.885  39.342  1.00  0.00           C  
ATOM   1830  CD1 PHE   110      44.812  33.605  39.292  1.00  0.00           C  
ATOM   1831  HD1 PHE   110      44.939  32.918  40.128  1.00  0.00           H  
ATOM   1832  CE1 PHE   110      44.062  33.212  38.167  1.00  0.00           C  
ATOM   1833  HE1 PHE   110      43.587  32.232  38.145  1.00  0.00           H  
ATOM   1834  CZ  PHE   110      43.925  34.085  37.072  1.00  0.00           C  
ATOM   1835  HZ  PHE   110      43.356  33.775  36.196  1.00  0.00           H  
ATOM   1836  CE2 PHE   110      44.522  35.358  37.108  1.00  0.00           C  
ATOM   1837  HE2 PHE   110      44.426  36.031  36.256  1.00  0.00           H  
ATOM   1838  CD2 PHE   110      45.243  35.762  38.247  1.00  0.00           C  
ATOM   1839  HD2 PHE   110      45.683  36.759  38.288  1.00  0.00           H  
ATOM   1840  C   PHE   110      48.225  36.243  39.502  1.00  0.00           C  
ATOM   1841  O   PHE   110      48.473  35.776  38.394  1.00  0.00           O  
ATOM   1842  N   ALA   111      48.452  37.533  39.811  1.00  0.00           N  
ATOM   1843  H   ALA   111      48.189  37.845  40.735  1.00  0.00           H  
ATOM   1844  CA  ALA   111      49.037  38.507  38.891  1.00  0.00           C  
ATOM   1845  HA  ALA   111      48.548  38.437  37.919  1.00  0.00           H  
ATOM   1846  CB  ALA   111      48.816  39.921  39.451  1.00  0.00           C  
ATOM   1847  HB1 ALA   111      49.308  40.010  40.419  1.00  0.00           H  
ATOM   1848  HB2 ALA   111      49.235  40.655  38.762  1.00  0.00           H  
ATOM   1849  HB3 ALA   111      47.748  40.103  39.568  1.00  0.00           H  
ATOM   1850  C   ALA   111      50.544  38.281  38.684  1.00  0.00           C  
ATOM   1851  O   ALA   111      51.058  38.600  37.615  1.00  0.00           O  
ATOM   1852  N   GLU   112      51.234  37.676  39.666  1.00  0.00           N  
ATOM   1853  H   GLU   112      50.743  37.520  40.535  1.00  0.00           H  
ATOM   1854  CA  GLU   112      52.625  37.237  39.566  1.00  0.00           C  
ATOM   1855  HA  GLU   112      53.226  37.979  39.040  1.00  0.00           H  
ATOM   1856  CB  GLU   112      53.191  37.064  40.990  1.00  0.00           C  
ATOM   1857  HB2 GLU   112      52.580  36.326  41.508  1.00  0.00           H  
ATOM   1858  HB3 GLU   112      54.213  36.694  40.903  1.00  0.00           H  
ATOM   1859  CG  GLU   112      53.190  38.383  41.788  1.00  0.00           C  
ATOM   1860  HG2 GLU   112      53.583  39.158  41.131  1.00  0.00           H  
ATOM   1861  HG3 GLU   112      52.161  38.622  42.057  1.00  0.00           H  
ATOM   1862  CD  GLU   112      54.041  38.309  43.052  1.00  0.00           C  
ATOM   1863  OE1 GLU   112      54.883  39.219  43.213  1.00  0.00           O  
ATOM   1864  OE2 GLU   112      53.854  37.346  43.825  1.00  0.00           O  
ATOM   1865  C   GLU   112      52.727  35.897  38.813  1.00  0.00           C  
ATOM   1866  O   GLU   112      53.691  35.688  38.078  1.00  0.00           O  
ATOM   1867  N   ALA   113      51.715  35.019  38.936  1.00  0.00           N  
ATOM   1868  H   ALA   113      50.988  35.250  39.598  1.00  0.00           H  
ATOM   1869  CA  ALA   113      51.607  33.760  38.200  1.00  0.00           C  
ATOM   1870  HA  ALA   113      52.559  33.230  38.235  1.00  0.00           H  
ATOM   1871  CB  ALA   113      50.533  32.883  38.859  1.00  0.00           C  
ATOM   1872  HB1 ALA   113      49.572  33.396  38.823  1.00  0.00           H  
ATOM   1873  HB2 ALA   113      50.458  31.936  38.325  1.00  0.00           H  
ATOM   1874  HB3 ALA   113      50.804  32.694  39.898  1.00  0.00           H  
ATOM   1875  C   ALA   113      51.237  33.979  36.720  1.00  0.00           C  
ATOM   1876  O   ALA   113      51.615  33.161  35.889  1.00  0.00           O  
ATOM   1877  N   GLU   114      50.560  35.094  36.384  1.00  0.00           N  
ATOM   1878  H   GLU   114      50.266  35.680  37.152  1.00  0.00           H  
ATOM   1879  CA  GLU   114      50.240  35.524  35.017  1.00  0.00           C  
ATOM   1880  HA  GLU   114      49.864  34.689  34.426  1.00  0.00           H  
ATOM   1881  CB  GLU   114      49.140  36.612  35.091  1.00  0.00           C  
ATOM   1882  HB2 GLU   114      49.381  37.255  35.937  1.00  0.00           H  
ATOM   1883  HB3 GLU   114      49.196  37.189  34.169  1.00  0.00           H  
ATOM   1884  CG  GLU   114      47.712  36.053  35.262  1.00  0.00           C  
ATOM   1885  HG2 GLU   114      47.759  35.238  35.984  1.00  0.00           H  
ATOM   1886  HG3 GLU   114      47.085  36.852  35.657  1.00  0.00           H  
ATOM   1887  CD  GLU   114      47.116  35.539  33.952  1.00  0.00           C  
ATOM   1888  OE1 GLU   114      46.642  36.388  33.168  1.00  0.00           O  
ATOM   1889  OE2 GLU   114      47.139  34.305  33.751  1.00  0.00           O  
ATOM   1890  C   GLU   114      51.475  36.129  34.317  1.00  0.00           C  
ATOM   1891  O   GLU   114      51.586  36.021  33.096  1.00  0.00           O  
ATOM   1892  N   ARG   115      52.420  36.712  35.077  1.00  0.00           N  
ATOM   1893  H   ARG   115      52.201  36.830  36.056  1.00  0.00           H  
ATOM   1894  CA  ARG   115      53.715  37.201  34.589  1.00  0.00           C  
ATOM   1895  HA  ARG   115      53.596  37.721  33.639  1.00  0.00           H  
ATOM   1896  CB  ARG   115      54.300  38.193  35.628  1.00  0.00           C  
ATOM   1897  HB2 ARG   115      53.814  37.979  36.580  1.00  0.00           H  
ATOM   1898  HB3 ARG   115      55.366  37.977  35.708  1.00  0.00           H  
ATOM   1899  CG  ARG   115      54.103  39.683  35.275  1.00  0.00           C  
ATOM   1900  HG2 ARG   115      54.503  40.255  36.112  1.00  0.00           H  
ATOM   1901  HG3 ARG   115      54.706  39.872  34.386  1.00  0.00           H  
ATOM   1902  CD  ARG   115      52.648  40.111  35.009  1.00  0.00           C  
ATOM   1903  HD2 ARG   115      52.472  40.128  33.933  1.00  0.00           H  
ATOM   1904  HD3 ARG   115      51.973  39.393  35.475  1.00  0.00           H  
ATOM   1905  NE  ARG   115      52.365  41.449  35.555  1.00  0.00           N  
ATOM   1906  HE  ARG   115      53.172  42.018  35.767  1.00  0.00           H  
ATOM   1907  CZ  ARG   115      51.142  41.958  35.789  1.00  0.00           C  
ATOM   1908  NH1 ARG   115      50.031  41.260  35.519  1.00  0.00           N  
ATOM   1909 HH11 ARG   115      50.104  40.330  35.132  1.00  0.00           H  
ATOM   1910 HH12 ARG   115      49.125  41.667  35.705  1.00  0.00           H  
ATOM   1911  NH2 ARG   115      51.021  43.188  36.301  1.00  0.00           N  
ATOM   1912 HH21 ARG   115      51.848  43.729  36.509  1.00  0.00           H  
ATOM   1913 HH22 ARG   115      50.103  43.571  36.476  1.00  0.00           H  
ATOM   1914  C   ARG   115      54.707  36.040  34.365  1.00  0.00           C  
ATOM   1915  O   ARG   115      55.566  36.151  33.491  1.00  0.00           O  
ATOM   1916  N   GLU   116      54.561  34.916  35.095  1.00  0.00           N  
ATOM   1917  H   GLU   116      53.858  34.927  35.820  1.00  0.00           H  
ATOM   1918  CA  GLU   116      55.328  33.682  34.888  1.00  0.00           C  
ATOM   1919  HA  GLU   116      56.374  33.913  34.691  1.00  0.00           H  
ATOM   1920  CB  GLU   116      55.244  32.807  36.168  1.00  0.00           C  
ATOM   1921  HB2 GLU   116      54.400  33.169  36.754  1.00  0.00           H  
ATOM   1922  HB3 GLU   116      55.052  31.783  35.849  1.00  0.00           H  
ATOM   1923  CG  GLU   116      56.518  32.844  37.028  1.00  0.00           C  
ATOM   1924  HG2 GLU   116      56.687  33.886  37.300  1.00  0.00           H  
ATOM   1925  HG3 GLU   116      56.334  32.259  37.929  1.00  0.00           H  
ATOM   1926  CD  GLU   116      57.754  32.297  36.309  1.00  0.00           C  
ATOM   1927  OE1 GLU   116      58.790  32.995  36.335  1.00  0.00           O  
ATOM   1928  OE2 GLU   116      57.652  31.194  35.728  1.00  0.00           O  
ATOM   1929  C   GLU   116      54.741  32.865  33.722  1.00  0.00           C  
ATOM   1930  O   GLU   116      55.488  32.162  33.047  1.00  0.00           O  
ATOM   1931  N   ARG   117      53.426  32.971  33.470  1.00  0.00           N  
ATOM   1932  H   ARG   117      52.893  33.544  34.109  1.00  0.00           H  
ATOM   1933  CA  ARG   117      52.716  32.307  32.378  1.00  0.00           C  
ATOM   1934  HA  ARG   117      52.982  31.252  32.314  1.00  0.00           H  
ATOM   1935  CB  ARG   117      51.207  32.418  32.679  1.00  0.00           C  
ATOM   1936  HB2 ARG   117      51.080  32.110  33.717  1.00  0.00           H  
ATOM   1937  HB3 ARG   117      50.953  33.473  32.580  1.00  0.00           H  
ATOM   1938  CG  ARG   117      50.285  31.583  31.781  1.00  0.00           C  
ATOM   1939  HG2 ARG   117      50.244  32.054  30.799  1.00  0.00           H  
ATOM   1940  HG3 ARG   117      50.711  30.584  31.686  1.00  0.00           H  
ATOM   1941  CD  ARG   117      48.867  31.481  32.357  1.00  0.00           C  
ATOM   1942  HD2 ARG   117      48.541  32.459  32.709  1.00  0.00           H  
ATOM   1943  HD3 ARG   117      48.182  31.125  31.588  1.00  0.00           H  
ATOM   1944  NE  ARG   117      48.837  30.541  33.485  1.00  0.00           N  
ATOM   1945  HE  ARG   117      49.037  29.584  33.230  1.00  0.00           H  
ATOM   1946  CZ  ARG   117      48.576  30.819  34.771  1.00  0.00           C  
ATOM   1947  NH1 ARG   117      48.239  32.047  35.192  1.00  0.00           N  
ATOM   1948 HH11 ARG   117      48.174  32.806  34.528  1.00  0.00           H  
ATOM   1949 HH12 ARG   117      48.051  32.208  36.171  1.00  0.00           H  
ATOM   1950  NH2 ARG   117      48.663  29.826  35.660  1.00  0.00           N  
ATOM   1951 HH21 ARG   117      48.919  28.899  35.354  1.00  0.00           H  
ATOM   1952 HH22 ARG   117      48.471  30.007  36.635  1.00  0.00           H  
ATOM   1953  C   ARG   117      53.063  32.957  31.026  1.00  0.00           C  
ATOM   1954  O   ARG   117      53.156  32.258  30.018  1.00  0.00           O  
ATOM   1955  N   GLU   118      53.336  34.274  31.026  1.00  0.00           N  
ATOM   1956  H   GLU   118      53.173  34.761  31.896  1.00  0.00           H  
ATOM   1957  CA  GLU   118      53.801  35.046  29.876  1.00  0.00           C  
ATOM   1958  HA  GLU   118      53.209  34.825  28.988  1.00  0.00           H  
ATOM   1959  CB  GLU   118      53.637  36.547  30.218  1.00  0.00           C  
ATOM   1960  HB2 GLU   118      52.605  36.673  30.545  1.00  0.00           H  
ATOM   1961  HB3 GLU   118      54.308  36.743  31.054  1.00  0.00           H  
ATOM   1962  CG  GLU   118      53.938  37.539  29.074  1.00  0.00           C  
ATOM   1963  HG2 GLU   118      53.893  38.545  29.492  1.00  0.00           H  
ATOM   1964  HG3 GLU   118      54.943  37.347  28.698  1.00  0.00           H  
ATOM   1965  CD  GLU   118      52.933  37.419  27.927  1.00  0.00           C  
ATOM   1966  OE1 GLU   118      51.874  38.075  28.028  1.00  0.00           O  
ATOM   1967  OE2 GLU   118      53.230  36.665  26.976  1.00  0.00           O  
ATOM   1968  C   GLU   118      55.269  34.729  29.515  1.00  0.00           C  
ATOM   1969  O   GLU   118      55.614  34.734  28.334  1.00  0.00           O  
ATOM   1970  N   ARG   119      56.117  34.404  30.512  1.00  0.00           N  
ATOM   1971  H   ARG   119      55.754  34.462  31.453  1.00  0.00           H  
ATOM   1972  CA  ARG   119      57.519  34.004  30.330  1.00  0.00           C  
ATOM   1973  HA  ARG   119      58.043  34.718  29.694  1.00  0.00           H  
ATOM   1974  CB  ARG   119      58.214  33.974  31.716  1.00  0.00           C  
ATOM   1975  HB2 ARG   119      58.045  34.948  32.175  1.00  0.00           H  
ATOM   1976  HB3 ARG   119      57.713  33.204  32.303  1.00  0.00           H  
ATOM   1977  CG  ARG   119      59.731  33.682  31.671  1.00  0.00           C  
ATOM   1978  HG2 ARG   119      59.869  32.798  31.048  1.00  0.00           H  
ATOM   1979  HG3 ARG   119      60.209  34.539  31.198  1.00  0.00           H  
ATOM   1980  CD  ARG   119      60.364  33.439  33.050  1.00  0.00           C  
ATOM   1981  HD2 ARG   119      61.445  33.363  32.939  1.00  0.00           H  
ATOM   1982  HD3 ARG   119      60.124  34.276  33.706  1.00  0.00           H  
ATOM   1983  NE  ARG   119      59.865  32.201  33.666  1.00  0.00           N  
ATOM   1984  HE  ARG   119      59.224  32.351  34.432  1.00  0.00           H  
ATOM   1985  CZ  ARG   119      60.173  30.938  33.326  1.00  0.00           C  
ATOM   1986  NH1 ARG   119      61.050  30.659  32.351  1.00  0.00           N  
ATOM   1987 HH11 ARG   119      61.499  31.412  31.850  1.00  0.00           H  
ATOM   1988 HH12 ARG   119      61.257  29.697  32.123  1.00  0.00           H  
ATOM   1989  NH2 ARG   119      59.577  29.939  33.983  1.00  0.00           N  
ATOM   1990 HH21 ARG   119      58.912  30.145  34.715  1.00  0.00           H  
ATOM   1991 HH22 ARG   119      59.793  28.982  33.744  1.00  0.00           H  
ATOM   1992  C   ARG   119      57.640  32.621  29.656  1.00  0.00           C  
ATOM   1993  O   ARG   119      58.572  32.395  28.886  1.00  0.00           O  
ATOM   1994  N   ARG   120      56.691  31.713  29.936  1.00  0.00           N  
ATOM   1995  H   ARG   120      55.950  32.022  30.548  1.00  0.00           H  
ATOM   1996  CA  ARG   120      56.635  30.346  29.413  1.00  0.00           C  
ATOM   1997  HA  ARG   120      57.630  29.907  29.349  1.00  0.00           H  
ATOM   1998  CB  ARG   120      55.788  29.507  30.393  1.00  0.00           C  
ATOM   1999  HB2 ARG   120      54.834  30.015  30.529  1.00  0.00           H  
ATOM   2000  HB3 ARG   120      55.619  28.532  29.937  1.00  0.00           H  
ATOM   2001  CG  ARG   120      56.469  29.322  31.760  1.00  0.00           C  
ATOM   2002  HG2 ARG   120      57.300  28.629  31.631  1.00  0.00           H  
ATOM   2003  HG3 ARG   120      56.851  30.291  32.080  1.00  0.00           H  
ATOM   2004  CD  ARG   120      55.510  28.775  32.823  1.00  0.00           C  
ATOM   2005  HD2 ARG   120      54.525  29.224  32.694  1.00  0.00           H  
ATOM   2006  HD3 ARG   120      55.430  27.693  32.723  1.00  0.00           H  
ATOM   2007  NE  ARG   120      55.996  29.088  34.171  1.00  0.00           N  
ATOM   2008  HE  ARG   120      56.592  29.901  34.230  1.00  0.00           H  
ATOM   2009  CZ  ARG   120      55.730  28.408  35.295  1.00  0.00           C  
ATOM   2010  NH1 ARG   120      54.967  27.306  35.293  1.00  0.00           N  
ATOM   2011 HH11 ARG   120      54.574  26.969  34.426  1.00  0.00           H  
ATOM   2012 HH12 ARG   120      54.787  26.818  36.159  1.00  0.00           H  
ATOM   2013  NH2 ARG   120      56.246  28.861  36.439  1.00  0.00           N  
ATOM   2014 HH21 ARG   120      56.818  29.694  36.437  1.00  0.00           H  
ATOM   2015 HH22 ARG   120      56.064  28.370  37.303  1.00  0.00           H  
ATOM   2016  C   ARG   120      55.969  30.268  28.026  1.00  0.00           C  
ATOM   2017  O   ARG   120      56.019  29.209  27.399  1.00  0.00           O  
ATOM   2018  N   GLY   121      55.355  31.362  27.542  1.00  0.00           N  
ATOM   2019  H   GLY   121      55.392  32.194  28.114  1.00  0.00           H  
ATOM   2020  CA  GLY   121      54.650  31.430  26.263  1.00  0.00           C  
ATOM   2021  HA2 GLY   121      54.573  32.481  25.985  1.00  0.00           H  
ATOM   2022  HA3 GLY   121      55.254  30.902  25.525  1.00  0.00           H  
ATOM   2023  C   GLY   121      53.242  30.816  26.289  1.00  0.00           C  
ATOM   2024  O   GLY   121      52.678  30.550  25.228  1.00  0.00           O  
ATOM   2025  N   GLU   122      52.685  30.584  27.488  1.00  0.00           N  
ATOM   2026  H   GLU   122      53.244  30.846  28.287  1.00  0.00           H  
ATOM   2027  CA  GLU   122      51.346  30.046  27.725  1.00  0.00           C  
ATOM   2028  HA  GLU   122      51.096  29.277  26.994  1.00  0.00           H  
ATOM   2029  CB  GLU   122      51.337  29.411  29.131  1.00  0.00           C  
ATOM   2030  HB2 GLU   122      51.788  30.131  29.814  1.00  0.00           H  
ATOM   2031  HB3 GLU   122      50.294  29.253  29.408  1.00  0.00           H  
ATOM   2032  CG  GLU   122      52.098  28.076  29.215  1.00  0.00           C  
ATOM   2033  HG2 GLU   122      51.597  27.366  28.558  1.00  0.00           H  
ATOM   2034  HG3 GLU   122      53.119  28.234  28.868  1.00  0.00           H  
ATOM   2035  CD  GLU   122      52.124  27.519  30.642  1.00  0.00           C  
ATOM   2036  OE1 GLU   122      51.031  27.400  31.239  1.00  0.00           O  
ATOM   2037  OE2 GLU   122      53.240  27.230  31.124  1.00  0.00           O  
ATOM   2038  C   GLU   122      50.315  31.200  27.711  1.00  0.00           C  
ATOM   2039  O   GLU   122      50.666  32.332  28.050  1.00  0.00           O  
ATOM   2040  N   PRO   123      49.041  30.938  27.337  1.00  0.00           N  
ATOM   2041  CD  PRO   123      48.524  29.626  26.939  1.00  0.00           C  
ATOM   2042  HD2 PRO   123      48.710  28.926  27.754  1.00  0.00           H  
ATOM   2043  HD3 PRO   123      49.068  29.302  26.052  1.00  0.00           H  
ATOM   2044  CG  PRO   123      47.032  29.827  26.666  1.00  0.00           C  
ATOM   2045  HG2 PRO   123      46.444  29.544  27.540  1.00  0.00           H  
ATOM   2046  HG3 PRO   123      46.718  29.230  25.809  1.00  0.00           H  
ATOM   2047  CB  PRO   123      46.907  31.313  26.369  1.00  0.00           C  
ATOM   2048  HB2 PRO   123      45.927  31.669  26.688  1.00  0.00           H  
ATOM   2049  HB3 PRO   123      47.055  31.556  25.316  1.00  0.00           H  
ATOM   2050  CA  PRO   123      48.004  31.973  27.218  1.00  0.00           C  
ATOM   2051  HA  PRO   123      48.442  32.835  26.715  1.00  0.00           H  
ATOM   2052  C   PRO   123      47.449  32.405  28.587  1.00  0.00           C  
ATOM   2053  O   PRO   123      47.162  31.565  29.438  1.00  0.00           O  
ATOM   2054  N   SER   124      47.278  33.727  28.761  1.00  0.00           N  
ATOM   2055  H   SER   124      47.660  34.287  28.012  1.00  0.00           H  
ATOM   2056  CA  SER   124      46.698  34.417  29.919  1.00  0.00           C  
ATOM   2057  HA  SER   124      47.291  34.248  30.818  1.00  0.00           H  
ATOM   2058  CB  SER   124      46.697  35.933  29.604  1.00  0.00           C  
ATOM   2059  HB2 SER   124      47.736  36.262  29.618  1.00  0.00           H  
ATOM   2060  HB3 SER   124      46.292  36.050  28.599  1.00  0.00           H  
ATOM   2061  OG  SER   124      45.943  36.714  30.510  1.00  0.00           O  
ATOM   2062  HG  SER   124      45.990  37.638  30.252  1.00  0.00           H  
ATOM   2063  C   SER   124      45.297  33.893  30.285  1.00  0.00           C  
ATOM   2064  O   SER   124      44.460  33.693  29.404  1.00  0.00           O  
ATOM   2065  N   LEU   125      45.043  33.706  31.591  1.00  0.00           N  
ATOM   2066  H   LEU   125      45.795  33.890  32.240  1.00  0.00           H  
ATOM   2067  CA  LEU   125      43.761  33.239  32.126  1.00  0.00           C  
ATOM   2068  HA  LEU   125      43.359  32.439  31.504  1.00  0.00           H  
ATOM   2069  CB  LEU   125      43.970  32.695  33.554  1.00  0.00           C  
ATOM   2070  HB2 LEU   125      44.388  33.551  34.086  1.00  0.00           H  
ATOM   2071  HB3 LEU   125      43.007  32.432  33.991  1.00  0.00           H  
ATOM   2072  CG  LEU   125      44.935  31.495  33.673  1.00  0.00           C  
ATOM   2073  HG  LEU   125      45.934  31.808  33.369  1.00  0.00           H  
ATOM   2074  CD1 LEU   125      44.977  30.989  35.122  1.00  0.00           C  
ATOM   2075 HD11 LEU   125      43.978  30.675  35.427  1.00  0.00           H  
ATOM   2076 HD12 LEU   125      45.660  30.143  35.193  1.00  0.00           H  
ATOM   2077 HD13 LEU   125      45.321  31.789  35.778  1.00  0.00           H  
ATOM   2078  CD2 LEU   125      44.594  30.343  32.712  1.00  0.00           C  
ATOM   2079 HD21 LEU   125      44.641  30.701  31.684  1.00  0.00           H  
ATOM   2080 HD22 LEU   125      45.310  29.532  32.847  1.00  0.00           H  
ATOM   2081 HD23 LEU   125      43.589  29.978  32.924  1.00  0.00           H  
ATOM   2082  C   LEU   125      42.701  34.358  32.176  1.00  0.00           C  
ATOM   2083  O   LEU   125      41.510  34.057  32.262  1.00  0.00           O  
ATOM   2084  N   ILE   126      43.129  35.618  32.065  1.00  0.00           N  
ATOM   2085  H   ILE   126      44.128  35.767  32.102  1.00  0.00           H  
ATOM   2086  CA  ILE   126      42.262  36.782  31.932  1.00  0.00           C  
ATOM   2087  HA  ILE   126      41.329  36.726  32.493  1.00  0.00           H  
ATOM   2088  CB  ILE   126      43.066  38.035  32.386  1.00  0.00           C  
ATOM   2089  HB  ILE   126      43.994  38.046  31.815  1.00  0.00           H  
ATOM   2090  CG2 ILE   126      42.322  39.367  32.181  1.00  0.00           C  
ATOM   2091 HG21 ILE   126      41.394  39.357  32.753  1.00  0.00           H  
ATOM   2092 HG22 ILE   126      42.950  40.190  32.523  1.00  0.00           H  
ATOM   2093 HG23 ILE   126      42.095  39.498  31.123  1.00  0.00           H  
ATOM   2094  CG1 ILE   126      43.545  37.919  33.854  1.00  0.00           C  
ATOM   2095 HG12 ILE   126      44.159  37.020  33.911  1.00  0.00           H  
ATOM   2096 HG13 ILE   126      44.164  38.794  34.050  1.00  0.00           H  
ATOM   2097  CD1 ILE   126      42.422  37.839  34.904  1.00  0.00           C  
ATOM   2098 HD11 ILE   126      41.802  36.964  34.709  1.00  0.00           H  
ATOM   2099 HD12 ILE   126      42.859  37.760  35.899  1.00  0.00           H  
ATOM   2100 HD13 ILE   126      41.807  38.738  34.848  1.00  0.00           H  
ATOM   2101  C   ILE   126      41.801  36.890  30.465  1.00  0.00           C  
ATOM   2102  O   ILE   126      40.633  37.174  30.213  1.00  0.00           O  
ATOM   2103  N   ALA   127      42.668  36.575  29.491  1.00  0.00           N  
ATOM   2104  H   ALA   127      43.609  36.345  29.776  1.00  0.00           H  
ATOM   2105  CA  ALA   127      42.349  36.545  28.062  1.00  0.00           C  
ATOM   2106  HA  ALA   127      41.814  37.449  27.771  1.00  0.00           H  
ATOM   2107  CB  ALA   127      43.657  36.470  27.262  1.00  0.00           C  
ATOM   2108  HB1 ALA   127      44.200  35.565  27.535  1.00  0.00           H  
ATOM   2109  HB2 ALA   127      43.432  36.449  26.195  1.00  0.00           H  
ATOM   2110  HB3 ALA   127      44.271  37.343  27.485  1.00  0.00           H  
ATOM   2111  C   ALA   127      41.476  35.330  27.694  1.00  0.00           C  
ATOM   2112  O   ALA   127      40.656  35.431  26.784  1.00  0.00           O  
ATOM   2113  N   LEU   128      41.610  34.214  28.436  1.00  0.00           N  
ATOM   2114  H   LEU   128      42.375  34.225  29.095  1.00  0.00           H  
ATOM   2115  CA  LEU   128      40.779  33.009  28.354  1.00  0.00           C  
ATOM   2116  HA  LEU   128      40.720  32.639  27.330  1.00  0.00           H  
ATOM   2117  CB  LEU   128      41.445  31.922  29.235  1.00  0.00           C  
ATOM   2118  HB2 LEU   128      42.409  31.796  28.743  1.00  0.00           H  
ATOM   2119  HB3 LEU   128      41.598  32.325  30.236  1.00  0.00           H  
ATOM   2120  CG  LEU   128      40.735  30.553  29.335  1.00  0.00           C  
ATOM   2121  HG  LEU   128      39.730  30.724  29.721  1.00  0.00           H  
ATOM   2122  CD1 LEU   128      40.648  29.833  27.980  1.00  0.00           C  
ATOM   2123 HD11 LEU   128      41.653  29.662  27.594  1.00  0.00           H  
ATOM   2124 HD12 LEU   128      40.141  28.877  28.109  1.00  0.00           H  
ATOM   2125 HD13 LEU   128      40.089  30.449  27.276  1.00  0.00           H  
ATOM   2126  CD2 LEU   128      41.419  29.663  30.385  1.00  0.00           C  
ATOM   2127 HD21 LEU   128      41.379  30.153  31.358  1.00  0.00           H  
ATOM   2128 HD22 LEU   128      40.905  28.704  30.440  1.00  0.00           H  
ATOM   2129 HD23 LEU   128      42.460  29.501  30.103  1.00  0.00           H  
ATOM   2130  C   LEU   128      39.345  33.300  28.834  1.00  0.00           C  
ATOM   2131  O   LEU   128      38.387  32.872  28.193  1.00  0.00           O  
ATOM   2132  N   LEU   129      39.222  34.044  29.944  1.00  0.00           N  
ATOM   2133  H   LEU   129      40.086  34.268  30.418  1.00  0.00           H  
ATOM   2134  CA  LEU   129      37.970  34.520  30.526  1.00  0.00           C  
ATOM   2135  HA  LEU   129      37.260  33.702  30.651  1.00  0.00           H  
ATOM   2136  CB  LEU   129      38.289  35.117  31.922  1.00  0.00           C  
ATOM   2137  HB2 LEU   129      38.708  34.266  32.459  1.00  0.00           H  
ATOM   2138  HB3 LEU   129      39.054  35.883  31.803  1.00  0.00           H  
ATOM   2139  CG  LEU   129      37.098  35.697  32.723  1.00  0.00           C  
ATOM   2140  HG  LEU   129      36.572  36.406  32.083  1.00  0.00           H  
ATOM   2141  CD1 LEU   129      36.122  34.605  33.186  1.00  0.00           C  
ATOM   2142 HD11 LEU   129      36.647  33.896  33.826  1.00  0.00           H  
ATOM   2143 HD12 LEU   129      35.304  35.060  33.743  1.00  0.00           H  
ATOM   2144 HD13 LEU   129      35.723  34.082  32.317  1.00  0.00           H  
ATOM   2145  CD2 LEU   129      37.607  36.508  33.924  1.00  0.00           C  
ATOM   2146 HD21 LEU   129      38.231  37.328  33.570  1.00  0.00           H  
ATOM   2147 HD22 LEU   129      36.759  36.909  34.478  1.00  0.00           H  
ATOM   2148 HD23 LEU   129      38.194  35.861  34.577  1.00  0.00           H  
ATOM   2149  C   LEU   129      37.323  35.575  29.607  1.00  0.00           C  
ATOM   2150  O   LEU   129      36.117  35.523  29.361  1.00  0.00           O  
ATOM   2151  N   SER   130      38.123  36.496  29.051  1.00  0.00           N  
ATOM   2152  H   SER   130      39.113  36.394  29.222  1.00  0.00           H  
ATOM   2153  CA  SER   130      37.674  37.608  28.206  1.00  0.00           C  
ATOM   2154  HA  SER   130      36.959  38.221  28.756  1.00  0.00           H  
ATOM   2155  CB  SER   130      38.864  38.495  27.789  1.00  0.00           C  
ATOM   2156  HB2 SER   130      39.582  37.844  27.291  1.00  0.00           H  
ATOM   2157  HB3 SER   130      38.479  39.223  27.075  1.00  0.00           H  
ATOM   2158  OG  SER   130      39.500  39.170  28.851  1.00  0.00           O  
ATOM   2159  HG  SER   130      40.226  39.696  28.507  1.00  0.00           H  
ATOM   2160  C   SER   130      37.021  37.105  26.909  1.00  0.00           C  
ATOM   2161  O   SER   130      35.936  37.547  26.546  1.00  0.00           O  
ATOM   2162  N   ASN   131      37.678  36.166  26.214  1.00  0.00           N  
ATOM   2163  H   ASN   131      38.490  35.740  26.637  1.00  0.00           H  
ATOM   2164  CA  ASN   131      37.275  35.718  24.879  1.00  0.00           C  
ATOM   2165  HA  ASN   131      37.080  36.566  24.222  1.00  0.00           H  
ATOM   2166  CB  ASN   131      38.440  34.892  24.287  1.00  0.00           C  
ATOM   2167  HB2 ASN   131      39.378  35.361  24.583  1.00  0.00           H  
ATOM   2168  HB3 ASN   131      38.395  33.881  24.694  1.00  0.00           H  
ATOM   2169  CG  ASN   131      38.396  34.806  22.762  1.00  0.00           C  
ATOM   2170  OD1 ASN   131      38.807  35.741  22.083  1.00  0.00           O  
ATOM   2171  ND2 ASN   131      37.903  33.710  22.200  1.00  0.00           N  
ATOM   2172 HD21 ASN   131      37.866  33.635  21.193  1.00  0.00           H  
ATOM   2173 HD22 ASN   131      37.567  32.955  22.781  1.00  0.00           H  
ATOM   2174  C   ASN   131      36.015  34.834  24.932  1.00  0.00           C  
ATOM   2175  O   ASN   131      35.288  34.755  23.945  1.00  0.00           O  
ATOM   2176  N   SER   132      35.782  34.173  26.075  1.00  0.00           N  
ATOM   2177  H   SER   132      36.511  34.313  26.759  1.00  0.00           H  
ATOM   2178  CA  SER   132      34.760  33.162  26.347  1.00  0.00           C  
ATOM   2179  HA  SER   132      34.924  32.275  25.737  1.00  0.00           H  
ATOM   2180  CB  SER   132      34.845  32.760  27.839  1.00  0.00           C  
ATOM   2181  HB2 SER   132      34.357  31.788  27.917  1.00  0.00           H  
ATOM   2182  HB3 SER   132      35.906  32.652  28.062  1.00  0.00           H  
ATOM   2183  OG  SER   132      34.256  33.661  28.764  1.00  0.00           O  
ATOM   2184  HG  SER   132      34.362  33.320  29.655  1.00  0.00           H  
ATOM   2185  C   SER   132      33.336  33.498  25.852  1.00  0.00           C  
ATOM   2186  O   SER   132      32.798  32.835  24.960  1.00  0.00           O  
ATOM   2187  N   TYR   133      32.749  34.565  26.407  1.00  0.00           N  
ATOM   2188  H   TYR   133      33.296  35.024  27.121  1.00  0.00           H  
ATOM   2189  CA  TYR   133      31.421  35.094  26.102  1.00  0.00           C  
ATOM   2190  HA  TYR   133      30.640  34.359  26.296  1.00  0.00           H  
ATOM   2191  CB  TYR   133      31.200  36.304  27.032  1.00  0.00           C  
ATOM   2192  HB2 TYR   133      31.405  35.981  28.053  1.00  0.00           H  
ATOM   2193  HB3 TYR   133      32.000  36.962  26.693  1.00  0.00           H  
ATOM   2194  CG  TYR   133      29.878  37.052  26.993  1.00  0.00           C  
ATOM   2195  CD1 TYR   133      28.965  36.936  28.065  1.00  0.00           C  
ATOM   2196  HD1 TYR   133      29.185  36.261  28.892  1.00  0.00           H  
ATOM   2197  CE1 TYR   133      27.775  37.690  28.069  1.00  0.00           C  
ATOM   2198  HE1 TYR   133      27.060  37.577  28.884  1.00  0.00           H  
ATOM   2199  CZ  TYR   133      27.500  38.573  27.008  1.00  0.00           C  
ATOM   2200  OH  TYR   133      26.363  39.322  27.019  1.00  0.00           O  
ATOM   2201  HH  TYR   133      25.820  39.169  27.796  1.00  0.00           H  
ATOM   2202  CE2 TYR   133      28.412  38.700  25.943  1.00  0.00           C  
ATOM   2203  HE2 TYR   133      28.195  39.381  25.120  1.00  0.00           H  
ATOM   2204  CD2 TYR   133      29.600  37.949  25.940  1.00  0.00           C  
ATOM   2205  HD2 TYR   133      30.311  38.058  25.121  1.00  0.00           H  
ATOM   2206  C   TYR   133      31.334  35.501  24.626  1.00  0.00           C  
ATOM   2207  O   TYR   133      30.394  35.133  23.927  1.00  0.00           O  
ATOM   2208  N   TYR   134      32.365  36.195  24.133  1.00  0.00           N  
ATOM   2209  H   TYR   134      33.130  36.378  24.767  1.00  0.00           H  
ATOM   2210  CA  TYR   134      32.446  36.733  22.780  1.00  0.00           C  
ATOM   2211  HA  TYR   134      31.501  37.190  22.486  1.00  0.00           H  
ATOM   2212  CB  TYR   134      33.549  37.817  22.754  1.00  0.00           C  
ATOM   2213  HB2 TYR   134      34.448  37.293  23.079  1.00  0.00           H  
ATOM   2214  HB3 TYR   134      33.671  38.143  21.721  1.00  0.00           H  
ATOM   2215  CG  TYR   134      33.319  39.032  23.646  1.00  0.00           C  
ATOM   2216  CD1 TYR   134      32.102  39.750  23.589  1.00  0.00           C  
ATOM   2217  HD1 TYR   134      31.308  39.411  22.924  1.00  0.00           H  
ATOM   2218  CE1 TYR   134      31.912  40.896  24.386  1.00  0.00           C  
ATOM   2219  HE1 TYR   134      30.962  41.430  24.353  1.00  0.00           H  
ATOM   2220  CZ  TYR   134      32.942  41.343  25.238  1.00  0.00           C  
ATOM   2221  OH  TYR   134      32.773  42.469  25.988  1.00  0.00           O  
ATOM   2222  HH  TYR   134      31.916  42.880  25.860  1.00  0.00           H  
ATOM   2223  CE2 TYR   134      34.155  40.631  25.300  1.00  0.00           C  
ATOM   2224  HE2 TYR   134      34.950  40.970  25.964  1.00  0.00           H  
ATOM   2225  CD2 TYR   134      34.343  39.482  24.506  1.00  0.00           C  
ATOM   2226  HD2 TYR   134      35.285  38.935  24.553  1.00  0.00           H  
ATOM   2227  C   TYR   134      32.747  35.658  21.710  1.00  0.00           C  
ATOM   2228  O   TYR   134      32.882  36.008  20.541  1.00  0.00           O  
ATOM   2229  N   ASP   135      32.833  34.371  22.075  1.00  0.00           N  
ATOM   2230  H   ASP   135      32.912  34.191  23.066  1.00  0.00           H  
ATOM   2231  CA  ASP   135      32.940  33.237  21.153  1.00  0.00           C  
ATOM   2232  HA  ASP   135      32.983  33.581  20.120  1.00  0.00           H  
ATOM   2233  CB  ASP   135      34.251  32.464  21.475  1.00  0.00           C  
ATOM   2234  HB2 ASP   135      35.054  33.038  21.013  1.00  0.00           H  
ATOM   2235  HB3 ASP   135      34.353  32.504  22.560  1.00  0.00           H  
ATOM   2236  CG  ASP   135      34.331  31.005  21.008  1.00  0.00           C  
ATOM   2237  OD1 ASP   135      34.186  30.776  19.788  1.00  0.00           O  
ATOM   2238  OD2 ASP   135      34.541  30.132  21.879  1.00  0.00           O  
ATOM   2239  C   ASP   135      31.663  32.379  21.220  1.00  0.00           C  
ATOM   2240  O   ASP   135      31.165  31.949  20.181  1.00  0.00           O  
ATOM   2241  N   VAL   136      31.131  32.137  22.429  1.00  0.00           N  
ATOM   2242  H   VAL   136      31.573  32.571  23.227  1.00  0.00           H  
ATOM   2243  CA  VAL   136      29.976  31.268  22.665  1.00  0.00           C  
ATOM   2244  HA  VAL   136      29.924  30.441  21.956  1.00  0.00           H  
ATOM   2245  CB  VAL   136      30.079  30.685  24.100  1.00  0.00           C  
ATOM   2246  HB  VAL   136      30.211  31.524  24.784  1.00  0.00           H  
ATOM   2247  CG1 VAL   136      28.843  29.867  24.522  1.00  0.00           C  
ATOM   2248 HG11 VAL   136      28.711  29.028  23.839  1.00  0.00           H  
ATOM   2249 HG12 VAL   136      28.984  29.491  25.536  1.00  0.00           H  
ATOM   2250 HG13 VAL   136      27.958  30.503  24.491  1.00  0.00           H  
ATOM   2251  CG2 VAL   136      31.322  29.791  24.237  1.00  0.00           C  
ATOM   2252 HG21 VAL   136      32.217  30.379  24.030  1.00  0.00           H  
ATOM   2253 HG22 VAL   136      31.375  29.394  25.250  1.00  0.00           H  
ATOM   2254 HG23 VAL   136      31.257  28.967  23.527  1.00  0.00           H  
ATOM   2255  C   VAL   136      28.657  32.043  22.498  1.00  0.00           C  
ATOM   2256  O   VAL   136      27.762  31.558  21.808  1.00  0.00           O  
ATOM   2257  N   LEU   137      28.530  33.229  23.097  1.00  0.00           N  
ATOM   2258  H   LEU   137      29.346  33.626  23.541  1.00  0.00           H  
ATOM   2259  CA  LEU   137      27.266  33.954  23.195  1.00  0.00           C  
ATOM   2260  HA  LEU   137      26.422  33.285  23.025  1.00  0.00           H  
ATOM   2261  CB  LEU   137      27.149  34.543  24.618  1.00  0.00           C  
ATOM   2262  HB2 LEU   137      28.044  35.155  24.726  1.00  0.00           H  
ATOM   2263  HB3 LEU   137      26.265  35.174  24.700  1.00  0.00           H  
ATOM   2264  CG  LEU   137      27.122  33.470  25.731  1.00  0.00           C  
ATOM   2265  HG  LEU   137      27.931  32.760  25.561  1.00  0.00           H  
ATOM   2266  CD1 LEU   137      27.295  34.119  27.101  1.00  0.00           C  
ATOM   2267 HD11 LEU   137      26.485  34.828  27.273  1.00  0.00           H  
ATOM   2268 HD12 LEU   137      27.273  33.350  27.874  1.00  0.00           H  
ATOM   2269 HD13 LEU   137      28.250  34.642  27.138  1.00  0.00           H  
ATOM   2270  CD2 LEU   137      25.840  32.624  25.683  1.00  0.00           C  
ATOM   2271 HD21 LEU   137      25.775  32.117  24.721  1.00  0.00           H  
ATOM   2272 HD22 LEU   137      25.863  31.884  26.483  1.00  0.00           H  
ATOM   2273 HD23 LEU   137      24.972  33.271  25.812  1.00  0.00           H  
ATOM   2274  C   LEU   137      27.152  35.060  22.134  1.00  0.00           C  
ATOM   2275  O   LEU   137      26.165  35.794  22.122  1.00  0.00           O  
ATOM   2276  N   ASP   138      28.121  35.162  21.210  1.00  0.00           N  
ATOM   2277  H   ASP   138      28.989  34.672  21.370  1.00  0.00           H  
ATOM   2278  CA  ASP   138      27.988  35.957  19.992  1.00  0.00           C  
ATOM   2279  HA  ASP   138      27.479  36.897  20.204  1.00  0.00           H  
ATOM   2280  CB  ASP   138      29.393  36.271  19.436  1.00  0.00           C  
ATOM   2281  HB2 ASP   138      29.981  36.706  20.244  1.00  0.00           H  
ATOM   2282  HB3 ASP   138      29.852  35.335  19.117  1.00  0.00           H  
ATOM   2283  CG  ASP   138      29.347  37.245  18.256  1.00  0.00           C  
ATOM   2284  OD1 ASP   138      29.302  36.759  17.106  1.00  0.00           O  
ATOM   2285  OD2 ASP   138      29.364  38.463  18.528  1.00  0.00           O  
ATOM   2286  C   ASP   138      27.165  35.159  18.959  1.00  0.00           C  
ATOM   2287  O   ASP   138      27.328  33.944  18.838  1.00  0.00           O  
ATOM   2288  N   ASP   139      26.290  35.866  18.225  1.00  0.00           N  
ATOM   2289  H   ASP   139      26.255  36.848  18.461  1.00  0.00           H  
ATOM   2290  CA  ASP   139      25.331  35.353  17.240  1.00  0.00           C  
ATOM   2291  HA  ASP   139      24.669  34.609  17.681  1.00  0.00           H  
ATOM   2292  CB  ASP   139      24.476  36.554  16.761  1.00  0.00           C  
ATOM   2293  HB2 ASP   139      24.103  37.062  17.651  1.00  0.00           H  
ATOM   2294  HB3 ASP   139      25.163  37.213  16.229  1.00  0.00           H  
ATOM   2295  CG  ASP   139      23.300  36.197  15.846  1.00  0.00           C  
ATOM   2296  OD1 ASP   139      22.455  35.388  16.290  1.00  0.00           O  
ATOM   2297  OD2 ASP   139      23.257  36.754  14.727  1.00  0.00           O  
ATOM   2298  C   ASP   139      25.948  34.559  16.062  1.00  0.00           C  
ATOM   2299  O   ASP   139      25.262  33.723  15.474  1.00  0.00           O  
ATOM   2300  N   ASP   140      27.235  34.790  15.747  1.00  0.00           N  
ATOM   2301  H   ASP   140      27.642  35.601  16.189  1.00  0.00           H  
ATOM   2302  CA  ASP   140      27.982  34.136  14.668  1.00  0.00           C  
ATOM   2303  HA  ASP   140      27.573  33.146  14.467  1.00  0.00           H  
ATOM   2304  CB  ASP   140      27.870  34.990  13.377  1.00  0.00           C  
ATOM   2305  HB2 ASP   140      26.829  35.302  13.284  1.00  0.00           H  
ATOM   2306  HB3 ASP   140      28.495  35.863  13.562  1.00  0.00           H  
ATOM   2307  CG  ASP   140      28.317  34.308  12.077  1.00  0.00           C  
ATOM   2308  OD1 ASP   140      27.978  33.117  11.899  1.00  0.00           O  
ATOM   2309  OD2 ASP   140      28.967  35.004  11.267  1.00  0.00           O  
ATOM   2310  C   ASP   140      29.399  33.693  15.097  1.00  0.00           C  
ATOM   2311  O   ASP   140      30.186  33.229  14.271  1.00  0.00           O  
ATOM   2312  N   GLY   141      29.727  33.816  16.396  1.00  0.00           N  
ATOM   2313  H   GLY   141      29.010  34.190  17.000  1.00  0.00           H  
ATOM   2314  CA  GLY   141      31.017  33.456  16.989  1.00  0.00           C  
ATOM   2315  HA2 GLY   141      30.883  33.445  18.070  1.00  0.00           H  
ATOM   2316  HA3 GLY   141      31.263  32.452  16.643  1.00  0.00           H  
ATOM   2317  C   GLY   141      32.175  34.404  16.638  1.00  0.00           C  
ATOM   2318  O   GLY   141      33.334  34.023  16.795  1.00  0.00           O  
ATOM   2319  N   ASP   142      31.863  35.610  16.138  1.00  0.00           N  
ATOM   2320  H   ASP   142      30.874  35.814  16.098  1.00  0.00           H  
ATOM   2321  CA  ASP   142      32.797  36.614  15.633  1.00  0.00           C  
ATOM   2322  HA  ASP   142      33.667  36.157  15.161  1.00  0.00           H  
ATOM   2323  CB  ASP   142      32.026  37.429  14.567  1.00  0.00           C  
ATOM   2324  HB2 ASP   142      31.734  36.733  13.780  1.00  0.00           H  
ATOM   2325  HB3 ASP   142      31.134  37.817  15.058  1.00  0.00           H  
ATOM   2326  CG  ASP   142      32.814  38.586  13.954  1.00  0.00           C  
ATOM   2327  OD1 ASP   142      32.504  39.738  14.324  1.00  0.00           O  
ATOM   2328  OD2 ASP   142      33.713  38.297  13.136  1.00  0.00           O  
ATOM   2329  C   ASP   142      33.311  37.522  16.774  1.00  0.00           C  
ATOM   2330  O   ASP   142      34.511  37.781  16.862  1.00  0.00           O  
ATOM   2331  N   GLY   143      32.407  37.955  17.665  1.00  0.00           N  
ATOM   2332  H   GLY   143      31.439  37.778  17.435  1.00  0.00           H  
ATOM   2333  CA  GLY   143      32.704  38.649  18.915  1.00  0.00           C  
ATOM   2334  HA2 GLY   143      31.917  38.371  19.616  1.00  0.00           H  
ATOM   2335  HA3 GLY   143      33.658  38.255  19.266  1.00  0.00           H  
ATOM   2336  C   GLY   143      32.791  40.175  18.844  1.00  0.00           C  
ATOM   2337  O   GLY   143      33.145  40.791  19.848  1.00  0.00           O  
ATOM   2338  N   THR   144      32.487  40.784  17.687  1.00  0.00           N  
ATOM   2339  H   THR   144      32.193  40.195  16.921  1.00  0.00           H  
ATOM   2340  CA  THR   144      32.542  42.231  17.469  1.00  0.00           C  
ATOM   2341  HA  THR   144      33.396  42.655  17.997  1.00  0.00           H  
ATOM   2342  CB  THR   144      32.721  42.485  15.949  1.00  0.00           C  
ATOM   2343  HB  THR   144      31.856  42.046  15.453  1.00  0.00           H  
ATOM   2344  CG2 THR   144      32.843  43.963  15.552  1.00  0.00           C  
ATOM   2345 HG21 THR   144      33.708  44.402  16.048  1.00  0.00           H  
ATOM   2346 HG22 THR   144      32.965  44.040  14.472  1.00  0.00           H  
ATOM   2347 HG23 THR   144      31.942  44.496  15.855  1.00  0.00           H  
ATOM   2348  OG1 THR   144      33.911  41.869  15.498  1.00  0.00           O  
ATOM   2349  HG1 THR   144      34.018  42.029  14.558  1.00  0.00           H  
ATOM   2350  C   THR   144      31.218  42.859  17.956  1.00  0.00           C  
ATOM   2351  O   THR   144      30.144  42.328  17.672  1.00  0.00           O  
ATOM   2352  N   VAL   145      31.304  43.991  18.679  1.00  0.00           N  
ATOM   2353  H   VAL   145      32.238  44.331  18.859  1.00  0.00           H  
ATOM   2354  CA  VAL   145      30.175  44.694  19.301  1.00  0.00           C  
ATOM   2355  HA  VAL   145      29.186  44.388  18.958  1.00  0.00           H  
ATOM   2356  CB  VAL   145      30.220  44.579  20.855  1.00  0.00           C  
ATOM   2357  HB  VAL   145      29.320  45.048  21.252  1.00  0.00           H  
ATOM   2358  CG1 VAL   145      30.293  43.121  21.337  1.00  0.00           C  
ATOM   2359 HG11 VAL   145      31.194  42.651  20.941  1.00  0.00           H  
ATOM   2360 HG12 VAL   145      30.323  43.099  22.427  1.00  0.00           H  
ATOM   2361 HG13 VAL   145      29.416  42.577  20.987  1.00  0.00           H  
ATOM   2362  CG2 VAL   145      31.312  45.432  21.534  1.00  0.00           C  
ATOM   2363 HG21 VAL   145      31.149  46.484  21.301  1.00  0.00           H  
ATOM   2364 HG22 VAL   145      31.268  45.288  22.613  1.00  0.00           H  
ATOM   2365 HG23 VAL   145      32.293  45.127  21.167  1.00  0.00           H  
ATOM   2366  C   VAL   145      30.111  46.158  18.843  1.00  0.00           C  
ATOM   2367  O   VAL   145      31.135  46.832  18.749  1.00  0.00           O  
ATOM   2368  N   ASP   146      28.884  46.658  18.641  1.00  0.00           N  
ATOM   2369  H   ASP   146      28.134  45.988  18.552  1.00  0.00           H  
ATOM   2370  CA  ASP   146      28.554  48.082  18.573  1.00  0.00           C  
ATOM   2371  HA  ASP   146      29.362  48.644  18.104  1.00  0.00           H  
ATOM   2372  CB  ASP   146      27.272  48.251  17.718  1.00  0.00           C  
ATOM   2373  HB2 ASP   146      27.420  47.641  16.827  1.00  0.00           H  
ATOM   2374  HB3 ASP   146      26.422  47.868  18.283  1.00  0.00           H  
ATOM   2375  CG  ASP   146      27.000  49.699  17.306  1.00  0.00           C  
ATOM   2376  OD1 ASP   146      27.674  50.155  16.358  1.00  0.00           O  
ATOM   2377  OD2 ASP   146      26.146  50.329  17.968  1.00  0.00           O  
ATOM   2378  C   ASP   146      28.279  48.581  20.005  1.00  0.00           C  
ATOM   2379  O   ASP   146      28.042  47.784  20.913  1.00  0.00           O  
ATOM   2380  N   VAL   147      28.292  49.906  20.209  1.00  0.00           N  
ATOM   2381  H   VAL   147      28.621  50.480  19.446  1.00  0.00           H  
ATOM   2382  CA  VAL   147      27.980  50.557  21.482  1.00  0.00           C  
ATOM   2383  HA  VAL   147      28.427  50.134  22.381  1.00  0.00           H  
ATOM   2384  CB  VAL   147      28.395  52.048  21.376  1.00  0.00           C  
ATOM   2385  HB  VAL   147      29.428  52.064  21.026  1.00  0.00           H  
ATOM   2386  CG1 VAL   147      27.520  52.895  20.432  1.00  0.00           C  
ATOM   2387 HG11 VAL   147      26.488  52.880  20.782  1.00  0.00           H  
ATOM   2388 HG12 VAL   147      27.884  53.922  20.422  1.00  0.00           H  
ATOM   2389 HG13 VAL   147      27.568  52.483  19.424  1.00  0.00           H  
ATOM   2390  CG2 VAL   147      28.518  52.708  22.755  1.00  0.00           C  
ATOM   2391 HG21 VAL   147      29.273  52.186  23.343  1.00  0.00           H  
ATOM   2392 HG22 VAL   147      28.811  53.751  22.634  1.00  0.00           H  
ATOM   2393 HG23 VAL   147      27.558  52.658  23.269  1.00  0.00           H  
ATOM   2394  C   VAL   147      26.503  50.371  21.912  1.00  0.00           C  
ATOM   2395  O   VAL   147      26.231  50.336  23.111  1.00  0.00           O  
ATOM   2396  N   ASP   148      25.570  50.196  20.955  1.00  0.00           N  
ATOM   2397  H   ASP   148      25.882  50.282  19.998  1.00  0.00           H  
ATOM   2398  CA  ASP   148      24.149  49.922  21.201  1.00  0.00           C  
ATOM   2399  HA  ASP   148      23.795  50.469  22.075  1.00  0.00           H  
ATOM   2400  CB  ASP   148      23.341  50.386  19.966  1.00  0.00           C  
ATOM   2401  HB2 ASP   148      23.607  51.423  19.760  1.00  0.00           H  
ATOM   2402  HB3 ASP   148      23.656  49.759  19.132  1.00  0.00           H  
ATOM   2403  CG  ASP   148      21.821  50.274  20.143  1.00  0.00           C  
ATOM   2404  OD1 ASP   148      21.213  49.478  19.396  1.00  0.00           O  
ATOM   2405  OD2 ASP   148      21.298  50.978  21.036  1.00  0.00           O  
ATOM   2406  C   ASP   148      23.888  48.420  21.468  1.00  0.00           C  
ATOM   2407  O   ASP   148      22.980  48.079  22.228  1.00  0.00           O  
ATOM   2408  N   GLU   149      24.709  47.527  20.890  1.00  0.00           N  
ATOM   2409  H   GLU   149      25.410  47.893  20.262  1.00  0.00           H  
ATOM   2410  CA  GLU   149      24.670  46.079  21.119  1.00  0.00           C  
ATOM   2411  HA  GLU   149      23.645  45.711  21.069  1.00  0.00           H  
ATOM   2412  CB  GLU   149      25.499  45.377  20.024  1.00  0.00           C  
ATOM   2413  HB2 GLU   149      26.474  45.864  19.989  1.00  0.00           H  
ATOM   2414  HB3 GLU   149      25.624  44.337  20.324  1.00  0.00           H  
ATOM   2415  CG  GLU   149      24.845  45.435  18.627  1.00  0.00           C  
ATOM   2416  HG2 GLU   149      23.985  44.766  18.663  1.00  0.00           H  
ATOM   2417  HG3 GLU   149      24.503  46.456  18.457  1.00  0.00           H  
ATOM   2418  CD  GLU   149      25.773  45.010  17.482  1.00  0.00           C  
ATOM   2419  OE1 GLU   149      26.874  44.491  17.766  1.00  0.00           O  
ATOM   2420  OE2 GLU   149      25.373  45.232  16.318  1.00  0.00           O  
ATOM   2421  C   GLU   149      25.277  45.731  22.492  1.00  0.00           C  
ATOM   2422  O   GLU   149      24.804  44.809  23.153  1.00  0.00           O  
ATOM   2423  N   LEU   150      26.283  46.498  22.926  1.00  0.00           N  
ATOM   2424  H   LEU   150      26.623  47.196  22.280  1.00  0.00           H  
ATOM   2425  CA  LEU   150      26.934  46.382  24.225  1.00  0.00           C  
ATOM   2426  HA  LEU   150      27.128  45.343  24.489  1.00  0.00           H  
ATOM   2427  CB  LEU   150      28.284  47.120  24.103  1.00  0.00           C  
ATOM   2428  HB2 LEU   150      28.728  46.692  23.204  1.00  0.00           H  
ATOM   2429  HB3 LEU   150      28.076  48.177  23.937  1.00  0.00           H  
ATOM   2430  CG  LEU   150      29.264  46.970  25.280  1.00  0.00           C  
ATOM   2431  HG  LEU   150      28.798  47.414  26.160  1.00  0.00           H  
ATOM   2432  CD1 LEU   150      29.624  45.503  25.574  1.00  0.00           C  
ATOM   2433 HD11 LEU   150      30.090  45.059  24.694  1.00  0.00           H  
ATOM   2434 HD12 LEU   150      30.318  45.460  26.413  1.00  0.00           H  
ATOM   2435 HD13 LEU   150      28.719  44.949  25.823  1.00  0.00           H  
ATOM   2436  CD2 LEU   150      30.536  47.778  24.990  1.00  0.00           C  
ATOM   2437 HD21 LEU   150      30.279  48.829  24.863  1.00  0.00           H  
ATOM   2438 HD22 LEU   150      31.232  47.672  25.823  1.00  0.00           H  
ATOM   2439 HD23 LEU   150      31.004  47.406  24.078  1.00  0.00           H  
ATOM   2440  C   LEU   150      26.046  46.990  25.334  1.00  0.00           C  
ATOM   2441  O   LEU   150      25.987  46.448  26.436  1.00  0.00           O  
ATOM   2442  N   LYS   151      25.242  48.023  25.019  1.00  0.00           N  
ATOM   2443  H   LYS   151      25.416  48.472  24.131  1.00  0.00           H  
ATOM   2444  CA  LYS   151      24.192  48.574  25.882  1.00  0.00           C  
ATOM   2445  HA  LYS   151      24.596  48.869  26.851  1.00  0.00           H  
ATOM   2446  CB  LYS   151      23.611  49.830  25.184  1.00  0.00           C  
ATOM   2447  HB2 LYS   151      24.352  50.615  25.336  1.00  0.00           H  
ATOM   2448  HB3 LYS   151      23.564  49.576  24.125  1.00  0.00           H  
ATOM   2449  CG  LYS   151      22.230  50.329  25.655  1.00  0.00           C  
ATOM   2450  HG2 LYS   151      21.503  49.539  25.469  1.00  0.00           H  
ATOM   2451  HG3 LYS   151      22.288  50.524  26.726  1.00  0.00           H  
ATOM   2452  CD  LYS   151      21.792  51.609  24.925  1.00  0.00           C  
ATOM   2453  HD2 LYS   151      22.461  52.410  25.239  1.00  0.00           H  
ATOM   2454  HD3 LYS   151      21.913  51.434  23.856  1.00  0.00           H  
ATOM   2455  CE  LYS   151      20.339  52.012  25.216  1.00  0.00           C  
ATOM   2456  HE2 LYS   151      20.066  52.821  24.537  1.00  0.00           H  
ATOM   2457  HE3 LYS   151      19.701  51.149  25.027  1.00  0.00           H  
ATOM   2458  NZ  LYS   151      20.160  52.459  26.608  1.00  0.00           N  
ATOM   2459  HZ1 LYS   151      20.751  53.259  26.783  1.00  0.00           H  
ATOM   2460  HZ2 LYS   151      19.195  52.714  26.759  1.00  0.00           H  
ATOM   2461  HZ3 LYS   151      20.412  51.710  27.237  1.00  0.00           H  
ATOM   2462  C   LYS   151      23.101  47.523  26.176  1.00  0.00           C  
ATOM   2463  O   LYS   151      22.577  47.494  27.288  1.00  0.00           O  
ATOM   2464  N   THR   152      22.786  46.655  25.197  1.00  0.00           N  
ATOM   2465  H   THR   152      23.237  46.795  24.305  1.00  0.00           H  
ATOM   2466  CA  THR   152      21.800  45.578  25.316  1.00  0.00           C  
ATOM   2467  HA  THR   152      20.926  45.953  25.849  1.00  0.00           H  
ATOM   2468  CB  THR   152      21.363  45.145  23.890  1.00  0.00           C  
ATOM   2469  HB  THR   152      22.274  44.895  23.347  1.00  0.00           H  
ATOM   2470  CG2 THR   152      20.392  43.950  23.841  1.00  0.00           C  
ATOM   2471 HG21 THR   152      19.480  44.199  24.384  1.00  0.00           H  
ATOM   2472 HG22 THR   152      20.146  43.724  22.804  1.00  0.00           H  
ATOM   2473 HG23 THR   152      20.862  43.080  24.301  1.00  0.00           H  
ATOM   2474  OG1 THR   152      20.672  46.227  23.294  1.00  0.00           O  
ATOM   2475  HG1 THR   152      20.393  45.979  22.409  1.00  0.00           H  
ATOM   2476  C   THR   152      22.363  44.383  26.121  1.00  0.00           C  
ATOM   2477  O   THR   152      21.585  43.694  26.781  1.00  0.00           O  
ATOM   2478  N   MET   153      23.691  44.173  26.141  1.00  0.00           N  
ATOM   2479  H   MET   153      24.270  44.752  25.549  1.00  0.00           H  
ATOM   2480  CA  MET   153      24.348  43.178  26.996  1.00  0.00           C  
ATOM   2481  HA  MET   153      23.854  42.212  26.886  1.00  0.00           H  
ATOM   2482  CB  MET   153      25.834  43.020  26.600  1.00  0.00           C  
ATOM   2483  HB2 MET   153      26.269  44.019  26.607  1.00  0.00           H  
ATOM   2484  HB3 MET   153      26.304  42.415  27.376  1.00  0.00           H  
ATOM   2485  CG  MET   153      26.070  42.370  25.236  1.00  0.00           C  
ATOM   2486  HG2 MET   153      25.618  41.378  25.252  1.00  0.00           H  
ATOM   2487  HG3 MET   153      25.575  42.982  24.482  1.00  0.00           H  
ATOM   2488  SD  MET   153      27.828  42.218  24.821  1.00  0.00           S  
ATOM   2489  CE  MET   153      27.682  41.511  23.159  1.00  0.00           C  
ATOM   2490  HE1 MET   153      27.130  42.199  22.519  1.00  0.00           H  
ATOM   2491  HE2 MET   153      28.677  41.349  22.744  1.00  0.00           H  
ATOM   2492  HE3 MET   153      27.152  40.560  23.214  1.00  0.00           H  
ATOM   2493  C   MET   153      24.305  43.647  28.458  1.00  0.00           C  
ATOM   2494  O   MET   153      23.949  42.893  29.364  1.00  0.00           O  
ATOM   2495  N   MET   154      24.625  44.928  28.678  1.00  0.00           N  
ATOM   2496  H   MET   154      24.825  45.487  27.861  1.00  0.00           H  
ATOM   2497  CA  MET   154      24.816  45.531  29.994  1.00  0.00           C  
ATOM   2498  HA  MET   154      25.390  44.869  30.642  1.00  0.00           H  
ATOM   2499  CB  MET   154      25.591  46.846  29.822  1.00  0.00           C  
ATOM   2500  HB2 MET   154      25.156  47.410  28.997  1.00  0.00           H  
ATOM   2501  HB3 MET   154      25.512  47.427  30.741  1.00  0.00           H  
ATOM   2502  CG  MET   154      27.067  46.561  29.523  1.00  0.00           C  
ATOM   2503  HG2 MET   154      27.490  46.062  30.395  1.00  0.00           H  
ATOM   2504  HG3 MET   154      27.106  45.889  28.666  1.00  0.00           H  
ATOM   2505  SD  MET   154      28.026  48.035  29.162  1.00  0.00           S  
ATOM   2506  CE  MET   154      29.663  47.288  28.972  1.00  0.00           C  
ATOM   2507  HE1 MET   154      29.639  46.561  28.160  1.00  0.00           H  
ATOM   2508  HE2 MET   154      30.393  48.064  28.742  1.00  0.00           H  
ATOM   2509  HE3 MET   154      29.945  46.788  29.898  1.00  0.00           H  
ATOM   2510  C   MET   154      23.523  45.739  30.803  1.00  0.00           C  
ATOM   2511  O   MET   154      23.588  46.158  31.954  1.00  0.00           O  
ATOM   2512  N   LYS   155      22.365  45.336  30.265  1.00  0.00           N  
ATOM   2513  H   LYS   155      22.394  45.083  29.288  1.00  0.00           H  
ATOM   2514  CA  LYS   155      21.091  45.223  30.974  1.00  0.00           C  
ATOM   2515  HA  LYS   155      20.871  46.133  31.532  1.00  0.00           H  
ATOM   2516  CB  LYS   155      19.978  45.007  29.925  1.00  0.00           C  
ATOM   2517  HB2 LYS   155      20.298  44.204  29.261  1.00  0.00           H  
ATOM   2518  HB3 LYS   155      19.076  44.702  30.455  1.00  0.00           H  
ATOM   2519  CG  LYS   155      19.685  46.268  29.098  1.00  0.00           C  
ATOM   2520  HG2 LYS   155      19.229  47.000  29.764  1.00  0.00           H  
ATOM   2521  HG3 LYS   155      20.638  46.653  28.734  1.00  0.00           H  
ATOM   2522  CD  LYS   155      18.752  46.009  27.909  1.00  0.00           C  
ATOM   2523  HD2 LYS   155      19.194  45.225  27.294  1.00  0.00           H  
ATOM   2524  HD3 LYS   155      17.792  45.668  28.297  1.00  0.00           H  
ATOM   2525  CE  LYS   155      18.540  47.269  27.056  1.00  0.00           C  
ATOM   2526  HE2 LYS   155      18.036  48.019  27.665  1.00  0.00           H  
ATOM   2527  HE3 LYS   155      19.515  47.647  26.748  1.00  0.00           H  
ATOM   2528  NZ  LYS   155      17.728  46.977  25.863  1.00  0.00           N  
ATOM   2529  HZ1 LYS   155      16.824  46.627  26.148  1.00  0.00           H  
ATOM   2530  HZ2 LYS   155      17.606  47.823  25.324  1.00  0.00           H  
ATOM   2531  HZ3 LYS   155      18.195  46.282  25.299  1.00  0.00           H  
ATOM   2532  C   LYS   155      21.085  44.025  31.949  1.00  0.00           C  
ATOM   2533  O   LYS   155      20.292  44.020  32.889  1.00  0.00           O  
ATOM   2534  N   ALA   156      22.068  43.112  31.814  1.00  0.00           N  
ATOM   2535  H   ALA   156      22.583  43.181  30.948  1.00  0.00           H  
ATOM   2536  CA  ALA   156      22.350  41.983  32.701  1.00  0.00           C  
ATOM   2537  HA  ALA   156      21.761  42.166  33.600  1.00  0.00           H  
ATOM   2538  CB  ALA   156      21.854  40.683  32.044  1.00  0.00           C  
ATOM   2539  HB1 ALA   156      22.441  40.483  31.147  1.00  0.00           H  
ATOM   2540  HB2 ALA   156      21.967  39.856  32.744  1.00  0.00           H  
ATOM   2541  HB3 ALA   156      20.804  40.790  31.774  1.00  0.00           H  
ATOM   2542  C   ALA   156      23.825  41.902  33.160  1.00  0.00           C  
ATOM   2543  O   ALA   156      24.251  40.838  33.603  1.00  0.00           O  
ATOM   2544  N   PHE   157      24.612  42.987  33.071  1.00  0.00           N  
ATOM   2545  H   PHE   157      24.239  43.806  32.613  1.00  0.00           H  
ATOM   2546  CA  PHE   157      25.964  43.068  33.660  1.00  0.00           C  
ATOM   2547  HA  PHE   157      26.375  42.065  33.774  1.00  0.00           H  
ATOM   2548  CB  PHE   157      26.912  43.891  32.749  1.00  0.00           C  
ATOM   2549  HB2 PHE   157      26.361  44.765  32.400  1.00  0.00           H  
ATOM   2550  HB3 PHE   157      27.750  44.214  33.366  1.00  0.00           H  
ATOM   2551  CG  PHE   157      27.512  43.229  31.508  1.00  0.00           C  
ATOM   2552  CD1 PHE   157      26.869  42.166  30.834  1.00  0.00           C  
ATOM   2553  HD1 PHE   157      25.915  41.792  31.206  1.00  0.00           H  
ATOM   2554  CE1 PHE   157      27.453  41.591  29.690  1.00  0.00           C  
ATOM   2555  HE1 PHE   157      26.954  40.763  29.188  1.00  0.00           H  
ATOM   2556  CZ  PHE   157      28.676  42.081  29.194  1.00  0.00           C  
ATOM   2557  HZ  PHE   157      29.120  41.645  28.299  1.00  0.00           H  
ATOM   2558  CE2 PHE   157      29.325  43.138  29.857  1.00  0.00           C  
ATOM   2559  HE2 PHE   157      30.273  43.520  29.479  1.00  0.00           H  
ATOM   2560  CD2 PHE   157      28.749  43.702  31.013  1.00  0.00           C  
ATOM   2561  HD2 PHE   157      29.258  44.512  31.536  1.00  0.00           H  
ATOM   2562  C   PHE   157      25.864  43.823  35.003  1.00  0.00           C  
ATOM   2563  O   PHE   157      24.822  44.399  35.316  1.00  0.00           O  
ATOM   2564  N   ASP   158      26.957  43.872  35.787  1.00  0.00           N  
ATOM   2565  H   ASP   158      27.757  43.320  35.511  1.00  0.00           H  
ATOM   2566  CA  ASP   158      27.035  44.634  37.044  1.00  0.00           C  
ATOM   2567  HA  ASP   158      26.111  44.516  37.610  1.00  0.00           H  
ATOM   2568  CB  ASP   158      28.222  44.113  37.911  1.00  0.00           C  
ATOM   2569  HB2 ASP   158      28.068  44.674  38.833  1.00  0.00           H  
ATOM   2570  HB3 ASP   158      28.074  43.051  38.104  1.00  0.00           H  
ATOM   2571  CG  ASP   158      29.654  44.347  37.403  1.00  0.00           C  
ATOM   2572  OD1 ASP   158      30.143  43.489  36.639  1.00  0.00           O  
ATOM   2573  OD2 ASP   158      30.288  45.327  37.855  1.00  0.00           O  
ATOM   2574  C   ASP   158      27.189  46.155  36.802  1.00  0.00           C  
ATOM   2575  O   ASP   158      27.029  46.939  37.736  1.00  0.00           O  
ATOM   2576  N   VAL   159      27.514  46.571  35.574  1.00  0.00           N  
ATOM   2577  H   VAL   159      27.593  45.846  34.874  1.00  0.00           H  
ATOM   2578  CA  VAL   159      27.791  47.951  35.177  1.00  0.00           C  
ATOM   2579  HA  VAL   159      26.932  48.487  34.774  1.00  0.00           H  
ATOM   2580  CB  VAL   159      28.906  47.898  34.084  1.00  0.00           C  
ATOM   2581  HB  VAL   159      29.679  47.231  34.464  1.00  0.00           H  
ATOM   2582  CG1 VAL   159      28.448  47.415  32.698  1.00  0.00           C  
ATOM   2583 HG11 VAL   159      27.675  48.082  32.318  1.00  0.00           H  
ATOM   2584 HG12 VAL   159      29.297  47.415  32.015  1.00  0.00           H  
ATOM   2585 HG13 VAL   159      28.048  46.404  32.779  1.00  0.00           H  
ATOM   2586  CG2 VAL   159      30.114  47.042  34.522  1.00  0.00           C  
ATOM   2587 HG21 VAL   159      29.784  46.021  34.717  1.00  0.00           H  
ATOM   2588 HG22 VAL   159      30.861  47.036  33.729  1.00  0.00           H  
ATOM   2589 HG23 VAL   159      30.549  47.463  35.428  1.00  0.00           H  
ATOM   2590  C   VAL   159      26.492  48.622  34.646  1.00  0.00           C  
ATOM   2591  O   VAL   159      25.604  47.907  34.174  1.00  0.00           O  
ATOM   2592  N   PRO   160      26.369  49.972  34.671  1.00  0.00           N  
ATOM   2593  CD  PRO   160      27.337  50.904  35.258  1.00  0.00           C  
ATOM   2594  HD2 PRO   160      28.312  50.706  34.811  1.00  0.00           H  
ATOM   2595  HD3 PRO   160      27.384  50.715  36.330  1.00  0.00           H  
ATOM   2596  CG  PRO   160      26.817  52.307  34.935  1.00  0.00           C  
ATOM   2597  HG2 PRO   160      27.315  52.703  34.050  1.00  0.00           H  
ATOM   2598  HG3 PRO   160      26.987  52.978  35.777  1.00  0.00           H  
ATOM   2599  CB  PRO   160      25.328  52.108  34.691  1.00  0.00           C  
ATOM   2600  HB2 PRO   160      25.002  52.850  33.961  1.00  0.00           H  
ATOM   2601  HB3 PRO   160      24.705  52.179  35.582  1.00  0.00           H  
ATOM   2602  CA  PRO   160      25.221  50.700  34.087  1.00  0.00           C  
ATOM   2603  HA  PRO   160      24.302  50.184  34.366  1.00  0.00           H  
ATOM   2604  C   PRO   160      25.328  50.764  32.554  1.00  0.00           C  
ATOM   2605  O   PRO   160      26.414  50.535  32.021  1.00  0.00           O  
ATOM   2606  N   GLN   161      24.263  51.141  31.814  1.00  0.00           N  
ATOM   2607  H   GLN   161      23.389  51.428  32.232  1.00  0.00           H  
ATOM   2608  CA  GLN   161      24.346  51.076  30.349  1.00  0.00           C  
ATOM   2609  HA  GLN   161      24.830  50.154  30.027  1.00  0.00           H  
ATOM   2610  CB  GLN   161      22.912  51.104  29.784  1.00  0.00           C  
ATOM   2611  HB2 GLN   161      22.392  51.956  30.220  1.00  0.00           H  
ATOM   2612  HB3 GLN   161      22.976  51.232  28.704  1.00  0.00           H  
ATOM   2613  CG  GLN   161      22.135  49.808  30.104  1.00  0.00           C  
ATOM   2614  HG2 GLN   161      22.594  48.984  29.557  1.00  0.00           H  
ATOM   2615  HG3 GLN   161      22.202  49.615  31.175  1.00  0.00           H  
ATOM   2616  CD  GLN   161      20.659  49.891  29.714  1.00  0.00           C  
ATOM   2617  OE1 GLN   161      20.321  50.259  28.590  1.00  0.00           O  
ATOM   2618  NE2 GLN   161      19.768  49.548  30.645  1.00  0.00           N  
ATOM   2619 HE21 GLN   161      18.781  49.587  30.434  1.00  0.00           H  
ATOM   2620 HE22 GLN   161      20.084  49.252  31.558  1.00  0.00           H  
ATOM   2621  C   GLN   161      25.190  52.218  29.738  1.00  0.00           C  
ATOM   2622  O   GLN   161      25.487  52.181  28.543  1.00  0.00           O  
ATOM   2623  N   GLU   162      25.645  53.176  30.567  1.00  0.00           N  
ATOM   2624  H   GLU   162      25.256  53.151  31.499  1.00  0.00           H  
ATOM   2625  CA  GLU   162      26.648  54.199  30.261  1.00  0.00           C  
ATOM   2626  HA  GLU   162      26.413  54.706  29.325  1.00  0.00           H  
ATOM   2627  CB  GLU   162      26.640  55.242  31.403  1.00  0.00           C  
ATOM   2628  HB2 GLU   162      26.583  54.689  32.341  1.00  0.00           H  
ATOM   2629  HB3 GLU   162      27.588  55.777  31.355  1.00  0.00           H  
ATOM   2630  CG  GLU   162      25.479  56.249  31.330  1.00  0.00           C  
ATOM   2631  HG2 GLU   162      24.545  55.700  31.211  1.00  0.00           H  
ATOM   2632  HG3 GLU   162      25.459  56.798  32.271  1.00  0.00           H  
ATOM   2633  CD  GLU   162      25.644  57.232  30.170  1.00  0.00           C  
ATOM   2634  OE1 GLU   162      26.500  58.134  30.306  1.00  0.00           O  
ATOM   2635  OE2 GLU   162      24.922  57.055  29.164  1.00  0.00           O  
ATOM   2636  C   GLU   162      28.066  53.602  30.183  1.00  0.00           C  
ATOM   2637  O   GLU   162      28.932  54.198  29.543  1.00  0.00           O  
ATOM   2638  N   ALA   163      28.297  52.406  30.749  1.00  0.00           N  
ATOM   2639  H   ALA   163      27.554  51.976  31.280  1.00  0.00           H  
ATOM   2640  CA  ALA   163      29.582  51.718  30.673  1.00  0.00           C  
ATOM   2641  HA  ALA   163      30.367  52.419  30.956  1.00  0.00           H  
ATOM   2642  CB  ALA   163      29.600  50.545  31.652  1.00  0.00           C  
ATOM   2643  HB1 ALA   163      28.825  49.829  31.377  1.00  0.00           H  
ATOM   2644  HB2 ALA   163      30.573  50.057  31.618  1.00  0.00           H  
ATOM   2645  HB3 ALA   163      29.413  50.911  32.662  1.00  0.00           H  
ATOM   2646  C   ALA   163      29.894  51.208  29.257  1.00  0.00           C  
ATOM   2647  O   ALA   163      31.062  51.023  28.924  1.00  0.00           O  
ATOM   2648  N   ALA   164      28.882  51.066  28.387  1.00  0.00           N  
ATOM   2649  H   ALA   164      27.947  51.239  28.729  1.00  0.00           H  
ATOM   2650  CA  ALA   164      29.045  50.655  26.994  1.00  0.00           C  
ATOM   2651  HA  ALA   164      29.575  49.704  26.935  1.00  0.00           H  
ATOM   2652  CB  ALA   164      27.663  50.487  26.345  1.00  0.00           C  
ATOM   2653  HB1 ALA   164      27.124  51.433  26.387  1.00  0.00           H  
ATOM   2654  HB2 ALA   164      27.784  50.185  25.304  1.00  0.00           H  
ATOM   2655  HB3 ALA   164      27.100  49.724  26.881  1.00  0.00           H  
ATOM   2656  C   ALA   164      29.863  51.692  26.216  1.00  0.00           C  
ATOM   2657  O   ALA   164      30.766  51.349  25.456  1.00  0.00           O  
ATOM   2658  N   TYR   165      29.611  52.976  26.487  1.00  0.00           N  
ATOM   2659  H   TYR   165      28.859  53.185  27.128  1.00  0.00           H  
ATOM   2660  CA  TYR   165      30.364  54.091  25.914  1.00  0.00           C  
ATOM   2661  HA  TYR   165      30.522  53.938  24.846  1.00  0.00           H  
ATOM   2662  CB  TYR   165      29.559  55.394  26.112  1.00  0.00           C  
ATOM   2663  HB2 TYR   165      29.275  55.427  27.164  1.00  0.00           H  
ATOM   2664  HB3 TYR   165      30.216  56.234  25.887  1.00  0.00           H  
ATOM   2665  CG  TYR   165      28.314  55.480  25.248  1.00  0.00           C  
ATOM   2666  CD1 TYR   165      27.077  55.003  25.732  1.00  0.00           C  
ATOM   2667  HD1 TYR   165      27.009  54.595  26.741  1.00  0.00           H  
ATOM   2668  CE1 TYR   165      25.933  55.053  24.915  1.00  0.00           C  
ATOM   2669  HE1 TYR   165      24.979  54.686  25.293  1.00  0.00           H  
ATOM   2670  CZ  TYR   165      26.019  55.580  23.611  1.00  0.00           C  
ATOM   2671  OH  TYR   165      24.910  55.613  22.816  1.00  0.00           O  
ATOM   2672  HH  TYR   165      24.130  55.253  23.244  1.00  0.00           H  
ATOM   2673  CE2 TYR   165      27.249  56.068  23.128  1.00  0.00           C  
ATOM   2674  HE2 TYR   165      27.316  56.482  22.122  1.00  0.00           H  
ATOM   2675  CD2 TYR   165      28.393  56.021  23.949  1.00  0.00           C  
ATOM   2676  HD2 TYR   165      29.345  56.405  23.579  1.00  0.00           H  
ATOM   2677  C   TYR   165      31.737  54.258  26.592  1.00  0.00           C  
ATOM   2678  O   TYR   165      32.651  54.788  25.963  1.00  0.00           O  
ATOM   2679  N   THR   166      31.899  53.776  27.838  1.00  0.00           N  
ATOM   2680  H   THR   166      31.083  53.375  28.280  1.00  0.00           H  
ATOM   2681  CA  THR   166      33.152  53.815  28.597  1.00  0.00           C  
ATOM   2682  HA  THR   166      33.614  54.793  28.465  1.00  0.00           H  
ATOM   2683  CB  THR   166      32.842  53.613  30.099  1.00  0.00           C  
ATOM   2684  HB  THR   166      32.396  52.623  30.197  1.00  0.00           H  
ATOM   2685  CG2 THR   166      34.058  53.721  31.031  1.00  0.00           C  
ATOM   2686 HG21 THR   166      34.504  54.711  30.934  1.00  0.00           H  
ATOM   2687 HG22 THR   166      33.741  53.565  32.062  1.00  0.00           H  
ATOM   2688 HG23 THR   166      34.793  52.964  30.759  1.00  0.00           H  
ATOM   2689  OG1 THR   166      31.950  54.628  30.512  1.00  0.00           O  
ATOM   2690  HG1 THR   166      31.748  54.516  31.444  1.00  0.00           H  
ATOM   2691  C   THR   166      34.123  52.720  28.107  1.00  0.00           C  
ATOM   2692  O   THR   166      35.332  52.925  28.174  1.00  0.00           O  
ATOM   2693  N   PHE   167      33.627  51.610  27.541  1.00  0.00           N  
ATOM   2694  H   PHE   167      32.628  51.466  27.584  1.00  0.00           H  
ATOM   2695  CA  PHE   167      34.450  50.586  26.893  1.00  0.00           C  
ATOM   2696  HA  PHE   167      35.263  50.287  27.554  1.00  0.00           H  
ATOM   2697  CB  PHE   167      33.591  49.341  26.571  1.00  0.00           C  
ATOM   2698  HB2 PHE   167      32.604  49.666  26.243  1.00  0.00           H  
ATOM   2699  HB3 PHE   167      34.081  48.797  25.763  1.00  0.00           H  
ATOM   2700  CG  PHE   167      33.368  48.337  27.700  1.00  0.00           C  
ATOM   2701  CD1 PHE   167      33.186  48.745  29.042  1.00  0.00           C  
ATOM   2702  HD1 PHE   167      33.239  49.805  29.290  1.00  0.00           H  
ATOM   2703  CE1 PHE   167      32.939  47.797  30.052  1.00  0.00           C  
ATOM   2704  HE1 PHE   167      32.786  48.126  31.080  1.00  0.00           H  
ATOM   2705  CZ  PHE   167      32.890  46.427  29.737  1.00  0.00           C  
ATOM   2706  HZ  PHE   167      32.699  45.692  30.518  1.00  0.00           H  
ATOM   2707  CE2 PHE   167      33.089  46.006  28.408  1.00  0.00           C  
ATOM   2708  HE2 PHE   167      33.060  44.945  28.162  1.00  0.00           H  
ATOM   2709  CD2 PHE   167      33.326  46.957  27.397  1.00  0.00           C  
ATOM   2710  HD2 PHE   167      33.479  46.631  26.368  1.00  0.00           H  
ATOM   2711  C   PHE   167      35.071  51.148  25.597  1.00  0.00           C  
ATOM   2712  O   PHE   167      36.261  50.965  25.351  1.00  0.00           O  
ATOM   2713  N   PHE   168      34.292  51.913  24.816  1.00  0.00           N  
ATOM   2714  H   PHE   168      33.316  51.981  25.068  1.00  0.00           H  
ATOM   2715  CA  PHE   168      34.747  52.607  23.608  1.00  0.00           C  
ATOM   2716  HA  PHE   168      35.311  51.930  22.967  1.00  0.00           H  
ATOM   2717  CB  PHE   168      33.515  53.118  22.826  1.00  0.00           C  
ATOM   2718  HB2 PHE   168      32.715  53.357  23.527  1.00  0.00           H  
ATOM   2719  HB3 PHE   168      33.768  54.006  22.247  1.00  0.00           H  
ATOM   2720  CG  PHE   168      32.944  52.106  21.845  1.00  0.00           C  
ATOM   2721  CD1 PHE   168      32.139  51.037  22.293  1.00  0.00           C  
ATOM   2722  HD1 PHE   168      31.916  50.940  23.355  1.00  0.00           H  
ATOM   2723  CE1 PHE   168      31.624  50.099  21.376  1.00  0.00           C  
ATOM   2724  HE1 PHE   168      31.000  49.277  21.727  1.00  0.00           H  
ATOM   2725  CZ  PHE   168      31.915  50.224  20.005  1.00  0.00           C  
ATOM   2726  HZ  PHE   168      31.516  49.503  19.292  1.00  0.00           H  
ATOM   2727  CE2 PHE   168      32.724  51.284  19.555  1.00  0.00           C  
ATOM   2728  HE2 PHE   168      32.956  51.377  18.493  1.00  0.00           H  
ATOM   2729  CD2 PHE   168      33.234  52.223  20.470  1.00  0.00           C  
ATOM   2730  HD2 PHE   168      33.856  53.045  20.117  1.00  0.00           H  
ATOM   2731  C   PHE   168      35.695  53.782  23.919  1.00  0.00           C  
ATOM   2732  O   PHE   168      36.588  54.054  23.119  1.00  0.00           O  
ATOM   2733  N   GLU   169      35.539  54.441  25.081  1.00  0.00           N  
ATOM   2734  H   GLU   169      34.761  54.155  25.658  1.00  0.00           H  
ATOM   2735  CA  GLU   169      36.385  55.540  25.550  1.00  0.00           C  
ATOM   2736  HA  GLU   169      36.541  56.277  24.762  1.00  0.00           H  
ATOM   2737  CB  GLU   169      35.666  56.227  26.732  1.00  0.00           C  
ATOM   2738  HB2 GLU   169      34.708  56.571  26.344  1.00  0.00           H  
ATOM   2739  HB3 GLU   169      35.498  55.448  27.476  1.00  0.00           H  
ATOM   2740  CG  GLU   169      36.410  57.409  27.387  1.00  0.00           C  
ATOM   2741  HG2 GLU   169      37.424  57.083  27.616  1.00  0.00           H  
ATOM   2742  HG3 GLU   169      36.447  58.247  26.690  1.00  0.00           H  
ATOM   2743  CD  GLU   169      35.714  57.848  28.674  1.00  0.00           C  
ATOM   2744  OE1 GLU   169      36.254  57.518  29.753  1.00  0.00           O  
ATOM   2745  OE2 GLU   169      34.646  58.490  28.556  1.00  0.00           O  
ATOM   2746  C   GLU   169      37.771  55.035  25.990  1.00  0.00           C  
ATOM   2747  O   GLU   169      38.782  55.629  25.619  1.00  0.00           O  
ATOM   2748  N   LYS   170      37.810  53.930  26.756  1.00  0.00           N  
ATOM   2749  H   LYS   170      36.917  53.538  27.018  1.00  0.00           H  
ATOM   2750  CA  LYS   170      39.026  53.285  27.260  1.00  0.00           C  
ATOM   2751  HA  LYS   170      39.687  54.022  27.717  1.00  0.00           H  
ATOM   2752  CB  LYS   170      38.637  52.237  28.332  1.00  0.00           C  
ATOM   2753  HB2 LYS   170      37.617  51.922  28.109  1.00  0.00           H  
ATOM   2754  HB3 LYS   170      39.313  51.391  28.205  1.00  0.00           H  
ATOM   2755  CG  LYS   170      38.711  52.739  29.785  1.00  0.00           C  
ATOM   2756  HG2 LYS   170      38.414  51.899  30.413  1.00  0.00           H  
ATOM   2757  HG3 LYS   170      39.758  52.978  29.971  1.00  0.00           H  
ATOM   2758  CD  LYS   170      37.839  53.963  30.120  1.00  0.00           C  
ATOM   2759  HD2 LYS   170      38.039  54.726  29.368  1.00  0.00           H  
ATOM   2760  HD3 LYS   170      36.796  53.652  30.053  1.00  0.00           H  
ATOM   2761  CE  LYS   170      38.114  54.537  31.517  1.00  0.00           C  
ATOM   2762  HE2 LYS   170      37.254  55.137  31.816  1.00  0.00           H  
ATOM   2763  HE3 LYS   170      38.235  53.705  32.211  1.00  0.00           H  
ATOM   2764  NZ  LYS   170      39.326  55.373  31.536  1.00  0.00           N  
ATOM   2765  HZ1 LYS   170      39.214  56.144  30.893  1.00  0.00           H  
ATOM   2766  HZ2 LYS   170      39.473  55.731  32.469  1.00  0.00           H  
ATOM   2767  HZ3 LYS   170      40.123  54.817  31.260  1.00  0.00           H  
ATOM   2768  C   LYS   170      39.826  52.608  26.134  1.00  0.00           C  
ATOM   2769  O   LYS   170      41.055  52.663  26.154  1.00  0.00           O  
ATOM   2770  N   ALA   171      39.136  52.016  25.142  1.00  0.00           N  
ATOM   2771  H   ALA   171      38.130  52.015  25.227  1.00  0.00           H  
ATOM   2772  CA  ALA   171      39.734  51.387  23.962  1.00  0.00           C  
ATOM   2773  HA  ALA   171      40.605  50.800  24.250  1.00  0.00           H  
ATOM   2774  CB  ALA   171      38.691  50.446  23.339  1.00  0.00           C  
ATOM   2775  HB1 ALA   171      37.816  51.021  23.037  1.00  0.00           H  
ATOM   2776  HB2 ALA   171      39.121  49.954  22.466  1.00  0.00           H  
ATOM   2777  HB3 ALA   171      38.396  49.694  24.070  1.00  0.00           H  
ATOM   2778  C   ALA   171      40.164  52.405  22.886  1.00  0.00           C  
ATOM   2779  O   ALA   171      40.865  52.019  21.951  1.00  0.00           O  
ATOM   2780  N   ASP   172      39.753  53.683  23.007  1.00  0.00           N  
ATOM   2781  H   ASP   172      38.969  53.799  23.633  1.00  0.00           H  
ATOM   2782  CA  ASP   172      40.156  54.823  22.177  1.00  0.00           C  
ATOM   2783  HA  ASP   172      39.625  55.717  22.505  1.00  0.00           H  
ATOM   2784  CB  ASP   172      41.686  55.085  22.288  1.00  0.00           C  
ATOM   2785  HB2 ASP   172      41.950  55.016  23.344  1.00  0.00           H  
ATOM   2786  HB3 ASP   172      42.155  54.267  21.742  1.00  0.00           H  
ATOM   2787  CG  ASP   172      42.179  56.425  21.726  1.00  0.00           C  
ATOM   2788  OD1 ASP   172      41.374  57.382  21.685  1.00  0.00           O  
ATOM   2789  OD2 ASP   172      43.376  56.474  21.366  1.00  0.00           O  
ATOM   2790  C   ASP   172      39.580  54.729  20.747  1.00  0.00           C  
ATOM   2791  O   ASP   172      40.294  54.905  19.760  1.00  0.00           O  
ATOM   2792  N   THR   173      38.290  54.370  20.653  1.00  0.00           N  
ATOM   2793  H   THR   173      37.801  54.275  21.531  1.00  0.00           H  
ATOM   2794  CA  THR   173      37.577  54.034  19.422  1.00  0.00           C  
ATOM   2795  HA  THR   173      38.189  54.299  18.561  1.00  0.00           H  
ATOM   2796  CB  THR   173      37.322  52.503  19.398  1.00  0.00           C  
ATOM   2797  HB  THR   173      36.848  52.247  20.345  1.00  0.00           H  
ATOM   2798  CG2 THR   173      36.440  52.016  18.234  1.00  0.00           C  
ATOM   2799 HG21 THR   173      36.914  52.271  17.286  1.00  0.00           H  
ATOM   2800 HG22 THR   173      36.317  50.935  18.298  1.00  0.00           H  
ATOM   2801 HG23 THR   173      35.463  52.496  18.292  1.00  0.00           H  
ATOM   2802  OG1 THR   173      38.563  51.838  19.257  1.00  0.00           O  
ATOM   2803  HG1 THR   173      38.417  50.890  19.240  1.00  0.00           H  
ATOM   2804  C   THR   173      36.292  54.868  19.351  1.00  0.00           C  
ATOM   2805  O   THR   173      35.586  55.015  20.350  1.00  0.00           O  
ATOM   2806  N   ASP   174      35.977  55.388  18.152  1.00  0.00           N  
ATOM   2807  H   ASP   174      36.646  55.257  17.407  1.00  0.00           H  
ATOM   2808  CA  ASP   174      34.761  56.144  17.866  1.00  0.00           C  
ATOM   2809  HA  ASP   174      34.544  56.843  18.674  1.00  0.00           H  
ATOM   2810  CB  ASP   174      34.969  56.947  16.558  1.00  0.00           C  
ATOM   2811  HB2 ASP   174      35.950  57.420  16.597  1.00  0.00           H  
ATOM   2812  HB3 ASP   174      34.946  56.226  15.741  1.00  0.00           H  
ATOM   2813  CG  ASP   174      33.894  58.017  16.326  1.00  0.00           C  
ATOM   2814  OD1 ASP   174      32.825  57.657  15.788  1.00  0.00           O  
ATOM   2815  OD2 ASP   174      34.151  59.178  16.712  1.00  0.00           O  
ATOM   2816  C   ASP   174      33.556  55.192  17.727  1.00  0.00           C  
ATOM   2817  O   ASP   174      33.675  54.091  17.188  1.00  0.00           O  
ATOM   2818  N   LYS   175      32.394  55.661  18.200  1.00  0.00           N  
ATOM   2819  H   LYS   175      32.484  56.546  18.680  1.00  0.00           H  
ATOM   2820  CA  LYS   175      31.077  55.019  18.171  1.00  0.00           C  
ATOM   2821  HA  LYS   175      31.099  54.052  18.674  1.00  0.00           H  
ATOM   2822  CB  LYS   175      30.088  55.942  18.917  1.00  0.00           C  
ATOM   2823  HB2 LYS   175      29.125  55.431  18.930  1.00  0.00           H  
ATOM   2824  HB3 LYS   175      30.457  56.045  19.938  1.00  0.00           H  
ATOM   2825  CG  LYS   175      29.919  57.341  18.287  1.00  0.00           C  
ATOM   2826  HG2 LYS   175      30.913  57.773  18.170  1.00  0.00           H  
ATOM   2827  HG3 LYS   175      29.464  57.209  17.305  1.00  0.00           H  
ATOM   2828  CD  LYS   175      29.050  58.281  19.131  1.00  0.00           C  
ATOM   2829  HD2 LYS   175      28.056  57.842  19.219  1.00  0.00           H  
ATOM   2830  HD3 LYS   175      29.498  58.366  20.121  1.00  0.00           H  
ATOM   2831  CE  LYS   175      28.939  59.675  18.499  1.00  0.00           C  
ATOM   2832  HE2 LYS   175      29.943  60.085  18.388  1.00  0.00           H  
ATOM   2833  HE3 LYS   175      28.479  59.573  17.516  1.00  0.00           H  
ATOM   2834  NZ  LYS   175      28.128  60.581  19.329  1.00  0.00           N  
ATOM   2835  HZ1 LYS   175      28.555  60.675  20.240  1.00  0.00           H  
ATOM   2836  HZ2 LYS   175      28.076  61.487  18.886  1.00  0.00           H  
ATOM   2837  HZ3 LYS   175      27.198  60.201  19.431  1.00  0.00           H  
ATOM   2838  C   LYS   175      30.535  54.666  16.768  1.00  0.00           C  
ATOM   2839  O   LYS   175      29.625  53.844  16.671  1.00  0.00           O  
ATOM   2840  N   SER   176      31.084  55.266  15.696  1.00  0.00           N  
ATOM   2841  H   SER   176      31.826  55.926  15.882  1.00  0.00           H  
ATOM   2842  CA  SER   176      30.705  55.022  14.299  1.00  0.00           C  
ATOM   2843  HA  SER   176      29.621  54.972  14.199  1.00  0.00           H  
ATOM   2844  CB  SER   176      31.227  56.184  13.430  1.00  0.00           C  
ATOM   2845  HB2 SER   176      32.306  56.263  13.558  1.00  0.00           H  
ATOM   2846  HB3 SER   176      31.001  55.971  12.385  1.00  0.00           H  
ATOM   2847  OG  SER   176      30.617  57.402  13.805  1.00  0.00           O  
ATOM   2848  HG  SER   176      30.954  58.112  13.253  1.00  0.00           H  
ATOM   2849  C   SER   176      31.316  53.716  13.749  1.00  0.00           C  
ATOM   2850  O   SER   176      30.837  53.202  12.739  1.00  0.00           O  
ATOM   2851  N   GLY   177      32.341  53.171  14.427  1.00  0.00           N  
ATOM   2852  H   GLY   177      32.755  53.755  15.140  1.00  0.00           H  
ATOM   2853  CA  GLY   177      32.890  51.835  14.221  1.00  0.00           C  
ATOM   2854  HA2 GLY   177      32.577  51.463  13.246  1.00  0.00           H  
ATOM   2855  HA3 GLY   177      33.978  51.884  14.259  1.00  0.00           H  
ATOM   2856  C   GLY   177      32.396  50.871  15.305  1.00  0.00           C  
ATOM   2857  O   GLY   177      31.816  51.294  16.306  1.00  0.00           O  
ATOM   2858  N   LYS   178      32.646  49.570  15.104  1.00  0.00           N  
ATOM   2859  H   LYS   178      33.065  49.318  14.221  1.00  0.00           H  
ATOM   2860  CA  LYS   178      32.363  48.505  16.066  1.00  0.00           C  
ATOM   2861  HA  LYS   178      31.769  48.891  16.895  1.00  0.00           H  
ATOM   2862  CB  LYS   178      31.564  47.382  15.367  1.00  0.00           C  
ATOM   2863  HB2 LYS   178      32.147  47.062  14.503  1.00  0.00           H  
ATOM   2864  HB3 LYS   178      31.483  46.557  16.075  1.00  0.00           H  
ATOM   2865  CG  LYS   178      30.155  47.806  14.908  1.00  0.00           C  
ATOM   2866  HG2 LYS   178      29.641  48.192  15.788  1.00  0.00           H  
ATOM   2867  HG3 LYS   178      30.289  48.609  14.184  1.00  0.00           H  
ATOM   2868  CD  LYS   178      29.315  46.678  14.275  1.00  0.00           C  
ATOM   2869  HD2 LYS   178      28.401  47.134  13.893  1.00  0.00           H  
ATOM   2870  HD3 LYS   178      29.893  46.274  13.444  1.00  0.00           H  
ATOM   2871  CE  LYS   178      28.952  45.542  15.248  1.00  0.00           C  
ATOM   2872  HE2 LYS   178      29.856  44.964  15.439  1.00  0.00           H  
ATOM   2873  HE3 LYS   178      28.607  45.994  16.178  1.00  0.00           H  
ATOM   2874  NZ  LYS   178      27.906  44.655  14.716  1.00  0.00           N  
ATOM   2875  HZ1 LYS   178      28.225  44.236  13.855  1.00  0.00           H  
ATOM   2876  HZ2 LYS   178      27.705  43.930  15.390  1.00  0.00           H  
ATOM   2877  HZ3 LYS   178      27.068  45.191  14.540  1.00  0.00           H  
ATOM   2878  C   LYS   178      33.702  47.951  16.582  1.00  0.00           C  
ATOM   2879  O   LYS   178      34.603  47.678  15.787  1.00  0.00           O  
ATOM   2880  N   LEU   179      33.821  47.763  17.909  1.00  0.00           N  
ATOM   2881  H   LEU   179      33.028  48.024  18.477  1.00  0.00           H  
ATOM   2882  CA  LEU   179      34.985  47.170  18.572  1.00  0.00           C  
ATOM   2883  HA  LEU   179      35.900  47.632  18.201  1.00  0.00           H  
ATOM   2884  CB  LEU   179      34.902  47.397  20.102  1.00  0.00           C  
ATOM   2885  HB2 LEU   179      33.842  47.309  20.341  1.00  0.00           H  
ATOM   2886  HB3 LEU   179      35.450  46.586  20.580  1.00  0.00           H  
ATOM   2887  CG  LEU   179      35.433  48.748  20.616  1.00  0.00           C  
ATOM   2888  HG  LEU   179      34.956  49.559  20.066  1.00  0.00           H  
ATOM   2889  CD1 LEU   179      35.114  48.888  22.112  1.00  0.00           C  
ATOM   2890 HD11 LEU   179      35.591  48.077  22.663  1.00  0.00           H  
ATOM   2891 HD12 LEU   179      35.491  49.844  22.476  1.00  0.00           H  
ATOM   2892 HD13 LEU   179      34.036  48.842  22.261  1.00  0.00           H  
ATOM   2893  CD2 LEU   179      36.948  48.898  20.404  1.00  0.00           C  
ATOM   2894 HD21 LEU   179      37.175  48.830  19.340  1.00  0.00           H  
ATOM   2895 HD22 LEU   179      37.274  49.867  20.783  1.00  0.00           H  
ATOM   2896 HD23 LEU   179      37.471  48.105  20.939  1.00  0.00           H  
ATOM   2897  C   LEU   179      34.997  45.656  18.341  1.00  0.00           C  
ATOM   2898  O   LEU   179      34.074  44.958  18.758  1.00  0.00           O  
ATOM   2899  N   GLU   180      36.067  45.163  17.701  1.00  0.00           N  
ATOM   2900  H   GLU   180      36.746  45.842  17.388  1.00  0.00           H  
ATOM   2901  CA  GLU   180      36.325  43.750  17.432  1.00  0.00           C  
ATOM   2902  HA  GLU   180      35.415  43.242  17.109  1.00  0.00           H  
ATOM   2903  CB  GLU   180      37.367  43.659  16.300  1.00  0.00           C  
ATOM   2904  HB2 GLU   180      38.244  44.231  16.604  1.00  0.00           H  
ATOM   2905  HB3 GLU   180      37.642  42.612  16.178  1.00  0.00           H  
ATOM   2906  CG  GLU   180      36.833  44.210  14.962  1.00  0.00           C  
ATOM   2907  HG2 GLU   180      35.969  43.612  14.671  1.00  0.00           H  
ATOM   2908  HG3 GLU   180      36.522  45.242  15.121  1.00  0.00           H  
ATOM   2909  CD  GLU   180      37.882  44.159  13.855  1.00  0.00           C  
ATOM   2910  OE1 GLU   180      38.199  43.031  13.419  1.00  0.00           O  
ATOM   2911  OE2 GLU   180      38.351  45.250  13.462  1.00  0.00           O  
ATOM   2912  C   GLU   180      36.872  43.059  18.690  1.00  0.00           C  
ATOM   2913  O   GLU   180      37.418  43.718  19.575  1.00  0.00           O  
ATOM   2914  N   ARG   181      36.714  41.723  18.767  1.00  0.00           N  
ATOM   2915  H   ARG   181      36.183  41.306  18.016  1.00  0.00           H  
ATOM   2916  CA  ARG   181      37.107  40.872  19.899  1.00  0.00           C  
ATOM   2917  HA  ARG   181      36.602  41.198  20.808  1.00  0.00           H  
ATOM   2918  CB  ARG   181      36.709  39.408  19.611  1.00  0.00           C  
ATOM   2919  HB2 ARG   181      35.641  39.408  19.389  1.00  0.00           H  
ATOM   2920  HB3 ARG   181      37.263  39.097  18.725  1.00  0.00           H  
ATOM   2921  CG  ARG   181      36.994  38.426  20.768  1.00  0.00           C  
ATOM   2922  HG2 ARG   181      38.076  38.315  20.844  1.00  0.00           H  
ATOM   2923  HG3 ARG   181      36.612  38.878  21.683  1.00  0.00           H  
ATOM   2924  CD  ARG   181      36.352  37.049  20.572  1.00  0.00           C  
ATOM   2925  HD2 ARG   181      36.457  36.471  21.491  1.00  0.00           H  
ATOM   2926  HD3 ARG   181      35.294  37.177  20.343  1.00  0.00           H  
ATOM   2927  NE  ARG   181      36.985  36.305  19.475  1.00  0.00           N  
ATOM   2928  HE  ARG   181      37.972  36.473  19.343  1.00  0.00           H  
ATOM   2929  CZ  ARG   181      36.366  35.439  18.654  1.00  0.00           C  
ATOM   2930  NH1 ARG   181      35.067  35.149  18.789  1.00  0.00           N  
ATOM   2931 HH11 ARG   181      34.529  35.587  19.523  1.00  0.00           H  
ATOM   2932 HH12 ARG   181      34.631  34.494  18.156  1.00  0.00           H  
ATOM   2933  NH2 ARG   181      37.063  34.850  17.674  1.00  0.00           N  
ATOM   2934 HH21 ARG   181      38.044  35.060  17.559  1.00  0.00           H  
ATOM   2935 HH22 ARG   181      36.604  34.199  17.054  1.00  0.00           H  
ATOM   2936  C   ARG   181      38.581  41.001  20.327  1.00  0.00           C  
ATOM   2937  O   ARG   181      38.876  40.881  21.513  1.00  0.00           O  
ATOM   2938  N   THR   182      39.490  41.296  19.383  1.00  0.00           N  
ATOM   2939  H   THR   182      39.158  41.258  18.430  1.00  0.00           H  
ATOM   2940  CA  THR   182      40.911  41.568  19.614  1.00  0.00           C  
ATOM   2941  HA  THR   182      41.418  40.784  20.176  1.00  0.00           H  
ATOM   2942  CB  THR   182      41.620  41.733  18.245  1.00  0.00           C  
ATOM   2943  HB  THR   182      42.658  41.999  18.443  1.00  0.00           H  
ATOM   2944  CG2 THR   182      41.573  40.465  17.377  1.00  0.00           C  
ATOM   2945 HG21 THR   182      40.535  40.198  17.179  1.00  0.00           H  
ATOM   2946 HG22 THR   182      42.087  40.650  16.434  1.00  0.00           H  
ATOM   2947 HG23 THR   182      42.064  39.646  17.903  1.00  0.00           H  
ATOM   2948  OG1 THR   182      41.078  42.818  17.513  1.00  0.00           O  
ATOM   2949  HG1 THR   182      41.534  42.896  16.672  1.00  0.00           H  
ATOM   2950  C   THR   182      41.156  42.789  20.528  1.00  0.00           C  
ATOM   2951  O   THR   182      42.072  42.752  21.350  1.00  0.00           O  
ATOM   2952  N   GLU   183      40.317  43.833  20.419  1.00  0.00           N  
ATOM   2953  H   GLU   183      39.587  43.758  19.725  1.00  0.00           H  
ATOM   2954  CA  GLU   183      40.375  45.044  21.235  1.00  0.00           C  
ATOM   2955  HA  GLU   183      41.407  45.276  21.500  1.00  0.00           H  
ATOM   2956  CB  GLU   183      39.795  46.228  20.426  1.00  0.00           C  
ATOM   2957  HB2 GLU   183      38.854  45.890  19.992  1.00  0.00           H  
ATOM   2958  HB3 GLU   183      39.600  47.035  21.132  1.00  0.00           H  
ATOM   2959  CG  GLU   183      40.723  46.739  19.304  1.00  0.00           C  
ATOM   2960  HG2 GLU   183      40.928  45.889  18.653  1.00  0.00           H  
ATOM   2961  HG3 GLU   183      40.170  47.496  18.749  1.00  0.00           H  
ATOM   2962  CD  GLU   183      42.048  47.335  19.800  1.00  0.00           C  
ATOM   2963  OE1 GLU   183      43.011  47.297  19.005  1.00  0.00           O  
ATOM   2964  OE2 GLU   183      42.086  47.813  20.958  1.00  0.00           O  
ATOM   2965  C   GLU   183      39.551  44.914  22.526  1.00  0.00           C  
ATOM   2966  O   GLU   183      39.852  45.626  23.479  1.00  0.00           O  
ATOM   2967  N   LEU   184      38.536  44.039  22.576  1.00  0.00           N  
ATOM   2968  H   LEU   184      38.316  43.512  21.742  1.00  0.00           H  
ATOM   2969  CA  LEU   184      37.721  43.817  23.775  1.00  0.00           C  
ATOM   2970  HA  LEU   184      37.477  44.771  24.242  1.00  0.00           H  
ATOM   2971  CB  LEU   184      36.404  43.102  23.395  1.00  0.00           C  
ATOM   2972  HB2 LEU   184      36.730  42.215  22.851  1.00  0.00           H  
ATOM   2973  HB3 LEU   184      35.884  42.798  24.304  1.00  0.00           H  
ATOM   2974  CG  LEU   184      35.447  43.931  22.505  1.00  0.00           C  
ATOM   2975  HG  LEU   184      36.016  44.351  21.676  1.00  0.00           H  
ATOM   2976  CD1 LEU   184      34.311  43.055  21.956  1.00  0.00           C  
ATOM   2977 HD11 LEU   184      33.742  42.635  22.786  1.00  0.00           H  
ATOM   2978 HD12 LEU   184      33.653  43.661  21.334  1.00  0.00           H  
ATOM   2979 HD13 LEU   184      34.732  42.246  21.359  1.00  0.00           H  
ATOM   2980  CD2 LEU   184      34.859  45.143  23.250  1.00  0.00           C  
ATOM   2981 HD21 LEU   184      35.667  45.797  23.577  1.00  0.00           H  
ATOM   2982 HD22 LEU   184      34.194  45.692  22.584  1.00  0.00           H  
ATOM   2983 HD23 LEU   184      34.297  44.798  24.119  1.00  0.00           H  
ATOM   2984  C   LEU   184      38.497  42.957  24.791  1.00  0.00           C  
ATOM   2985  O   LEU   184      38.501  43.251  25.987  1.00  0.00           O  
ATOM   2986  N   VAL   185      39.224  41.938  24.310  1.00  0.00           N  
ATOM   2987  H   VAL   185      39.095  41.700  23.336  1.00  0.00           H  
ATOM   2988  CA  VAL   185      40.105  41.095  25.118  1.00  0.00           C  
ATOM   2989  HA  VAL   185      39.664  40.760  26.057  1.00  0.00           H  
ATOM   2990  CB  VAL   185      40.492  39.843  24.277  1.00  0.00           C  
ATOM   2991  HB  VAL   185      40.817  40.203  23.300  1.00  0.00           H  
ATOM   2992  CG1 VAL   185      41.605  38.978  24.900  1.00  0.00           C  
ATOM   2993 HG11 VAL   185      41.281  38.617  25.876  1.00  0.00           H  
ATOM   2994 HG12 VAL   185      41.812  38.128  24.250  1.00  0.00           H  
ATOM   2995 HG13 VAL   185      42.509  39.576  25.016  1.00  0.00           H  
ATOM   2996  CG2 VAL   185      39.263  38.951  23.996  1.00  0.00           C  
ATOM   2997 HG21 VAL   185      38.518  39.523  23.442  1.00  0.00           H  
ATOM   2998 HG22 VAL   185      39.568  38.087  23.406  1.00  0.00           H  
ATOM   2999 HG23 VAL   185      38.835  38.614  24.939  1.00  0.00           H  
ATOM   3000  C   VAL   185      41.332  41.891  25.620  1.00  0.00           C  
ATOM   3001  O   VAL   185      41.771  41.696  26.755  1.00  0.00           O  
ATOM   3002  N   HIE   186      41.849  42.827  24.811  1.00  0.00           N  
ATOM   3003  H   HIE   186      41.503  42.864  23.862  1.00  0.00           H  
ATOM   3004  CA  HIE   186      42.907  43.759  25.200  1.00  0.00           C  
ATOM   3005  HA  HIE   186      43.744  43.219  25.643  1.00  0.00           H  
ATOM   3006  CB  HIE   186      43.410  44.509  23.950  1.00  0.00           C  
ATOM   3007  HB2 HIE   186      43.800  43.772  23.249  1.00  0.00           H  
ATOM   3008  HB3 HIE   186      42.601  45.067  23.478  1.00  0.00           H  
ATOM   3009  CG  HIE   186      44.525  45.497  24.204  1.00  0.00           C  
ATOM   3010  ND1 HIE   186      44.339  46.868  24.153  1.00  0.00           N  
ATOM   3011  CE1 HIE   186      45.513  47.435  24.446  1.00  0.00           C  
ATOM   3012  HE1 HIE   186      45.528  48.525  24.436  1.00  0.00           H  
ATOM   3013  NE2 HIE   186      46.472  46.552  24.704  1.00  0.00           N  
ATOM   3014  HE2 HIE   186      47.441  46.684  24.957  1.00  0.00           H  
ATOM   3015  CD2 HIE   186      45.846  45.314  24.548  1.00  0.00           C  
ATOM   3016  HD2 HIE   186      46.411  44.394  24.699  1.00  0.00           H  
ATOM   3017  C   HIE   186      42.402  44.750  26.262  1.00  0.00           C  
ATOM   3018  O   HIE   186      43.068  44.921  27.277  1.00  0.00           O  
ATOM   3019  N   LEU   187      41.214  45.348  26.068  1.00  0.00           N  
ATOM   3020  H   LEU   187      40.819  45.229  25.146  1.00  0.00           H  
ATOM   3021  CA  LEU   187      40.530  46.242  27.008  1.00  0.00           C  
ATOM   3022  HA  LEU   187      41.127  47.135  27.195  1.00  0.00           H  
ATOM   3023  CB  LEU   187      39.177  46.674  26.384  1.00  0.00           C  
ATOM   3024  HB2 LEU   187      39.493  47.356  25.595  1.00  0.00           H  
ATOM   3025  HB3 LEU   187      38.726  45.787  25.938  1.00  0.00           H  
ATOM   3026  CG  LEU   187      38.142  47.379  27.290  1.00  0.00           C  
ATOM   3027  HG  LEU   187      37.932  46.719  28.132  1.00  0.00           H  
ATOM   3028  CD1 LEU   187      38.634  48.734  27.812  1.00  0.00           C  
ATOM   3029 HD11 LEU   187      38.844  49.394  26.971  1.00  0.00           H  
ATOM   3030 HD12 LEU   187      37.866  49.182  28.442  1.00  0.00           H  
ATOM   3031 HD13 LEU   187      39.544  48.590  28.396  1.00  0.00           H  
ATOM   3032  CD2 LEU   187      36.816  47.551  26.537  1.00  0.00           C  
ATOM   3033 HD21 LEU   187      36.432  46.573  26.248  1.00  0.00           H  
ATOM   3034 HD22 LEU   187      36.093  48.049  27.183  1.00  0.00           H  
ATOM   3035 HD23 LEU   187      36.981  48.154  25.644  1.00  0.00           H  
ATOM   3036  C   LEU   187      40.392  45.634  28.415  1.00  0.00           C  
ATOM   3037  O   LEU   187      40.791  46.257  29.401  1.00  0.00           O  
ATOM   3038  N   PHE   188      39.869  44.403  28.499  1.00  0.00           N  
ATOM   3039  H   PHE   188      39.560  43.957  27.647  1.00  0.00           H  
ATOM   3040  CA  PHE   188      39.670  43.695  29.762  1.00  0.00           C  
ATOM   3041  HA  PHE   188      39.155  44.338  30.477  1.00  0.00           H  
ATOM   3042  CB  PHE   188      38.811  42.437  29.522  1.00  0.00           C  
ATOM   3043  HB2 PHE   188      37.936  42.726  28.939  1.00  0.00           H  
ATOM   3044  HB3 PHE   188      39.368  41.669  28.985  1.00  0.00           H  
ATOM   3045  CG  PHE   188      38.289  41.785  30.796  1.00  0.00           C  
ATOM   3046  CD1 PHE   188      37.073  42.219  31.357  1.00  0.00           C  
ATOM   3047  HD1 PHE   188      36.477  42.977  30.848  1.00  0.00           H  
ATOM   3048  CE1 PHE   188      36.626  41.674  32.574  1.00  0.00           C  
ATOM   3049  HE1 PHE   188      35.704  42.048  33.020  1.00  0.00           H  
ATOM   3050  CZ  PHE   188      37.356  40.656  33.215  1.00  0.00           C  
ATOM   3051  HZ  PHE   188      36.993  40.218  34.145  1.00  0.00           H  
ATOM   3052  CE2 PHE   188      38.560  40.205  32.649  1.00  0.00           C  
ATOM   3053  HE2 PHE   188      39.131  39.414  33.135  1.00  0.00           H  
ATOM   3054  CD2 PHE   188      39.030  40.778  31.451  1.00  0.00           C  
ATOM   3055  HD2 PHE   188      39.974  40.444  31.020  1.00  0.00           H  
ATOM   3056  C   PHE   188      41.014  43.316  30.413  1.00  0.00           C  
ATOM   3057  O   PHE   188      41.189  43.532  31.613  1.00  0.00           O  
ATOM   3058  N   ARG   189      41.990  42.812  29.634  1.00  0.00           N  
ATOM   3059  H   ARG   189      41.780  42.607  28.667  1.00  0.00           H  
ATOM   3060  CA  ARG   189      43.320  42.457  30.147  1.00  0.00           C  
ATOM   3061  HA  ARG   189      43.218  41.799  31.010  1.00  0.00           H  
ATOM   3062  CB  ARG   189      44.144  41.724  29.060  1.00  0.00           C  
ATOM   3063  HB2 ARG   189      43.593  40.825  28.785  1.00  0.00           H  
ATOM   3064  HB3 ARG   189      44.210  42.388  28.198  1.00  0.00           H  
ATOM   3065  CG  ARG   189      45.567  41.335  29.521  1.00  0.00           C  
ATOM   3066  HG2 ARG   189      46.102  42.266  29.710  1.00  0.00           H  
ATOM   3067  HG3 ARG   189      45.456  40.785  30.455  1.00  0.00           H  
ATOM   3068  CD  ARG   189      46.359  40.486  28.519  1.00  0.00           C  
ATOM   3069  HD2 ARG   189      45.996  39.459  28.526  1.00  0.00           H  
ATOM   3070  HD3 ARG   189      46.261  40.899  27.515  1.00  0.00           H  
ATOM   3071  NE  ARG   189      47.780  40.486  28.891  1.00  0.00           N  
ATOM   3072  HE  ARG   189      48.041  41.276  29.464  1.00  0.00           H  
ATOM   3073  CZ  ARG   189      48.721  39.585  28.575  1.00  0.00           C  
ATOM   3074  NH1 ARG   189      48.457  38.509  27.823  1.00  0.00           N  
ATOM   3075 HH11 ARG   189      47.521  38.357  27.476  1.00  0.00           H  
ATOM   3076 HH12 ARG   189      49.195  37.854  27.608  1.00  0.00           H  
ATOM   3077  NH2 ARG   189      49.966  39.782  29.020  1.00  0.00           N  
ATOM   3078 HH21 ARG   189      50.176  40.595  29.581  1.00  0.00           H  
ATOM   3079 HH22 ARG   189      50.691  39.116  28.794  1.00  0.00           H  
ATOM   3080  C   ARG   189      44.081  43.682  30.685  1.00  0.00           C  
ATOM   3081  O   ARG   189      44.772  43.569  31.695  1.00  0.00           O  
ATOM   3082  N   LYS   190      43.934  44.849  30.039  1.00  0.00           N  
ATOM   3083  H   LYS   190      43.388  44.850  29.190  1.00  0.00           H  
ATOM   3084  CA  LYS   190      44.543  46.101  30.470  1.00  0.00           C  
ATOM   3085  HA  LYS   190      45.592  45.940  30.721  1.00  0.00           H  
ATOM   3086  CB  LYS   190      44.462  47.144  29.335  1.00  0.00           C  
ATOM   3087  HB2 LYS   190      43.433  47.131  28.973  1.00  0.00           H  
ATOM   3088  HB3 LYS   190      44.675  48.113  29.786  1.00  0.00           H  
ATOM   3089  CG  LYS   190      45.426  46.904  28.151  1.00  0.00           C  
ATOM   3090  HG2 LYS   190      45.213  45.899  27.787  1.00  0.00           H  
ATOM   3091  HG3 LYS   190      45.153  47.632  27.387  1.00  0.00           H  
ATOM   3092  CD  LYS   190      46.928  47.028  28.463  1.00  0.00           C  
ATOM   3093  HD2 LYS   190      47.143  46.350  29.289  1.00  0.00           H  
ATOM   3094  HD3 LYS   190      47.470  46.702  27.576  1.00  0.00           H  
ATOM   3095  CE  LYS   190      47.369  48.448  28.839  1.00  0.00           C  
ATOM   3096  HE2 LYS   190      47.206  49.099  27.980  1.00  0.00           H  
ATOM   3097  HE3 LYS   190      46.756  48.790  29.674  1.00  0.00           H  
ATOM   3098  NZ  LYS   190      48.788  48.490  29.224  1.00  0.00           N  
ATOM   3099  HZ1 LYS   190      49.355  48.174  28.450  1.00  0.00           H  
ATOM   3100  HZ2 LYS   190      49.044  49.437  29.464  1.00  0.00           H  
ATOM   3101  HZ3 LYS   190      48.939  47.888  30.020  1.00  0.00           H  
ATOM   3102  C   LYS   190      43.854  46.650  31.730  1.00  0.00           C  
ATOM   3103  O   LYS   190      44.547  47.007  32.675  1.00  0.00           O  
ATOM   3104  N   PHE   191      42.516  46.719  31.760  1.00  0.00           N  
ATOM   3105  H   PHE   191      41.981  46.390  30.969  1.00  0.00           H  
ATOM   3106  CA  PHE   191      41.797  47.344  32.873  1.00  0.00           C  
ATOM   3107  HA  PHE   191      42.268  48.290  33.138  1.00  0.00           H  
ATOM   3108  CB  PHE   191      40.325  47.620  32.469  1.00  0.00           C  
ATOM   3109  HB2 PHE   191      40.215  48.084  31.489  1.00  0.00           H  
ATOM   3110  HB3 PHE   191      39.808  46.660  32.477  1.00  0.00           H  
ATOM   3111  CG  PHE   191      39.596  48.516  33.461  1.00  0.00           C  
ATOM   3112  CD1 PHE   191      38.771  47.945  34.448  1.00  0.00           C  
ATOM   3113  HD1 PHE   191      38.560  46.876  34.415  1.00  0.00           H  
ATOM   3114  CE1 PHE   191      38.221  48.739  35.469  1.00  0.00           C  
ATOM   3115  HE1 PHE   191      37.594  48.286  36.236  1.00  0.00           H  
ATOM   3116  CZ  PHE   191      38.483  50.123  35.500  1.00  0.00           C  
ATOM   3117  HZ  PHE   191      38.091  50.738  36.311  1.00  0.00           H  
ATOM   3118  CE2 PHE   191      39.254  50.711  34.478  1.00  0.00           C  
ATOM   3119  HE2 PHE   191      39.421  51.788  34.477  1.00  0.00           H  
ATOM   3120  CD2 PHE   191      39.807  49.910  33.460  1.00  0.00           C  
ATOM   3121  HD2 PHE   191      40.400  50.368  32.668  1.00  0.00           H  
ATOM   3122  C   PHE   191      41.865  46.494  34.164  1.00  0.00           C  
ATOM   3123  O   PHE   191      41.909  47.054  35.258  1.00  0.00           O  
ATOM   3124  N   TRP   192      41.912  45.157  34.052  1.00  0.00           N  
ATOM   3125  H   TRP   192      41.940  44.760  33.123  1.00  0.00           H  
ATOM   3126  CA  TRP   192      41.804  44.246  35.195  1.00  0.00           C  
ATOM   3127  HA  TRP   192      41.702  44.813  36.120  1.00  0.00           H  
ATOM   3128  CB  TRP   192      40.560  43.346  35.028  1.00  0.00           C  
ATOM   3129  HB2 TRP   192      40.662  42.684  34.168  1.00  0.00           H  
ATOM   3130  HB3 TRP   192      40.529  42.752  35.942  1.00  0.00           H  
ATOM   3131  CG  TRP   192      39.216  44.011  34.902  1.00  0.00           C  
ATOM   3132  CD1 TRP   192      38.494  44.066  33.764  1.00  0.00           C  
ATOM   3133  HD1 TRP   192      38.974  43.692  32.859  1.00  0.00           H  
ATOM   3134  NE1 TRP   192      37.251  44.610  34.013  1.00  0.00           N  
ATOM   3135  HE1 TRP   192      36.560  44.756  33.292  1.00  0.00           H  
ATOM   3136  CE2 TRP   192      37.102  44.940  35.343  1.00  0.00           C  
ATOM   3137  CZ2 TRP   192      36.039  45.480  36.090  1.00  0.00           C  
ATOM   3138  HZ2 TRP   192      35.107  45.660  35.553  1.00  0.00           H  
ATOM   3139  CH2 TRP   192      36.224  45.753  37.455  1.00  0.00           C  
ATOM   3140  HH2 TRP   192      35.420  46.162  38.068  1.00  0.00           H  
ATOM   3141  CZ3 TRP   192      37.473  45.495  38.052  1.00  0.00           C  
ATOM   3142  HZ3 TRP   192      37.650  45.701  39.107  1.00  0.00           H  
ATOM   3143  CE3 TRP   192      38.537  44.960  37.293  1.00  0.00           C  
ATOM   3144  HE3 TRP   192      39.469  44.799  37.834  1.00  0.00           H  
ATOM   3145  CD2 TRP   192      38.373  44.635  35.926  1.00  0.00           C  
ATOM   3146  C   TRP   192      43.073  43.406  35.453  1.00  0.00           C  
ATOM   3147  O   TRP   192      43.023  42.514  36.297  1.00  0.00           O  
ATOM   3148  N   MET   193      44.206  43.653  34.770  1.00  0.00           N  
ATOM   3149  H   MET   193      44.148  44.260  33.965  1.00  0.00           H  
ATOM   3150  CA  MET   193      45.458  42.902  34.991  1.00  0.00           C  
ATOM   3151  HA  MET   193      45.604  42.734  36.058  1.00  0.00           H  
ATOM   3152  CB  MET   193      45.400  41.524  34.274  1.00  0.00           C  
ATOM   3153  HB2 MET   193      44.462  41.066  34.586  1.00  0.00           H  
ATOM   3154  HB3 MET   193      45.360  41.745  33.208  1.00  0.00           H  
ATOM   3155  CG  MET   193      46.564  40.551  34.554  1.00  0.00           C  
ATOM   3156  HG2 MET   193      46.331  39.642  33.999  1.00  0.00           H  
ATOM   3157  HG3 MET   193      47.451  41.019  34.128  1.00  0.00           H  
ATOM   3158  SD  MET   193      46.888  40.125  36.288  1.00  0.00           S  
ATOM   3159  CE  MET   193      45.348  39.304  36.775  1.00  0.00           C  
ATOM   3160  HE1 MET   193      45.187  38.430  36.145  1.00  0.00           H  
ATOM   3161  HE2 MET   193      45.415  38.993  37.817  1.00  0.00           H  
ATOM   3162  HE3 MET   193      44.515  39.996  36.656  1.00  0.00           H  
ATOM   3163  C   MET   193      46.748  43.703  34.727  1.00  0.00           C  
ATOM   3164  O   MET   193      47.741  43.507  35.430  1.00  0.00           O  
ATOM   3165  N   GLU   194      46.759  44.580  33.715  1.00  0.00           N  
ATOM   3166  H   GLU   194      45.882  44.696  33.228  1.00  0.00           H  
ATOM   3167  CA  GLU   194      47.944  45.269  33.189  1.00  0.00           C  
ATOM   3168  HA  GLU   194      48.705  45.358  33.965  1.00  0.00           H  
ATOM   3169  CB  GLU   194      48.532  44.457  32.008  1.00  0.00           C  
ATOM   3170  HB2 GLU   194      47.767  44.439  31.232  1.00  0.00           H  
ATOM   3171  HB3 GLU   194      49.398  45.014  31.650  1.00  0.00           H  
ATOM   3172  CG  GLU   194      48.954  43.017  32.347  1.00  0.00           C  
ATOM   3173  HG2 GLU   194      49.545  43.024  33.262  1.00  0.00           H  
ATOM   3174  HG3 GLU   194      48.036  42.451  32.512  1.00  0.00           H  
ATOM   3175  CD  GLU   194      49.758  42.365  31.228  1.00  0.00           C  
ATOM   3176  OE1 GLU   194      50.723  41.645  31.558  1.00  0.00           O  
ATOM   3177  OE2 GLU   194      49.382  42.570  30.052  1.00  0.00           O  
ATOM   3178  C   GLU   194      47.661  46.739  32.822  1.00  0.00           C  
ATOM   3179  O   GLU   194      47.811  47.084  31.651  1.00  0.00           O  
ATOM   3180  N   PRO   195      47.234  47.621  33.757  1.00  0.00           N  
ATOM   3181  CD  PRO   195      47.065  47.353  35.187  1.00  0.00           C  
ATOM   3182  HD2 PRO   195      48.020  47.000  35.577  1.00  0.00           H  
ATOM   3183  HD3 PRO   195      46.316  46.568  35.296  1.00  0.00           H  
ATOM   3184  CG  PRO   195      46.623  48.675  35.821  1.00  0.00           C  
ATOM   3185  HG2 PRO   195      47.478  49.185  36.265  1.00  0.00           H  
ATOM   3186  HG3 PRO   195      45.870  48.493  36.587  1.00  0.00           H  
ATOM   3187  CB  PRO   195      46.039  49.474  34.663  1.00  0.00           C  
ATOM   3188  HB2 PRO   195      46.193  50.544  34.804  1.00  0.00           H  
ATOM   3189  HB3 PRO   195      44.975  49.274  34.534  1.00  0.00           H  
ATOM   3190  CA  PRO   195      46.816  48.993  33.427  1.00  0.00           C  
ATOM   3191  HA  PRO   195      46.121  48.944  32.588  1.00  0.00           H  
ATOM   3192  C   PRO   195      48.006  49.890  33.053  1.00  0.00           C  
ATOM   3193  O   PRO   195      48.186  50.199  31.876  1.00  0.00           O  
ATOM   3194  N   TYR   196      48.818  50.275  34.051  1.00  0.00           N  
ATOM   3195  H   TYR   196      48.398  50.175  34.964  1.00  0.00           H  
ATOM   3196  CA  TYR   196      50.115  50.959  33.953  1.00  0.00           C  
ATOM   3197  HA  TYR   196      50.559  51.016  34.947  1.00  0.00           H  
ATOM   3198  CB  TYR   196      51.102  50.220  33.011  1.00  0.00           C  
ATOM   3199  HB2 TYR   196      50.751  50.427  32.000  1.00  0.00           H  
ATOM   3200  HB3 TYR   196      52.060  50.715  33.171  1.00  0.00           H  
ATOM   3201  CG  TYR   196      51.270  48.715  33.193  1.00  0.00           C  
ATOM   3202  CD1 TYR   196      51.514  47.911  32.059  1.00  0.00           C  
ATOM   3203  HD1 TYR   196      51.567  48.375  31.074  1.00  0.00           H  
ATOM   3204  CE1 TYR   196      51.690  46.521  32.193  1.00  0.00           C  
ATOM   3205  HE1 TYR   196      51.883  45.909  31.313  1.00  0.00           H  
ATOM   3206  CZ  TYR   196      51.616  45.922  33.465  1.00  0.00           C  
ATOM   3207  OH  TYR   196      51.787  44.575  33.597  1.00  0.00           O  
ATOM   3208  HH  TYR   196      51.951  44.134  32.760  1.00  0.00           H  
ATOM   3209  CE2 TYR   196      51.366  46.716  34.601  1.00  0.00           C  
ATOM   3210  HE2 TYR   196      51.302  46.252  35.585  1.00  0.00           H  
ATOM   3211  CD2 TYR   196      51.199  48.109  34.467  1.00  0.00           C  
ATOM   3212  HD2 TYR   196      51.015  48.723  35.349  1.00  0.00           H  
ATOM   3213  C   TYR   196      50.023  52.461  33.621  1.00  0.00           C  
ATOM   3214  O   TYR   196      51.037  53.156  33.685  1.00  0.00           O  
ATOM   3215  N   ASP   197      48.830  52.953  33.247  1.00  0.00           N  
ATOM   3216  H   ASP   197      48.081  52.276  33.231  1.00  0.00           H  
ATOM   3217  CA  ASP   197      48.563  54.293  32.733  1.00  0.00           C  
ATOM   3218  HA  ASP   197      49.161  55.035  33.263  1.00  0.00           H  
ATOM   3219  CB  ASP   197      48.941  54.333  31.228  1.00  0.00           C  
ATOM   3220  HB2 ASP   197      50.016  54.159  31.185  1.00  0.00           H  
ATOM   3221  HB3 ASP   197      48.420  53.507  30.743  1.00  0.00           H  
ATOM   3222  CG  ASP   197      48.607  55.641  30.505  1.00  0.00           C  
ATOM   3223  OD1 ASP   197      49.539  56.459  30.356  1.00  0.00           O  
ATOM   3224  OD2 ASP   197      47.427  55.806  30.129  1.00  0.00           O  
ATOM   3225  C   ASP   197      47.110  54.704  33.076  1.00  0.00           C  
ATOM   3226  O   ASP   197      46.237  53.835  33.011  1.00  0.00           O  
ATOM   3227  N   PRO   198      46.823  55.991  33.405  1.00  0.00           N  
ATOM   3228  CD  PRO   198      47.834  57.019  33.689  1.00  0.00           C  
ATOM   3229  HD2 PRO   198      48.363  57.229  32.759  1.00  0.00           H  
ATOM   3230  HD3 PRO   198      48.531  56.605  34.417  1.00  0.00           H  
ATOM   3231  CG  PRO   198      47.085  58.236  34.226  1.00  0.00           C  
ATOM   3232  HG2 PRO   198      47.536  59.154  33.850  1.00  0.00           H  
ATOM   3233  HG3 PRO   198      47.107  58.242  35.316  1.00  0.00           H  
ATOM   3234  CB  PRO   198      45.670  58.066  33.715  1.00  0.00           C  
ATOM   3235  HB2 PRO   198      45.459  58.520  32.747  1.00  0.00           H  
ATOM   3236  HB3 PRO   198      45.004  58.488  34.467  1.00  0.00           H  
ATOM   3237  CA  PRO   198      45.471  56.546  33.633  1.00  0.00           C  
ATOM   3238  HA  PRO   198      45.177  56.168  34.612  1.00  0.00           H  
ATOM   3239  C   PRO   198      44.359  56.235  32.607  1.00  0.00           C  
ATOM   3240  O   PRO   198      43.187  56.308  32.976  1.00  0.00           O  
ATOM   3241  N   GLN   199      44.697  55.882  31.349  1.00  0.00           N  
ATOM   3242  H   GLN   199      45.675  55.957  31.107  1.00  0.00           H  
ATOM   3243  CA  GLN   199      43.752  55.462  30.306  1.00  0.00           C  
ATOM   3244  HA  GLN   199      43.000  56.235  30.146  1.00  0.00           H  
ATOM   3245  CB  GLN   199      44.510  55.225  28.976  1.00  0.00           C  
ATOM   3246  HB2 GLN   199      44.977  56.173  28.708  1.00  0.00           H  
ATOM   3247  HB3 GLN   199      45.283  54.485  29.182  1.00  0.00           H  
ATOM   3248  CG  GLN   199      43.626  54.735  27.801  1.00  0.00           C  
ATOM   3249  HG2 GLN   199      43.189  53.776  28.077  1.00  0.00           H  
ATOM   3250  HG3 GLN   199      42.832  55.468  27.658  1.00  0.00           H  
ATOM   3251  CD  GLN   199      44.380  54.567  26.479  1.00  0.00           C  
ATOM   3252  OE1 GLN   199      45.565  54.880  26.369  1.00  0.00           O  
ATOM   3253  NE2 GLN   199      43.687  54.056  25.461  1.00  0.00           N  
ATOM   3254 HE21 GLN   199      44.135  53.923  24.565  1.00  0.00           H  
ATOM   3255 HE22 GLN   199      42.718  53.803  25.590  1.00  0.00           H  
ATOM   3256  C   GLN   199      42.974  54.199  30.707  1.00  0.00           C  
ATOM   3257  O   GLN   199      41.766  54.139  30.496  1.00  0.00           O  
ATOM   3258  N   TRP   200      43.669  53.215  31.294  1.00  0.00           N  
ATOM   3259  H   TRP   200      44.641  53.423  31.475  1.00  0.00           H  
ATOM   3260  CA  TRP   200      43.166  51.888  31.650  1.00  0.00           C  
ATOM   3261  HA  TRP   200      42.240  51.659  31.123  1.00  0.00           H  
ATOM   3262  CB  TRP   200      44.239  50.864  31.230  1.00  0.00           C  
ATOM   3263  HB2 TRP   200      45.126  51.040  31.838  1.00  0.00           H  
ATOM   3264  HB3 TRP   200      43.901  49.837  31.369  1.00  0.00           H  
ATOM   3265  CG  TRP   200      44.671  50.984  29.796  1.00  0.00           C  
ATOM   3266  CD1 TRP   200      45.839  51.519  29.374  1.00  0.00           C  
ATOM   3267  HD1 TRP   200      46.538  51.862  30.137  1.00  0.00           H  
ATOM   3268  NE1 TRP   200      45.882  51.508  27.996  1.00  0.00           N  
ATOM   3269  HE1 TRP   200      46.658  51.884  27.470  1.00  0.00           H  
ATOM   3270  CE2 TRP   200      44.748  50.940  27.454  1.00  0.00           C  
ATOM   3271  CZ2 TRP   200      44.335  50.686  26.135  1.00  0.00           C  
ATOM   3272  HZ2 TRP   200      45.030  50.961  25.342  1.00  0.00           H  
ATOM   3273  CH2 TRP   200      43.076  50.102  25.910  1.00  0.00           C  
ATOM   3274  HH2 TRP   200      42.729  49.881  24.901  1.00  0.00           H  
ATOM   3275  CZ3 TRP   200      42.244  49.795  27.002  1.00  0.00           C  
ATOM   3276  HZ3 TRP   200      41.256  49.357  26.856  1.00  0.00           H  
ATOM   3277  CE3 TRP   200      42.668  50.046  28.323  1.00  0.00           C  
ATOM   3278  HE3 TRP   200      41.962  49.779  29.109  1.00  0.00           H  
ATOM   3279  CD2 TRP   200      43.938  50.617  28.586  1.00  0.00           C  
ATOM   3280  C   TRP   200      42.861  51.796  33.157  1.00  0.00           C  
ATOM   3281  O   TRP   200      42.976  50.728  33.757  1.00  0.00           O  
ATOM   3282  N   ASP   201      42.449  52.923  33.757  1.00  0.00           N  
ATOM   3283  H   ASP   201      42.557  53.748  33.185  1.00  0.00           H  
ATOM   3284  CA  ASP   201      42.076  53.095  35.157  1.00  0.00           C  
ATOM   3285  HA  ASP   201      41.599  52.193  35.539  1.00  0.00           H  
ATOM   3286  CB  ASP   201      43.356  53.373  35.995  1.00  0.00           C  
ATOM   3287  HB2 ASP   201      43.999  52.509  35.824  1.00  0.00           H  
ATOM   3288  HB3 ASP   201      43.819  54.261  35.564  1.00  0.00           H  
ATOM   3289  CG  ASP   201      43.165  53.577  37.504  1.00  0.00           C  
ATOM   3290  OD1 ASP   201      43.915  54.404  38.064  1.00  0.00           O  
ATOM   3291  OD2 ASP   201      42.289  52.896  38.082  1.00  0.00           O  
ATOM   3292  C   ASP   201      40.911  54.104  35.265  1.00  0.00           C  
ATOM   3293  O   ASP   201      40.597  54.805  34.298  1.00  0.00           O  
ATOM   3294  N   GLY   202      40.254  54.159  36.432  1.00  0.00           N  
ATOM   3295  H   GLY   202      40.569  53.521  37.149  1.00  0.00           H  
ATOM   3296  CA  GLY   202      39.142  55.049  36.740  1.00  0.00           C  
ATOM   3297  HA2 GLY   202      39.252  55.402  37.765  1.00  0.00           H  
ATOM   3298  HA3 GLY   202      39.177  55.898  36.057  1.00  0.00           H  
ATOM   3299  C   GLY   202      37.788  54.352  36.597  1.00  0.00           C  
ATOM   3300  O   GLY   202      37.617  53.217  37.046  1.00  0.00           O  
ATOM   3301  N   VAL   203      36.815  55.065  36.008  1.00  0.00           N  
ATOM   3302  H   VAL   203      37.085  55.982  35.682  1.00  0.00           H  
ATOM   3303  CA  VAL   203      35.422  54.649  35.834  1.00  0.00           C  
ATOM   3304  HA  VAL   203      34.986  54.198  36.726  1.00  0.00           H  
ATOM   3305  CB  VAL   203      34.580  55.897  35.445  1.00  0.00           C  
ATOM   3306  HB  VAL   203      35.026  56.327  34.548  1.00  0.00           H  
ATOM   3307  CG1 VAL   203      33.099  55.573  35.177  1.00  0.00           C  
ATOM   3308 HG11 VAL   203      32.652  55.143  36.073  1.00  0.00           H  
ATOM   3309 HG12 VAL   203      32.569  56.488  34.910  1.00  0.00           H  
ATOM   3310 HG13 VAL   203      33.025  54.859  34.356  1.00  0.00           H  
ATOM   3311  CG2 VAL   203      34.663  57.000  36.519  1.00  0.00           C  
ATOM   3312 HG21 VAL   203      35.701  57.311  36.641  1.00  0.00           H  
ATOM   3313 HG22 VAL   203      34.062  57.855  36.211  1.00  0.00           H  
ATOM   3314 HG23 VAL   203      34.287  56.614  37.467  1.00  0.00           H  
ATOM   3315  C   VAL   203      35.322  53.557  34.750  1.00  0.00           C  
ATOM   3316  O   VAL   203      35.937  53.667  33.690  1.00  0.00           O  
ATOM   3317  N   TYR   204      34.541  52.510  35.036  1.00  0.00           N  
ATOM   3318  H   TYR   204      34.168  52.512  35.975  1.00  0.00           H  
ATOM   3319  CA  TYR   204      34.257  51.357  34.180  1.00  0.00           C  
ATOM   3320  HA  TYR   204      34.000  51.692  33.175  1.00  0.00           H  
ATOM   3321  CB  TYR   204      35.502  50.447  34.094  1.00  0.00           C  
ATOM   3322  HB2 TYR   204      36.206  51.146  33.644  1.00  0.00           H  
ATOM   3323  HB3 TYR   204      35.833  50.198  35.103  1.00  0.00           H  
ATOM   3324  CG  TYR   204      35.438  49.178  33.254  1.00  0.00           C  
ATOM   3325  CD1 TYR   204      34.826  48.013  33.765  1.00  0.00           C  
ATOM   3326  HD1 TYR   204      34.275  48.061  34.704  1.00  0.00           H  
ATOM   3327  CE1 TYR   204      34.924  46.794  33.067  1.00  0.00           C  
ATOM   3328  HE1 TYR   204      34.433  45.903  33.458  1.00  0.00           H  
ATOM   3329  CZ  TYR   204      35.654  46.726  31.869  1.00  0.00           C  
ATOM   3330  OH  TYR   204      35.795  45.522  31.245  1.00  0.00           O  
ATOM   3331  HH  TYR   204      35.358  44.805  31.710  1.00  0.00           H  
ATOM   3332  CE2 TYR   204      36.230  47.892  31.326  1.00  0.00           C  
ATOM   3333  HE2 TYR   204      36.764  47.848  30.377  1.00  0.00           H  
ATOM   3334  CD2 TYR   204      36.113  49.116  32.014  1.00  0.00           C  
ATOM   3335  HD2 TYR   204      36.545  50.023  31.589  1.00  0.00           H  
ATOM   3336  C   TYR   204      33.016  50.667  34.752  1.00  0.00           C  
ATOM   3337  O   TYR   204      31.996  50.552  34.080  1.00  0.00           O  
ATOM   3338  N   ALA   205      33.090  50.255  36.029  1.00  0.00           N  
ATOM   3339  H   ALA   205      33.942  50.450  36.535  1.00  0.00           H  
ATOM   3340  CA  ALA   205      32.008  49.562  36.731  1.00  0.00           C  
ATOM   3341  HA  ALA   205      31.400  48.976  36.041  1.00  0.00           H  
ATOM   3342  CB  ALA   205      32.646  48.608  37.757  1.00  0.00           C  
ATOM   3343  HB1 ALA   205      33.250  49.181  38.460  1.00  0.00           H  
ATOM   3344  HB2 ALA   205      31.862  48.079  38.299  1.00  0.00           H  
ATOM   3345  HB3 ALA   205      33.278  47.887  37.239  1.00  0.00           H  
ATOM   3346  C   ALA   205      31.085  50.534  37.489  1.00  0.00           C  
ATOM   3347  O   ALA   205      30.011  50.151  37.947  1.00  0.00           O  
ATOM   3348  N   TYR   206      31.528  51.780  37.673  1.00  0.00           N  
ATOM   3349  H   TYR   206      32.535  51.810  37.591  1.00  0.00           H  
ATOM   3350  CA  TYR   206      30.838  52.960  38.212  1.00  0.00           C  
ATOM   3351  HA  TYR   206      31.518  53.809  38.139  1.00  0.00           H  
ATOM   3352  CB  TYR   206      29.520  53.316  37.478  1.00  0.00           C  
ATOM   3353  HB2 TYR   206      28.982  52.377  37.348  1.00  0.00           H  
ATOM   3354  HB3 TYR   206      28.950  53.973  38.134  1.00  0.00           H  
ATOM   3355  CG  TYR   206      29.705  53.985  36.127  1.00  0.00           C  
ATOM   3356  CD1 TYR   206      29.390  55.353  35.971  1.00  0.00           C  
ATOM   3357  HD1 TYR   206      29.032  55.925  36.827  1.00  0.00           H  
ATOM   3358  CE1 TYR   206      29.538  55.976  34.718  1.00  0.00           C  
ATOM   3359  HE1 TYR   206      29.276  57.028  34.600  1.00  0.00           H  
ATOM   3360  CZ  TYR   206      30.014  55.241  33.616  1.00  0.00           C  
ATOM   3361  OH  TYR   206      30.165  55.858  32.411  1.00  0.00           O  
ATOM   3362  HH  TYR   206      29.919  56.785  32.430  1.00  0.00           H  
ATOM   3363  CE2 TYR   206      30.338  53.880  33.768  1.00  0.00           C  
ATOM   3364  HE2 TYR   206      30.716  53.312  32.918  1.00  0.00           H  
ATOM   3365  CD2 TYR   206      30.174  53.251  35.017  1.00  0.00           C  
ATOM   3366  HD2 TYR   206      30.410  52.192  35.129  1.00  0.00           H  
ATOM   3367  C   TYR   206      30.726  53.010  39.745  1.00  0.00           C  
ATOM   3368  O   TYR   206      30.755  54.104  40.309  1.00  0.00           O  
ATOM   3369  N   LYS   207      30.623  51.846  40.390  1.00  0.00           N  
ATOM   3370  H   LYS   207      30.434  51.036  39.816  1.00  0.00           H  
ATOM   3371  CA  LYS   207      30.704  51.665  41.838  1.00  0.00           C  
ATOM   3372  HA  LYS   207      30.049  52.365  42.358  1.00  0.00           H  
ATOM   3373  CB  LYS   207      30.246  50.221  42.167  1.00  0.00           C  
ATOM   3374  HB2 LYS   207      30.349  50.105  43.245  1.00  0.00           H  
ATOM   3375  HB3 LYS   207      29.193  50.164  41.894  1.00  0.00           H  
ATOM   3376  CG  LYS   207      31.027  49.092  41.449  1.00  0.00           C  
ATOM   3377  HG2 LYS   207      31.058  49.355  40.391  1.00  0.00           H  
ATOM   3378  HG3 LYS   207      32.038  49.102  41.855  1.00  0.00           H  
ATOM   3379  CD  LYS   207      30.423  47.683  41.609  1.00  0.00           C  
ATOM   3380  HD2 LYS   207      31.179  46.975  41.268  1.00  0.00           H  
ATOM   3381  HD3 LYS   207      30.243  47.536  42.674  1.00  0.00           H  
ATOM   3382  CE  LYS   207      29.115  47.453  40.830  1.00  0.00           C  
ATOM   3383  HE2 LYS   207      28.744  46.458  41.078  1.00  0.00           H  
ATOM   3384  HE3 LYS   207      28.392  48.201  41.154  1.00  0.00           H  
ATOM   3385  NZ  LYS   207      29.308  47.556  39.375  1.00  0.00           N  
ATOM   3386  HZ1 LYS   207      29.978  46.862  39.074  1.00  0.00           H  
ATOM   3387  HZ2 LYS   207      28.427  47.398  38.907  1.00  0.00           H  
ATOM   3388  HZ3 LYS   207      29.651  48.477  39.145  1.00  0.00           H  
ATOM   3389  C   LYS   207      32.134  51.941  42.353  1.00  0.00           C  
ATOM   3390  O   LYS   207      32.320  52.428  43.467  1.00  0.00           O  
ATOM   3391  N   TYR   208      33.130  51.651  41.510  1.00  0.00           N  
ATOM   3392  H   TYR   208      32.832  51.082  40.730  1.00  0.00           H  
ATOM   3393  CA  TYR   208      34.556  51.895  41.680  1.00  0.00           C  
ATOM   3394  HA  TYR   208      34.712  52.949  41.910  1.00  0.00           H  
ATOM   3395  CB  TYR   208      35.155  51.044  42.825  1.00  0.00           C  
ATOM   3396  HB2 TYR   208      36.226  51.039  42.620  1.00  0.00           H  
ATOM   3397  HB3 TYR   208      34.964  51.597  43.745  1.00  0.00           H  
ATOM   3398  CG  TYR   208      34.663  49.613  42.982  1.00  0.00           C  
ATOM   3399  CD1 TYR   208      34.754  48.686  41.924  1.00  0.00           C  
ATOM   3400  HD1 TYR   208      35.212  48.984  40.981  1.00  0.00           H  
ATOM   3401  CE1 TYR   208      34.255  47.379  42.082  1.00  0.00           C  
ATOM   3402  HE1 TYR   208      34.365  46.648  41.280  1.00  0.00           H  
ATOM   3403  CZ  TYR   208      33.652  47.004  43.297  1.00  0.00           C  
ATOM   3404  OH  TYR   208      33.098  45.771  43.430  1.00  0.00           O  
ATOM   3405  HH  TYR   208      33.173  45.238  42.636  1.00  0.00           H  
ATOM   3406  CE2 TYR   208      33.579  47.915  44.365  1.00  0.00           C  
ATOM   3407  HE2 TYR   208      33.138  47.614  45.315  1.00  0.00           H  
ATOM   3408  CD2 TYR   208      34.079  49.218  44.204  1.00  0.00           C  
ATOM   3409  HD2 TYR   208      34.017  49.931  45.026  1.00  0.00           H  
ATOM   3410  C   TYR   208      35.285  51.773  40.333  1.00  0.00           C  
ATOM   3411  O   TYR   208      36.053  52.656  39.959  1.00  0.00           O  
ATOM   3412  OXT TYR   208      35.193  50.745  39.665  1.00  0.00           O  
TER   
ATOM   3413  N1  MOL   209      32.821  40.031  34.178  1.00  0.00           N  
ATOM   3414  C6  MOL   209      33.788  40.099  35.151  1.00  0.00           C  
ATOM   3415  H1  MOL   209      32.362  39.197  33.844  1.00  0.00           H  
ATOM   3416  C1  MOL   209      32.489  41.367  33.712  1.00  0.00           C  
ATOM   3417  C7  MOL   209      32.841  41.582  32.207  1.00  0.00           C  
ATOM   3418  C8  MOL   209      33.023  40.312  31.376  1.00  0.00           C  
ATOM   3419  C13 MOL   209      31.970  39.821  30.576  1.00  0.00           C  
ATOM   3420  C12 MOL   209      32.151  38.649  29.814  1.00  0.00           C  
ATOM   3421  C11 MOL   209      33.383  37.964  29.850  1.00  0.00           C  
ATOM   3422  C10 MOL   209      34.438  38.452  30.640  1.00  0.00           C  
ATOM   3423  C9  MOL   209      34.254  39.618  31.398  1.00  0.00           C  
ATOM   3424  H5  MOL   209      35.069  39.946  32.021  1.00  0.00           H  
ATOM   3425  H6  MOL   209      35.378  37.924  30.689  1.00  0.00           H  
ATOM   3426  O1  MOL   209      33.552  36.794  29.171  1.00  0.00           O  
ATOM   3427  H20 MOL   209      34.472  36.555  29.108  1.00  0.00           H  
ATOM   3428  H7  MOL   209      31.339  38.272  29.211  1.00  0.00           H  
ATOM   3429  H8  MOL   209      31.021  40.338  30.549  1.00  0.00           H  
ATOM   3430  H3  MOL   209      32.072  42.203  31.741  1.00  0.00           H  
ATOM   3431  H4  MOL   209      33.765  42.154  32.100  1.00  0.00           H  
ATOM   3432  O4  MOL   209      31.100  41.669  33.913  1.00  0.00           O  
ATOM   3433  O5  MOL   209      30.694  41.369  35.289  1.00  0.00           O  
ATOM   3434  H21 MOL   209      30.546  42.254  35.654  1.00  0.00           H  
ATOM   3435  C2  MOL   209      33.386  42.233  34.617  1.00  0.00           C  
ATOM   3436  O2  MOL   209      33.436  43.462  34.591  1.00  0.00           O  
ATOM   3437  N2  MOL   209      34.109  41.416  35.396  1.00  0.00           N  
ATOM   3438  C3  MOL   209      35.148  41.773  36.353  1.00  0.00           C  
ATOM   3439  H23 MOL   209      34.725  42.451  37.096  1.00  0.00           H  
ATOM   3440  H2  MOL   209      35.932  42.311  35.819  1.00  0.00           H  
ATOM   3441  C4  MOL   209      35.768  40.554  37.069  1.00  0.00           C  
ATOM   3442  C14 MOL   209      36.806  40.754  38.117  1.00  0.00           C  
ATOM   3443  C15 MOL   209      37.304  42.049  38.372  1.00  0.00           C  
ATOM   3444  C16 MOL   209      38.251  42.264  39.388  1.00  0.00           C  
ATOM   3445  C17 MOL   209      38.698  41.190  40.179  1.00  0.00           C  
ATOM   3446  C18 MOL   209      38.243  39.887  39.906  1.00  0.00           C  
ATOM   3447  C19 MOL   209      37.303  39.666  38.878  1.00  0.00           C  
ATOM   3448  H12 MOL   209      36.956  38.658  38.696  1.00  0.00           H  
ATOM   3449  H11 MOL   209      38.606  39.063  40.497  1.00  0.00           H  
ATOM   3450  O3  MOL   209      39.547  41.419  41.224  1.00  0.00           O  
ATOM   3451  H22 MOL   209      39.618  42.348  41.415  1.00  0.00           H  
ATOM   3452  H10 MOL   209      38.604  43.265  39.586  1.00  0.00           H  
ATOM   3453  H9  MOL   209      36.971  42.902  37.804  1.00  0.00           H  
ATOM   3454  N3  MOL   209      35.378  39.366  36.776  1.00  0.00           N  
ATOM   3455  C5  MOL   209      34.388  39.094  35.822  1.00  0.00           C  
ATOM   3456  C20 MOL   209      34.069  37.629  35.560  1.00  0.00           C  
ATOM   3457  H13 MOL   209      33.870  37.491  34.496  1.00  0.00           H  
ATOM   3458  H14 MOL   209      34.962  37.040  35.774  1.00  0.00           H  
ATOM   3459  C21 MOL   209      32.896  37.056  36.350  1.00  0.00           C  
ATOM   3460  C26 MOL   209      31.747  37.831  36.633  1.00  0.00           C  
ATOM   3461  C25 MOL   209      30.669  37.274  37.347  1.00  0.00           C  
ATOM   3462  H18 MOL   209      29.797  37.874  37.559  1.00  0.00           H  
ATOM   3463  H19 MOL   209      31.673  38.858  36.309  1.00  0.00           H  
ATOM   3464  C22 MOL   209      32.946  35.714  36.785  1.00  0.00           C  
ATOM   3465  H15 MOL   209      33.811  35.104  36.569  1.00  0.00           H  
ATOM   3466  C23 MOL   209      31.869  35.155  37.504  1.00  0.00           C  
ATOM   3467  H16 MOL   209      31.906  34.130  37.837  1.00  0.00           H  
ATOM   3468  C24 MOL   209      30.730  35.939  37.784  1.00  0.00           C  
ATOM   3469  H17 MOL   209      29.902  35.517  38.332  1.00  0.00           H  
TER   
END   
