# Supplementary material for: QM/MM simulations provide insight into the mechanism of bioluminescence triggering in ctenophore photoproteins
Source: PLoS One. 2017 Aug 4;12(8):e0182317. doi: 10.1371/journal.pone.0182317 (PMC5544205; doi:10.1371/journal.pone.0182317)
Supplement: S4 Text — (PDB) [file pone.0182317.s004.pdb]

REMARK  default_name                                                
ATOM      1  N   MET     1      16.273  46.746  45.994  1.00  0.00           N  
ATOM      2  H1  MET     1      16.304  46.781  44.985  1.00  0.00           H  
ATOM      3  H2  MET     1      17.155  46.402  46.347  1.00  0.00           H  
ATOM      4  H3  MET     1      16.296  47.658  46.429  1.00  0.00           H  
ATOM      5  CA  MET     1      15.167  45.951  46.640  1.00  0.00           C  
ATOM      6  HA  MET     1      14.370  46.662  46.857  1.00  0.00           H  
ATOM      7  CB  MET     1      14.534  44.904  45.649  1.00  0.00           C  
ATOM      8  HB2 MET     1      14.301  45.365  44.689  1.00  0.00           H  
ATOM      9  HB3 MET     1      15.252  44.098  45.506  1.00  0.00           H  
ATOM     10  CG  MET     1      13.215  44.321  46.146  1.00  0.00           C  
ATOM     11  HG2 MET     1      12.879  43.546  45.457  1.00  0.00           H  
ATOM     12  HG3 MET     1      13.306  43.812  47.106  1.00  0.00           H  
ATOM     13  SD  MET     1      11.907  45.614  46.068  1.00  0.00           S  
ATOM     14  CE  MET     1      10.843  44.984  44.703  1.00  0.00           C  
ATOM     15  HE1 MET     1      10.611  43.931  44.862  1.00  0.00           H  
ATOM     16  HE2 MET     1       9.940  45.584  44.817  1.00  0.00           H  
ATOM     17  HE3 MET     1      11.193  45.059  43.674  1.00  0.00           H  
ATOM     18  C   MET     1      15.762  45.402  47.908  1.00  0.00           C  
ATOM     19  O   MET     1      16.974  45.238  47.931  1.00  0.00           O  
ATOM     20  N   THR     2      15.033  44.954  48.893  1.00  0.00           N  
ATOM     21  H   THR     2      14.025  44.972  48.825  1.00  0.00           H  
ATOM     22  CA  THR     2      15.457  44.121  50.072  1.00  0.00           C  
ATOM     23  HA  THR     2      16.485  43.787  49.932  1.00  0.00           H  
ATOM     24  CB  THR     2      15.509  44.876  51.478  1.00  0.00           C  
ATOM     25  HB  THR     2      16.109  44.227  52.116  1.00  0.00           H  
ATOM     26  CG2 THR     2      16.207  46.268  51.288  1.00  0.00           C  
ATOM     27 HG21 THR     2      17.267  46.191  51.047  1.00  0.00           H  
ATOM     28 HG22 THR     2      15.539  46.766  50.585  1.00  0.00           H  
ATOM     29 HG23 THR     2      16.032  46.822  52.209  1.00  0.00           H  
ATOM     30  OG1 THR     2      14.243  45.120  51.989  1.00  0.00           O  
ATOM     31  HG1 THR     2      13.715  45.426  51.248  1.00  0.00           H  
ATOM     32  C   THR     2      14.654  42.886  50.211  1.00  0.00           C  
ATOM     33  O   THR     2      13.515  42.820  49.694  1.00  0.00           O  
ATOM     34  N   GLU     3      15.139  41.914  51.009  1.00  0.00           N  
ATOM     35  H   GLU     3      15.866  42.146  51.671  1.00  0.00           H  
ATOM     36  CA  GLU     3      14.519  40.626  51.393  1.00  0.00           C  
ATOM     37  HA  GLU     3      15.266  40.116  52.002  1.00  0.00           H  
ATOM     38  CB  GLU     3      13.290  40.735  52.367  1.00  0.00           C  
ATOM     39  HB2 GLU     3      12.402  41.079  51.837  1.00  0.00           H  
ATOM     40  HB3 GLU     3      12.967  39.742  52.680  1.00  0.00           H  
ATOM     41  CG  GLU     3      13.447  41.638  53.588  1.00  0.00           C  
ATOM     42  HG2 GLU     3      13.677  42.652  53.263  1.00  0.00           H  
ATOM     43  HG3 GLU     3      12.470  41.693  54.066  1.00  0.00           H  
ATOM     44  CD  GLU     3      14.456  41.016  54.504  1.00  0.00           C  
ATOM     45  OE1 GLU     3      14.187  39.953  55.130  1.00  0.00           O  
ATOM     46  OE2 GLU     3      15.582  41.618  54.699  1.00  0.00           O  
ATOM     47  C   GLU     3      14.191  39.662  50.214  1.00  0.00           C  
ATOM     48  O   GLU     3      13.464  38.703  50.393  1.00  0.00           O  
ATOM     49  N   ARG     4      14.723  39.924  49.006  1.00  0.00           N  
ATOM     50  H   ARG     4      15.460  40.607  48.897  1.00  0.00           H  
ATOM     51  CA  ARG     4      14.389  39.182  47.813  1.00  0.00           C  
ATOM     52  HA  ARG     4      13.330  38.926  47.823  1.00  0.00           H  
ATOM     53  CB  ARG     4      14.692  40.177  46.597  1.00  0.00           C  
ATOM     54  HB2 ARG     4      14.095  41.083  46.705  1.00  0.00           H  
ATOM     55  HB3 ARG     4      15.752  40.424  46.659  1.00  0.00           H  
ATOM     56  CG  ARG     4      14.439  39.511  45.253  1.00  0.00           C  
ATOM     57  HG2 ARG     4      14.967  38.560  45.310  1.00  0.00           H  
ATOM     58  HG3 ARG     4      13.382  39.346  45.046  1.00  0.00           H  
ATOM     59  CD  ARG     4      15.016  40.447  44.089  1.00  0.00           C  
ATOM     60  HD2 ARG     4      14.683  39.902  43.205  1.00  0.00           H  
ATOM     61  HD3 ARG     4      14.482  41.397  44.115  1.00  0.00           H  
ATOM     62  NE  ARG     4      16.474  40.701  44.265  1.00  0.00           N  
ATOM     63  HE  ARG     4      16.874  41.553  44.631  1.00  0.00           H  
ATOM     64  CZ  ARG     4      17.412  39.958  43.729  1.00  0.00           C  
ATOM     65  NH1 ARG     4      17.210  38.837  43.103  1.00  0.00           N  
ATOM     66 HH11 ARG     4      16.262  38.498  43.025  1.00  0.00           H  
ATOM     67 HH12 ARG     4      17.996  38.292  42.779  1.00  0.00           H  
ATOM     68  NH2 ARG     4      18.617  40.315  43.881  1.00  0.00           N  
ATOM     69 HH21 ARG     4      18.838  41.217  44.278  1.00  0.00           H  
ATOM     70 HH22 ARG     4      19.408  40.024  43.324  1.00  0.00           H  
ATOM     71  C   ARG     4      15.155  37.892  47.767  1.00  0.00           C  
ATOM     72  O   ARG     4      14.530  36.874  47.607  1.00  0.00           O  
ATOM     73  N   LEU     5      16.461  38.005  48.009  1.00  0.00           N  
ATOM     74  H   LEU     5      16.836  38.931  48.164  1.00  0.00           H  
ATOM     75  CA  LEU     5      17.314  36.822  48.159  1.00  0.00           C  
ATOM     76  HA  LEU     5      17.129  36.250  47.250  1.00  0.00           H  
ATOM     77  CB  LEU     5      18.783  37.248  48.031  1.00  0.00           C  
ATOM     78  HB2 LEU     5      18.890  38.086  48.720  1.00  0.00           H  
ATOM     79  HB3 LEU     5      19.408  36.415  48.353  1.00  0.00           H  
ATOM     80  CG  LEU     5      19.260  37.927  46.718  1.00  0.00           C  
ATOM     81  HG  LEU     5      18.740  38.874  46.575  1.00  0.00           H  
ATOM     82  CD1 LEU     5      20.728  38.181  46.979  1.00  0.00           C  
ATOM     83 HD11 LEU     5      21.306  37.258  46.941  1.00  0.00           H  
ATOM     84 HD12 LEU     5      21.061  38.831  46.169  1.00  0.00           H  
ATOM     85 HD13 LEU     5      20.876  38.601  47.974  1.00  0.00           H  
ATOM     86  CD2 LEU     5      19.293  36.926  45.500  1.00  0.00           C  
ATOM     87 HD21 LEU     5      19.929  37.269  44.684  1.00  0.00           H  
ATOM     88 HD22 LEU     5      19.566  35.944  45.887  1.00  0.00           H  
ATOM     89 HD23 LEU     5      18.275  36.818  45.125  1.00  0.00           H  
ATOM     90  C   LEU     5      17.022  35.912  49.288  1.00  0.00           C  
ATOM     91  O   LEU     5      16.467  36.372  50.300  1.00  0.00           O  
ATOM     92  N   ASN     6      17.362  34.620  49.210  1.00  0.00           N  
ATOM     93  H   ASN     6      17.767  34.316  48.336  1.00  0.00           H  
ATOM     94  CA  ASN     6      16.826  33.596  50.056  1.00  0.00           C  
ATOM     95  HA  ASN     6      16.204  33.947  50.879  1.00  0.00           H  
ATOM     96  CB  ASN     6      16.002  32.735  49.090  1.00  0.00           C  
ATOM     97  HB2 ASN     6      15.184  33.398  48.808  1.00  0.00           H  
ATOM     98  HB3 ASN     6      16.474  32.513  48.133  1.00  0.00           H  
ATOM     99  CG  ASN     6      15.483  31.417  49.683  1.00  0.00           C  
ATOM    100  OD1 ASN     6      15.736  31.065  50.836  1.00  0.00           O  
ATOM    101  ND2 ASN     6      14.718  30.682  48.905  1.00  0.00           N  
ATOM    102 HD21 ASN     6      14.533  29.756  49.262  1.00  0.00           H  
ATOM    103 HD22 ASN     6      14.541  30.966  47.952  1.00  0.00           H  
ATOM    104  C   ASN     6      17.998  32.741  50.652  1.00  0.00           C  
ATOM    105  O   ASN     6      18.936  32.281  50.029  1.00  0.00           O  
ATOM    106  N   GLU     7      18.015  32.508  52.032  1.00  0.00           N  
ATOM    107  H   GLU     7      17.168  32.627  52.569  1.00  0.00           H  
ATOM    108  CA  GLU     7      19.073  31.738  52.706  1.00  0.00           C  
ATOM    109  HA  GLU     7      20.033  32.162  52.415  1.00  0.00           H  
ATOM    110  CB  GLU     7      18.864  31.850  54.236  1.00  0.00           C  
ATOM    111  HB2 GLU     7      17.843  31.545  54.464  1.00  0.00           H  
ATOM    112  HB3 GLU     7      19.337  31.088  54.855  1.00  0.00           H  
ATOM    113  CG  GLU     7      18.971  33.222  55.002  1.00  0.00           C  
ATOM    114  HG2 GLU     7      19.883  33.700  54.645  1.00  0.00           H  
ATOM    115  HG3 GLU     7      18.104  33.866  54.855  1.00  0.00           H  
ATOM    116  CD  GLU     7      19.032  33.018  56.531  1.00  0.00           C  
ATOM    117  OE1 GLU     7      18.152  33.359  57.333  1.00  0.00           O  
ATOM    118  OE2 GLU     7      20.073  32.463  57.040  1.00  0.00           O  
ATOM    119  C   GLU     7      19.046  30.246  52.379  1.00  0.00           C  
ATOM    120  O   GLU     7      20.083  29.557  52.419  1.00  0.00           O  
ATOM    121  N   GLN     8      17.897  29.722  52.069  1.00  0.00           N  
ATOM    122  H   GLN     8      17.067  30.290  51.973  1.00  0.00           H  
ATOM    123  CA  GLN     8      17.788  28.395  51.512  1.00  0.00           C  
ATOM    124  HA  GLN     8      18.425  27.693  52.049  1.00  0.00           H  
ATOM    125  CB  GLN     8      16.349  27.752  51.823  1.00  0.00           C  
ATOM    126  HB2 GLN     8      15.541  28.263  51.301  1.00  0.00           H  
ATOM    127  HB3 GLN     8      16.336  26.742  51.414  1.00  0.00           H  
ATOM    128  CG  GLN     8      16.094  27.524  53.329  1.00  0.00           C  
ATOM    129  HG2 GLN     8      15.399  26.687  53.382  1.00  0.00           H  
ATOM    130  HG3 GLN     8      16.942  27.162  53.911  1.00  0.00           H  
ATOM    131  CD  GLN     8      15.452  28.750  54.048  1.00  0.00           C  
ATOM    132  OE1 GLN     8      16.026  29.548  54.807  1.00  0.00           O  
ATOM    133  NE2 GLN     8      14.255  28.979  53.714  1.00  0.00           N  
ATOM    134 HE21 GLN     8      13.879  29.737  54.266  1.00  0.00           H  
ATOM    135 HE22 GLN     8      13.664  28.281  53.286  1.00  0.00           H  
ATOM    136  C   GLN     8      18.221  28.224  50.037  1.00  0.00           C  
ATOM    137  O   GLN     8      18.015  27.209  49.419  1.00  0.00           O  
ATOM    138  N   ASN     9      18.610  29.290  49.392  1.00  0.00           N  
ATOM    139  H   ASN     9      18.674  30.173  49.878  1.00  0.00           H  
ATOM    140  CA  ASN     9      18.940  29.236  47.968  1.00  0.00           C  
ATOM    141  HA  ASN     9      18.566  28.312  47.528  1.00  0.00           H  
ATOM    142  CB  ASN     9      18.327  30.465  47.267  1.00  0.00           C  
ATOM    143  HB2 ASN     9      17.288  30.180  47.105  1.00  0.00           H  
ATOM    144  HB3 ASN     9      18.466  31.413  47.787  1.00  0.00           H  
ATOM    145  CG  ASN     9      18.862  30.533  45.912  1.00  0.00           C  
ATOM    146  OD1 ASN     9      19.731  31.293  45.534  1.00  0.00           O  
ATOM    147  ND2 ASN     9      18.548  29.585  45.090  1.00  0.00           N  
ATOM    148 HD21 ASN     9      19.243  29.454  44.369  1.00  0.00           H  
ATOM    149 HD22 ASN     9      17.801  28.966  45.370  1.00  0.00           H  
ATOM    150  C   ASN     9      20.531  29.207  47.948  1.00  0.00           C  
ATOM    151  O   ASN     9      21.101  28.432  47.193  1.00  0.00           O  
ATOM    152  N   ASN    10      21.176  29.965  48.850  1.00  0.00           N  
ATOM    153  H   ASN    10      20.632  30.539  49.479  1.00  0.00           H  
ATOM    154  CA  ASN    10      22.619  30.167  48.866  1.00  0.00           C  
ATOM    155  HA  ASN    10      23.150  29.350  48.377  1.00  0.00           H  
ATOM    156  CB  ASN    10      22.928  31.420  48.124  1.00  0.00           C  
ATOM    157  HB2 ASN    10      22.368  31.328  47.193  1.00  0.00           H  
ATOM    158  HB3 ASN    10      22.498  32.311  48.580  1.00  0.00           H  
ATOM    159  CG  ASN    10      24.394  31.732  47.853  1.00  0.00           C  
ATOM    160  OD1 ASN    10      25.350  31.280  48.441  1.00  0.00           O  
ATOM    161  ND2 ASN    10      24.730  32.521  46.891  1.00  0.00           N  
ATOM    162 HD21 ASN    10      25.692  32.805  46.773  1.00  0.00           H  
ATOM    163 HD22 ASN    10      23.958  32.687  46.261  1.00  0.00           H  
ATOM    164  C   ASN    10      23.254  30.166  50.266  1.00  0.00           C  
ATOM    165  O   ASN    10      22.928  30.979  51.156  1.00  0.00           O  
ATOM    166  N   GLU    11      24.260  29.248  50.416  1.00  0.00           N  
ATOM    167  H   GLU    11      24.454  28.678  49.604  1.00  0.00           H  
ATOM    168  CA  GLU    11      25.008  29.112  51.668  1.00  0.00           C  
ATOM    169  HA  GLU    11      24.425  28.989  52.580  1.00  0.00           H  
ATOM    170  CB  GLU    11      25.927  27.895  51.624  1.00  0.00           C  
ATOM    171  HB2 GLU    11      26.642  27.939  50.802  1.00  0.00           H  
ATOM    172  HB3 GLU    11      26.610  27.949  52.472  1.00  0.00           H  
ATOM    173  CG  GLU    11      25.087  26.604  51.353  1.00  0.00           C  
ATOM    174  HG2 GLU    11      24.338  26.728  50.570  1.00  0.00           H  
ATOM    175  HG3 GLU    11      25.737  25.811  50.984  1.00  0.00           H  
ATOM    176  CD  GLU    11      24.455  26.137  52.671  1.00  0.00           C  
ATOM    177  OE1 GLU    11      23.508  26.917  53.029  1.00  0.00           O  
ATOM    178  OE2 GLU    11      25.029  25.255  53.372  1.00  0.00           O  
ATOM    179  C   GLU    11      25.823  30.395  52.044  1.00  0.00           C  
ATOM    180  O   GLU    11      25.906  30.720  53.248  1.00  0.00           O  
ATOM    181  N   SER    12      26.241  31.155  51.064  1.00  0.00           N  
ATOM    182  H   SER    12      25.993  30.875  50.126  1.00  0.00           H  
ATOM    183  CA  SER    12      26.892  32.485  51.267  1.00  0.00           C  
ATOM    184  HA  SER    12      27.685  32.319  51.996  1.00  0.00           H  
ATOM    185  CB  SER    12      27.471  33.104  50.024  1.00  0.00           C  
ATOM    186  HB2 SER    12      26.641  33.132  49.318  1.00  0.00           H  
ATOM    187  HB3 SER    12      27.878  34.073  50.311  1.00  0.00           H  
ATOM    188  OG  SER    12      28.462  32.284  49.468  1.00  0.00           O  
ATOM    189  HG  SER    12      28.088  31.835  48.707  1.00  0.00           H  
ATOM    190  C   SER    12      26.065  33.609  51.842  1.00  0.00           C  
ATOM    191  O   SER    12      26.499  34.417  52.657  1.00  0.00           O  
ATOM    192  N   TYR    13      24.826  33.614  51.383  1.00  0.00           N  
ATOM    193  H   TYR    13      24.588  32.903  50.706  1.00  0.00           H  
ATOM    194  CA  TYR    13      23.713  34.419  51.795  1.00  0.00           C  
ATOM    195  HA  TYR    13      24.203  35.383  51.929  1.00  0.00           H  
ATOM    196  CB  TYR    13      22.566  34.473  50.719  1.00  0.00           C  
ATOM    197  HB2 TYR    13      22.855  34.594  49.675  1.00  0.00           H  
ATOM    198  HB3 TYR    13      21.989  33.550  50.778  1.00  0.00           H  
ATOM    199  CG  TYR    13      21.599  35.651  50.884  1.00  0.00           C  
ATOM    200  CD1 TYR    13      20.485  35.404  51.698  1.00  0.00           C  
ATOM    201  HD1 TYR    13      20.395  34.385  52.043  1.00  0.00           H  
ATOM    202  CE1 TYR    13      19.526  36.429  51.962  1.00  0.00           C  
ATOM    203  HE1 TYR    13      18.706  36.316  52.656  1.00  0.00           H  
ATOM    204  CZ  TYR    13      19.830  37.733  51.505  1.00  0.00           C  
ATOM    205  OH  TYR    13      18.998  38.843  51.602  1.00  0.00           O  
ATOM    206  HH  TYR    13      18.105  38.716  51.930  1.00  0.00           H  
ATOM    207  CE2 TYR    13      21.028  38.030  50.791  1.00  0.00           C  
ATOM    208  HE2 TYR    13      21.247  39.017  50.410  1.00  0.00           H  
ATOM    209  CD2 TYR    13      21.886  36.953  50.405  1.00  0.00           C  
ATOM    210  HD2 TYR    13      22.762  37.278  49.863  1.00  0.00           H  
ATOM    211  C   TYR    13      23.218  34.075  53.250  1.00  0.00           C  
ATOM    212  O   TYR    13      23.030  34.963  54.090  1.00  0.00           O  
ATOM    213  N   ARG    14      23.182  32.764  53.537  1.00  0.00           N  
ATOM    214  H   ARG    14      23.162  32.108  52.769  1.00  0.00           H  
ATOM    215  CA  ARG    14      22.910  32.136  54.865  1.00  0.00           C  
ATOM    216  HA  ARG    14      21.921  32.390  55.245  1.00  0.00           H  
ATOM    217  CB  ARG    14      22.974  30.637  54.829  1.00  0.00           C  
ATOM    218  HB2 ARG    14      22.406  30.272  53.972  1.00  0.00           H  
ATOM    219  HB3 ARG    14      23.993  30.327  54.597  1.00  0.00           H  
ATOM    220  CG  ARG    14      22.629  29.996  56.177  1.00  0.00           C  
ATOM    221  HG2 ARG    14      23.532  30.045  56.786  1.00  0.00           H  
ATOM    222  HG3 ARG    14      21.891  30.687  56.584  1.00  0.00           H  
ATOM    223  CD  ARG    14      22.060  28.588  56.031  1.00  0.00           C  
ATOM    224  HD2 ARG    14      21.478  28.326  56.914  1.00  0.00           H  
ATOM    225  HD3 ARG    14      21.413  28.503  55.158  1.00  0.00           H  
ATOM    226  NE  ARG    14      23.071  27.556  55.742  1.00  0.00           N  
ATOM    227  HE  ARG    14      23.205  27.450  54.747  1.00  0.00           H  
ATOM    228  CZ  ARG    14      23.867  26.890  56.477  1.00  0.00           C  
ATOM    229  NH1 ARG    14      23.973  27.013  57.735  1.00  0.00           N  
ATOM    230 HH11 ARG    14      23.319  27.623  58.203  1.00  0.00           H  
ATOM    231 HH12 ARG    14      24.777  26.544  58.128  1.00  0.00           H  
ATOM    232  NH2 ARG    14      24.545  25.963  55.901  1.00  0.00           N  
ATOM    233 HH21 ARG    14      24.372  25.594  54.977  1.00  0.00           H  
ATOM    234 HH22 ARG    14      25.152  25.413  56.493  1.00  0.00           H  
ATOM    235  C   ARG    14      24.010  32.639  55.856  1.00  0.00           C  
ATOM    236  O   ARG    14      23.671  32.915  57.021  1.00  0.00           O  
ATOM    237  N   TYR    15      25.321  32.694  55.550  1.00  0.00           N  
ATOM    238  H   TYR    15      25.551  32.362  54.624  1.00  0.00           H  
ATOM    239  CA  TYR    15      26.417  33.204  56.315  1.00  0.00           C  
ATOM    240  HA  TYR    15      26.483  32.748  57.303  1.00  0.00           H  
ATOM    241  CB  TYR    15      27.706  32.796  55.633  1.00  0.00           C  
ATOM    242  HB2 TYR    15      27.742  31.708  55.682  1.00  0.00           H  
ATOM    243  HB3 TYR    15      27.675  33.038  54.571  1.00  0.00           H  
ATOM    244  CG  TYR    15      28.994  33.357  56.308  1.00  0.00           C  
ATOM    245  CD1 TYR    15      29.803  34.326  55.635  1.00  0.00           C  
ATOM    246  HD1 TYR    15      29.458  34.541  54.634  1.00  0.00           H  
ATOM    247  CE1 TYR    15      30.809  35.009  56.279  1.00  0.00           C  
ATOM    248  HE1 TYR    15      31.498  35.706  55.825  1.00  0.00           H  
ATOM    249  CZ  TYR    15      31.165  34.644  57.582  1.00  0.00           C  
ATOM    250  OH  TYR    15      32.289  35.086  58.221  1.00  0.00           O  
ATOM    251  HH  TYR    15      32.848  35.576  57.614  1.00  0.00           H  
ATOM    252  CE2 TYR    15      30.386  33.661  58.291  1.00  0.00           C  
ATOM    253  HE2 TYR    15      30.597  33.604  59.349  1.00  0.00           H  
ATOM    254  CD2 TYR    15      29.264  33.076  57.679  1.00  0.00           C  
ATOM    255  HD2 TYR    15      28.637  32.388  58.227  1.00  0.00           H  
ATOM    256  C   TYR    15      26.333  34.716  56.536  1.00  0.00           C  
ATOM    257  O   TYR    15      26.098  35.095  57.643  1.00  0.00           O  
ATOM    258  N   LEU    16      26.326  35.539  55.452  1.00  0.00           N  
ATOM    259  H   LEU    16      26.456  35.136  54.535  1.00  0.00           H  
ATOM    260  CA  LEU    16      26.492  36.988  55.472  1.00  0.00           C  
ATOM    261  HA  LEU    16      27.416  37.235  55.996  1.00  0.00           H  
ATOM    262  CB  LEU    16      26.777  37.478  54.071  1.00  0.00           C  
ATOM    263  HB2 LEU    16      27.289  38.437  54.149  1.00  0.00           H  
ATOM    264  HB3 LEU    16      27.406  36.754  53.554  1.00  0.00           H  
ATOM    265  CG  LEU    16      25.491  37.659  53.208  1.00  0.00           C  
ATOM    266  HG  LEU    16      24.959  36.710  53.265  1.00  0.00           H  
ATOM    267  CD1 LEU    16      24.538  38.849  53.331  1.00  0.00           C  
ATOM    268 HD11 LEU    16      23.553  38.663  52.904  1.00  0.00           H  
ATOM    269 HD12 LEU    16      24.314  39.229  54.328  1.00  0.00           H  
ATOM    270 HD13 LEU    16      24.917  39.748  52.844  1.00  0.00           H  
ATOM    271  CD2 LEU    16      25.833  37.699  51.699  1.00  0.00           C  
ATOM    272 HD21 LEU    16      24.996  37.996  51.067  1.00  0.00           H  
ATOM    273 HD22 LEU    16      26.545  38.517  51.595  1.00  0.00           H  
ATOM    274 HD23 LEU    16      26.276  36.747  51.407  1.00  0.00           H  
ATOM    275  C   LEU    16      25.362  37.604  56.288  1.00  0.00           C  
ATOM    276  O   LEU    16      25.665  38.576  56.980  1.00  0.00           O  
ATOM    277  N   ARG    17      24.117  37.090  56.178  1.00  0.00           N  
ATOM    278  H   ARG    17      23.807  36.291  55.644  1.00  0.00           H  
ATOM    279  CA  ARG    17      22.973  37.697  57.025  1.00  0.00           C  
ATOM    280  HA  ARG    17      22.951  38.755  56.763  1.00  0.00           H  
ATOM    281  CB  ARG    17      21.631  37.095  56.625  1.00  0.00           C  
ATOM    282  HB2 ARG    17      21.704  36.023  56.805  1.00  0.00           H  
ATOM    283  HB3 ARG    17      20.920  37.491  57.351  1.00  0.00           H  
ATOM    284  CG  ARG    17      21.098  37.301  55.215  1.00  0.00           C  
ATOM    285  HG2 ARG    17      21.890  37.461  54.483  1.00  0.00           H  
ATOM    286  HG3 ARG    17      20.432  36.503  54.886  1.00  0.00           H  
ATOM    287  CD  ARG    17      20.360  38.736  55.239  1.00  0.00           C  
ATOM    288  HD2 ARG    17      20.917  39.448  55.848  1.00  0.00           H  
ATOM    289  HD3 ARG    17      20.300  39.073  54.204  1.00  0.00           H  
ATOM    290  NE  ARG    17      18.968  38.546  55.667  1.00  0.00           N  
ATOM    291  HE  ARG    17      18.767  37.789  56.305  1.00  0.00           H  
ATOM    292  CZ  ARG    17      17.889  39.077  55.172  1.00  0.00           C  
ATOM    293  NH1 ARG    17      17.883  40.056  54.347  1.00  0.00           N  
ATOM    294 HH11 ARG    17      18.688  40.565  54.013  1.00  0.00           H  
ATOM    295 HH12 ARG    17      17.000  40.477  54.095  1.00  0.00           H  
ATOM    296  NH2 ARG    17      16.772  38.708  55.620  1.00  0.00           N  
ATOM    297 HH21 ARG    17      16.745  37.932  56.266  1.00  0.00           H  
ATOM    298 HH22 ARG    17      15.909  39.164  55.361  1.00  0.00           H  
ATOM    299  C   ARG    17      23.138  37.477  58.538  1.00  0.00           C  
ATOM    300  O   ARG    17      22.603  38.180  59.413  1.00  0.00           O  
ATOM    301  N   SER    18      23.847  36.454  58.836  1.00  0.00           N  
ATOM    302  H   SER    18      24.337  35.904  58.146  1.00  0.00           H  
ATOM    303  CA  SER    18      24.040  35.894  60.228  1.00  0.00           C  
ATOM    304  HA  SER    18      23.304  36.419  60.837  1.00  0.00           H  
ATOM    305  CB  SER    18      23.691  34.440  60.377  1.00  0.00           C  
ATOM    306  HB2 SER    18      24.596  33.834  60.332  1.00  0.00           H  
ATOM    307  HB3 SER    18      23.455  34.136  61.396  1.00  0.00           H  
ATOM    308  OG  SER    18      22.716  33.980  59.471  1.00  0.00           O  
ATOM    309  HG  SER    18      23.145  33.888  58.617  1.00  0.00           H  
ATOM    310  C   SER    18      25.399  36.256  60.902  1.00  0.00           C  
ATOM    311  O   SER    18      25.656  35.917  62.066  1.00  0.00           O  
ATOM    312  N   VAL    19      26.251  37.071  60.283  1.00  0.00           N  
ATOM    313  H   VAL    19      26.062  37.190  59.298  1.00  0.00           H  
ATOM    314  CA  VAL    19      27.440  37.688  61.043  1.00  0.00           C  
ATOM    315  HA  VAL    19      27.430  37.328  62.072  1.00  0.00           H  
ATOM    316  CB  VAL    19      28.755  37.273  60.460  1.00  0.00           C  
ATOM    317  HB  VAL    19      29.537  37.875  60.923  1.00  0.00           H  
ATOM    318  CG1 VAL    19      29.027  35.822  60.857  1.00  0.00           C  
ATOM    319 HG11 VAL    19      28.401  35.129  60.295  1.00  0.00           H  
ATOM    320 HG12 VAL    19      30.078  35.646  60.626  1.00  0.00           H  
ATOM    321 HG13 VAL    19      28.910  35.762  61.939  1.00  0.00           H  
ATOM    322  CG2 VAL    19      28.803  37.515  58.959  1.00  0.00           C  
ATOM    323 HG21 VAL    19      29.701  36.992  58.630  1.00  0.00           H  
ATOM    324 HG22 VAL    19      27.923  37.192  58.404  1.00  0.00           H  
ATOM    325 HG23 VAL    19      28.859  38.585  58.759  1.00  0.00           H  
ATOM    326  C   VAL    19      27.353  39.197  61.119  1.00  0.00           C  
ATOM    327  O   VAL    19      28.068  39.705  61.899  1.00  0.00           O  
ATOM    328  N   GLY    20      26.481  39.853  60.345  1.00  0.00           N  
ATOM    329  H   GLY    20      25.819  39.310  59.811  1.00  0.00           H  
ATOM    330  CA  GLY    20      26.575  41.278  60.096  1.00  0.00           C  
ATOM    331  HA2 GLY    20      25.559  41.662  59.998  1.00  0.00           H  
ATOM    332  HA3 GLY    20      26.934  41.855  60.948  1.00  0.00           H  
ATOM    333  C   GLY    20      27.380  41.656  58.857  1.00  0.00           C  
ATOM    334  O   GLY    20      28.599  41.686  58.965  1.00  0.00           O  
ATOM    335  N   ASN    21      26.744  42.002  57.792  1.00  0.00           N  
ATOM    336  H   ASN    21      25.786  41.690  57.722  1.00  0.00           H  
ATOM    337  CA  ASN    21      27.409  42.335  56.534  1.00  0.00           C  
ATOM    338  HA  ASN    21      28.457  42.563  56.728  1.00  0.00           H  
ATOM    339  CB  ASN    21      27.481  41.083  55.725  1.00  0.00           C  
ATOM    340  HB2 ASN    21      28.169  40.363  56.170  1.00  0.00           H  
ATOM    341  HB3 ASN    21      26.533  40.571  55.562  1.00  0.00           H  
ATOM    342  CG  ASN    21      28.044  41.249  54.268  1.00  0.00           C  
ATOM    343  OD1 ASN    21      27.233  41.285  53.338  1.00  0.00           O  
ATOM    344  ND2 ASN    21      29.305  41.347  54.033  1.00  0.00           N  
ATOM    345 HD21 ASN    21      29.636  41.693  53.144  1.00  0.00           H  
ATOM    346 HD22 ASN    21      29.935  41.351  54.823  1.00  0.00           H  
ATOM    347  C   ASN    21      26.797  43.624  55.811  1.00  0.00           C  
ATOM    348  O   ASN    21      25.548  43.614  55.700  1.00  0.00           O  
ATOM    349  N   GLN    22      27.614  44.510  55.150  1.00  0.00           N  
ATOM    350  H   GLN    22      28.622  44.475  55.210  1.00  0.00           H  
ATOM    351  CA  GLN    22      27.064  45.522  54.374  1.00  0.00           C  
ATOM    352  HA  GLN    22      26.082  45.219  54.011  1.00  0.00           H  
ATOM    353  CB  GLN    22      27.049  46.898  55.164  1.00  0.00           C  
ATOM    354  HB2 GLN    22      28.097  47.152  55.319  1.00  0.00           H  
ATOM    355  HB3 GLN    22      26.612  47.528  54.388  1.00  0.00           H  
ATOM    356  CG  GLN    22      26.155  46.956  56.386  1.00  0.00           C  
ATOM    357  HG2 GLN    22      25.146  46.622  56.147  1.00  0.00           H  
ATOM    358  HG3 GLN    22      26.548  46.211  57.079  1.00  0.00           H  
ATOM    359  CD  GLN    22      26.042  48.359  57.079  1.00  0.00           C  
ATOM    360  OE1 GLN    22      26.929  48.825  57.768  1.00  0.00           O  
ATOM    361  NE2 GLN    22      24.920  49.027  56.887  1.00  0.00           N  
ATOM    362 HE21 GLN    22      25.031  50.031  56.905  1.00  0.00           H  
ATOM    363 HE22 GLN    22      24.228  48.628  56.269  1.00  0.00           H  
ATOM    364  C   GLN    22      27.910  45.600  53.116  1.00  0.00           C  
ATOM    365  O   GLN    22      29.092  45.452  53.081  1.00  0.00           O  
ATOM    366  N   TRP    23      27.241  45.622  51.990  1.00  0.00           N  
ATOM    367  H   TRP    23      26.245  45.789  51.975  1.00  0.00           H  
ATOM    368  CA  TRP    23      27.824  45.513  50.673  1.00  0.00           C  
ATOM    369  HA  TRP    23      28.599  44.748  50.711  1.00  0.00           H  
ATOM    370  CB  TRP    23      26.865  45.088  49.537  1.00  0.00           C  
ATOM    371  HB2 TRP    23      26.199  45.938  49.387  1.00  0.00           H  
ATOM    372  HB3 TRP    23      27.457  45.116  48.622  1.00  0.00           H  
ATOM    373  CG  TRP    23      26.131  43.756  49.670  1.00  0.00           C  
ATOM    374  CD1 TRP    23      26.350  42.791  50.591  1.00  0.00           C  
ATOM    375  HD1 TRP    23      27.139  42.827  51.328  1.00  0.00           H  
ATOM    376  NE1 TRP    23      25.579  41.709  50.281  1.00  0.00           N  
ATOM    377  HE1 TRP    23      25.702  40.797  50.697  1.00  0.00           H  
ATOM    378  CE2 TRP    23      24.653  42.020  49.360  1.00  0.00           C  
ATOM    379  CZ2 TRP    23      23.579  41.265  48.804  1.00  0.00           C  
ATOM    380  HZ2 TRP    23      23.355  40.277  49.177  1.00  0.00           H  
ATOM    381  CH2 TRP    23      22.825  41.890  47.821  1.00  0.00           C  
ATOM    382  HH2 TRP    23      21.964  41.364  47.435  1.00  0.00           H  
ATOM    383  CZ3 TRP    23      22.928  43.322  47.567  1.00  0.00           C  
ATOM    384  HZ3 TRP    23      22.304  43.847  46.858  1.00  0.00           H  
ATOM    385  CE3 TRP    23      24.048  44.014  48.175  1.00  0.00           C  
ATOM    386  HE3 TRP    23      24.258  45.045  47.930  1.00  0.00           H  
ATOM    387  CD2 TRP    23      24.959  43.351  49.041  1.00  0.00           C  
ATOM    388  C   TRP    23      28.492  46.767  50.152  1.00  0.00           C  
ATOM    389  O   TRP    23      27.971  47.874  50.213  1.00  0.00           O  
ATOM    390  N   GLN    24      29.713  46.628  49.642  1.00  0.00           N  
ATOM    391  H   GLN    24      30.037  45.676  49.544  1.00  0.00           H  
ATOM    392  CA  GLN    24      30.583  47.665  49.095  1.00  0.00           C  
ATOM    393  HA  GLN    24      30.058  48.616  49.009  1.00  0.00           H  
ATOM    394  CB  GLN    24      31.713  47.986  50.066  1.00  0.00           C  
ATOM    395  HB2 GLN    24      32.252  47.039  50.102  1.00  0.00           H  
ATOM    396  HB3 GLN    24      32.462  48.586  49.549  1.00  0.00           H  
ATOM    397  CG  GLN    24      31.436  48.409  51.533  1.00  0.00           C  
ATOM    398  HG2 GLN    24      31.079  49.436  51.599  1.00  0.00           H  
ATOM    399  HG3 GLN    24      30.656  47.789  51.976  1.00  0.00           H  
ATOM    400  CD  GLN    24      32.608  48.225  52.437  1.00  0.00           C  
ATOM    401  OE1 GLN    24      33.527  48.990  52.588  1.00  0.00           O  
ATOM    402  NE2 GLN    24      32.832  47.011  52.833  1.00  0.00           N  
ATOM    403 HE21 GLN    24      33.677  46.770  53.330  1.00  0.00           H  
ATOM    404 HE22 GLN    24      32.154  46.284  52.656  1.00  0.00           H  
ATOM    405  C   GLN    24      31.193  47.338  47.687  1.00  0.00           C  
ATOM    406  O   GLN    24      31.472  48.275  46.962  1.00  0.00           O  
ATOM    407  N   PHE    25      31.112  46.098  47.267  1.00  0.00           N  
ATOM    408  H   PHE    25      30.755  45.386  47.888  1.00  0.00           H  
ATOM    409  CA  PHE    25      31.641  45.503  45.990  1.00  0.00           C  
ATOM    410  HA  PHE    25      32.368  46.185  45.549  1.00  0.00           H  
ATOM    411  CB  PHE    25      32.234  44.107  46.314  1.00  0.00           C  
ATOM    412  HB2 PHE    25      33.038  44.217  47.042  1.00  0.00           H  
ATOM    413  HB3 PHE    25      31.334  43.634  46.707  1.00  0.00           H  
ATOM    414  CG  PHE    25      32.576  43.251  45.086  1.00  0.00           C  
ATOM    415  CD1 PHE    25      33.500  43.705  44.139  1.00  0.00           C  
ATOM    416  HD1 PHE    25      33.912  44.691  44.296  1.00  0.00           H  
ATOM    417  CE1 PHE    25      33.884  42.951  43.036  1.00  0.00           C  
ATOM    418  HE1 PHE    25      34.673  43.427  42.474  1.00  0.00           H  
ATOM    419  CZ  PHE    25      33.308  41.722  42.756  1.00  0.00           C  
ATOM    420  HZ  PHE    25      33.624  41.189  41.871  1.00  0.00           H  
ATOM    421  CE2 PHE    25      32.321  41.282  43.689  1.00  0.00           C  
ATOM    422  HE2 PHE    25      31.785  40.364  43.496  1.00  0.00           H  
ATOM    423  CD2 PHE    25      31.928  42.042  44.817  1.00  0.00           C  
ATOM    424  HD2 PHE    25      31.065  41.746  45.395  1.00  0.00           H  
ATOM    425  C   PHE    25      30.487  45.248  45.002  1.00  0.00           C  
ATOM    426  O   PHE    25      30.619  45.457  43.768  1.00  0.00           O  
ATOM    427  N   ASN    26      29.335  44.854  45.557  1.00  0.00           N  
ATOM    428  H   ASN    26      29.251  44.547  46.516  1.00  0.00           H  
ATOM    429  CA  ASN    26      28.240  44.295  44.789  1.00  0.00           C  
ATOM    430  HA  ASN    26      28.636  43.667  43.991  1.00  0.00           H  
ATOM    431  CB  ASN    26      27.413  43.322  45.697  1.00  0.00           C  
ATOM    432  HB2 ASN    26      28.001  42.431  45.918  1.00  0.00           H  
ATOM    433  HB3 ASN    26      27.136  43.726  46.671  1.00  0.00           H  
ATOM    434  CG  ASN    26      26.217  42.699  45.041  1.00  0.00           C  
ATOM    435  OD1 ASN    26      26.093  42.524  43.820  1.00  0.00           O  
ATOM    436  ND2 ASN    26      25.212  42.415  45.779  1.00  0.00           N  
ATOM    437 HD21 ASN    26      24.411  42.052  45.283  1.00  0.00           H  
ATOM    438 HD22 ASN    26      25.078  42.809  46.700  1.00  0.00           H  
ATOM    439  C   ASN    26      27.355  45.410  44.085  1.00  0.00           C  
ATOM    440  O   ASN    26      26.558  46.081  44.723  1.00  0.00           O  
ATOM    441  N   VAL    27      27.421  45.543  42.803  1.00  0.00           N  
ATOM    442  H   VAL    27      28.040  44.906  42.320  1.00  0.00           H  
ATOM    443  CA  VAL    27      26.686  46.300  41.845  1.00  0.00           C  
ATOM    444  HA  VAL    27      25.747  46.538  42.345  1.00  0.00           H  
ATOM    445  CB  VAL    27      27.396  47.658  41.533  1.00  0.00           C  
ATOM    446  HB  VAL    27      26.767  48.201  40.828  1.00  0.00           H  
ATOM    447  CG1 VAL    27      27.433  48.536  42.737  1.00  0.00           C  
ATOM    448 HG11 VAL    27      26.485  48.588  43.272  1.00  0.00           H  
ATOM    449 HG12 VAL    27      28.199  48.267  43.464  1.00  0.00           H  
ATOM    450 HG13 VAL    27      27.648  49.516  42.311  1.00  0.00           H  
ATOM    451  CG2 VAL    27      28.811  47.366  40.993  1.00  0.00           C  
ATOM    452 HG21 VAL    27      29.235  48.325  40.696  1.00  0.00           H  
ATOM    453 HG22 VAL    27      29.488  46.902  41.711  1.00  0.00           H  
ATOM    454 HG23 VAL    27      28.902  46.670  40.159  1.00  0.00           H  
ATOM    455  C   VAL    27      26.450  45.522  40.523  1.00  0.00           C  
ATOM    456  O   VAL    27      27.125  44.572  40.225  1.00  0.00           O  
ATOM    457  N   GLU    28      25.365  45.874  39.824  1.00  0.00           N  
ATOM    458  H   GLU    28      24.786  46.607  40.209  1.00  0.00           H  
ATOM    459  CA  GLU    28      24.699  45.053  38.771  1.00  0.00           C  
ATOM    460  HA  GLU    28      25.004  44.035  39.012  1.00  0.00           H  
ATOM    461  CB  GLU    28      23.180  45.123  38.754  1.00  0.00           C  
ATOM    462  HB2 GLU    28      22.912  46.160  38.553  1.00  0.00           H  
ATOM    463  HB3 GLU    28      22.786  44.443  37.999  1.00  0.00           H  
ATOM    464  CG  GLU    28      22.529  44.870  40.121  1.00  0.00           C  
ATOM    465  HG2 GLU    28      23.002  43.932  40.411  1.00  0.00           H  
ATOM    466  HG3 GLU    28      22.936  45.524  40.893  1.00  0.00           H  
ATOM    467  CD  GLU    28      21.017  44.944  40.157  1.00  0.00           C  
ATOM    468  OE1 GLU    28      20.300  44.613  39.185  1.00  0.00           O  
ATOM    469  OE2 GLU    28      20.497  45.303  41.238  1.00  0.00           O  
ATOM    470  C   GLU    28      25.397  45.294  37.450  1.00  0.00           C  
ATOM    471  O   GLU    28      25.356  44.358  36.644  1.00  0.00           O  
ATOM    472  N   ASP    29      26.034  46.469  37.143  1.00  0.00           N  
ATOM    473  H   ASP    29      26.092  47.200  37.838  1.00  0.00           H  
ATOM    474  CA  ASP    29      26.748  46.640  35.904  1.00  0.00           C  
ATOM    475  HA  ASP    29      26.084  46.107  35.223  1.00  0.00           H  
ATOM    476  CB  ASP    29      26.740  48.116  35.508  1.00  0.00           C  
ATOM    477  HB2 ASP    29      25.701  48.437  35.425  1.00  0.00           H  
ATOM    478  HB3 ASP    29      27.244  48.772  36.218  1.00  0.00           H  
ATOM    479  CG  ASP    29      27.429  48.281  34.199  1.00  0.00           C  
ATOM    480  OD1 ASP    29      28.263  49.250  34.056  1.00  0.00           O  
ATOM    481  OD2 ASP    29      27.073  47.567  33.234  1.00  0.00           O  
ATOM    482  C   ASP    29      28.159  45.920  35.889  1.00  0.00           C  
ATOM    483  O   ASP    29      28.907  45.804  36.895  1.00  0.00           O  
ATOM    484  N   LEU    30      28.582  45.489  34.699  1.00  0.00           N  
ATOM    485  H   LEU    30      27.997  45.767  33.924  1.00  0.00           H  
ATOM    486  CA  LEU    30      29.886  44.911  34.329  1.00  0.00           C  
ATOM    487  HA  LEU    30      30.603  45.374  35.007  1.00  0.00           H  
ATOM    488  CB  LEU    30      29.917  43.334  34.494  1.00  0.00           C  
ATOM    489  HB2 LEU    30      29.589  43.070  35.499  1.00  0.00           H  
ATOM    490  HB3 LEU    30      29.268  42.857  33.759  1.00  0.00           H  
ATOM    491  CG  LEU    30      31.289  42.707  34.338  1.00  0.00           C  
ATOM    492  HG  LEU    30      31.638  42.925  33.328  1.00  0.00           H  
ATOM    493  CD1 LEU    30      32.422  43.118  35.324  1.00  0.00           C  
ATOM    494 HD11 LEU    30      31.999  43.017  36.324  1.00  0.00           H  
ATOM    495 HD12 LEU    30      33.295  42.467  35.271  1.00  0.00           H  
ATOM    496 HD13 LEU    30      32.702  44.155  35.141  1.00  0.00           H  
ATOM    497  CD2 LEU    30      31.168  41.219  34.404  1.00  0.00           C  
ATOM    498 HD21 LEU    30      32.097  40.744  34.089  1.00  0.00           H  
ATOM    499 HD22 LEU    30      30.950  40.808  35.389  1.00  0.00           H  
ATOM    500 HD23 LEU    30      30.372  40.952  33.709  1.00  0.00           H  
ATOM    501  C   LEU    30      30.238  45.337  32.876  1.00  0.00           C  
ATOM    502  O   LEU    30      29.399  45.315  31.944  1.00  0.00           O  
ATOM    503  N   HIE    31      31.496  45.769  32.639  1.00  0.00           N  
ATOM    504  H   HIE    31      32.066  45.564  33.447  1.00  0.00           H  
ATOM    505  CA  HIE    31      32.120  46.199  31.419  1.00  0.00           C  
ATOM    506  HA  HIE    31      31.532  47.071  31.133  1.00  0.00           H  
ATOM    507  CB  HIE    31      33.569  46.637  31.654  1.00  0.00           C  
ATOM    508  HB2 HIE    31      33.589  47.362  32.468  1.00  0.00           H  
ATOM    509  HB3 HIE    31      34.275  45.868  31.965  1.00  0.00           H  
ATOM    510  CG  HIE    31      34.204  47.334  30.435  1.00  0.00           C  
ATOM    511  ND1 HIE    31      35.214  46.792  29.663  1.00  0.00           N  
ATOM    512  CE1 HIE    31      35.537  47.821  28.803  1.00  0.00           C  
ATOM    513  HE1 HIE    31      36.243  47.721  27.992  1.00  0.00           H  
ATOM    514  NE2 HIE    31      34.859  48.873  29.082  1.00  0.00           N  
ATOM    515  HE2 HIE    31      35.099  49.788  28.728  1.00  0.00           H  
ATOM    516  CD2 HIE    31      34.031  48.695  30.156  1.00  0.00           C  
ATOM    517  HD2 HIE    31      33.457  49.380  30.761  1.00  0.00           H  
ATOM    518  C   HIE    31      32.086  45.147  30.296  1.00  0.00           C  
ATOM    519  O   HIE    31      32.403  44.016  30.633  1.00  0.00           O  
ATOM    520  N   PRO    32      31.695  45.508  29.069  1.00  0.00           N  
ATOM    521  CD  PRO    32      31.341  46.867  28.702  1.00  0.00           C  
ATOM    522  HD2 PRO    32      32.218  47.514  28.690  1.00  0.00           H  
ATOM    523  HD3 PRO    32      30.646  47.394  29.357  1.00  0.00           H  
ATOM    524  CG  PRO    32      30.701  46.738  27.321  1.00  0.00           C  
ATOM    525  HG2 PRO    32      30.829  47.659  26.752  1.00  0.00           H  
ATOM    526  HG3 PRO    32      29.657  46.540  27.562  1.00  0.00           H  
ATOM    527  CB  PRO    32      31.355  45.447  26.706  1.00  0.00           C  
ATOM    528  HB2 PRO    32      32.344  45.732  26.348  1.00  0.00           H  
ATOM    529  HB3 PRO    32      30.672  44.895  26.060  1.00  0.00           H  
ATOM    530  CA  PRO    32      31.518  44.561  27.965  1.00  0.00           C  
ATOM    531  HA  PRO    32      30.628  43.999  28.247  1.00  0.00           H  
ATOM    532  C   PRO    32      32.622  43.512  27.679  1.00  0.00           C  
ATOM    533  O   PRO    32      32.341  42.441  27.153  1.00  0.00           O  
ATOM    534  N   LYS    33      33.927  43.871  27.857  1.00  0.00           N  
ATOM    535  H   LYS    33      34.069  44.844  28.088  1.00  0.00           H  
ATOM    536  CA  LYS    33      35.135  42.974  27.769  1.00  0.00           C  
ATOM    537  HA  LYS    33      35.115  42.460  26.808  1.00  0.00           H  
ATOM    538  CB  LYS    33      36.443  43.747  27.896  1.00  0.00           C  
ATOM    539  HB2 LYS    33      36.457  44.417  28.755  1.00  0.00           H  
ATOM    540  HB3 LYS    33      37.198  42.979  28.065  1.00  0.00           H  
ATOM    541  CG  LYS    33      36.859  44.398  26.590  1.00  0.00           C  
ATOM    542  HG2 LYS    33      37.880  44.760  26.711  1.00  0.00           H  
ATOM    543  HG3 LYS    33      36.871  43.719  25.737  1.00  0.00           H  
ATOM    544  CD  LYS    33      36.087  45.566  26.098  1.00  0.00           C  
ATOM    545  HD2 LYS    33      35.123  45.218  25.727  1.00  0.00           H  
ATOM    546  HD3 LYS    33      36.016  46.198  26.984  1.00  0.00           H  
ATOM    547  CE  LYS    33      36.680  46.374  24.946  1.00  0.00           C  
ATOM    548  HE2 LYS    33      36.734  45.713  24.081  1.00  0.00           H  
ATOM    549  HE3 LYS    33      36.019  47.205  24.700  1.00  0.00           H  
ATOM    550  NZ  LYS    33      38.015  46.949  25.295  1.00  0.00           N  
ATOM    551  HZ1 LYS    33      38.284  47.503  24.494  1.00  0.00           H  
ATOM    552  HZ2 LYS    33      37.820  47.592  26.050  1.00  0.00           H  
ATOM    553  HZ3 LYS    33      38.763  46.315  25.537  1.00  0.00           H  
ATOM    554  C   LYS    33      34.994  41.925  28.852  1.00  0.00           C  
ATOM    555  O   LYS    33      35.049  40.723  28.664  1.00  0.00           O  
ATOM    556  N   MET    34      34.730  42.314  30.101  1.00  0.00           N  
ATOM    557  H   MET    34      34.531  43.286  30.291  1.00  0.00           H  
ATOM    558  CA  MET    34      34.613  41.332  31.204  1.00  0.00           C  
ATOM    559  HA  MET    34      35.391  40.606  30.973  1.00  0.00           H  
ATOM    560  CB  MET    34      34.840  42.115  32.550  1.00  0.00           C  
ATOM    561  HB2 MET    34      35.822  42.542  32.350  1.00  0.00           H  
ATOM    562  HB3 MET    34      34.080  42.883  32.693  1.00  0.00           H  
ATOM    563  CG  MET    34      35.080  41.214  33.770  1.00  0.00           C  
ATOM    564  HG2 MET    34      35.173  41.936  34.581  1.00  0.00           H  
ATOM    565  HG3 MET    34      34.140  40.684  33.925  1.00  0.00           H  
ATOM    566  SD  MET    34      36.519  40.175  33.660  1.00  0.00           S  
ATOM    567  CE  MET    34      36.766  39.879  35.469  1.00  0.00           C  
ATOM    568  HE1 MET    34      37.123  40.793  35.944  1.00  0.00           H  
ATOM    569  HE2 MET    34      35.842  39.642  35.996  1.00  0.00           H  
ATOM    570  HE3 MET    34      37.513  39.090  35.557  1.00  0.00           H  
ATOM    571  C   MET    34      33.243  40.628  31.208  1.00  0.00           C  
ATOM    572  O   MET    34      33.231  39.473  31.610  1.00  0.00           O  
ATOM    573  N   LEU    35      32.193  41.274  30.728  1.00  0.00           N  
ATOM    574  H   LEU    35      32.354  42.173  30.297  1.00  0.00           H  
ATOM    575  CA  LEU    35      30.893  40.671  30.494  1.00  0.00           C  
ATOM    576  HA  LEU    35      30.626  40.283  31.477  1.00  0.00           H  
ATOM    577  CB  LEU    35      29.896  41.700  30.029  1.00  0.00           C  
ATOM    578  HB2 LEU    35      29.958  42.571  30.682  1.00  0.00           H  
ATOM    579  HB3 LEU    35      30.121  41.946  28.991  1.00  0.00           H  
ATOM    580  CG  LEU    35      28.467  41.210  30.017  1.00  0.00           C  
ATOM    581  HG  LEU    35      28.340  40.258  29.502  1.00  0.00           H  
ATOM    582  CD1 LEU    35      27.885  41.106  31.474  1.00  0.00           C  
ATOM    583 HD11 LEU    35      27.048  40.410  31.527  1.00  0.00           H  
ATOM    584 HD12 LEU    35      28.591  40.579  32.115  1.00  0.00           H  
ATOM    585 HD13 LEU    35      27.566  42.050  31.916  1.00  0.00           H  
ATOM    586  CD2 LEU    35      27.557  42.229  29.185  1.00  0.00           C  
ATOM    587 HD21 LEU    35      26.508  42.092  29.449  1.00  0.00           H  
ATOM    588 HD22 LEU    35      27.833  43.236  29.497  1.00  0.00           H  
ATOM    589 HD23 LEU    35      27.694  42.188  28.105  1.00  0.00           H  
ATOM    590  C   LEU    35      30.918  39.518  29.521  1.00  0.00           C  
ATOM    591  O   LEU    35      30.436  38.393  29.773  1.00  0.00           O  
ATOM    592  N   SER    36      31.657  39.714  28.411  1.00  0.00           N  
ATOM    593  H   SER    36      31.974  40.634  28.140  1.00  0.00           H  
ATOM    594  CA  SER    36      32.026  38.674  27.433  1.00  0.00           C  
ATOM    595  HA  SER    36      31.116  38.317  26.951  1.00  0.00           H  
ATOM    596  CB  SER    36      32.978  39.256  26.370  1.00  0.00           C  
ATOM    597  HB2 SER    36      33.855  39.747  26.793  1.00  0.00           H  
ATOM    598  HB3 SER    36      33.314  38.495  25.665  1.00  0.00           H  
ATOM    599  OG  SER    36      32.346  40.210  25.528  1.00  0.00           O  
ATOM    600  HG  SER    36      32.254  40.983  26.089  1.00  0.00           H  
ATOM    601  C   SER    36      32.691  37.475  28.164  1.00  0.00           C  
ATOM    602  O   SER    36      32.270  36.341  27.945  1.00  0.00           O  
ATOM    603  N   ARG    37      33.815  37.723  28.907  1.00  0.00           N  
ATOM    604  H   ARG    37      33.921  38.726  28.965  1.00  0.00           H  
ATOM    605  CA  ARG    37      34.668  36.827  29.656  1.00  0.00           C  
ATOM    606  HA  ARG    37      35.203  36.211  28.933  1.00  0.00           H  
ATOM    607  CB  ARG    37      35.809  37.522  30.373  1.00  0.00           C  
ATOM    608  HB2 ARG    37      35.413  38.476  30.720  1.00  0.00           H  
ATOM    609  HB3 ARG    37      36.046  36.979  31.288  1.00  0.00           H  
ATOM    610  CG  ARG    37      37.061  37.908  29.577  1.00  0.00           C  
ATOM    611  HG2 ARG    37      37.523  37.075  29.046  1.00  0.00           H  
ATOM    612  HG3 ARG    37      36.778  38.566  28.755  1.00  0.00           H  
ATOM    613  CD  ARG    37      38.072  38.739  30.356  1.00  0.00           C  
ATOM    614  HD2 ARG    37      37.502  39.649  30.540  1.00  0.00           H  
ATOM    615  HD3 ARG    37      38.309  38.181  31.262  1.00  0.00           H  
ATOM    616  NE  ARG    37      39.200  38.918  29.499  1.00  0.00           N  
ATOM    617  HE  ARG    37      39.453  38.157  28.884  1.00  0.00           H  
ATOM    618  CZ  ARG    37      40.158  39.812  29.470  1.00  0.00           C  
ATOM    619  NH1 ARG    37      40.147  40.809  30.328  1.00  0.00           N  
ATOM    620 HH11 ARG    37      39.813  40.522  31.236  1.00  0.00           H  
ATOM    621 HH12 ARG    37      40.905  41.476  30.357  1.00  0.00           H  
ATOM    622  NH2 ARG    37      41.130  39.578  28.747  1.00  0.00           N  
ATOM    623 HH21 ARG    37      41.241  38.636  28.399  1.00  0.00           H  
ATOM    624 HH22 ARG    37      41.874  40.260  28.746  1.00  0.00           H  
ATOM    625  C   ARG    37      33.940  36.000  30.694  1.00  0.00           C  
ATOM    626  O   ARG    37      33.884  34.750  30.624  1.00  0.00           O  
ATOM    627  N   LEU    38      33.148  36.642  31.502  1.00  0.00           N  
ATOM    628  H   LEU    38      33.081  37.638  31.348  1.00  0.00           H  
ATOM    629  CA  LEU    38      32.247  35.935  32.461  1.00  0.00           C  
ATOM    630  HA  LEU    38      32.778  35.414  33.257  1.00  0.00           H  
ATOM    631  CB  LEU    38      31.448  37.011  33.235  1.00  0.00           C  
ATOM    632  HB2 LEU    38      32.036  37.922  33.349  1.00  0.00           H  
ATOM    633  HB3 LEU    38      30.589  37.276  32.619  1.00  0.00           H  
ATOM    634  CG  LEU    38      30.917  36.600  34.641  1.00  0.00           C  
ATOM    635  HG  LEU    38      30.459  35.611  34.637  1.00  0.00           H  
ATOM    636  CD1 LEU    38      32.037  36.495  35.683  1.00  0.00           C  
ATOM    637 HD11 LEU    38      32.612  35.597  35.460  1.00  0.00           H  
ATOM    638 HD12 LEU    38      32.721  37.324  35.500  1.00  0.00           H  
ATOM    639 HD13 LEU    38      31.582  36.343  36.661  1.00  0.00           H  
ATOM    640  CD2 LEU    38      29.818  37.624  35.171  1.00  0.00           C  
ATOM    641 HD21 LEU    38      28.958  37.691  34.505  1.00  0.00           H  
ATOM    642 HD22 LEU    38      29.415  37.316  36.136  1.00  0.00           H  
ATOM    643 HD23 LEU    38      30.241  38.617  35.326  1.00  0.00           H  
ATOM    644  C   LEU    38      31.215  34.909  31.821  1.00  0.00           C  
ATOM    645  O   LEU    38      30.833  33.881  32.357  1.00  0.00           O  
ATOM    646  N   TYR    39      30.771  35.241  30.574  1.00  0.00           N  
ATOM    647  H   TYR    39      31.121  36.064  30.105  1.00  0.00           H  
ATOM    648  CA  TYR    39      29.877  34.333  29.855  1.00  0.00           C  
ATOM    649  HA  TYR    39      29.205  33.813  30.538  1.00  0.00           H  
ATOM    650  CB  TYR    39      28.960  35.271  28.922  1.00  0.00           C  
ATOM    651  HB2 TYR    39      29.581  35.922  28.307  1.00  0.00           H  
ATOM    652  HB3 TYR    39      28.369  34.579  28.322  1.00  0.00           H  
ATOM    653  CG  TYR    39      27.837  36.133  29.645  1.00  0.00           C  
ATOM    654  CD1 TYR    39      27.350  37.261  28.922  1.00  0.00           C  
ATOM    655  HD1 TYR    39      27.804  37.548  27.985  1.00  0.00           H  
ATOM    656  CE1 TYR    39      26.333  38.102  29.459  1.00  0.00           C  
ATOM    657  HE1 TYR    39      25.914  38.958  28.952  1.00  0.00           H  
ATOM    658  CZ  TYR    39      25.734  37.733  30.655  1.00  0.00           C  
ATOM    659  OH  TYR    39      24.702  38.475  31.022  1.00  0.00           O  
ATOM    660  HH  TYR    39      24.687  39.279  30.499  1.00  0.00           H  
ATOM    661  CE2 TYR    39      26.112  36.655  31.372  1.00  0.00           C  
ATOM    662  HE2 TYR    39      25.577  36.413  32.279  1.00  0.00           H  
ATOM    663  CD2 TYR    39      27.165  35.840  30.828  1.00  0.00           C  
ATOM    664  HD2 TYR    39      27.578  35.013  31.387  1.00  0.00           H  
ATOM    665  C   TYR    39      30.537  33.185  29.078  1.00  0.00           C  
ATOM    666  O   TYR    39      30.043  32.123  29.089  1.00  0.00           O  
ATOM    667  N   LYS    40      31.764  33.382  28.642  1.00  0.00           N  
ATOM    668  H   LYS    40      32.190  34.298  28.656  1.00  0.00           H  
ATOM    669  CA  LYS    40      32.723  32.304  28.335  1.00  0.00           C  
ATOM    670  HA  LYS    40      32.296  31.578  27.642  1.00  0.00           H  
ATOM    671  CB  LYS    40      33.979  33.022  27.777  1.00  0.00           C  
ATOM    672  HB2 LYS    40      33.642  33.351  26.794  1.00  0.00           H  
ATOM    673  HB3 LYS    40      34.265  33.909  28.342  1.00  0.00           H  
ATOM    674  CG  LYS    40      35.225  32.127  27.547  1.00  0.00           C  
ATOM    675  HG2 LYS    40      35.918  32.729  26.960  1.00  0.00           H  
ATOM    676  HG3 LYS    40      35.671  32.015  28.535  1.00  0.00           H  
ATOM    677  CD  LYS    40      35.040  30.760  26.771  1.00  0.00           C  
ATOM    678  HD2 LYS    40      34.126  30.291  27.135  1.00  0.00           H  
ATOM    679  HD3 LYS    40      34.927  30.937  25.702  1.00  0.00           H  
ATOM    680  CE  LYS    40      36.205  29.934  27.321  1.00  0.00           C  
ATOM    681  HE2 LYS    40      37.207  30.349  27.209  1.00  0.00           H  
ATOM    682  HE3 LYS    40      35.940  29.928  28.378  1.00  0.00           H  
ATOM    683  NZ  LYS    40      36.118  28.663  26.708  1.00  0.00           N  
ATOM    684  HZ1 LYS    40      36.185  28.638  25.700  1.00  0.00           H  
ATOM    685  HZ2 LYS    40      36.866  28.062  27.021  1.00  0.00           H  
ATOM    686  HZ3 LYS    40      35.319  28.161  27.067  1.00  0.00           H  
ATOM    687  C   LYS    40      33.076  31.522  29.614  1.00  0.00           C  
ATOM    688  O   LYS    40      33.234  30.300  29.534  1.00  0.00           O  
ATOM    689  N   ARG    41      33.076  32.090  30.827  1.00  0.00           N  
ATOM    690  H   ARG    41      33.161  33.095  30.780  1.00  0.00           H  
ATOM    691  CA  ARG    41      33.428  31.384  32.081  1.00  0.00           C  
ATOM    692  HA  ARG    41      34.279  30.778  31.771  1.00  0.00           H  
ATOM    693  CB  ARG    41      33.755  32.458  33.197  1.00  0.00           C  
ATOM    694  HB2 ARG    41      34.526  33.135  32.830  1.00  0.00           H  
ATOM    695  HB3 ARG    41      32.968  33.201  33.320  1.00  0.00           H  
ATOM    696  CG  ARG    41      34.272  31.937  34.626  1.00  0.00           C  
ATOM    697  HG2 ARG    41      34.416  32.820  35.249  1.00  0.00           H  
ATOM    698  HG3 ARG    41      33.537  31.348  35.175  1.00  0.00           H  
ATOM    699  CD  ARG    41      35.595  31.138  34.609  1.00  0.00           C  
ATOM    700  HD2 ARG    41      36.397  31.620  34.050  1.00  0.00           H  
ATOM    701  HD3 ARG    41      35.997  31.216  35.619  1.00  0.00           H  
ATOM    702  NE  ARG    41      35.604  29.693  34.330  1.00  0.00           N  
ATOM    703  HE  ARG    41      34.701  29.307  34.092  1.00  0.00           H  
ATOM    704  CZ  ARG    41      36.680  29.018  34.092  1.00  0.00           C  
ATOM    705  NH1 ARG    41      37.882  29.467  34.244  1.00  0.00           N  
ATOM    706 HH11 ARG    41      38.057  30.461  34.293  1.00  0.00           H  
ATOM    707 HH12 ARG    41      38.659  28.851  34.052  1.00  0.00           H  
ATOM    708  NH2 ARG    41      36.557  27.770  33.757  1.00  0.00           N  
ATOM    709 HH21 ARG    41      35.642  27.385  33.575  1.00  0.00           H  
ATOM    710 HH22 ARG    41      37.354  27.184  33.553  1.00  0.00           H  
ATOM    711  C   ARG    41      32.287  30.416  32.463  1.00  0.00           C  
ATOM    712  O   ARG    41      32.507  29.356  33.043  1.00  0.00           O  
ATOM    713  N   PHE    42      31.094  30.856  32.228  1.00  0.00           N  
ATOM    714  H   PHE    42      31.003  31.775  31.818  1.00  0.00           H  
ATOM    715  CA  PHE    42      29.916  30.066  32.495  1.00  0.00           C  
ATOM    716  HA  PHE    42      30.087  29.684  33.501  1.00  0.00           H  
ATOM    717  CB  PHE    42      28.652  30.935  32.508  1.00  0.00           C  
ATOM    718  HB2 PHE    42      28.759  31.844  33.100  1.00  0.00           H  
ATOM    719  HB3 PHE    42      28.432  31.312  31.509  1.00  0.00           H  
ATOM    720  CG  PHE    42      27.372  30.210  32.920  1.00  0.00           C  
ATOM    721  CD1 PHE    42      27.050  30.021  34.282  1.00  0.00           C  
ATOM    722  HD1 PHE    42      27.881  30.184  34.952  1.00  0.00           H  
ATOM    723  CE1 PHE    42      25.803  29.491  34.599  1.00  0.00           C  
ATOM    724  HE1 PHE    42      25.569  29.353  35.644  1.00  0.00           H  
ATOM    725  CZ  PHE    42      24.822  29.272  33.596  1.00  0.00           C  
ATOM    726  HZ  PHE    42      23.864  28.850  33.860  1.00  0.00           H  
ATOM    727  CE2 PHE    42      25.152  29.318  32.238  1.00  0.00           C  
ATOM    728  HE2 PHE    42      24.495  28.886  31.498  1.00  0.00           H  
ATOM    729  CD2 PHE    42      26.440  29.766  31.919  1.00  0.00           C  
ATOM    730  HD2 PHE    42      26.637  29.848  30.860  1.00  0.00           H  
ATOM    731  C   PHE    42      29.801  28.988  31.463  1.00  0.00           C  
ATOM    732  O   PHE    42      29.430  27.913  31.901  1.00  0.00           O  
ATOM    733  N   ASP    43      30.264  29.219  30.182  1.00  0.00           N  
ATOM    734  H   ASP    43      30.608  30.148  29.984  1.00  0.00           H  
ATOM    735  CA  ASP    43      30.243  28.257  29.068  1.00  0.00           C  
ATOM    736  HA  ASP    43      29.240  27.884  28.857  1.00  0.00           H  
ATOM    737  CB  ASP    43      30.797  28.875  27.793  1.00  0.00           C  
ATOM    738  HB2 ASP    43      30.308  29.752  27.370  1.00  0.00           H  
ATOM    739  HB3 ASP    43      31.854  29.124  27.897  1.00  0.00           H  
ATOM    740  CG  ASP    43      30.864  27.805  26.657  1.00  0.00           C  
ATOM    741  OD1 ASP    43      29.738  27.307  26.274  1.00  0.00           O  
ATOM    742  OD2 ASP    43      31.922  27.544  26.080  1.00  0.00           O  
ATOM    743  C   ASP    43      31.037  26.969  29.494  1.00  0.00           C  
ATOM    744  O   ASP    43      30.792  25.893  28.949  1.00  0.00           O  
ATOM    745  N   THR    44      32.028  27.123  30.372  1.00  0.00           N  
ATOM    746  H   THR    44      32.430  28.034  30.542  1.00  0.00           H  
ATOM    747  CA  THR    44      32.797  25.964  30.792  1.00  0.00           C  
ATOM    748  HA  THR    44      33.056  25.325  29.948  1.00  0.00           H  
ATOM    749  CB  THR    44      34.172  26.326  31.441  1.00  0.00           C  
ATOM    750  HB  THR    44      34.586  25.345  31.671  1.00  0.00           H  
ATOM    751  CG2 THR    44      35.106  27.063  30.533  1.00  0.00           C  
ATOM    752 HG21 THR    44      36.013  27.368  31.054  1.00  0.00           H  
ATOM    753 HG22 THR    44      35.457  26.413  29.731  1.00  0.00           H  
ATOM    754 HG23 THR    44      34.652  27.919  30.035  1.00  0.00           H  
ATOM    755  OG1 THR    44      34.106  27.029  32.667  1.00  0.00           O  
ATOM    756  HG1 THR    44      33.545  27.789  32.499  1.00  0.00           H  
ATOM    757  C   THR    44      32.106  25.156  31.814  1.00  0.00           C  
ATOM    758  O   THR    44      32.351  23.943  32.045  1.00  0.00           O  
ATOM    759  N   PHE    45      31.160  25.767  32.551  1.00  0.00           N  
ATOM    760  H   PHE    45      30.974  26.759  32.516  1.00  0.00           H  
ATOM    761  CA  PHE    45      30.318  24.992  33.519  1.00  0.00           C  
ATOM    762  HA  PHE    45      30.822  24.089  33.862  1.00  0.00           H  
ATOM    763  CB  PHE    45      30.230  25.828  34.737  1.00  0.00           C  
ATOM    764  HB2 PHE    45      29.552  26.653  34.519  1.00  0.00           H  
ATOM    765  HB3 PHE    45      29.752  25.256  35.531  1.00  0.00           H  
ATOM    766  CG  PHE    45      31.563  26.289  35.246  1.00  0.00           C  
ATOM    767  CD1 PHE    45      31.748  27.669  35.381  1.00  0.00           C  
ATOM    768  HD1 PHE    45      30.912  28.296  35.106  1.00  0.00           H  
ATOM    769  CE1 PHE    45      32.921  28.213  35.893  1.00  0.00           C  
ATOM    770  HE1 PHE    45      33.135  29.261  36.045  1.00  0.00           H  
ATOM    771  CZ  PHE    45      33.949  27.344  36.332  1.00  0.00           C  
ATOM    772  HZ  PHE    45      34.837  27.738  36.803  1.00  0.00           H  
ATOM    773  CE2 PHE    45      33.799  25.929  36.243  1.00  0.00           C  
ATOM    774  HE2 PHE    45      34.571  25.298  36.658  1.00  0.00           H  
ATOM    775  CD2 PHE    45      32.596  25.378  35.660  1.00  0.00           C  
ATOM    776  HD2 PHE    45      32.471  24.308  35.584  1.00  0.00           H  
ATOM    777  C   PHE    45      28.984  24.537  32.925  1.00  0.00           C  
ATOM    778  O   PHE    45      28.567  23.375  33.122  1.00  0.00           O  
ATOM    779  N   ASP    46      28.276  25.374  32.164  1.00  0.00           N  
ATOM    780  H   ASP    46      28.716  26.235  31.873  1.00  0.00           H  
ATOM    781  CA  ASP    46      27.057  25.011  31.374  1.00  0.00           C  
ATOM    782  HA  ASP    46      26.389  24.534  32.092  1.00  0.00           H  
ATOM    783  CB  ASP    46      26.401  26.325  30.944  1.00  0.00           C  
ATOM    784  HB2 ASP    46      26.194  26.948  31.814  1.00  0.00           H  
ATOM    785  HB3 ASP    46      27.058  26.937  30.325  1.00  0.00           H  
ATOM    786  CG  ASP    46      25.128  26.122  30.123  1.00  0.00           C  
ATOM    787  OD1 ASP    46      24.560  25.017  30.192  1.00  0.00           O  
ATOM    788  OD2 ASP    46      24.623  27.142  29.615  1.00  0.00           O  
ATOM    789  C   ASP    46      27.442  23.994  30.264  1.00  0.00           C  
ATOM    790  O   ASP    46      27.894  24.327  29.172  1.00  0.00           O  
ATOM    791  N   LEU    47      27.087  22.716  30.493  1.00  0.00           N  
ATOM    792  H   LEU    47      26.622  22.443  31.346  1.00  0.00           H  
ATOM    793  CA  LEU    47      27.677  21.625  29.601  1.00  0.00           C  
ATOM    794  HA  LEU    47      28.748  21.816  29.540  1.00  0.00           H  
ATOM    795  CB  LEU    47      27.594  20.238  30.287  1.00  0.00           C  
ATOM    796  HB2 LEU    47      27.819  20.433  31.335  1.00  0.00           H  
ATOM    797  HB3 LEU    47      26.564  19.902  30.161  1.00  0.00           H  
ATOM    798  CG  LEU    47      28.483  19.138  29.725  1.00  0.00           C  
ATOM    799  HG  LEU    47      28.122  18.930  28.718  1.00  0.00           H  
ATOM    800  CD1 LEU    47      30.036  19.226  29.722  1.00  0.00           C  
ATOM    801 HD11 LEU    47      30.527  18.289  29.459  1.00  0.00           H  
ATOM    802 HD12 LEU    47      30.354  19.997  29.020  1.00  0.00           H  
ATOM    803 HD13 LEU    47      30.269  19.475  30.757  1.00  0.00           H  
ATOM    804  CD2 LEU    47      28.243  17.938  30.617  1.00  0.00           C  
ATOM    805 HD21 LEU    47      28.486  18.190  31.649  1.00  0.00           H  
ATOM    806 HD22 LEU    47      27.185  17.676  30.638  1.00  0.00           H  
ATOM    807 HD23 LEU    47      28.815  17.099  30.221  1.00  0.00           H  
ATOM    808  C   LEU    47      27.094  21.614  28.184  1.00  0.00           C  
ATOM    809  O   LEU    47      27.827  21.425  27.231  1.00  0.00           O  
ATOM    810  N   ASP    48      25.807  21.949  27.998  1.00  0.00           N  
ATOM    811  H   ASP    48      25.233  22.274  28.762  1.00  0.00           H  
ATOM    812  CA  ASP    48      25.086  21.827  26.698  1.00  0.00           C  
ATOM    813  HA  ASP    48      25.793  21.347  26.022  1.00  0.00           H  
ATOM    814  CB  ASP    48      23.812  21.066  26.856  1.00  0.00           C  
ATOM    815  HB2 ASP    48      23.983  20.225  27.529  1.00  0.00           H  
ATOM    816  HB3 ASP    48      23.008  21.698  27.234  1.00  0.00           H  
ATOM    817  CG  ASP    48      23.319  20.447  25.581  1.00  0.00           C  
ATOM    818  OD1 ASP    48      23.934  19.441  25.117  1.00  0.00           O  
ATOM    819  OD2 ASP    48      22.307  20.925  25.058  1.00  0.00           O  
ATOM    820  C   ASP    48      24.886  23.203  26.004  1.00  0.00           C  
ATOM    821  O   ASP    48      24.446  23.220  24.854  1.00  0.00           O  
ATOM    822  N   SER    49      25.375  24.267  26.682  1.00  0.00           N  
ATOM    823  H   SER    49      25.723  24.089  27.613  1.00  0.00           H  
ATOM    824  CA  SER    49      25.051  25.678  26.276  1.00  0.00           C  
ATOM    825  HA  SER    49      25.634  26.316  26.940  1.00  0.00           H  
ATOM    826  CB  SER    49      25.510  26.070  24.984  1.00  0.00           C  
ATOM    827  HB2 SER    49      24.872  25.631  24.218  1.00  0.00           H  
ATOM    828  HB3 SER    49      25.470  27.151  24.851  1.00  0.00           H  
ATOM    829  OG  SER    49      26.827  25.812  24.714  1.00  0.00           O  
ATOM    830  HG  SER    49      27.218  25.259  25.394  1.00  0.00           H  
ATOM    831  C   SER    49      23.540  25.907  26.460  1.00  0.00           C  
ATOM    832  O   SER    49      22.807  26.352  25.594  1.00  0.00           O  
ATOM    833  N   ASP    50      23.074  25.619  27.691  1.00  0.00           N  
ATOM    834  H   ASP    50      23.774  25.372  28.376  1.00  0.00           H  
ATOM    835  CA  ASP    50      21.606  25.588  27.994  1.00  0.00           C  
ATOM    836  HA  ASP    50      20.977  25.538  27.106  1.00  0.00           H  
ATOM    837  CB  ASP    50      21.385  24.397  28.884  1.00  0.00           C  
ATOM    838  HB2 ASP    50      21.694  23.493  28.360  1.00  0.00           H  
ATOM    839  HB3 ASP    50      22.110  24.452  29.696  1.00  0.00           H  
ATOM    840  CG  ASP    50      19.945  24.098  29.382  1.00  0.00           C  
ATOM    841  OD1 ASP    50      19.039  24.267  28.546  1.00  0.00           O  
ATOM    842  OD2 ASP    50      19.743  23.694  30.575  1.00  0.00           O  
ATOM    843  C   ASP    50      21.099  26.837  28.701  1.00  0.00           C  
ATOM    844  O   ASP    50      19.880  26.945  28.972  1.00  0.00           O  
ATOM    845  N   GLY    51      21.997  27.783  29.051  1.00  0.00           N  
ATOM    846  H   GLY    51      22.965  27.529  28.919  1.00  0.00           H  
ATOM    847  CA  GLY    51      21.676  28.995  29.794  1.00  0.00           C  
ATOM    848  HA2 GLY    51      22.332  29.811  29.493  1.00  0.00           H  
ATOM    849  HA3 GLY    51      20.657  29.313  29.573  1.00  0.00           H  
ATOM    850  C   GLY    51      21.701  28.919  31.364  1.00  0.00           C  
ATOM    851  O   GLY    51      21.188  29.799  32.100  1.00  0.00           O  
ATOM    852  N   LYS    52      22.116  27.750  31.876  1.00  0.00           N  
ATOM    853  H   LYS    52      22.670  27.159  31.274  1.00  0.00           H  
ATOM    854  CA  LYS    52      21.831  27.149  33.193  1.00  0.00           C  
ATOM    855  HA  LYS    52      21.601  27.899  33.949  1.00  0.00           H  
ATOM    856  CB  LYS    52      20.512  26.309  32.982  1.00  0.00           C  
ATOM    857  HB2 LYS    52      19.803  26.998  32.524  1.00  0.00           H  
ATOM    858  HB3 LYS    52      20.575  25.464  32.295  1.00  0.00           H  
ATOM    859  CG  LYS    52      19.961  25.673  34.236  1.00  0.00           C  
ATOM    860  HG2 LYS    52      20.694  24.922  34.530  1.00  0.00           H  
ATOM    861  HG3 LYS    52      19.760  26.430  34.994  1.00  0.00           H  
ATOM    862  CD  LYS    52      18.599  24.946  34.080  1.00  0.00           C  
ATOM    863  HD2 LYS    52      17.920  25.611  33.547  1.00  0.00           H  
ATOM    864  HD3 LYS    52      18.700  24.073  33.435  1.00  0.00           H  
ATOM    865  CE  LYS    52      18.147  24.553  35.498  1.00  0.00           C  
ATOM    866  HE2 LYS    52      18.863  23.907  36.006  1.00  0.00           H  
ATOM    867  HE3 LYS    52      18.082  25.488  36.056  1.00  0.00           H  
ATOM    868  NZ  LYS    52      16.860  23.784  35.378  1.00  0.00           N  
ATOM    869  HZ1 LYS    52      17.034  22.861  35.006  1.00  0.00           H  
ATOM    870  HZ2 LYS    52      16.494  23.684  36.314  1.00  0.00           H  
ATOM    871  HZ3 LYS    52      16.085  24.275  34.957  1.00  0.00           H  
ATOM    872  C   LYS    52      22.912  26.280  33.757  1.00  0.00           C  
ATOM    873  O   LYS    52      23.529  25.587  32.976  1.00  0.00           O  
ATOM    874  N   MET    53      23.118  26.453  35.080  1.00  0.00           N  
ATOM    875  H   MET    53      22.555  27.095  35.619  1.00  0.00           H  
ATOM    876  CA  MET    53      23.928  25.651  35.871  1.00  0.00           C  
ATOM    877  HA  MET    53      24.613  25.134  35.199  1.00  0.00           H  
ATOM    878  CB  MET    53      24.793  26.568  36.842  1.00  0.00           C  
ATOM    879  HB2 MET    53      25.282  27.323  36.227  1.00  0.00           H  
ATOM    880  HB3 MET    53      24.129  27.171  37.461  1.00  0.00           H  
ATOM    881  CG  MET    53      25.801  25.742  37.679  1.00  0.00           C  
ATOM    882  HG2 MET    53      25.307  24.948  38.239  1.00  0.00           H  
ATOM    883  HG3 MET    53      26.422  25.250  36.930  1.00  0.00           H  
ATOM    884  SD  MET    53      26.896  26.731  38.759  1.00  0.00           S  
ATOM    885  CE  MET    53      27.858  27.463  37.492  1.00  0.00           C  
ATOM    886  HE1 MET    53      28.838  27.659  37.925  1.00  0.00           H  
ATOM    887  HE2 MET    53      27.981  26.738  36.687  1.00  0.00           H  
ATOM    888  HE3 MET    53      27.288  28.228  36.964  1.00  0.00           H  
ATOM    889  C   MET    53      23.123  24.583  36.643  1.00  0.00           C  
ATOM    890  O   MET    53      22.002  24.956  37.166  1.00  0.00           O  
ATOM    891  N   GLU    54      23.684  23.407  36.778  1.00  0.00           N  
ATOM    892  H   GLU    54      24.549  23.138  36.331  1.00  0.00           H  
ATOM    893  CA  GLU    54      23.028  22.316  37.497  1.00  0.00           C  
ATOM    894  HA  GLU    54      22.369  22.769  38.237  1.00  0.00           H  
ATOM    895  CB  GLU    54      22.300  21.292  36.513  1.00  0.00           C  
ATOM    896  HB2 GLU    54      22.924  20.796  35.769  1.00  0.00           H  
ATOM    897  HB3 GLU    54      21.986  20.415  37.080  1.00  0.00           H  
ATOM    898  CG  GLU    54      21.136  22.050  35.856  1.00  0.00           C  
ATOM    899  HG2 GLU    54      20.516  22.617  36.551  1.00  0.00           H  
ATOM    900  HG3 GLU    54      21.638  22.768  35.207  1.00  0.00           H  
ATOM    901  CD  GLU    54      20.238  21.086  35.063  1.00  0.00           C  
ATOM    902  OE1 GLU    54      19.800  21.404  33.901  1.00  0.00           O  
ATOM    903  OE2 GLU    54      19.775  20.005  35.580  1.00  0.00           O  
ATOM    904  C   GLU    54      24.004  21.548  38.283  1.00  0.00           C  
ATOM    905  O   GLU    54      25.106  21.334  37.820  1.00  0.00           O  
ATOM    906  N   MET    55      23.632  21.102  39.485  1.00  0.00           N  
ATOM    907  H   MET    55      22.678  21.265  39.774  1.00  0.00           H  
ATOM    908  CA  MET    55      24.607  20.380  40.378  1.00  0.00           C  
ATOM    909  HA  MET    55      25.419  21.064  40.625  1.00  0.00           H  
ATOM    910  CB  MET    55      23.889  20.226  41.730  1.00  0.00           C  
ATOM    911  HB2 MET    55      23.319  21.118  41.991  1.00  0.00           H  
ATOM    912  HB3 MET    55      23.163  19.444  41.509  1.00  0.00           H  
ATOM    913  CG  MET    55      24.862  19.805  42.860  1.00  0.00           C  
ATOM    914  HG2 MET    55      24.342  19.648  43.806  1.00  0.00           H  
ATOM    915  HG3 MET    55      25.182  18.848  42.448  1.00  0.00           H  
ATOM    916  SD  MET    55      26.263  20.903  43.099  1.00  0.00           S  
ATOM    917  CE  MET    55      25.604  22.497  43.766  1.00  0.00           C  
ATOM    918  HE1 MET    55      24.620  22.723  43.354  1.00  0.00           H  
ATOM    919  HE2 MET    55      25.342  22.347  44.813  1.00  0.00           H  
ATOM    920  HE3 MET    55      26.351  23.289  43.706  1.00  0.00           H  
ATOM    921  C   MET    55      25.148  19.085  39.805  1.00  0.00           C  
ATOM    922  O   MET    55      26.356  18.827  39.837  1.00  0.00           O  
ATOM    923  N   ASP    56      24.342  18.424  39.005  1.00  0.00           N  
ATOM    924  H   ASP    56      23.361  18.658  39.061  1.00  0.00           H  
ATOM    925  CA  ASP    56      24.785  17.115  38.444  1.00  0.00           C  
ATOM    926  HA  ASP    56      25.278  16.470  39.171  1.00  0.00           H  
ATOM    927  CB  ASP    56      23.504  16.423  38.063  1.00  0.00           C  
ATOM    928  HB2 ASP    56      22.718  16.575  38.803  1.00  0.00           H  
ATOM    929  HB3 ASP    56      23.171  16.945  37.165  1.00  0.00           H  
ATOM    930  CG  ASP    56      23.667  14.940  37.784  1.00  0.00           C  
ATOM    931  OD1 ASP    56      24.110  14.213  38.694  1.00  0.00           O  
ATOM    932  OD2 ASP    56      23.433  14.451  36.653  1.00  0.00           O  
ATOM    933  C   ASP    56      25.731  17.278  37.226  1.00  0.00           C  
ATOM    934  O   ASP    56      26.268  16.349  36.739  1.00  0.00           O  
ATOM    935  N   GLU    57      25.750  18.472  36.715  1.00  0.00           N  
ATOM    936  H   GLU    57      25.291  19.164  37.290  1.00  0.00           H  
ATOM    937  CA  GLU    57      26.351  18.856  35.498  1.00  0.00           C  
ATOM    938  HA  GLU    57      26.328  17.981  34.848  1.00  0.00           H  
ATOM    939  CB  GLU    57      25.485  19.913  34.813  1.00  0.00           C  
ATOM    940  HB2 GLU    57      24.510  19.457  34.641  1.00  0.00           H  
ATOM    941  HB3 GLU    57      25.306  20.692  35.554  1.00  0.00           H  
ATOM    942  CG  GLU    57      26.181  20.302  33.473  1.00  0.00           C  
ATOM    943  HG2 GLU    57      26.954  21.026  33.727  1.00  0.00           H  
ATOM    944  HG3 GLU    57      26.522  19.372  33.017  1.00  0.00           H  
ATOM    945  CD  GLU    57      25.157  20.870  32.536  1.00  0.00           C  
ATOM    946  OE1 GLU    57      25.062  22.141  32.471  1.00  0.00           O  
ATOM    947  OE2 GLU    57      24.517  20.121  31.762  1.00  0.00           O  
ATOM    948  C   GLU    57      27.726  19.440  35.801  1.00  0.00           C  
ATOM    949  O   GLU    57      28.766  18.978  35.295  1.00  0.00           O  
ATOM    950  N   VAL    58      27.781  20.373  36.780  1.00  0.00           N  
ATOM    951  H   VAL    58      26.934  20.655  37.254  1.00  0.00           H  
ATOM    952  CA  VAL    58      29.027  20.942  37.262  1.00  0.00           C  
ATOM    953  HA  VAL    58      29.594  21.290  36.398  1.00  0.00           H  
ATOM    954  CB  VAL    58      28.789  22.139  38.121  1.00  0.00           C  
ATOM    955  HB  VAL    58      28.060  22.724  37.559  1.00  0.00           H  
ATOM    956  CG1 VAL    58      28.190  22.017  39.553  1.00  0.00           C  
ATOM    957 HG11 VAL    58      27.316  21.366  39.575  1.00  0.00           H  
ATOM    958 HG12 VAL    58      28.925  21.651  40.269  1.00  0.00           H  
ATOM    959 HG13 VAL    58      27.843  23.010  39.841  1.00  0.00           H  
ATOM    960  CG2 VAL    58      30.058  23.088  38.155  1.00  0.00           C  
ATOM    961 HG21 VAL    58      30.381  23.206  37.120  1.00  0.00           H  
ATOM    962 HG22 VAL    58      29.685  24.003  38.614  1.00  0.00           H  
ATOM    963 HG23 VAL    58      30.905  22.607  38.646  1.00  0.00           H  
ATOM    964  C   VAL    58      29.817  19.852  38.045  1.00  0.00           C  
ATOM    965  O   VAL    58      31.098  19.873  37.953  1.00  0.00           O  
ATOM    966  N   LEU    59      29.180  18.825  38.643  1.00  0.00           N  
ATOM    967  H   LEU    59      28.196  18.950  38.835  1.00  0.00           H  
ATOM    968  CA  LEU    59      29.986  17.736  39.366  1.00  0.00           C  
ATOM    969  HA  LEU    59      30.812  18.248  39.861  1.00  0.00           H  
ATOM    970  CB  LEU    59      29.136  17.096  40.432  1.00  0.00           C  
ATOM    971  HB2 LEU    59      28.104  17.108  40.083  1.00  0.00           H  
ATOM    972  HB3 LEU    59      29.362  16.030  40.473  1.00  0.00           H  
ATOM    973  CG  LEU    59      29.309  17.736  41.868  1.00  0.00           C  
ATOM    974  HG  LEU    59      30.271  17.435  42.281  1.00  0.00           H  
ATOM    975  CD1 LEU    59      29.253  19.310  42.047  1.00  0.00           C  
ATOM    976 HD11 LEU    59      30.110  19.834  41.622  1.00  0.00           H  
ATOM    977 HD12 LEU    59      28.275  19.604  41.667  1.00  0.00           H  
ATOM    978 HD13 LEU    59      29.315  19.537  43.112  1.00  0.00           H  
ATOM    979  CD2 LEU    59      28.238  17.234  42.728  1.00  0.00           C  
ATOM    980 HD21 LEU    59      28.109  16.151  42.726  1.00  0.00           H  
ATOM    981 HD22 LEU    59      28.511  17.568  43.729  1.00  0.00           H  
ATOM    982 HD23 LEU    59      27.274  17.646  42.432  1.00  0.00           H  
ATOM    983  C   LEU    59      30.613  16.726  38.403  1.00  0.00           C  
ATOM    984  O   LEU    59      31.253  15.775  38.849  1.00  0.00           O  
ATOM    985  N   TYR    60      30.377  16.829  37.082  1.00  0.00           N  
ATOM    986  H   TYR    60      29.809  17.595  36.749  1.00  0.00           H  
ATOM    987  CA  TYR    60      31.245  16.169  36.064  1.00  0.00           C  
ATOM    988  HA  TYR    60      31.619  15.196  36.383  1.00  0.00           H  
ATOM    989  CB  TYR    60      30.393  15.921  34.783  1.00  0.00           C  
ATOM    990  HB2 TYR    60      29.575  15.293  35.137  1.00  0.00           H  
ATOM    991  HB3 TYR    60      29.973  16.877  34.471  1.00  0.00           H  
ATOM    992  CG  TYR    60      31.154  15.287  33.592  1.00  0.00           C  
ATOM    993  CD1 TYR    60      31.784  13.977  33.693  1.00  0.00           C  
ATOM    994  HD1 TYR    60      31.733  13.499  34.661  1.00  0.00           H  
ATOM    995  CE1 TYR    60      32.514  13.400  32.585  1.00  0.00           C  
ATOM    996  HE1 TYR    60      32.909  12.399  32.673  1.00  0.00           H  
ATOM    997  CZ  TYR    60      32.400  14.000  31.310  1.00  0.00           C  
ATOM    998  OH  TYR    60      33.043  13.375  30.279  1.00  0.00           O  
ATOM    999  HH  TYR    60      33.771  12.788  30.497  1.00  0.00           H  
ATOM   1000  CE2 TYR    60      31.720  15.233  31.169  1.00  0.00           C  
ATOM   1001  HE2 TYR    60      31.712  15.617  30.160  1.00  0.00           H  
ATOM   1002  CD2 TYR    60      31.156  15.906  32.257  1.00  0.00           C  
ATOM   1003  HD2 TYR    60      30.543  16.779  32.090  1.00  0.00           H  
ATOM   1004  C   TYR    60      32.505  16.973  35.649  1.00  0.00           C  
ATOM   1005  O   TYR    60      33.449  16.336  35.150  1.00  0.00           O  
ATOM   1006  N   TRP    61      32.608  18.243  35.911  1.00  0.00           N  
ATOM   1007  H   TRP    61      31.809  18.671  36.356  1.00  0.00           H  
ATOM   1008  CA  TRP    61      33.801  19.021  35.525  1.00  0.00           C  
ATOM   1009  HA  TRP    61      33.832  19.056  34.436  1.00  0.00           H  
ATOM   1010  CB  TRP    61      33.656  20.579  35.882  1.00  0.00           C  
ATOM   1011  HB2 TRP    61      32.956  20.936  35.126  1.00  0.00           H  
ATOM   1012  HB3 TRP    61      33.135  20.701  36.831  1.00  0.00           H  
ATOM   1013  CG  TRP    61      34.943  21.342  35.800  1.00  0.00           C  
ATOM   1014  CD1 TRP    61      35.774  21.552  34.758  1.00  0.00           C  
ATOM   1015  HD1 TRP    61      35.627  21.072  33.802  1.00  0.00           H  
ATOM   1016  NE1 TRP    61      36.770  22.514  35.094  1.00  0.00           N  
ATOM   1017  HE1 TRP    61      37.307  22.997  34.388  1.00  0.00           H  
ATOM   1018  CE2 TRP    61      36.626  23.002  36.393  1.00  0.00           C  
ATOM   1019  CZ2 TRP    61      37.300  23.960  37.153  1.00  0.00           C  
ATOM   1020  HZ2 TRP    61      38.165  24.393  36.671  1.00  0.00           H  
ATOM   1021  CH2 TRP    61      36.781  24.339  38.394  1.00  0.00           C  
ATOM   1022  HH2 TRP    61      37.293  24.967  39.107  1.00  0.00           H  
ATOM   1023  CZ3 TRP    61      35.685  23.656  38.917  1.00  0.00           C  
ATOM   1024  HZ3 TRP    61      35.397  24.047  39.882  1.00  0.00           H  
ATOM   1025  CE3 TRP    61      34.991  22.674  38.095  1.00  0.00           C  
ATOM   1026  HE3 TRP    61      34.233  22.012  38.486  1.00  0.00           H  
ATOM   1027  CD2 TRP    61      35.413  22.341  36.792  1.00  0.00           C  
ATOM   1028  C   TRP    61      35.154  18.468  36.113  1.00  0.00           C  
ATOM   1029  O   TRP    61      36.132  18.631  35.370  1.00  0.00           O  
ATOM   1030  N   PRO    62      35.143  17.790  37.315  1.00  0.00           N  
ATOM   1031  CD  PRO    62      34.152  17.849  38.257  1.00  0.00           C  
ATOM   1032  HD2 PRO    62      33.398  17.068  38.158  1.00  0.00           H  
ATOM   1033  HD3 PRO    62      33.609  18.793  38.304  1.00  0.00           H  
ATOM   1034  CG  PRO    62      34.760  17.612  39.631  1.00  0.00           C  
ATOM   1035  HG2 PRO    62      34.044  17.043  40.225  1.00  0.00           H  
ATOM   1036  HG3 PRO    62      35.083  18.569  40.040  1.00  0.00           H  
ATOM   1037  CB  PRO    62      35.933  16.651  39.235  1.00  0.00           C  
ATOM   1038  HB2 PRO    62      35.526  15.641  39.189  1.00  0.00           H  
ATOM   1039  HB3 PRO    62      36.770  16.701  39.931  1.00  0.00           H  
ATOM   1040  CA  PRO    62      36.368  17.200  37.869  1.00  0.00           C  
ATOM   1041  HA  PRO    62      37.115  17.975  38.041  1.00  0.00           H  
ATOM   1042  C   PRO    62      36.949  16.046  37.007  1.00  0.00           C  
ATOM   1043  O   PRO    62      38.163  15.906  36.961  1.00  0.00           O  
ATOM   1044  N   ASP    63      36.115  15.240  36.380  1.00  0.00           N  
ATOM   1045  H   ASP    63      35.142  15.507  36.411  1.00  0.00           H  
ATOM   1046  CA  ASP    63      36.524  14.128  35.550  1.00  0.00           C  
ATOM   1047  HA  ASP    63      37.442  13.674  35.924  1.00  0.00           H  
ATOM   1048  CB  ASP    63      35.504  13.031  35.679  1.00  0.00           C  
ATOM   1049  HB2 ASP    63      35.469  12.713  36.721  1.00  0.00           H  
ATOM   1050  HB3 ASP    63      34.502  13.378  35.426  1.00  0.00           H  
ATOM   1051  CG  ASP    63      35.956  11.847  34.800  1.00  0.00           C  
ATOM   1052  OD1 ASP    63      35.362  11.509  33.766  1.00  0.00           O  
ATOM   1053  OD2 ASP    63      37.065  11.329  35.043  1.00  0.00           O  
ATOM   1054  C   ASP    63      36.647  14.673  34.044  1.00  0.00           C  
ATOM   1055  O   ASP    63      37.415  14.146  33.296  1.00  0.00           O  
ATOM   1056  N   ARG    64      35.855  15.667  33.609  1.00  0.00           N  
ATOM   1057  H   ARG    64      35.098  16.006  34.186  1.00  0.00           H  
ATOM   1058  CA  ARG    64      36.127  16.423  32.413  1.00  0.00           C  
ATOM   1059  HA  ARG    64      36.276  15.706  31.606  1.00  0.00           H  
ATOM   1060  CB  ARG    64      35.051  17.435  32.129  1.00  0.00           C  
ATOM   1061  HB2 ARG    64      34.026  17.074  32.218  1.00  0.00           H  
ATOM   1062  HB3 ARG    64      35.195  18.304  32.770  1.00  0.00           H  
ATOM   1063  CG  ARG    64      35.110  17.857  30.614  1.00  0.00           C  
ATOM   1064  HG2 ARG    64      35.971  18.507  30.455  1.00  0.00           H  
ATOM   1065  HG3 ARG    64      35.037  17.018  29.922  1.00  0.00           H  
ATOM   1066  CD  ARG    64      33.825  18.681  30.421  1.00  0.00           C  
ATOM   1067  HD2 ARG    64      32.970  18.033  30.613  1.00  0.00           H  
ATOM   1068  HD3 ARG    64      33.891  19.467  31.173  1.00  0.00           H  
ATOM   1069  NE  ARG    64      33.691  19.186  29.003  1.00  0.00           N  
ATOM   1070  HE  ARG    64      33.983  18.588  28.243  1.00  0.00           H  
ATOM   1071  CZ  ARG    64      32.949  20.203  28.646  1.00  0.00           C  
ATOM   1072  NH1 ARG    64      32.569  21.206  29.370  1.00  0.00           N  
ATOM   1073 HH11 ARG    64      32.595  21.105  30.374  1.00  0.00           H  
ATOM   1074 HH12 ARG    64      32.013  21.948  28.970  1.00  0.00           H  
ATOM   1075  NH2 ARG    64      32.580  20.197  27.371  1.00  0.00           N  
ATOM   1076 HH21 ARG    64      32.802  19.379  26.822  1.00  0.00           H  
ATOM   1077 HH22 ARG    64      31.980  20.889  26.945  1.00  0.00           H  
ATOM   1078  C   ARG    64      37.534  17.022  32.385  1.00  0.00           C  
ATOM   1079  O   ARG    64      38.143  16.978  31.355  1.00  0.00           O  
ATOM   1080  N   MET    65      38.116  17.571  33.500  1.00  0.00           N  
ATOM   1081  H   MET    65      37.496  17.656  34.292  1.00  0.00           H  
ATOM   1082  CA  MET    65      39.478  18.140  33.625  1.00  0.00           C  
ATOM   1083  HA  MET    65      39.572  18.891  32.840  1.00  0.00           H  
ATOM   1084  CB  MET    65      39.558  18.797  34.991  1.00  0.00           C  
ATOM   1085  HB2 MET    65      38.760  19.531  35.101  1.00  0.00           H  
ATOM   1086  HB3 MET    65      39.404  18.096  35.811  1.00  0.00           H  
ATOM   1087  CG  MET    65      40.887  19.414  35.344  1.00  0.00           C  
ATOM   1088  HG2 MET    65      41.527  18.609  35.704  1.00  0.00           H  
ATOM   1089  HG3 MET    65      41.362  19.708  34.408  1.00  0.00           H  
ATOM   1090  SD  MET    65      40.913  20.713  36.582  1.00  0.00           S  
ATOM   1091  CE  MET    65      40.252  22.136  35.652  1.00  0.00           C  
ATOM   1092  HE1 MET    65      40.704  23.064  36.003  1.00  0.00           H  
ATOM   1093  HE2 MET    65      40.561  22.018  34.613  1.00  0.00           H  
ATOM   1094  HE3 MET    65      39.176  22.146  35.826  1.00  0.00           H  
ATOM   1095  C   MET    65      40.669  17.213  33.487  1.00  0.00           C  
ATOM   1096  O   MET    65      41.821  17.619  33.258  1.00  0.00           O  
ATOM   1097  N   ARG    66      40.326  15.993  33.695  1.00  0.00           N  
ATOM   1098  H   ARG    66      39.384  15.793  34.001  1.00  0.00           H  
ATOM   1099  CA  ARG    66      41.274  14.839  33.740  1.00  0.00           C  
ATOM   1100  HA  ARG    66      42.290  15.208  33.597  1.00  0.00           H  
ATOM   1101  CB  ARG    66      41.096  14.064  35.073  1.00  0.00           C  
ATOM   1102  HB2 ARG    66      40.060  13.832  35.321  1.00  0.00           H  
ATOM   1103  HB3 ARG    66      41.653  13.128  35.097  1.00  0.00           H  
ATOM   1104  CG  ARG    66      41.513  14.993  36.264  1.00  0.00           C  
ATOM   1105  HG2 ARG    66      42.488  15.352  35.933  1.00  0.00           H  
ATOM   1106  HG3 ARG    66      40.787  15.800  36.359  1.00  0.00           H  
ATOM   1107  CD  ARG    66      41.710  14.164  37.529  1.00  0.00           C  
ATOM   1108  HD2 ARG    66      40.783  13.803  37.975  1.00  0.00           H  
ATOM   1109  HD3 ARG    66      42.372  13.347  37.245  1.00  0.00           H  
ATOM   1110  NE  ARG    66      42.423  14.957  38.626  1.00  0.00           N  
ATOM   1111  HE  ARG    66      43.341  15.269  38.343  1.00  0.00           H  
ATOM   1112  CZ  ARG    66      42.039  15.039  39.879  1.00  0.00           C  
ATOM   1113  NH1 ARG    66      41.243  14.178  40.419  1.00  0.00           N  
ATOM   1114 HH11 ARG    66      41.017  13.347  39.891  1.00  0.00           H  
ATOM   1115 HH12 ARG    66      41.255  14.194  41.428  1.00  0.00           H  
ATOM   1116  NH2 ARG    66      42.522  15.990  40.664  1.00  0.00           N  
ATOM   1117 HH21 ARG    66      43.211  16.653  40.339  1.00  0.00           H  
ATOM   1118 HH22 ARG    66      42.187  16.098  41.610  1.00  0.00           H  
ATOM   1119  C   ARG    66      41.266  13.866  32.587  1.00  0.00           C  
ATOM   1120  O   ARG    66      41.573  12.676  32.750  1.00  0.00           O  
ATOM   1121  N   GLN    67      40.764  14.315  31.471  1.00  0.00           N  
ATOM   1122  H   GLN    67      40.514  15.289  31.383  1.00  0.00           H  
ATOM   1123  CA  GLN    67      40.546  13.323  30.337  1.00  0.00           C  
ATOM   1124  HA  GLN    67      39.978  12.529  30.822  1.00  0.00           H  
ATOM   1125  CB  GLN    67      39.678  13.946  29.240  1.00  0.00           C  
ATOM   1126  HB2 GLN    67      39.944  14.956  28.926  1.00  0.00           H  
ATOM   1127  HB3 GLN    67      39.687  13.385  28.306  1.00  0.00           H  
ATOM   1128  CG  GLN    67      38.271  13.883  29.848  1.00  0.00           C  
ATOM   1129  HG2 GLN    67      37.995  12.837  29.978  1.00  0.00           H  
ATOM   1130  HG3 GLN    67      38.232  14.399  30.807  1.00  0.00           H  
ATOM   1131  CD  GLN    67      37.200  14.538  28.940  1.00  0.00           C  
ATOM   1132  OE1 GLN    67      37.484  15.277  28.017  1.00  0.00           O  
ATOM   1133  NE2 GLN    67      35.935  14.221  29.068  1.00  0.00           N  
ATOM   1134 HE21 GLN    67      35.270  14.843  28.632  1.00  0.00           H  
ATOM   1135 HE22 GLN    67      35.574  13.664  29.829  1.00  0.00           H  
ATOM   1136  C   GLN    67      41.861  12.719  29.787  1.00  0.00           C  
ATOM   1137  O   GLN    67      41.887  11.585  29.391  1.00  0.00           O  
ATOM   1138  N   LEU    68      42.927  13.471  29.813  1.00  0.00           N  
ATOM   1139  H   LEU    68      42.833  14.432  30.110  1.00  0.00           H  
ATOM   1140  CA  LEU    68      44.135  13.095  29.176  1.00  0.00           C  
ATOM   1141  HA  LEU    68      43.981  12.309  28.437  1.00  0.00           H  
ATOM   1142  CB  LEU    68      44.766  14.278  28.435  1.00  0.00           C  
ATOM   1143  HB2 LEU    68      45.137  15.011  29.152  1.00  0.00           H  
ATOM   1144  HB3 LEU    68      45.663  13.993  27.885  1.00  0.00           H  
ATOM   1145  CG  LEU    68      43.785  15.003  27.413  1.00  0.00           C  
ATOM   1146  HG  LEU    68      42.918  15.318  27.995  1.00  0.00           H  
ATOM   1147  CD1 LEU    68      44.615  16.149  26.809  1.00  0.00           C  
ATOM   1148 HD11 LEU    68      45.440  15.649  26.303  1.00  0.00           H  
ATOM   1149 HD12 LEU    68      44.103  16.715  26.031  1.00  0.00           H  
ATOM   1150 HD13 LEU    68      44.880  16.801  27.642  1.00  0.00           H  
ATOM   1151  CD2 LEU    68      43.271  14.056  26.336  1.00  0.00           C  
ATOM   1152 HD21 LEU    68      44.089  13.502  25.875  1.00  0.00           H  
ATOM   1153 HD22 LEU    68      42.414  13.472  26.672  1.00  0.00           H  
ATOM   1154 HD23 LEU    68      42.838  14.705  25.575  1.00  0.00           H  
ATOM   1155  C   LEU    68      45.157  12.540  30.209  1.00  0.00           C  
ATOM   1156  O   LEU    68      46.354  12.462  29.875  1.00  0.00           O  
ATOM   1157  N   VAL    69      44.681  12.060  31.328  1.00  0.00           N  
ATOM   1158  H   VAL    69      43.692  12.234  31.443  1.00  0.00           H  
ATOM   1159  CA  VAL    69      45.517  11.493  32.380  1.00  0.00           C  
ATOM   1160  HA  VAL    69      46.476  11.085  32.060  1.00  0.00           H  
ATOM   1161  CB  VAL    69      45.879  12.535  33.535  1.00  0.00           C  
ATOM   1162  HB  VAL    69      46.364  11.946  34.313  1.00  0.00           H  
ATOM   1163  CG1 VAL    69      46.881  13.498  32.896  1.00  0.00           C  
ATOM   1164 HG11 VAL    69      47.394  14.106  33.642  1.00  0.00           H  
ATOM   1165 HG12 VAL    69      47.744  12.959  32.505  1.00  0.00           H  
ATOM   1166 HG13 VAL    69      46.405  14.104  32.126  1.00  0.00           H  
ATOM   1167  CG2 VAL    69      44.676  13.351  34.005  1.00  0.00           C  
ATOM   1168 HG21 VAL    69      43.832  12.753  34.349  1.00  0.00           H  
ATOM   1169 HG22 VAL    69      45.018  13.913  34.874  1.00  0.00           H  
ATOM   1170 HG23 VAL    69      44.259  13.969  33.210  1.00  0.00           H  
ATOM   1171  C   VAL    69      44.888  10.253  32.991  1.00  0.00           C  
ATOM   1172  O   VAL    69      43.676  10.046  33.020  1.00  0.00           O  
ATOM   1173  N   ASN    70      45.712   9.356  33.503  1.00  0.00           N  
ATOM   1174  H   ASN    70      46.710   9.485  33.426  1.00  0.00           H  
ATOM   1175  CA  ASN    70      45.286   8.117  34.189  1.00  0.00           C  
ATOM   1176  HA  ASN    70      44.397   7.783  33.655  1.00  0.00           H  
ATOM   1177  CB  ASN    70      46.441   7.182  34.118  1.00  0.00           C  
ATOM   1178  HB2 ASN    70      46.778   7.145  33.082  1.00  0.00           H  
ATOM   1179  HB3 ASN    70      47.349   7.462  34.653  1.00  0.00           H  
ATOM   1180  CG  ASN    70      46.160   5.747  34.572  1.00  0.00           C  
ATOM   1181  OD1 ASN    70      45.051   5.369  34.882  1.00  0.00           O  
ATOM   1182  ND2 ASN    70      47.154   4.913  34.588  1.00  0.00           N  
ATOM   1183 HD21 ASN    70      47.061   3.913  34.698  1.00  0.00           H  
ATOM   1184 HD22 ASN    70      48.068   5.342  34.553  1.00  0.00           H  
ATOM   1185  C   ASN    70      44.986   8.416  35.662  1.00  0.00           C  
ATOM   1186  O   ASN    70      45.829   8.957  36.367  1.00  0.00           O  
ATOM   1187  N   ALA    71      43.794   8.083  36.194  1.00  0.00           N  
ATOM   1188  H   ALA    71      43.045   7.853  35.557  1.00  0.00           H  
ATOM   1189  CA  ALA    71      43.330   8.212  37.529  1.00  0.00           C  
ATOM   1190  HA  ALA    71      44.135   7.901  38.194  1.00  0.00           H  
ATOM   1191  CB  ALA    71      42.945   9.632  37.897  1.00  0.00           C  
ATOM   1192  HB1 ALA    71      42.237   9.950  37.132  1.00  0.00           H  
ATOM   1193  HB2 ALA    71      42.433   9.687  38.858  1.00  0.00           H  
ATOM   1194  HB3 ALA    71      43.798  10.308  37.833  1.00  0.00           H  
ATOM   1195  C   ALA    71      42.035   7.324  37.834  1.00  0.00           C  
ATOM   1196  O   ALA    71      41.393   6.672  36.998  1.00  0.00           O  
ATOM   1197  N   THR    72      41.642   7.186  39.102  1.00  0.00           N  
ATOM   1198  H   THR    72      42.205   7.558  39.852  1.00  0.00           H  
ATOM   1199  CA  THR    72      40.319   6.483  39.459  1.00  0.00           C  
ATOM   1200  HA  THR    72      39.791   6.191  38.551  1.00  0.00           H  
ATOM   1201  CB  THR    72      40.545   5.246  40.314  1.00  0.00           C  
ATOM   1202  HB  THR    72      39.610   4.750  40.575  1.00  0.00           H  
ATOM   1203  CG2 THR    72      41.373   4.280  39.492  1.00  0.00           C  
ATOM   1204 HG21 THR    72      42.434   4.377  39.722  1.00  0.00           H  
ATOM   1205 HG22 THR    72      41.008   3.270  39.677  1.00  0.00           H  
ATOM   1206 HG23 THR    72      41.224   4.463  38.428  1.00  0.00           H  
ATOM   1207  OG1 THR    72      41.194   5.433  41.556  1.00  0.00           O  
ATOM   1208  HG1 THR    72      40.755   4.804  42.133  1.00  0.00           H  
ATOM   1209  C   THR    72      39.223   7.366  40.153  1.00  0.00           C  
ATOM   1210  O   THR    72      39.510   8.541  40.493  1.00  0.00           O  
ATOM   1211  N   ASP    73      37.998   6.908  40.242  1.00  0.00           N  
ATOM   1212  H   ASP    73      37.867   5.953  39.938  1.00  0.00           H  
ATOM   1213  CA  ASP    73      36.842   7.704  40.707  1.00  0.00           C  
ATOM   1214  HA  ASP    73      36.938   8.654  40.180  1.00  0.00           H  
ATOM   1215  CB  ASP    73      35.487   7.066  40.449  1.00  0.00           C  
ATOM   1216  HB2 ASP    73      35.443   6.726  39.414  1.00  0.00           H  
ATOM   1217  HB3 ASP    73      35.378   6.114  40.968  1.00  0.00           H  
ATOM   1218  CG  ASP    73      34.377   8.053  40.799  1.00  0.00           C  
ATOM   1219  OD1 ASP    73      33.641   7.720  41.737  1.00  0.00           O  
ATOM   1220  OD2 ASP    73      34.172   9.020  40.099  1.00  0.00           O  
ATOM   1221  C   ASP    73      36.967   8.136  42.191  1.00  0.00           C  
ATOM   1222  O   ASP    73      36.475   9.208  42.599  1.00  0.00           O  
ATOM   1223  N   GLU    74      37.840   7.443  42.990  1.00  0.00           N  
ATOM   1224  H   GLU    74      38.156   6.568  42.598  1.00  0.00           H  
ATOM   1225  CA  GLU    74      38.186   7.762  44.345  1.00  0.00           C  
ATOM   1226  HA  GLU    74      37.289   8.130  44.842  1.00  0.00           H  
ATOM   1227  CB  GLU    74      38.683   6.681  45.238  1.00  0.00           C  
ATOM   1228  HB2 GLU    74      39.352   6.074  44.627  1.00  0.00           H  
ATOM   1229  HB3 GLU    74      39.168   7.086  46.125  1.00  0.00           H  
ATOM   1230  CG  GLU    74      37.609   5.729  45.682  1.00  0.00           C  
ATOM   1231  HG2 GLU    74      36.876   6.274  46.276  1.00  0.00           H  
ATOM   1232  HG3 GLU    74      37.115   5.316  44.802  1.00  0.00           H  
ATOM   1233  CD  GLU    74      38.342   4.589  46.482  1.00  0.00           C  
ATOM   1234  OE1 GLU    74      38.446   3.492  45.925  1.00  0.00           O  
ATOM   1235  OE2 GLU    74      38.785   4.819  47.599  1.00  0.00           O  
ATOM   1236  C   GLU    74      39.120   8.987  44.337  1.00  0.00           C  
ATOM   1237  O   GLU    74      39.105   9.757  45.319  1.00  0.00           O  
ATOM   1238  N   GLN    75      39.922   9.249  43.274  1.00  0.00           N  
ATOM   1239  H   GLN    75      39.738   8.608  42.515  1.00  0.00           H  
ATOM   1240  CA  GLN    75      40.862  10.355  43.101  1.00  0.00           C  
ATOM   1241  HA  GLN    75      41.321  10.629  44.050  1.00  0.00           H  
ATOM   1242  CB  GLN    75      41.962   9.917  42.177  1.00  0.00           C  
ATOM   1243  HB2 GLN    75      41.458   9.569  41.275  1.00  0.00           H  
ATOM   1244  HB3 GLN    75      42.571  10.813  42.053  1.00  0.00           H  
ATOM   1245  CG  GLN    75      42.796   8.814  42.826  1.00  0.00           C  
ATOM   1246  HG2 GLN    75      43.160   9.254  43.754  1.00  0.00           H  
ATOM   1247  HG3 GLN    75      42.167   8.004  43.196  1.00  0.00           H  
ATOM   1248  CD  GLN    75      43.971   8.281  41.962  1.00  0.00           C  
ATOM   1249  OE1 GLN    75      44.850   9.046  41.559  1.00  0.00           O  
ATOM   1250  NE2 GLN    75      44.003   7.000  41.620  1.00  0.00           N  
ATOM   1251 HE21 GLN    75      44.713   6.705  40.965  1.00  0.00           H  
ATOM   1252 HE22 GLN    75      43.216   6.461  41.952  1.00  0.00           H  
ATOM   1253  C   GLN    75      39.967  11.542  42.650  1.00  0.00           C  
ATOM   1254  O   GLN    75      40.264  12.687  42.896  1.00  0.00           O  
ATOM   1255  N   VAL    76      38.767  11.283  42.112  1.00  0.00           N  
ATOM   1256  H   VAL    76      38.592  10.378  41.699  1.00  0.00           H  
ATOM   1257  CA  VAL    76      37.820  12.400  41.766  1.00  0.00           C  
ATOM   1258  HA  VAL    76      38.367  13.229  41.319  1.00  0.00           H  
ATOM   1259  CB  VAL    76      36.753  11.938  40.696  1.00  0.00           C  
ATOM   1260  HB  VAL    76      36.014  11.309  41.191  1.00  0.00           H  
ATOM   1261  CG1 VAL    76      36.031  13.151  40.047  1.00  0.00           C  
ATOM   1262 HG11 VAL    76      36.767  13.930  39.846  1.00  0.00           H  
ATOM   1263 HG12 VAL    76      35.389  12.793  39.242  1.00  0.00           H  
ATOM   1264 HG13 VAL    76      35.373  13.666  40.746  1.00  0.00           H  
ATOM   1265  CG2 VAL    76      37.364  11.251  39.480  1.00  0.00           C  
ATOM   1266 HG21 VAL    76      38.237  10.674  39.787  1.00  0.00           H  
ATOM   1267 HG22 VAL    76      36.627  10.574  39.048  1.00  0.00           H  
ATOM   1268 HG23 VAL    76      37.723  11.959  38.733  1.00  0.00           H  
ATOM   1269  C   VAL    76      37.061  12.962  43.006  1.00  0.00           C  
ATOM   1270  O   VAL    76      36.713  14.116  43.018  1.00  0.00           O  
ATOM   1271  N   GLU    77      36.849  12.166  44.027  1.00  0.00           N  
ATOM   1272  H   GLU    77      37.144  11.204  43.936  1.00  0.00           H  
ATOM   1273  CA  GLU    77      36.125  12.603  45.272  1.00  0.00           C  
ATOM   1274  HA  GLU    77      35.121  12.855  44.930  1.00  0.00           H  
ATOM   1275  CB  GLU    77      36.037  11.466  46.288  1.00  0.00           C  
ATOM   1276  HB2 GLU    77      36.971  10.910  46.372  1.00  0.00           H  
ATOM   1277  HB3 GLU    77      35.817  11.892  47.267  1.00  0.00           H  
ATOM   1278  CG  GLU    77      34.987  10.389  45.982  1.00  0.00           C  
ATOM   1279  HG2 GLU    77      35.202   9.961  45.003  1.00  0.00           H  
ATOM   1280  HG3 GLU    77      35.177   9.591  46.699  1.00  0.00           H  
ATOM   1281  CD  GLU    77      33.578  10.946  46.176  1.00  0.00           C  
ATOM   1282  OE1 GLU    77      33.015  11.455  45.189  1.00  0.00           O  
ATOM   1283  OE2 GLU    77      32.983  10.943  47.291  1.00  0.00           O  
ATOM   1284  C   GLU    77      36.798  13.811  45.967  1.00  0.00           C  
ATOM   1285  O   GLU    77      36.191  14.750  46.512  1.00  0.00           O  
ATOM   1286  N   LYS    78      38.098  13.746  45.827  1.00  0.00           N  
ATOM   1287  H   LYS    78      38.438  13.000  45.237  1.00  0.00           H  
ATOM   1288  CA  LYS    78      39.138  14.617  46.406  1.00  0.00           C  
ATOM   1289  HA  LYS    78      38.895  14.826  47.448  1.00  0.00           H  
ATOM   1290  CB  LYS    78      40.527  14.037  46.303  1.00  0.00           C  
ATOM   1291  HB2 LYS    78      41.002  14.336  45.368  1.00  0.00           H  
ATOM   1292  HB3 LYS    78      41.131  14.614  47.004  1.00  0.00           H  
ATOM   1293  CG  LYS    78      40.753  12.584  46.584  1.00  0.00           C  
ATOM   1294  HG2 LYS    78      40.329  12.336  47.558  1.00  0.00           H  
ATOM   1295  HG3 LYS    78      40.179  12.110  45.788  1.00  0.00           H  
ATOM   1296  CD  LYS    78      42.153  11.914  46.624  1.00  0.00           C  
ATOM   1297  HD2 LYS    78      42.107  10.825  46.612  1.00  0.00           H  
ATOM   1298  HD3 LYS    78      42.663  12.266  45.727  1.00  0.00           H  
ATOM   1299  CE  LYS    78      43.055  12.432  47.774  1.00  0.00           C  
ATOM   1300  HE2 LYS    78      42.898  13.487  48.001  1.00  0.00           H  
ATOM   1301  HE3 LYS    78      42.780  11.889  48.678  1.00  0.00           H  
ATOM   1302  NZ  LYS    78      44.444  12.127  47.614  1.00  0.00           N  
ATOM   1303  HZ1 LYS    78      45.035  12.284  48.418  1.00  0.00           H  
ATOM   1304  HZ2 LYS    78      44.598  11.241  47.155  1.00  0.00           H  
ATOM   1305  HZ3 LYS    78      44.814  12.756  46.916  1.00  0.00           H  
ATOM   1306  C   LYS    78      39.091  16.053  45.820  1.00  0.00           C  
ATOM   1307  O   LYS    78      39.289  17.052  46.524  1.00  0.00           O  
ATOM   1308  N   MET    79      38.630  16.216  44.578  1.00  0.00           N  
ATOM   1309  H   MET    79      38.376  15.316  44.195  1.00  0.00           H  
ATOM   1310  CA  MET    79      38.222  17.438  43.832  1.00  0.00           C  
ATOM   1311  HA  MET    79      38.786  18.320  44.135  1.00  0.00           H  
ATOM   1312  CB  MET    79      38.567  17.342  42.362  1.00  0.00           C  
ATOM   1313  HB2 MET    79      39.557  16.918  42.196  1.00  0.00           H  
ATOM   1314  HB3 MET    79      37.908  16.549  42.011  1.00  0.00           H  
ATOM   1315  CG  MET    79      38.334  18.638  41.497  1.00  0.00           C  
ATOM   1316  HG2 MET    79      38.247  18.329  40.455  1.00  0.00           H  
ATOM   1317  HG3 MET    79      37.398  19.122  41.778  1.00  0.00           H  
ATOM   1318  SD  MET    79      39.776  19.817  41.664  1.00  0.00           S  
ATOM   1319  CE  MET    79      38.913  21.413  41.846  1.00  0.00           C  
ATOM   1320  HE1 MET    79      38.471  21.370  42.841  1.00  0.00           H  
ATOM   1321  HE2 MET    79      39.689  22.177  41.804  1.00  0.00           H  
ATOM   1322  HE3 MET    79      38.112  21.546  41.118  1.00  0.00           H  
ATOM   1323  C   MET    79      36.708  17.685  43.976  1.00  0.00           C  
ATOM   1324  O   MET    79      36.271  18.822  44.055  1.00  0.00           O  
ATOM   1325  N   ARG    80      35.839  16.705  43.746  1.00  0.00           N  
ATOM   1326  H   ARG    80      36.317  15.818  43.685  1.00  0.00           H  
ATOM   1327  CA  ARG    80      34.419  16.768  43.510  1.00  0.00           C  
ATOM   1328  HA  ARG    80      34.290  17.563  42.775  1.00  0.00           H  
ATOM   1329  CB  ARG    80      33.899  15.353  43.072  1.00  0.00           C  
ATOM   1330  HB2 ARG    80      34.560  15.082  42.250  1.00  0.00           H  
ATOM   1331  HB3 ARG    80      34.087  14.632  43.867  1.00  0.00           H  
ATOM   1332  CG  ARG    80      32.466  15.255  42.618  1.00  0.00           C  
ATOM   1333  HG2 ARG    80      31.847  15.115  43.504  1.00  0.00           H  
ATOM   1334  HG3 ARG    80      32.161  16.197  42.162  1.00  0.00           H  
ATOM   1335  CD  ARG    80      32.140  14.151  41.675  1.00  0.00           C  
ATOM   1336  HD2 ARG    80      31.129  14.220  41.274  1.00  0.00           H  
ATOM   1337  HD3 ARG    80      32.796  14.198  40.805  1.00  0.00           H  
ATOM   1338  NE  ARG    80      32.454  12.863  42.363  1.00  0.00           N  
ATOM   1339  HE  ARG    80      32.414  12.882  43.372  1.00  0.00           H  
ATOM   1340  CZ  ARG    80      32.877  11.732  41.746  1.00  0.00           C  
ATOM   1341  NH1 ARG    80      32.962  11.646  40.439  1.00  0.00           N  
ATOM   1342 HH11 ARG    80      32.520  12.376  39.899  1.00  0.00           H  
ATOM   1343 HH12 ARG    80      33.379  10.766  40.171  1.00  0.00           H  
ATOM   1344  NH2 ARG    80      33.213  10.701  42.482  1.00  0.00           N  
ATOM   1345 HH21 ARG    80      33.030  10.753  43.474  1.00  0.00           H  
ATOM   1346 HH22 ARG    80      33.729   9.918  42.107  1.00  0.00           H  
ATOM   1347  C   ARG    80      33.578  17.300  44.670  1.00  0.00           C  
ATOM   1348  O   ARG    80      32.584  18.079  44.467  1.00  0.00           O  
ATOM   1349  N   ASP    81      34.015  16.908  45.865  1.00  0.00           N  
ATOM   1350  H   ASP    81      34.684  16.156  45.781  1.00  0.00           H  
ATOM   1351  CA  ASP    81      33.441  17.393  47.169  1.00  0.00           C  
ATOM   1352  HA  ASP    81      32.381  17.158  47.272  1.00  0.00           H  
ATOM   1353  CB  ASP    81      34.009  16.604  48.346  1.00  0.00           C  
ATOM   1354  HB2 ASP    81      33.821  15.533  48.275  1.00  0.00           H  
ATOM   1355  HB3 ASP    81      35.096  16.602  48.261  1.00  0.00           H  
ATOM   1356  CG  ASP    81      33.808  17.175  49.701  1.00  0.00           C  
ATOM   1357  OD1 ASP    81      34.531  18.204  50.044  1.00  0.00           O  
ATOM   1358  OD2 ASP    81      32.903  16.663  50.390  1.00  0.00           O  
ATOM   1359  C   ASP    81      33.612  18.897  47.290  1.00  0.00           C  
ATOM   1360  O   ASP    81      32.668  19.660  47.640  1.00  0.00           O  
ATOM   1361  N   ALA    82      34.775  19.363  46.878  1.00  0.00           N  
ATOM   1362  H   ALA    82      35.540  18.714  46.767  1.00  0.00           H  
ATOM   1363  CA  ALA    82      35.103  20.841  47.038  1.00  0.00           C  
ATOM   1364  HA  ALA    82      34.783  21.171  48.026  1.00  0.00           H  
ATOM   1365  CB  ALA    82      36.671  20.878  46.914  1.00  0.00           C  
ATOM   1366  HB1 ALA    82      37.095  20.297  47.733  1.00  0.00           H  
ATOM   1367  HB2 ALA    82      37.003  20.442  45.972  1.00  0.00           H  
ATOM   1368  HB3 ALA    82      36.996  21.902  47.100  1.00  0.00           H  
ATOM   1369  C   ALA    82      34.357  21.728  46.044  1.00  0.00           C  
ATOM   1370  O   ALA    82      33.920  22.755  46.482  1.00  0.00           O  
ATOM   1371  N   VAL    83      34.205  21.157  44.827  1.00  0.00           N  
ATOM   1372  H   VAL    83      34.594  20.248  44.621  1.00  0.00           H  
ATOM   1373  CA  VAL    83      33.410  21.782  43.781  1.00  0.00           C  
ATOM   1374  HA  VAL    83      33.752  22.815  43.714  1.00  0.00           H  
ATOM   1375  CB  VAL    83      33.604  21.038  42.397  1.00  0.00           C  
ATOM   1376  HB  VAL    83      33.513  19.975  42.620  1.00  0.00           H  
ATOM   1377  CG1 VAL    83      32.720  21.491  41.330  1.00  0.00           C  
ATOM   1378 HG11 VAL    83      32.964  22.553  41.316  1.00  0.00           H  
ATOM   1379 HG12 VAL    83      32.898  21.013  40.366  1.00  0.00           H  
ATOM   1380 HG13 VAL    83      31.680  21.376  41.636  1.00  0.00           H  
ATOM   1381  CG2 VAL    83      35.041  21.253  41.909  1.00  0.00           C  
ATOM   1382 HG21 VAL    83      35.762  21.143  42.720  1.00  0.00           H  
ATOM   1383 HG22 VAL    83      35.251  20.542  41.110  1.00  0.00           H  
ATOM   1384 HG23 VAL    83      35.190  22.220  41.430  1.00  0.00           H  
ATOM   1385  C   VAL    83      31.876  21.946  44.178  1.00  0.00           C  
ATOM   1386  O   VAL    83      31.214  22.920  43.889  1.00  0.00           O  
ATOM   1387  N   ARG    84      31.295  20.969  44.879  1.00  0.00           N  
ATOM   1388  H   ARG    84      31.912  20.215  45.146  1.00  0.00           H  
ATOM   1389  CA  ARG    84      29.896  21.002  45.326  1.00  0.00           C  
ATOM   1390  HA  ARG    84      29.243  21.157  44.467  1.00  0.00           H  
ATOM   1391  CB  ARG    84      29.414  19.715  46.011  1.00  0.00           C  
ATOM   1392  HB2 ARG    84      29.571  18.815  45.416  1.00  0.00           H  
ATOM   1393  HB3 ARG    84      30.040  19.552  46.889  1.00  0.00           H  
ATOM   1394  CG  ARG    84      27.970  19.820  46.403  1.00  0.00           C  
ATOM   1395  HG2 ARG    84      27.920  20.538  47.221  1.00  0.00           H  
ATOM   1396  HG3 ARG    84      27.437  20.292  45.577  1.00  0.00           H  
ATOM   1397  CD  ARG    84      27.445  18.423  46.889  1.00  0.00           C  
ATOM   1398  HD2 ARG    84      27.677  17.671  46.135  1.00  0.00           H  
ATOM   1399  HD3 ARG    84      27.965  18.208  47.823  1.00  0.00           H  
ATOM   1400  NE  ARG    84      26.017  18.523  46.910  1.00  0.00           N  
ATOM   1401  HE  ARG    84      25.487  18.067  46.181  1.00  0.00           H  
ATOM   1402  CZ  ARG    84      25.263  18.783  47.994  1.00  0.00           C  
ATOM   1403  NH1 ARG    84      25.758  19.400  49.022  1.00  0.00           N  
ATOM   1404 HH11 ARG    84      26.760  19.509  49.091  1.00  0.00           H  
ATOM   1405 HH12 ARG    84      25.178  19.762  49.766  1.00  0.00           H  
ATOM   1406  NH2 ARG    84      24.009  18.573  47.996  1.00  0.00           N  
ATOM   1407 HH21 ARG    84      23.565  18.065  47.245  1.00  0.00           H  
ATOM   1408 HH22 ARG    84      23.581  18.737  48.896  1.00  0.00           H  
ATOM   1409  C   ARG    84      29.612  22.117  46.247  1.00  0.00           C  
ATOM   1410  O   ARG    84      28.733  22.918  45.995  1.00  0.00           O  
ATOM   1411  N   VAL    85      30.456  22.288  47.327  1.00  0.00           N  
ATOM   1412  H   VAL    85      31.182  21.603  47.481  1.00  0.00           H  
ATOM   1413  CA  VAL    85      30.278  23.441  48.235  1.00  0.00           C  
ATOM   1414  HA  VAL    85      29.237  23.388  48.552  1.00  0.00           H  
ATOM   1415  CB  VAL    85      31.085  23.375  49.570  1.00  0.00           C  
ATOM   1416  HB  VAL    85      31.000  24.346  50.057  1.00  0.00           H  
ATOM   1417  CG1 VAL    85      30.366  22.228  50.304  1.00  0.00           C  
ATOM   1418 HG11 VAL    85      30.440  21.319  49.707  1.00  0.00           H  
ATOM   1419 HG12 VAL    85      30.878  22.011  51.242  1.00  0.00           H  
ATOM   1420 HG13 VAL    85      29.283  22.347  50.341  1.00  0.00           H  
ATOM   1421  CG2 VAL    85      32.587  23.035  49.290  1.00  0.00           C  
ATOM   1422 HG21 VAL    85      33.070  22.843  50.248  1.00  0.00           H  
ATOM   1423 HG22 VAL    85      32.857  22.180  48.671  1.00  0.00           H  
ATOM   1424 HG23 VAL    85      33.126  23.923  48.958  1.00  0.00           H  
ATOM   1425  C   VAL    85      30.590  24.779  47.485  1.00  0.00           C  
ATOM   1426  O   VAL    85      29.727  25.619  47.474  1.00  0.00           O  
ATOM   1427  N   PHE    86      31.669  24.863  46.761  1.00  0.00           N  
ATOM   1428  H   PHE    86      32.292  24.070  46.813  1.00  0.00           H  
ATOM   1429  CA  PHE    86      32.036  26.023  45.961  1.00  0.00           C  
ATOM   1430  HA  PHE    86      32.305  26.789  46.688  1.00  0.00           H  
ATOM   1431  CB  PHE    86      33.264  25.646  45.072  1.00  0.00           C  
ATOM   1432  HB2 PHE    86      34.019  25.267  45.760  1.00  0.00           H  
ATOM   1433  HB3 PHE    86      33.018  24.928  44.290  1.00  0.00           H  
ATOM   1434  CG  PHE    86      33.932  26.808  44.304  1.00  0.00           C  
ATOM   1435  CD1 PHE    86      34.659  27.838  44.924  1.00  0.00           C  
ATOM   1436  HD1 PHE    86      34.796  27.935  45.991  1.00  0.00           H  
ATOM   1437  CE1 PHE    86      35.294  28.812  44.142  1.00  0.00           C  
ATOM   1438  HE1 PHE    86      35.974  29.460  44.676  1.00  0.00           H  
ATOM   1439  CZ  PHE    86      35.165  28.805  42.715  1.00  0.00           C  
ATOM   1440  HZ  PHE    86      35.588  29.570  42.080  1.00  0.00           H  
ATOM   1441  CE2 PHE    86      34.470  27.799  42.109  1.00  0.00           C  
ATOM   1442  HE2 PHE    86      34.524  27.751  41.032  1.00  0.00           H  
ATOM   1443  CD2 PHE    86      33.833  26.827  42.860  1.00  0.00           C  
ATOM   1444  HD2 PHE    86      33.241  26.035  42.425  1.00  0.00           H  
ATOM   1445  C   PHE    86      30.931  26.474  44.899  1.00  0.00           C  
ATOM   1446  O   PHE    86      30.924  27.662  44.654  1.00  0.00           O  
ATOM   1447  N   PHE    87      30.010  25.582  44.449  1.00  0.00           N  
ATOM   1448  H   PHE    87      30.120  24.584  44.560  1.00  0.00           H  
ATOM   1449  CA  PHE    87      28.859  26.020  43.592  1.00  0.00           C  
ATOM   1450  HA  PHE    87      28.975  27.069  43.319  1.00  0.00           H  
ATOM   1451  CB  PHE    87      28.864  25.266  42.197  1.00  0.00           C  
ATOM   1452  HB2 PHE    87      29.181  24.239  42.377  1.00  0.00           H  
ATOM   1453  HB3 PHE    87      27.877  25.260  41.735  1.00  0.00           H  
ATOM   1454  CG  PHE    87      30.005  25.702  41.239  1.00  0.00           C  
ATOM   1455  CD1 PHE    87      31.112  24.786  41.086  1.00  0.00           C  
ATOM   1456  HD1 PHE    87      31.061  23.797  41.515  1.00  0.00           H  
ATOM   1457  CE1 PHE    87      32.020  25.117  40.102  1.00  0.00           C  
ATOM   1458  HE1 PHE    87      32.831  24.422  39.944  1.00  0.00           H  
ATOM   1459  CZ  PHE    87      32.005  26.415  39.530  1.00  0.00           C  
ATOM   1460  HZ  PHE    87      32.753  26.607  38.774  1.00  0.00           H  
ATOM   1461  CE2 PHE    87      31.124  27.416  39.965  1.00  0.00           C  
ATOM   1462  HE2 PHE    87      31.227  28.397  39.525  1.00  0.00           H  
ATOM   1463  CD2 PHE    87      30.087  27.025  40.785  1.00  0.00           C  
ATOM   1464  HD2 PHE    87      29.207  27.629  40.951  1.00  0.00           H  
ATOM   1465  C   PHE    87      27.513  26.092  44.348  1.00  0.00           C  
ATOM   1466  O   PHE    87      26.662  26.914  43.944  1.00  0.00           O  
ATOM   1467  N   LEU    88      27.337  25.441  45.484  1.00  0.00           N  
ATOM   1468  H   LEU    88      28.070  24.765  45.645  1.00  0.00           H  
ATOM   1469  CA  LEU    88      26.149  25.524  46.342  1.00  0.00           C  
ATOM   1470  HA  LEU    88      25.181  25.628  45.851  1.00  0.00           H  
ATOM   1471  CB  LEU    88      26.178  24.321  47.336  1.00  0.00           C  
ATOM   1472  HB2 LEU    88      26.394  23.379  46.834  1.00  0.00           H  
ATOM   1473  HB3 LEU    88      26.903  24.533  48.122  1.00  0.00           H  
ATOM   1474  CG  LEU    88      24.820  24.075  48.012  1.00  0.00           C  
ATOM   1475  HG  LEU    88      24.571  24.994  48.544  1.00  0.00           H  
ATOM   1476  CD1 LEU    88      23.743  23.570  47.051  1.00  0.00           C  
ATOM   1477 HD11 LEU    88      22.775  23.422  47.528  1.00  0.00           H  
ATOM   1478 HD12 LEU    88      23.608  24.228  46.192  1.00  0.00           H  
ATOM   1479 HD13 LEU    88      24.044  22.585  46.695  1.00  0.00           H  
ATOM   1480  CD2 LEU    88      25.081  22.948  49.036  1.00  0.00           C  
ATOM   1481 HD21 LEU    88      25.566  22.059  48.633  1.00  0.00           H  
ATOM   1482 HD22 LEU    88      25.739  23.358  49.802  1.00  0.00           H  
ATOM   1483 HD23 LEU    88      24.178  22.633  49.559  1.00  0.00           H  
ATOM   1484  C   LEU    88      26.240  26.831  47.131  1.00  0.00           C  
ATOM   1485  O   LEU    88      25.202  27.490  47.376  1.00  0.00           O  
ATOM   1486  N   HIE    89      27.418  27.291  47.420  1.00  0.00           N  
ATOM   1487  H   HIE    89      28.202  26.734  47.112  1.00  0.00           H  
ATOM   1488  CA  HIE    89      27.811  28.602  47.985  1.00  0.00           C  
ATOM   1489  HA  HIE    89      27.154  28.832  48.823  1.00  0.00           H  
ATOM   1490  CB  HIE    89      29.255  28.526  48.581  1.00  0.00           C  
ATOM   1491  HB2 HIE    89      29.992  28.270  47.819  1.00  0.00           H  
ATOM   1492  HB3 HIE    89      29.535  29.546  48.843  1.00  0.00           H  
ATOM   1493  CG  HIE    89      29.396  27.759  49.882  1.00  0.00           C  
ATOM   1494  ND1 HIE    89      29.871  28.273  51.119  1.00  0.00           N  
ATOM   1495  CE1 HIE    89      29.650  27.314  52.057  1.00  0.00           C  
ATOM   1496  HE1 HIE    89      29.931  27.386  53.098  1.00  0.00           H  
ATOM   1497  NE2 HIE    89      29.117  26.273  51.420  1.00  0.00           N  
ATOM   1498  HE2 HIE    89      29.039  25.356  51.837  1.00  0.00           H  
ATOM   1499  CD2 HIE    89      28.882  26.476  50.127  1.00  0.00           C  
ATOM   1500  HD2 HIE    89      28.391  25.784  49.457  1.00  0.00           H  
ATOM   1501  C   HIE    89      27.591  29.668  46.885  1.00  0.00           C  
ATOM   1502  O   HIE    89      27.840  30.854  47.093  1.00  0.00           O  
ATOM   1503  N   LYS    90      27.197  29.292  45.680  1.00  0.00           N  
ATOM   1504  H   LYS    90      26.964  28.312  45.615  1.00  0.00           H  
ATOM   1505  CA  LYS    90      26.857  30.135  44.486  1.00  0.00           C  
ATOM   1506  HA  LYS    90      26.966  31.168  44.817  1.00  0.00           H  
ATOM   1507  CB  LYS    90      27.792  29.912  43.344  1.00  0.00           C  
ATOM   1508  HB2 LYS    90      27.796  28.866  43.037  1.00  0.00           H  
ATOM   1509  HB3 LYS    90      27.389  30.472  42.500  1.00  0.00           H  
ATOM   1510  CG  LYS    90      29.200  30.367  43.859  1.00  0.00           C  
ATOM   1511  HG2 LYS    90      29.087  31.351  44.316  1.00  0.00           H  
ATOM   1512  HG3 LYS    90      29.582  29.597  44.529  1.00  0.00           H  
ATOM   1513  CD  LYS    90      30.196  30.427  42.631  1.00  0.00           C  
ATOM   1514  HD2 LYS    90      30.316  29.420  42.232  1.00  0.00           H  
ATOM   1515  HD3 LYS    90      29.848  31.127  41.871  1.00  0.00           H  
ATOM   1516  CE  LYS    90      31.565  30.885  43.212  1.00  0.00           C  
ATOM   1517  HE2 LYS    90      31.346  31.700  43.901  1.00  0.00           H  
ATOM   1518  HE3 LYS    90      32.020  30.048  43.743  1.00  0.00           H  
ATOM   1519  NZ  LYS    90      32.430  31.359  42.132  1.00  0.00           N  
ATOM   1520  HZ1 LYS    90      32.910  30.598  41.673  1.00  0.00           H  
ATOM   1521  HZ2 LYS    90      31.949  31.964  41.482  1.00  0.00           H  
ATOM   1522  HZ3 LYS    90      33.113  31.982  42.540  1.00  0.00           H  
ATOM   1523  C   LYS    90      25.376  29.881  44.127  1.00  0.00           C  
ATOM   1524  O   LYS    90      25.066  29.926  42.965  1.00  0.00           O  
ATOM   1525  N   GLY    91      24.524  29.388  45.043  1.00  0.00           N  
ATOM   1526  H   GLY    91      24.806  29.170  45.987  1.00  0.00           H  
ATOM   1527  CA  GLY    91      23.089  29.360  44.811  1.00  0.00           C  
ATOM   1528  HA2 GLY    91      22.600  29.477  45.778  1.00  0.00           H  
ATOM   1529  HA3 GLY    91      22.766  30.274  44.313  1.00  0.00           H  
ATOM   1530  C   GLY    91      22.355  28.265  44.111  1.00  0.00           C  
ATOM   1531  O   GLY    91      21.117  28.360  43.946  1.00  0.00           O  
ATOM   1532  N   VAL    92      23.014  27.226  43.568  1.00  0.00           N  
ATOM   1533  H   VAL    92      24.007  27.125  43.726  1.00  0.00           H  
ATOM   1534  CA  VAL    92      22.404  26.264  42.647  1.00  0.00           C  
ATOM   1535  HA  VAL    92      21.860  26.897  41.946  1.00  0.00           H  
ATOM   1536  CB  VAL    92      23.495  25.415  41.955  1.00  0.00           C  
ATOM   1537  HB  VAL    92      24.011  24.910  42.772  1.00  0.00           H  
ATOM   1538  CG1 VAL    92      23.036  24.349  40.972  1.00  0.00           C  
ATOM   1539 HG11 VAL    92      22.308  23.619  41.324  1.00  0.00           H  
ATOM   1540 HG12 VAL    92      22.596  24.793  40.079  1.00  0.00           H  
ATOM   1541 HG13 VAL    92      23.840  23.748  40.547  1.00  0.00           H  
ATOM   1542  CG2 VAL    92      24.466  26.342  41.263  1.00  0.00           C  
ATOM   1543 HG21 VAL    92      24.977  27.042  41.925  1.00  0.00           H  
ATOM   1544 HG22 VAL    92      25.218  25.723  40.773  1.00  0.00           H  
ATOM   1545 HG23 VAL    92      23.975  26.964  40.515  1.00  0.00           H  
ATOM   1546  C   VAL    92      21.477  25.363  43.472  1.00  0.00           C  
ATOM   1547  O   VAL    92      21.951  24.719  44.446  1.00  0.00           O  
ATOM   1548  N   GLU    93      20.222  25.260  43.045  1.00  0.00           N  
ATOM   1549  H   GLU    93      20.019  25.757  42.190  1.00  0.00           H  
ATOM   1550  CA  GLU    93      19.248  24.311  43.562  1.00  0.00           C  
ATOM   1551  HA  GLU    93      19.307  24.372  44.648  1.00  0.00           H  
ATOM   1552  CB  GLU    93      17.847  24.701  43.214  1.00  0.00           C  
ATOM   1553  HB2 GLU    93      17.703  24.860  42.146  1.00  0.00           H  
ATOM   1554  HB3 GLU    93      17.125  23.933  43.492  1.00  0.00           H  
ATOM   1555  CG  GLU    93      17.478  26.062  43.871  1.00  0.00           C  
ATOM   1556  HG2 GLU    93      17.723  25.935  44.926  1.00  0.00           H  
ATOM   1557  HG3 GLU    93      18.017  26.912  43.451  1.00  0.00           H  
ATOM   1558  CD  GLU    93      15.979  26.224  43.642  1.00  0.00           C  
ATOM   1559  OE1 GLU    93      15.553  26.765  42.578  1.00  0.00           O  
ATOM   1560  OE2 GLU    93      15.234  25.954  44.597  1.00  0.00           O  
ATOM   1561  C   GLU    93      19.710  22.915  43.116  1.00  0.00           C  
ATOM   1562  O   GLU    93      20.005  22.668  41.918  1.00  0.00           O  
ATOM   1563  N   PRO    94      19.682  21.955  44.016  1.00  0.00           N  
ATOM   1564  CD  PRO    94      19.228  22.113  45.438  1.00  0.00           C  
ATOM   1565  HD2 PRO    94      18.279  22.649  45.436  1.00  0.00           H  
ATOM   1566  HD3 PRO    94      20.015  22.566  46.042  1.00  0.00           H  
ATOM   1567  CG  PRO    94      18.952  20.725  45.977  1.00  0.00           C  
ATOM   1568  HG2 PRO    94      17.974  20.445  45.585  1.00  0.00           H  
ATOM   1569  HG3 PRO    94      19.088  20.732  47.059  1.00  0.00           H  
ATOM   1570  CB  PRO    94      19.991  19.918  45.245  1.00  0.00           C  
ATOM   1571  HB2 PRO    94      19.635  18.895  45.124  1.00  0.00           H  
ATOM   1572  HB3 PRO    94      20.874  19.934  45.884  1.00  0.00           H  
ATOM   1573  CA  PRO    94      20.218  20.591  43.914  1.00  0.00           C  
ATOM   1574  HA  PRO    94      21.272  20.712  43.666  1.00  0.00           H  
ATOM   1575  C   PRO    94      19.581  19.714  42.802  1.00  0.00           C  
ATOM   1576  O   PRO    94      20.265  18.885  42.265  1.00  0.00           O  
ATOM   1577  N   VAL    95      18.353  20.094  42.409  1.00  0.00           N  
ATOM   1578  H   VAL    95      17.942  20.899  42.859  1.00  0.00           H  
ATOM   1579  CA  VAL    95      17.717  19.458  41.212  1.00  0.00           C  
ATOM   1580  HA  VAL    95      18.453  18.770  40.797  1.00  0.00           H  
ATOM   1581  CB  VAL    95      16.504  18.641  41.644  1.00  0.00           C  
ATOM   1582  HB  VAL    95      15.691  19.230  42.069  1.00  0.00           H  
ATOM   1583  CG1 VAL    95      15.939  17.869  40.487  1.00  0.00           C  
ATOM   1584 HG11 VAL    95      15.070  17.268  40.756  1.00  0.00           H  
ATOM   1585 HG12 VAL    95      15.667  18.535  39.668  1.00  0.00           H  
ATOM   1586 HG13 VAL    95      16.729  17.207  40.132  1.00  0.00           H  
ATOM   1587  CG2 VAL    95      16.930  17.674  42.767  1.00  0.00           C  
ATOM   1588 HG21 VAL    95      16.040  17.088  42.997  1.00  0.00           H  
ATOM   1589 HG22 VAL    95      17.813  17.107  42.471  1.00  0.00           H  
ATOM   1590 HG23 VAL    95      17.270  18.157  43.683  1.00  0.00           H  
ATOM   1591  C   VAL    95      17.326  20.535  40.187  1.00  0.00           C  
ATOM   1592  O   VAL    95      17.587  20.443  39.008  1.00  0.00           O  
ATOM   1593  N   ASN    96      16.681  21.595  40.670  1.00  0.00           N  
ATOM   1594  H   ASN    96      16.514  21.691  41.662  1.00  0.00           H  
ATOM   1595  CA  ASN    96      16.258  22.690  39.837  1.00  0.00           C  
ATOM   1596  HA  ASN    96      15.731  22.199  39.019  1.00  0.00           H  
ATOM   1597  CB  ASN    96      15.233  23.505  40.559  1.00  0.00           C  
ATOM   1598  HB2 ASN    96      14.472  22.863  41.002  1.00  0.00           H  
ATOM   1599  HB3 ASN    96      15.730  24.047  41.363  1.00  0.00           H  
ATOM   1600  CG  ASN    96      14.430  24.440  39.648  1.00  0.00           C  
ATOM   1601  OD1 ASN    96      13.930  24.044  38.644  1.00  0.00           O  
ATOM   1602  ND2 ASN    96      14.392  25.737  40.027  1.00  0.00           N  
ATOM   1603 HD21 ASN    96      14.027  26.381  39.340  1.00  0.00           H  
ATOM   1604 HD22 ASN    96      14.968  26.126  40.760  1.00  0.00           H  
ATOM   1605  C   ASN    96      17.359  23.579  39.245  1.00  0.00           C  
ATOM   1606  O   ASN    96      17.142  24.345  38.270  1.00  0.00           O  
ATOM   1607  N   GLY    97      18.592  23.566  39.724  1.00  0.00           N  
ATOM   1608  H   GLY    97      18.826  23.006  40.532  1.00  0.00           H  
ATOM   1609  CA  GLY    97      19.612  24.348  39.061  1.00  0.00           C  
ATOM   1610  HA2 GLY    97      20.578  23.933  39.349  1.00  0.00           H  
ATOM   1611  HA3 GLY    97      19.381  24.190  38.007  1.00  0.00           H  
ATOM   1612  C   GLY    97      19.533  25.829  39.438  1.00  0.00           C  
ATOM   1613  O   GLY    97      19.023  26.127  40.490  1.00  0.00           O  
ATOM   1614  N   LEU    98      20.054  26.689  38.500  1.00  0.00           N  
ATOM   1615  H   LEU    98      20.663  26.284  37.804  1.00  0.00           H  
ATOM   1616  CA  LEU    98      19.945  28.138  38.449  1.00  0.00           C  
ATOM   1617  HA  LEU    98      18.911  28.376  38.701  1.00  0.00           H  
ATOM   1618  CB  LEU    98      20.917  28.728  39.489  1.00  0.00           C  
ATOM   1619  HB2 LEU    98      20.732  28.089  40.353  1.00  0.00           H  
ATOM   1620  HB3 LEU    98      21.885  28.534  39.026  1.00  0.00           H  
ATOM   1621  CG  LEU    98      20.811  30.171  39.897  1.00  0.00           C  
ATOM   1622  HG  LEU    98      20.719  30.961  39.153  1.00  0.00           H  
ATOM   1623  CD1 LEU    98      19.620  30.487  40.874  1.00  0.00           C  
ATOM   1624 HD11 LEU    98      18.658  30.485  40.361  1.00  0.00           H  
ATOM   1625 HD12 LEU    98      19.491  29.692  41.608  1.00  0.00           H  
ATOM   1626 HD13 LEU    98      19.793  31.421  41.408  1.00  0.00           H  
ATOM   1627  CD2 LEU    98      22.092  30.327  40.789  1.00  0.00           C  
ATOM   1628 HD21 LEU    98      22.163  29.570  41.570  1.00  0.00           H  
ATOM   1629 HD22 LEU    98      22.920  30.168  40.099  1.00  0.00           H  
ATOM   1630 HD23 LEU    98      22.175  31.342  41.179  1.00  0.00           H  
ATOM   1631  C   LEU    98      20.260  28.652  37.050  1.00  0.00           C  
ATOM   1632  O   LEU    98      21.236  28.288  36.431  1.00  0.00           O  
ATOM   1633  N   LEU    99      19.451  29.586  36.533  1.00  0.00           N  
ATOM   1634  H   LEU    99      18.757  30.080  37.075  1.00  0.00           H  
ATOM   1635  CA  LEU    99      19.814  30.306  35.258  1.00  0.00           C  
ATOM   1636  HA  LEU    99      20.019  29.561  34.489  1.00  0.00           H  
ATOM   1637  CB  LEU    99      18.551  31.070  34.788  1.00  0.00           C  
ATOM   1638  HB2 LEU    99      18.531  31.894  35.501  1.00  0.00           H  
ATOM   1639  HB3 LEU    99      18.819  31.508  33.827  1.00  0.00           H  
ATOM   1640  CG  LEU    99      17.286  30.192  34.696  1.00  0.00           C  
ATOM   1641  HG  LEU    99      17.028  29.649  35.605  1.00  0.00           H  
ATOM   1642  CD1 LEU    99      16.148  31.139  34.303  1.00  0.00           C  
ATOM   1643 HD11 LEU    99      15.215  30.695  33.956  1.00  0.00           H  
ATOM   1644 HD12 LEU    99      15.802  31.776  35.117  1.00  0.00           H  
ATOM   1645 HD13 LEU    99      16.509  31.794  33.510  1.00  0.00           H  
ATOM   1646  CD2 LEU    99      17.463  29.216  33.488  1.00  0.00           C  
ATOM   1647 HD21 LEU    99      18.222  28.452  33.656  1.00  0.00           H  
ATOM   1648 HD22 LEU    99      16.562  28.634  33.299  1.00  0.00           H  
ATOM   1649 HD23 LEU    99      17.752  29.748  32.581  1.00  0.00           H  
ATOM   1650  C   LEU    99      20.968  31.216  35.344  1.00  0.00           C  
ATOM   1651  O   LEU    99      21.351  31.494  36.462  1.00  0.00           O  
ATOM   1652  N   ARG   100      21.556  31.621  34.217  1.00  0.00           N  
ATOM   1653  H   ARG   100      21.199  31.200  33.371  1.00  0.00           H  
ATOM   1654  CA  ARG   100      22.721  32.464  33.948  1.00  0.00           C  
ATOM   1655  HA  ARG   100      23.552  32.066  34.531  1.00  0.00           H  
ATOM   1656  CB  ARG   100      23.179  32.378  32.461  1.00  0.00           C  
ATOM   1657  HB2 ARG   100      23.257  31.339  32.141  1.00  0.00           H  
ATOM   1658  HB3 ARG   100      22.441  32.835  31.802  1.00  0.00           H  
ATOM   1659  CG  ARG   100      24.639  32.847  32.141  1.00  0.00           C  
ATOM   1660  HG2 ARG   100      24.799  33.903  32.357  1.00  0.00           H  
ATOM   1661  HG3 ARG   100      25.336  32.362  32.824  1.00  0.00           H  
ATOM   1662  CD  ARG   100      24.972  32.625  30.714  1.00  0.00           C  
ATOM   1663  HD2 ARG   100      26.026  32.902  30.711  1.00  0.00           H  
ATOM   1664  HD3 ARG   100      24.690  31.625  30.387  1.00  0.00           H  
ATOM   1665  NE  ARG   100      24.334  33.661  29.902  1.00  0.00           N  
ATOM   1666  HE  ARG   100      23.573  34.231  30.241  1.00  0.00           H  
ATOM   1667  CZ  ARG   100      24.818  34.092  28.770  1.00  0.00           C  
ATOM   1668  NH1 ARG   100      25.901  33.707  28.205  1.00  0.00           N  
ATOM   1669 HH11 ARG   100      26.456  32.970  28.617  1.00  0.00           H  
ATOM   1670 HH12 ARG   100      26.260  34.239  27.425  1.00  0.00           H  
ATOM   1671  NH2 ARG   100      24.141  34.996  28.079  1.00  0.00           N  
ATOM   1672 HH21 ARG   100      23.355  35.478  28.492  1.00  0.00           H  
ATOM   1673 HH22 ARG   100      24.620  35.406  27.290  1.00  0.00           H  
ATOM   1674  C   ARG   100      22.508  33.833  34.508  1.00  0.00           C  
ATOM   1675  O   ARG   100      23.469  34.266  35.127  1.00  0.00           O  
ATOM   1676  N   GLU   101      21.355  34.486  34.310  1.00  0.00           N  
ATOM   1677  H   GLU   101      20.728  34.159  33.588  1.00  0.00           H  
ATOM   1678  CA  GLU   101      21.064  35.807  34.906  1.00  0.00           C  
ATOM   1679  HA  GLU   101      21.820  36.513  34.564  1.00  0.00           H  
ATOM   1680  CB  GLU   101      19.751  36.373  34.318  1.00  0.00           C  
ATOM   1681  HB2 GLU   101      19.515  37.389  34.635  1.00  0.00           H  
ATOM   1682  HB3 GLU   101      19.817  36.449  33.233  1.00  0.00           H  
ATOM   1683  CG  GLU   101      18.559  35.396  34.595  1.00  0.00           C  
ATOM   1684  HG2 GLU   101      18.913  34.392  34.356  1.00  0.00           H  
ATOM   1685  HG3 GLU   101      18.333  35.536  35.652  1.00  0.00           H  
ATOM   1686  CD  GLU   101      17.353  35.642  33.696  1.00  0.00           C  
ATOM   1687  OE1 GLU   101      17.336  35.130  32.540  1.00  0.00           O  
ATOM   1688  OE2 GLU   101      16.323  36.160  34.151  1.00  0.00           O  
ATOM   1689  C   GLU   101      21.119  35.728  36.471  1.00  0.00           C  
ATOM   1690  O   GLU   101      21.461  36.688  37.144  1.00  0.00           O  
ATOM   1691  N   ASP   102      20.741  34.552  37.062  1.00  0.00           N  
ATOM   1692  H   ASP   102      20.714  33.755  36.443  1.00  0.00           H  
ATOM   1693  CA  ASP   102      20.767  34.416  38.551  1.00  0.00           C  
ATOM   1694  HA  ASP   102      20.664  35.402  39.006  1.00  0.00           H  
ATOM   1695  CB  ASP   102      19.605  33.543  39.136  1.00  0.00           C  
ATOM   1696  HB2 ASP   102      19.622  32.689  38.458  1.00  0.00           H  
ATOM   1697  HB3 ASP   102      19.905  33.208  40.129  1.00  0.00           H  
ATOM   1698  CG  ASP   102      18.195  34.207  39.060  1.00  0.00           C  
ATOM   1699  OD1 ASP   102      18.117  35.421  39.325  1.00  0.00           O  
ATOM   1700  OD2 ASP   102      17.252  33.397  38.816  1.00  0.00           O  
ATOM   1701  C   ASP   102      22.102  34.004  39.156  1.00  0.00           C  
ATOM   1702  O   ASP   102      22.427  34.344  40.296  1.00  0.00           O  
ATOM   1703  N   TRP   103      22.838  33.205  38.428  1.00  0.00           N  
ATOM   1704  H   TRP   103      22.351  32.920  37.591  1.00  0.00           H  
ATOM   1705  CA  TRP   103      24.172  32.664  38.803  1.00  0.00           C  
ATOM   1706  HA  TRP   103      24.067  32.276  39.816  1.00  0.00           H  
ATOM   1707  CB  TRP   103      24.544  31.537  37.868  1.00  0.00           C  
ATOM   1708  HB2 TRP   103      23.849  30.757  38.180  1.00  0.00           H  
ATOM   1709  HB3 TRP   103      24.460  31.879  36.836  1.00  0.00           H  
ATOM   1710  CG  TRP   103      25.924  31.113  38.199  1.00  0.00           C  
ATOM   1711  CD1 TRP   103      26.211  30.102  39.047  1.00  0.00           C  
ATOM   1712  HD1 TRP   103      25.445  29.651  39.661  1.00  0.00           H  
ATOM   1713  NE1 TRP   103      27.606  29.912  39.113  1.00  0.00           N  
ATOM   1714  HE1 TRP   103      27.901  29.224  39.790  1.00  0.00           H  
ATOM   1715  CE2 TRP   103      28.236  30.647  38.156  1.00  0.00           C  
ATOM   1716  CZ2 TRP   103      29.534  30.784  37.703  1.00  0.00           C  
ATOM   1717  HZ2 TRP   103      30.301  30.174  38.158  1.00  0.00           H  
ATOM   1718  CH2 TRP   103      29.865  31.702  36.714  1.00  0.00           C  
ATOM   1719  HH2 TRP   103      30.853  32.020  36.414  1.00  0.00           H  
ATOM   1720  CZ3 TRP   103      28.829  32.401  36.019  1.00  0.00           C  
ATOM   1721  HZ3 TRP   103      29.156  33.041  35.213  1.00  0.00           H  
ATOM   1722  CE3 TRP   103      27.504  32.278  36.482  1.00  0.00           C  
ATOM   1723  HE3 TRP   103      26.748  32.768  35.886  1.00  0.00           H  
ATOM   1724  CD2 TRP   103      27.175  31.464  37.591  1.00  0.00           C  
ATOM   1725  C   TRP   103      25.195  33.845  38.858  1.00  0.00           C  
ATOM   1726  O   TRP   103      26.089  33.808  39.709  1.00  0.00           O  
ATOM   1727  N   VAL   104      25.100  34.789  37.883  1.00  0.00           N  
ATOM   1728  H   VAL   104      24.345  34.722  37.216  1.00  0.00           H  
ATOM   1729  CA  VAL   104      25.911  36.020  37.864  1.00  0.00           C  
ATOM   1730  HA  VAL   104      26.951  35.796  38.097  1.00  0.00           H  
ATOM   1731  CB  VAL   104      25.908  36.804  36.490  1.00  0.00           C  
ATOM   1732  HB  VAL   104      26.650  37.599  36.567  1.00  0.00           H  
ATOM   1733  CG1 VAL   104      26.573  35.863  35.439  1.00  0.00           C  
ATOM   1734 HG11 VAL   104      26.722  36.460  34.539  1.00  0.00           H  
ATOM   1735 HG12 VAL   104      27.532  35.611  35.892  1.00  0.00           H  
ATOM   1736 HG13 VAL   104      25.946  34.980  35.311  1.00  0.00           H  
ATOM   1737  CG2 VAL   104      24.471  37.379  36.180  1.00  0.00           C  
ATOM   1738 HG21 VAL   104      24.207  38.075  36.976  1.00  0.00           H  
ATOM   1739 HG22 VAL   104      24.597  37.912  35.238  1.00  0.00           H  
ATOM   1740 HG23 VAL   104      23.788  36.566  35.936  1.00  0.00           H  
ATOM   1741  C   VAL   104      25.594  36.928  39.071  1.00  0.00           C  
ATOM   1742  O   VAL   104      26.535  37.566  39.485  1.00  0.00           O  
ATOM   1743  N   GLU   105      24.393  36.965  39.656  1.00  0.00           N  
ATOM   1744  H   GLU   105      23.679  36.334  39.324  1.00  0.00           H  
ATOM   1745  CA  GLU   105      24.143  37.562  40.944  1.00  0.00           C  
ATOM   1746  HA  GLU   105      24.627  38.534  41.037  1.00  0.00           H  
ATOM   1747  CB  GLU   105      22.628  37.676  41.020  1.00  0.00           C  
ATOM   1748  HB2 GLU   105      22.350  38.418  40.272  1.00  0.00           H  
ATOM   1749  HB3 GLU   105      22.129  36.734  40.794  1.00  0.00           H  
ATOM   1750  CG  GLU   105      22.213  38.258  42.351  1.00  0.00           C  
ATOM   1751  HG2 GLU   105      22.175  37.461  43.093  1.00  0.00           H  
ATOM   1752  HG3 GLU   105      22.942  38.970  42.739  1.00  0.00           H  
ATOM   1753  CD  GLU   105      20.815  38.851  42.190  1.00  0.00           C  
ATOM   1754  OE1 GLU   105      19.884  37.997  42.030  1.00  0.00           O  
ATOM   1755  OE2 GLU   105      20.670  40.106  42.119  1.00  0.00           O  
ATOM   1756  C   GLU   105      24.722  36.681  42.142  1.00  0.00           C  
ATOM   1757  O   GLU   105      25.403  37.228  43.010  1.00  0.00           O  
ATOM   1758  N   ALA   106      24.569  35.352  42.077  1.00  0.00           N  
ATOM   1759  H   ALA   106      23.886  34.974  41.436  1.00  0.00           H  
ATOM   1760  CA  ALA   106      25.278  34.556  43.174  1.00  0.00           C  
ATOM   1761  HA  ALA   106      24.878  34.886  44.133  1.00  0.00           H  
ATOM   1762  CB  ALA   106      24.775  33.067  42.961  1.00  0.00           C  
ATOM   1763  HB1 ALA   106      25.073  32.400  43.770  1.00  0.00           H  
ATOM   1764  HB2 ALA   106      23.692  32.952  42.962  1.00  0.00           H  
ATOM   1765  HB3 ALA   106      25.155  32.670  42.020  1.00  0.00           H  
ATOM   1766  C   ALA   106      26.828  34.721  43.294  1.00  0.00           C  
ATOM   1767  O   ALA   106      27.322  34.773  44.408  1.00  0.00           O  
ATOM   1768  N   ASN   107      27.562  34.951  42.226  1.00  0.00           N  
ATOM   1769  H   ASN   107      27.109  34.899  41.324  1.00  0.00           H  
ATOM   1770  CA  ASN   107      28.997  35.260  42.324  1.00  0.00           C  
ATOM   1771  HA  ASN   107      29.524  34.492  42.889  1.00  0.00           H  
ATOM   1772  CB  ASN   107      29.522  35.350  40.890  1.00  0.00           C  
ATOM   1773  HB2 ASN   107      28.751  35.881  40.331  1.00  0.00           H  
ATOM   1774  HB3 ASN   107      30.529  35.766  40.905  1.00  0.00           H  
ATOM   1775  CG  ASN   107      29.881  34.015  40.295  1.00  0.00           C  
ATOM   1776  OD1 ASN   107      30.757  33.312  40.803  1.00  0.00           O  
ATOM   1777  ND2 ASN   107      29.187  33.552  39.324  1.00  0.00           N  
ATOM   1778 HD21 ASN   107      29.520  32.733  38.837  1.00  0.00           H  
ATOM   1779 HD22 ASN   107      28.365  34.066  39.039  1.00  0.00           H  
ATOM   1780  C   ASN   107      29.337  36.600  43.084  1.00  0.00           C  
ATOM   1781  O   ASN   107      30.195  36.604  43.952  1.00  0.00           O  
ATOM   1782  N   ARG   108      28.615  37.736  42.949  1.00  0.00           N  
ATOM   1783  H   ARG   108      27.807  37.544  42.375  1.00  0.00           H  
ATOM   1784  CA  ARG   108      28.808  38.988  43.755  1.00  0.00           C  
ATOM   1785  HA  ARG   108      29.852  39.286  43.654  1.00  0.00           H  
ATOM   1786  CB  ARG   108      28.046  40.094  43.151  1.00  0.00           C  
ATOM   1787  HB2 ARG   108      26.974  40.039  43.340  1.00  0.00           H  
ATOM   1788  HB3 ARG   108      28.455  41.023  43.547  1.00  0.00           H  
ATOM   1789  CG  ARG   108      28.305  40.092  41.579  1.00  0.00           C  
ATOM   1790  HG2 ARG   108      29.388  40.171  41.486  1.00  0.00           H  
ATOM   1791  HG3 ARG   108      27.769  39.270  41.104  1.00  0.00           H  
ATOM   1792  CD  ARG   108      27.731  41.354  40.982  1.00  0.00           C  
ATOM   1793  HD2 ARG   108      28.175  42.226  41.460  1.00  0.00           H  
ATOM   1794  HD3 ARG   108      27.922  41.345  39.909  1.00  0.00           H  
ATOM   1795  NE  ARG   108      26.284  41.405  41.262  1.00  0.00           N  
ATOM   1796  HE  ARG   108      25.945  41.787  42.133  1.00  0.00           H  
ATOM   1797  CZ  ARG   108      25.203  41.265  40.519  1.00  0.00           C  
ATOM   1798  NH1 ARG   108      25.264  40.925  39.255  1.00  0.00           N  
ATOM   1799 HH11 ARG   108      26.219  40.858  38.935  1.00  0.00           H  
ATOM   1800 HH12 ARG   108      24.534  40.713  38.589  1.00  0.00           H  
ATOM   1801  NH2 ARG   108      24.054  41.333  41.132  1.00  0.00           N  
ATOM   1802 HH21 ARG   108      24.007  41.377  42.140  1.00  0.00           H  
ATOM   1803 HH22 ARG   108      23.256  41.470  40.527  1.00  0.00           H  
ATOM   1804  C   ARG   108      28.614  38.720  45.247  1.00  0.00           C  
ATOM   1805  O   ARG   108      29.498  39.162  46.044  1.00  0.00           O  
ATOM   1806  N   VAL   109      27.608  37.959  45.642  1.00  0.00           N  
ATOM   1807  H   VAL   109      27.138  37.549  44.847  1.00  0.00           H  
ATOM   1808  CA  VAL   109      27.478  37.478  47.089  1.00  0.00           C  
ATOM   1809  HA  VAL   109      27.772  38.268  47.780  1.00  0.00           H  
ATOM   1810  CB  VAL   109      26.048  37.157  47.471  1.00  0.00           C  
ATOM   1811  HB  VAL   109      26.132  36.923  48.532  1.00  0.00           H  
ATOM   1812  CG1 VAL   109      25.141  38.392  47.367  1.00  0.00           C  
ATOM   1813 HG11 VAL   109      25.450  39.136  48.101  1.00  0.00           H  
ATOM   1814 HG12 VAL   109      25.043  38.983  46.457  1.00  0.00           H  
ATOM   1815 HG13 VAL   109      24.105  38.144  47.595  1.00  0.00           H  
ATOM   1816  CG2 VAL   109      25.307  36.057  46.694  1.00  0.00           C  
ATOM   1817 HG21 VAL   109      25.974  35.235  46.435  1.00  0.00           H  
ATOM   1818 HG22 VAL   109      24.497  35.603  47.266  1.00  0.00           H  
ATOM   1819 HG23 VAL   109      24.941  36.412  45.731  1.00  0.00           H  
ATOM   1820  C   VAL   109      28.454  36.375  47.566  1.00  0.00           C  
ATOM   1821  O   VAL   109      28.777  36.345  48.775  1.00  0.00           O  
ATOM   1822  N   PHE   110      29.009  35.517  46.679  1.00  0.00           N  
ATOM   1823  H   PHE   110      28.655  35.567  45.734  1.00  0.00           H  
ATOM   1824  CA  PHE   110      30.105  34.607  46.966  1.00  0.00           C  
ATOM   1825  HA  PHE   110      29.745  34.040  47.824  1.00  0.00           H  
ATOM   1826  CB  PHE   110      30.444  33.647  45.797  1.00  0.00           C  
ATOM   1827  HB2 PHE   110      29.440  33.242  45.676  1.00  0.00           H  
ATOM   1828  HB3 PHE   110      30.679  34.190  44.882  1.00  0.00           H  
ATOM   1829  CG  PHE   110      31.599  32.732  46.178  1.00  0.00           C  
ATOM   1830  CD1 PHE   110      31.406  31.405  46.557  1.00  0.00           C  
ATOM   1831  HD1 PHE   110      30.396  31.058  46.722  1.00  0.00           H  
ATOM   1832  CE1 PHE   110      32.554  30.609  46.930  1.00  0.00           C  
ATOM   1833  HE1 PHE   110      32.359  29.620  47.320  1.00  0.00           H  
ATOM   1834  CZ  PHE   110      33.866  31.070  46.815  1.00  0.00           C  
ATOM   1835  HZ  PHE   110      34.707  30.483  47.153  1.00  0.00           H  
ATOM   1836  CE2 PHE   110      34.024  32.345  46.462  1.00  0.00           C  
ATOM   1837  HE2 PHE   110      34.990  32.829  46.476  1.00  0.00           H  
ATOM   1838  CD2 PHE   110      32.908  33.181  46.147  1.00  0.00           C  
ATOM   1839  HD2 PHE   110      33.155  34.224  46.012  1.00  0.00           H  
ATOM   1840  C   PHE   110      31.261  35.538  47.256  1.00  0.00           C  
ATOM   1841  O   PHE   110      31.939  35.346  48.312  1.00  0.00           O  
ATOM   1842  N   ALA   111      31.547  36.543  46.462  1.00  0.00           N  
ATOM   1843  H   ALA   111      31.128  36.551  45.543  1.00  0.00           H  
ATOM   1844  CA  ALA   111      32.643  37.479  46.724  1.00  0.00           C  
ATOM   1845  HA  ALA   111      33.560  36.893  46.780  1.00  0.00           H  
ATOM   1846  CB  ALA   111      32.909  38.418  45.479  1.00  0.00           C  
ATOM   1847  HB1 ALA   111      33.513  39.301  45.688  1.00  0.00           H  
ATOM   1848  HB2 ALA   111      33.498  37.831  44.774  1.00  0.00           H  
ATOM   1849  HB3 ALA   111      31.952  38.779  45.105  1.00  0.00           H  
ATOM   1850  C   ALA   111      32.556  38.341  47.979  1.00  0.00           C  
ATOM   1851  O   ALA   111      33.456  38.290  48.834  1.00  0.00           O  
ATOM   1852  N   GLU   112      31.520  39.163  48.118  1.00  0.00           N  
ATOM   1853  H   GLU   112      30.779  39.043  47.442  1.00  0.00           H  
ATOM   1854  CA  GLU   112      31.102  39.773  49.441  1.00  0.00           C  
ATOM   1855  HA  GLU   112      31.889  40.495  49.660  1.00  0.00           H  
ATOM   1856  CB  GLU   112      29.679  40.405  49.357  1.00  0.00           C  
ATOM   1857  HB2 GLU   112      28.970  39.723  48.888  1.00  0.00           H  
ATOM   1858  HB3 GLU   112      29.319  40.496  50.382  1.00  0.00           H  
ATOM   1859  CG  GLU   112      29.687  41.666  48.565  1.00  0.00           C  
ATOM   1860  HG2 GLU   112      30.057  41.504  47.553  1.00  0.00           H  
ATOM   1861  HG3 GLU   112      28.638  41.910  48.396  1.00  0.00           H  
ATOM   1862  CD  GLU   112      30.324  42.911  49.136  1.00  0.00           C  
ATOM   1863  OE1 GLU   112      30.043  44.034  48.703  1.00  0.00           O  
ATOM   1864  OE2 GLU   112      31.216  42.739  49.983  1.00  0.00           O  
ATOM   1865  C   GLU   112      31.186  38.838  50.644  1.00  0.00           C  
ATOM   1866  O   GLU   112      31.484  39.241  51.757  1.00  0.00           O  
ATOM   1867  N   ALA   113      30.957  37.536  50.437  1.00  0.00           N  
ATOM   1868  H   ALA   113      30.360  37.299  49.657  1.00  0.00           H  
ATOM   1869  CA  ALA   113      30.980  36.521  51.515  1.00  0.00           C  
ATOM   1870  HA  ALA   113      30.564  36.857  52.465  1.00  0.00           H  
ATOM   1871  CB  ALA   113      30.044  35.322  51.340  1.00  0.00           C  
ATOM   1872  HB1 ALA   113      30.241  34.700  52.214  1.00  0.00           H  
ATOM   1873  HB2 ALA   113      28.993  35.607  51.383  1.00  0.00           H  
ATOM   1874  HB3 ALA   113      30.241  34.719  50.454  1.00  0.00           H  
ATOM   1875  C   ALA   113      32.405  35.998  51.819  1.00  0.00           C  
ATOM   1876  O   ALA   113      32.742  35.806  52.961  1.00  0.00           O  
ATOM   1877  N   GLU   114      33.322  35.881  50.862  1.00  0.00           N  
ATOM   1878  H   GLU   114      33.019  36.085  49.920  1.00  0.00           H  
ATOM   1879  CA  GLU   114      34.722  35.705  51.041  1.00  0.00           C  
ATOM   1880  HA  GLU   114      34.866  34.767  51.579  1.00  0.00           H  
ATOM   1881  CB  GLU   114      35.362  35.540  49.631  1.00  0.00           C  
ATOM   1882  HB2 GLU   114      35.036  36.391  49.033  1.00  0.00           H  
ATOM   1883  HB3 GLU   114      36.417  35.621  49.895  1.00  0.00           H  
ATOM   1884  CG  GLU   114      35.247  34.227  48.963  1.00  0.00           C  
ATOM   1885  HG2 GLU   114      34.201  33.956  48.821  1.00  0.00           H  
ATOM   1886  HG3 GLU   114      35.748  34.314  47.999  1.00  0.00           H  
ATOM   1887  CD  GLU   114      35.803  33.193  49.885  1.00  0.00           C  
ATOM   1888  OE1 GLU   114      36.883  33.233  50.437  1.00  0.00           O  
ATOM   1889  OE2 GLU   114      35.061  32.205  50.083  1.00  0.00           O  
ATOM   1890  C   GLU   114      35.374  36.897  51.737  1.00  0.00           C  
ATOM   1891  O   GLU   114      36.329  36.765  52.497  1.00  0.00           O  
ATOM   1892  N   ARG   115      34.856  38.081  51.513  1.00  0.00           N  
ATOM   1893  H   ARG   115      34.058  38.170  50.900  1.00  0.00           H  
ATOM   1894  CA  ARG   115      35.277  39.296  52.296  1.00  0.00           C  
ATOM   1895  HA  ARG   115      36.356  39.419  52.394  1.00  0.00           H  
ATOM   1896  CB  ARG   115      34.661  40.498  51.506  1.00  0.00           C  
ATOM   1897  HB2 ARG   115      33.574  40.420  51.500  1.00  0.00           H  
ATOM   1898  HB3 ARG   115      34.835  41.415  52.070  1.00  0.00           H  
ATOM   1899  CG  ARG   115      35.411  40.752  50.178  1.00  0.00           C  
ATOM   1900  HG2 ARG   115      36.385  41.126  50.491  1.00  0.00           H  
ATOM   1901  HG3 ARG   115      35.419  39.756  49.735  1.00  0.00           H  
ATOM   1902  CD  ARG   115      34.672  41.604  49.026  1.00  0.00           C  
ATOM   1903  HD2 ARG   115      35.497  41.733  48.326  1.00  0.00           H  
ATOM   1904  HD3 ARG   115      33.879  40.979  48.614  1.00  0.00           H  
ATOM   1905  NE  ARG   115      34.022  42.848  49.557  1.00  0.00           N  
ATOM   1906  HE  ARG   115      33.132  42.738  50.022  1.00  0.00           H  
ATOM   1907  CZ  ARG   115      34.594  44.062  49.494  1.00  0.00           C  
ATOM   1908  NH1 ARG   115      35.541  44.379  48.705  1.00  0.00           N  
ATOM   1909 HH11 ARG   115      35.693  43.750  47.930  1.00  0.00           H  
ATOM   1910 HH12 ARG   115      36.080  45.229  48.787  1.00  0.00           H  
ATOM   1911  NH2 ARG   115      34.038  44.983  50.217  1.00  0.00           N  
ATOM   1912 HH21 ARG   115      33.238  44.741  50.783  1.00  0.00           H  
ATOM   1913 HH22 ARG   115      34.282  45.943  50.018  1.00  0.00           H  
ATOM   1914  C   ARG   115      34.768  39.318  53.713  1.00  0.00           C  
ATOM   1915  O   ARG   115      35.544  39.708  54.599  1.00  0.00           O  
ATOM   1916  N   GLU   116      33.540  38.881  53.951  1.00  0.00           N  
ATOM   1917  H   GLU   116      32.808  38.862  53.255  1.00  0.00           H  
ATOM   1918  CA  GLU   116      33.062  38.709  55.355  1.00  0.00           C  
ATOM   1919  HA  GLU   116      33.532  39.541  55.880  1.00  0.00           H  
ATOM   1920  CB  GLU   116      31.519  38.709  55.257  1.00  0.00           C  
ATOM   1921  HB2 GLU   116      31.175  39.501  54.591  1.00  0.00           H  
ATOM   1922  HB3 GLU   116      31.256  37.771  54.767  1.00  0.00           H  
ATOM   1923  CG  GLU   116      30.903  39.009  56.616  1.00  0.00           C  
ATOM   1924  HG2 GLU   116      29.825  38.922  56.480  1.00  0.00           H  
ATOM   1925  HG3 GLU   116      31.233  38.286  57.361  1.00  0.00           H  
ATOM   1926  CD  GLU   116      31.150  40.442  57.070  1.00  0.00           C  
ATOM   1927  OE1 GLU   116      31.799  40.617  58.106  1.00  0.00           O  
ATOM   1928  OE2 GLU   116      30.987  41.375  56.260  1.00  0.00           O  
ATOM   1929  C   GLU   116      33.694  37.506  56.031  1.00  0.00           C  
ATOM   1930  O   GLU   116      34.077  37.597  57.204  1.00  0.00           O  
ATOM   1931  N   ARG   117      34.067  36.506  55.232  1.00  0.00           N  
ATOM   1932  H   ARG   117      33.609  36.469  54.332  1.00  0.00           H  
ATOM   1933  CA  ARG   117      34.732  35.233  55.780  1.00  0.00           C  
ATOM   1934  HA  ARG   117      34.271  34.821  56.677  1.00  0.00           H  
ATOM   1935  CB  ARG   117      34.762  34.111  54.708  1.00  0.00           C  
ATOM   1936  HB2 ARG   117      35.042  34.471  53.718  1.00  0.00           H  
ATOM   1937  HB3 ARG   117      35.567  33.418  54.952  1.00  0.00           H  
ATOM   1938  CG  ARG   117      33.458  33.244  54.546  1.00  0.00           C  
ATOM   1939  HG2 ARG   117      33.263  32.542  55.358  1.00  0.00           H  
ATOM   1940  HG3 ARG   117      32.559  33.859  54.507  1.00  0.00           H  
ATOM   1941  CD  ARG   117      33.561  32.435  53.172  1.00  0.00           C  
ATOM   1942  HD2 ARG   117      33.859  33.098  52.359  1.00  0.00           H  
ATOM   1943  HD3 ARG   117      34.282  31.632  53.321  1.00  0.00           H  
ATOM   1944  NE  ARG   117      32.272  31.784  52.812  1.00  0.00           N  
ATOM   1945  HE  ARG   117      31.617  31.427  53.493  1.00  0.00           H  
ATOM   1946  CZ  ARG   117      31.754  31.847  51.628  1.00  0.00           C  
ATOM   1947  NH1 ARG   117      32.409  32.176  50.570  1.00  0.00           N  
ATOM   1948 HH11 ARG   117      33.411  32.276  50.649  1.00  0.00           H  
ATOM   1949 HH12 ARG   117      32.065  32.055  49.628  1.00  0.00           H  
ATOM   1950  NH2 ARG   117      30.575  31.393  51.328  1.00  0.00           N  
ATOM   1951 HH21 ARG   117      30.020  30.981  52.064  1.00  0.00           H  
ATOM   1952 HH22 ARG   117      30.088  31.525  50.453  1.00  0.00           H  
ATOM   1953  C   ARG   117      36.103  35.528  56.365  1.00  0.00           C  
ATOM   1954  O   ARG   117      36.477  35.149  57.481  1.00  0.00           O  
ATOM   1955  N   GLU   118      36.950  36.211  55.580  1.00  0.00           N  
ATOM   1956  H   GLU   118      36.587  36.429  54.663  1.00  0.00           H  
ATOM   1957  CA  GLU   118      38.185  36.706  56.026  1.00  0.00           C  
ATOM   1958  HA  GLU   118      38.785  35.802  56.130  1.00  0.00           H  
ATOM   1959  CB  GLU   118      38.737  37.478  54.844  1.00  0.00           C  
ATOM   1960  HB2 GLU   118      39.022  36.722  54.113  1.00  0.00           H  
ATOM   1961  HB3 GLU   118      37.938  38.123  54.477  1.00  0.00           H  
ATOM   1962  CG  GLU   118      39.933  38.403  55.200  1.00  0.00           C  
ATOM   1963  HG2 GLU   118      39.414  39.206  55.722  1.00  0.00           H  
ATOM   1964  HG3 GLU   118      40.736  37.861  55.701  1.00  0.00           H  
ATOM   1965  CD  GLU   118      40.467  39.211  54.015  1.00  0.00           C  
ATOM   1966  OE1 GLU   118      41.060  38.627  53.146  1.00  0.00           O  
ATOM   1967  OE2 GLU   118      40.431  40.481  54.074  1.00  0.00           O  
ATOM   1968  C   GLU   118      38.156  37.633  57.214  1.00  0.00           C  
ATOM   1969  O   GLU   118      38.911  37.389  58.197  1.00  0.00           O  
ATOM   1970  N   ARG   119      37.267  38.672  57.259  1.00  0.00           N  
ATOM   1971  H   ARG   119      36.710  38.899  56.448  1.00  0.00           H  
ATOM   1972  CA  ARG   119      37.170  39.619  58.345  1.00  0.00           C  
ATOM   1973  HA  ARG   119      38.143  40.080  58.509  1.00  0.00           H  
ATOM   1974  CB  ARG   119      36.188  40.783  57.919  1.00  0.00           C  
ATOM   1975  HB2 ARG   119      36.714  41.339  57.143  1.00  0.00           H  
ATOM   1976  HB3 ARG   119      35.274  40.317  57.550  1.00  0.00           H  
ATOM   1977  CG  ARG   119      35.720  41.695  59.094  1.00  0.00           C  
ATOM   1978  HG2 ARG   119      35.128  41.166  59.841  1.00  0.00           H  
ATOM   1979  HG3 ARG   119      36.596  42.056  59.633  1.00  0.00           H  
ATOM   1980  CD  ARG   119      34.927  42.977  58.742  1.00  0.00           C  
ATOM   1981  HD2 ARG   119      34.784  43.475  59.701  1.00  0.00           H  
ATOM   1982  HD3 ARG   119      35.475  43.661  58.094  1.00  0.00           H  
ATOM   1983  NE  ARG   119      33.586  42.874  58.207  1.00  0.00           N  
ATOM   1984  HE  ARG   119      33.189  41.963  58.029  1.00  0.00           H  
ATOM   1985  CZ  ARG   119      32.774  43.972  58.032  1.00  0.00           C  
ATOM   1986  NH1 ARG   119      33.107  45.197  58.134  1.00  0.00           N  
ATOM   1987 HH11 ARG   119      34.007  45.494  58.482  1.00  0.00           H  
ATOM   1988 HH12 ARG   119      32.446  45.931  57.922  1.00  0.00           H  
ATOM   1989  NH2 ARG   119      31.612  43.780  57.638  1.00  0.00           N  
ATOM   1990 HH21 ARG   119      31.287  42.893  57.281  1.00  0.00           H  
ATOM   1991 HH22 ARG   119      30.999  44.570  57.496  1.00  0.00           H  
ATOM   1992  C   ARG   119      36.854  38.985  59.705  1.00  0.00           C  
ATOM   1993  O   ARG   119      37.231  39.531  60.759  1.00  0.00           O  
ATOM   1994  N   ARG   120      36.137  37.883  59.782  1.00  0.00           N  
ATOM   1995  H   ARG   120      35.754  37.612  58.888  1.00  0.00           H  
ATOM   1996  CA  ARG   120      35.734  37.166  60.955  1.00  0.00           C  
ATOM   1997  HA  ARG   120      35.847  37.877  61.774  1.00  0.00           H  
ATOM   1998  CB  ARG   120      34.210  36.740  60.848  1.00  0.00           C  
ATOM   1999  HB2 ARG   120      34.101  35.920  60.139  1.00  0.00           H  
ATOM   2000  HB3 ARG   120      33.841  36.314  61.782  1.00  0.00           H  
ATOM   2001  CG  ARG   120      33.187  37.761  60.482  1.00  0.00           C  
ATOM   2002  HG2 ARG   120      33.369  38.040  59.444  1.00  0.00           H  
ATOM   2003  HG3 ARG   120      32.198  37.302  60.477  1.00  0.00           H  
ATOM   2004  CD  ARG   120      33.374  39.116  61.161  1.00  0.00           C  
ATOM   2005  HD2 ARG   120      33.220  39.104  62.240  1.00  0.00           H  
ATOM   2006  HD3 ARG   120      34.419  39.367  60.974  1.00  0.00           H  
ATOM   2007  NE  ARG   120      32.474  40.205  60.653  1.00  0.00           N  
ATOM   2008  HE  ARG   120      32.322  40.227  59.654  1.00  0.00           H  
ATOM   2009  CZ  ARG   120      31.863  41.165  61.341  1.00  0.00           C  
ATOM   2010  NH1 ARG   120      32.111  41.398  62.653  1.00  0.00           N  
ATOM   2011 HH11 ARG   120      32.749  40.829  63.192  1.00  0.00           H  
ATOM   2012 HH12 ARG   120      31.627  42.128  63.156  1.00  0.00           H  
ATOM   2013  NH2 ARG   120      30.990  41.908  60.657  1.00  0.00           N  
ATOM   2014 HH21 ARG   120      30.771  41.652  59.705  1.00  0.00           H  
ATOM   2015 HH22 ARG   120      30.222  42.482  60.974  1.00  0.00           H  
ATOM   2016  C   ARG   120      36.591  35.882  61.316  1.00  0.00           C  
ATOM   2017  O   ARG   120      36.382  35.230  62.321  1.00  0.00           O  
ATOM   2018  N   GLY   121      37.507  35.568  60.433  1.00  0.00           N  
ATOM   2019  H   GLY   121      37.692  36.266  59.727  1.00  0.00           H  
ATOM   2020  CA  GLY   121      38.430  34.461  60.540  1.00  0.00           C  
ATOM   2021  HA2 GLY   121      39.355  34.644  59.993  1.00  0.00           H  
ATOM   2022  HA3 GLY   121      38.827  34.287  61.540  1.00  0.00           H  
ATOM   2023  C   GLY   121      38.121  33.063  60.084  1.00  0.00           C  
ATOM   2024  O   GLY   121      38.703  32.046  60.484  1.00  0.00           O  
ATOM   2025  N   GLU   122      37.287  32.988  59.078  1.00  0.00           N  
ATOM   2026  H   GLU   122      36.953  33.870  58.714  1.00  0.00           H  
ATOM   2027  CA  GLU   122      36.808  31.760  58.461  1.00  0.00           C  
ATOM   2028  HA  GLU   122      36.871  30.971  59.211  1.00  0.00           H  
ATOM   2029  CB  GLU   122      35.408  31.923  57.903  1.00  0.00           C  
ATOM   2030  HB2 GLU   122      35.361  32.605  57.054  1.00  0.00           H  
ATOM   2031  HB3 GLU   122      35.065  30.938  57.587  1.00  0.00           H  
ATOM   2032  CG  GLU   122      34.370  32.345  58.988  1.00  0.00           C  
ATOM   2033  HG2 GLU   122      34.530  33.332  59.421  1.00  0.00           H  
ATOM   2034  HG3 GLU   122      33.444  32.485  58.430  1.00  0.00           H  
ATOM   2035  CD  GLU   122      34.314  31.376  60.216  1.00  0.00           C  
ATOM   2036  OE1 GLU   122      33.850  30.220  60.053  1.00  0.00           O  
ATOM   2037  OE2 GLU   122      34.691  31.780  61.311  1.00  0.00           O  
ATOM   2038  C   GLU   122      37.662  31.283  57.245  1.00  0.00           C  
ATOM   2039  O   GLU   122      38.373  32.061  56.539  1.00  0.00           O  
ATOM   2040  N   PRO   123      37.669  29.989  56.816  1.00  0.00           N  
ATOM   2041  CD  PRO   123      37.160  28.860  57.582  1.00  0.00           C  
ATOM   2042  HD2 PRO   123      36.161  29.017  57.989  1.00  0.00           H  
ATOM   2043  HD3 PRO   123      37.764  28.760  58.484  1.00  0.00           H  
ATOM   2044  CG  PRO   123      37.404  27.595  56.784  1.00  0.00           C  
ATOM   2045  HG2 PRO   123      36.536  27.360  56.168  1.00  0.00           H  
ATOM   2046  HG3 PRO   123      37.674  26.760  57.431  1.00  0.00           H  
ATOM   2047  CB  PRO   123      38.587  27.997  55.842  1.00  0.00           C  
ATOM   2048  HB2 PRO   123      38.467  27.424  54.922  1.00  0.00           H  
ATOM   2049  HB3 PRO   123      39.495  27.840  56.423  1.00  0.00           H  
ATOM   2050  CA  PRO   123      38.439  29.474  55.660  1.00  0.00           C  
ATOM   2051  HA  PRO   123      39.438  29.898  55.755  1.00  0.00           H  
ATOM   2052  C   PRO   123      37.893  30.032  54.345  1.00  0.00           C  
ATOM   2053  O   PRO   123      36.642  30.218  54.281  1.00  0.00           O  
ATOM   2054  N   SER   124      38.800  30.293  53.358  1.00  0.00           N  
ATOM   2055  H   SER   124      39.789  30.238  53.556  1.00  0.00           H  
ATOM   2056  CA  SER   124      38.332  30.727  52.068  1.00  0.00           C  
ATOM   2057  HA  SER   124      37.497  31.414  52.204  1.00  0.00           H  
ATOM   2058  CB  SER   124      39.427  31.474  51.357  1.00  0.00           C  
ATOM   2059  HB2 SER   124      39.837  32.294  51.947  1.00  0.00           H  
ATOM   2060  HB3 SER   124      40.264  30.787  51.233  1.00  0.00           H  
ATOM   2061  OG  SER   124      38.981  31.807  50.065  1.00  0.00           O  
ATOM   2062  HG  SER   124      38.288  32.468  50.132  1.00  0.00           H  
ATOM   2063  C   SER   124      37.900  29.575  51.197  1.00  0.00           C  
ATOM   2064  O   SER   124      38.602  28.604  51.189  1.00  0.00           O  
ATOM   2065  N   LEU   125      36.726  29.572  50.618  1.00  0.00           N  
ATOM   2066  H   LEU   125      36.131  30.387  50.666  1.00  0.00           H  
ATOM   2067  CA  LEU   125      36.357  28.490  49.683  1.00  0.00           C  
ATOM   2068  HA  LEU   125      36.660  27.552  50.147  1.00  0.00           H  
ATOM   2069  CB  LEU   125      34.816  28.464  49.574  1.00  0.00           C  
ATOM   2070  HB2 LEU   125      34.447  29.473  49.391  1.00  0.00           H  
ATOM   2071  HB3 LEU   125      34.543  27.943  48.657  1.00  0.00           H  
ATOM   2072  CG  LEU   125      34.124  27.771  50.719  1.00  0.00           C  
ATOM   2073  HG  LEU   125      34.735  27.006  51.198  1.00  0.00           H  
ATOM   2074  CD1 LEU   125      33.653  28.784  51.715  1.00  0.00           C  
ATOM   2075 HD11 LEU   125      33.131  28.297  52.538  1.00  0.00           H  
ATOM   2076 HD12 LEU   125      34.481  29.361  52.126  1.00  0.00           H  
ATOM   2077 HD13 LEU   125      32.892  29.406  51.243  1.00  0.00           H  
ATOM   2078  CD2 LEU   125      32.892  27.026  50.175  1.00  0.00           C  
ATOM   2079 HD21 LEU   125      32.142  26.778  50.926  1.00  0.00           H  
ATOM   2080 HD22 LEU   125      32.382  27.599  49.401  1.00  0.00           H  
ATOM   2081 HD23 LEU   125      33.252  26.111  49.705  1.00  0.00           H  
ATOM   2082  C   LEU   125      37.141  28.562  48.351  1.00  0.00           C  
ATOM   2083  O   LEU   125      37.130  27.534  47.640  1.00  0.00           O  
ATOM   2084  N   ILE   126      37.809  29.694  48.048  1.00  0.00           N  
ATOM   2085  H   ILE   126      37.757  30.522  48.625  1.00  0.00           H  
ATOM   2086  CA  ILE   126      38.714  29.783  46.945  1.00  0.00           C  
ATOM   2087  HA  ILE   126      38.244  29.320  46.077  1.00  0.00           H  
ATOM   2088  CB  ILE   126      38.997  31.286  46.607  1.00  0.00           C  
ATOM   2089  HB  ILE   126      39.566  31.686  47.446  1.00  0.00           H  
ATOM   2090  CG2 ILE   126      39.885  31.363  45.289  1.00  0.00           C  
ATOM   2091 HG21 ILE   126      40.694  30.633  45.320  1.00  0.00           H  
ATOM   2092 HG22 ILE   126      39.250  30.910  44.527  1.00  0.00           H  
ATOM   2093 HG23 ILE   126      40.198  32.397  45.150  1.00  0.00           H  
ATOM   2094  CG1 ILE   126      37.647  32.044  46.432  1.00  0.00           C  
ATOM   2095 HG12 ILE   126      37.096  31.548  45.632  1.00  0.00           H  
ATOM   2096 HG13 ILE   126      36.990  32.034  47.302  1.00  0.00           H  
ATOM   2097  CD1 ILE   126      37.820  33.507  46.062  1.00  0.00           C  
ATOM   2098 HD11 ILE   126      36.883  33.783  45.579  1.00  0.00           H  
ATOM   2099 HD12 ILE   126      38.016  34.051  46.985  1.00  0.00           H  
ATOM   2100 HD13 ILE   126      38.648  33.759  45.400  1.00  0.00           H  
ATOM   2101  C   ILE   126      40.027  29.046  47.253  1.00  0.00           C  
ATOM   2102  O   ILE   126      40.662  28.344  46.425  1.00  0.00           O  
ATOM   2103  N   ALA   127      40.584  29.247  48.503  1.00  0.00           N  
ATOM   2104  H   ALA   127      40.092  29.861  49.136  1.00  0.00           H  
ATOM   2105  CA  ALA   127      41.834  28.609  48.922  1.00  0.00           C  
ATOM   2106  HA  ALA   127      42.597  28.948  48.221  1.00  0.00           H  
ATOM   2107  CB  ALA   127      42.229  29.270  50.255  1.00  0.00           C  
ATOM   2108  HB1 ALA   127      41.512  28.980  51.023  1.00  0.00           H  
ATOM   2109  HB2 ALA   127      43.144  28.757  50.553  1.00  0.00           H  
ATOM   2110  HB3 ALA   127      42.404  30.338  50.126  1.00  0.00           H  
ATOM   2111  C   ALA   127      41.597  27.099  49.058  1.00  0.00           C  
ATOM   2112  O   ALA   127      42.432  26.278  48.654  1.00  0.00           O  
ATOM   2113  N   LEU   128      40.437  26.706  49.638  1.00  0.00           N  
ATOM   2114  H   LEU   128      39.778  27.418  49.917  1.00  0.00           H  
ATOM   2115  CA  LEU   128      40.104  25.347  49.957  1.00  0.00           C  
ATOM   2116  HA  LEU   128      40.687  24.922  50.774  1.00  0.00           H  
ATOM   2117  CB  LEU   128      38.682  25.337  50.564  1.00  0.00           C  
ATOM   2118  HB2 LEU   128      38.661  25.856  51.522  1.00  0.00           H  
ATOM   2119  HB3 LEU   128      38.044  25.927  49.906  1.00  0.00           H  
ATOM   2120  CG  LEU   128      38.018  23.967  50.800  1.00  0.00           C  
ATOM   2121  HG  LEU   128      38.025  23.374  49.885  1.00  0.00           H  
ATOM   2122  CD1 LEU   128      38.517  23.219  51.989  1.00  0.00           C  
ATOM   2123 HD11 LEU   128      39.544  22.920  51.775  1.00  0.00           H  
ATOM   2124 HD12 LEU   128      38.338  23.832  52.872  1.00  0.00           H  
ATOM   2125 HD13 LEU   128      37.978  22.280  52.117  1.00  0.00           H  
ATOM   2126  CD2 LEU   128      36.545  24.263  50.963  1.00  0.00           C  
ATOM   2127 HD21 LEU   128      36.069  24.918  50.234  1.00  0.00           H  
ATOM   2128 HD22 LEU   128      36.025  23.311  50.860  1.00  0.00           H  
ATOM   2129 HD23 LEU   128      36.291  24.718  51.921  1.00  0.00           H  
ATOM   2130  C   LEU   128      40.143  24.429  48.702  1.00  0.00           C  
ATOM   2131  O   LEU   128      40.728  23.348  48.651  1.00  0.00           O  
ATOM   2132  N   LEU   129      39.517  25.001  47.646  1.00  0.00           N  
ATOM   2133  H   LEU   129      39.060  25.867  47.893  1.00  0.00           H  
ATOM   2134  CA  LEU   129      39.459  24.499  46.262  1.00  0.00           C  
ATOM   2135  HA  LEU   129      39.023  23.500  46.259  1.00  0.00           H  
ATOM   2136  CB  LEU   129      38.592  25.441  45.419  1.00  0.00           C  
ATOM   2137  HB2 LEU   129      37.580  25.272  45.788  1.00  0.00           H  
ATOM   2138  HB3 LEU   129      38.914  26.430  45.746  1.00  0.00           H  
ATOM   2139  CG  LEU   129      38.593  25.344  43.890  1.00  0.00           C  
ATOM   2140  HG  LEU   129      39.576  25.410  43.424  1.00  0.00           H  
ATOM   2141  CD1 LEU   129      37.844  24.087  43.466  1.00  0.00           C  
ATOM   2142 HD11 LEU   129      36.780  24.198  43.679  1.00  0.00           H  
ATOM   2143 HD12 LEU   129      37.998  23.983  42.392  1.00  0.00           H  
ATOM   2144 HD13 LEU   129      38.346  23.248  43.949  1.00  0.00           H  
ATOM   2145  CD2 LEU   129      37.732  26.502  43.241  1.00  0.00           C  
ATOM   2146 HD21 LEU   129      36.762  26.478  43.738  1.00  0.00           H  
ATOM   2147 HD22 LEU   129      38.125  27.506  43.405  1.00  0.00           H  
ATOM   2148 HD23 LEU   129      37.610  26.330  42.172  1.00  0.00           H  
ATOM   2149  C   LEU   129      40.874  24.390  45.665  1.00  0.00           C  
ATOM   2150  O   LEU   129      41.298  23.380  45.082  1.00  0.00           O  
ATOM   2151  N   SER   130      41.619  25.574  45.716  1.00  0.00           N  
ATOM   2152  H   SER   130      41.260  26.454  46.060  1.00  0.00           H  
ATOM   2153  CA  SER   130      42.986  25.649  45.142  1.00  0.00           C  
ATOM   2154  HA  SER   130      42.912  25.246  44.132  1.00  0.00           H  
ATOM   2155  CB  SER   130      43.478  27.088  45.101  1.00  0.00           C  
ATOM   2156  HB2 SER   130      43.558  27.604  46.058  1.00  0.00           H  
ATOM   2157  HB3 SER   130      44.433  27.043  44.579  1.00  0.00           H  
ATOM   2158  OG  SER   130      42.513  27.810  44.305  1.00  0.00           O  
ATOM   2159  HG  SER   130      41.817  28.221  44.824  1.00  0.00           H  
ATOM   2160  C   SER   130      43.962  24.632  45.781  1.00  0.00           C  
ATOM   2161  O   SER   130      44.699  23.956  45.014  1.00  0.00           O  
ATOM   2162  N   ASN   131      43.832  24.440  47.095  1.00  0.00           N  
ATOM   2163  H   ASN   131      43.222  25.078  47.586  1.00  0.00           H  
ATOM   2164  CA  ASN   131      44.456  23.278  47.733  1.00  0.00           C  
ATOM   2165  HA  ASN   131      45.503  23.499  47.522  1.00  0.00           H  
ATOM   2166  CB  ASN   131      44.337  23.479  49.173  1.00  0.00           C  
ATOM   2167  HB2 ASN   131      44.662  24.486  49.434  1.00  0.00           H  
ATOM   2168  HB3 ASN   131      43.316  23.291  49.506  1.00  0.00           H  
ATOM   2169  CG  ASN   131      45.306  22.539  49.937  1.00  0.00           C  
ATOM   2170  OD1 ASN   131      46.536  22.701  49.886  1.00  0.00           O  
ATOM   2171  ND2 ASN   131      44.830  21.457  50.571  1.00  0.00           N  
ATOM   2172 HD21 ASN   131      45.514  20.762  50.833  1.00  0.00           H  
ATOM   2173 HD22 ASN   131      43.842  21.276  50.464  1.00  0.00           H  
ATOM   2174  C   ASN   131      43.905  21.872  47.276  1.00  0.00           C  
ATOM   2175  O   ASN   131      44.787  21.023  47.043  1.00  0.00           O  
ATOM   2176  N   SER   132      42.591  21.699  47.062  1.00  0.00           N  
ATOM   2177  H   SER   132      41.973  22.477  47.240  1.00  0.00           H  
ATOM   2178  CA  SER   132      41.942  20.506  46.546  1.00  0.00           C  
ATOM   2179  HA  SER   132      42.179  19.676  47.211  1.00  0.00           H  
ATOM   2180  CB  SER   132      40.415  20.641  46.529  1.00  0.00           C  
ATOM   2181  HB2 SER   132      40.009  21.412  45.874  1.00  0.00           H  
ATOM   2182  HB3 SER   132      40.012  19.672  46.233  1.00  0.00           H  
ATOM   2183  OG  SER   132      39.913  20.894  47.863  1.00  0.00           O  
ATOM   2184  HG  SER   132      40.335  21.698  48.176  1.00  0.00           H  
ATOM   2185  C   SER   132      42.414  20.115  45.203  1.00  0.00           C  
ATOM   2186  O   SER   132      42.505  18.929  44.911  1.00  0.00           O  
ATOM   2187  N   TYR   133      42.777  21.038  44.319  1.00  0.00           N  
ATOM   2188  H   TYR   133      42.714  22.007  44.599  1.00  0.00           H  
ATOM   2189  CA  TYR   133      43.366  20.761  42.988  1.00  0.00           C  
ATOM   2190  HA  TYR   133      42.653  20.090  42.507  1.00  0.00           H  
ATOM   2191  CB  TYR   133      43.469  22.094  42.141  1.00  0.00           C  
ATOM   2192  HB2 TYR   133      42.463  22.495  42.020  1.00  0.00           H  
ATOM   2193  HB3 TYR   133      43.955  22.855  42.750  1.00  0.00           H  
ATOM   2194  CG  TYR   133      44.181  21.723  40.851  1.00  0.00           C  
ATOM   2195  CD1 TYR   133      43.556  21.171  39.708  1.00  0.00           C  
ATOM   2196  HD1 TYR   133      42.513  20.909  39.806  1.00  0.00           H  
ATOM   2197  CE1 TYR   133      44.274  20.711  38.647  1.00  0.00           C  
ATOM   2198  HE1 TYR   133      43.716  20.254  37.843  1.00  0.00           H  
ATOM   2199  CZ  TYR   133      45.664  20.943  38.535  1.00  0.00           C  
ATOM   2200  OH  TYR   133      46.429  20.464  37.501  1.00  0.00           O  
ATOM   2201  HH  TYR   133      45.906  20.100  36.783  1.00  0.00           H  
ATOM   2202  CE2 TYR   133      46.312  21.502  39.654  1.00  0.00           C  
ATOM   2203  HE2 TYR   133      47.378  21.661  39.596  1.00  0.00           H  
ATOM   2204  CD2 TYR   133      45.628  21.776  40.857  1.00  0.00           C  
ATOM   2205  HD2 TYR   133      46.203  22.032  41.734  1.00  0.00           H  
ATOM   2206  C   TYR   133      44.736  19.959  43.114  1.00  0.00           C  
ATOM   2207  O   TYR   133      44.836  18.990  42.356  1.00  0.00           O  
ATOM   2208  N   TYR   134      45.539  20.305  44.105  1.00  0.00           N  
ATOM   2209  H   TYR   134      45.502  21.195  44.582  1.00  0.00           H  
ATOM   2210  CA  TYR   134      46.749  19.582  44.565  1.00  0.00           C  
ATOM   2211  HA  TYR   134      47.179  19.170  43.652  1.00  0.00           H  
ATOM   2212  CB  TYR   134      47.910  20.515  45.106  1.00  0.00           C  
ATOM   2213  HB2 TYR   134      47.706  21.007  46.057  1.00  0.00           H  
ATOM   2214  HB3 TYR   134      48.835  19.949  45.214  1.00  0.00           H  
ATOM   2215  CG  TYR   134      48.283  21.632  44.145  1.00  0.00           C  
ATOM   2216  CD1 TYR   134      49.107  21.441  43.001  1.00  0.00           C  
ATOM   2217  HD1 TYR   134      49.467  20.434  42.843  1.00  0.00           H  
ATOM   2218  CE1 TYR   134      49.527  22.460  42.109  1.00  0.00           C  
ATOM   2219  HE1 TYR   134      50.238  22.320  41.309  1.00  0.00           H  
ATOM   2220  CZ  TYR   134      49.084  23.776  42.311  1.00  0.00           C  
ATOM   2221  OH  TYR   134      49.557  24.868  41.652  1.00  0.00           O  
ATOM   2222  HH  TYR   134      50.069  24.562  40.899  1.00  0.00           H  
ATOM   2223  CE2 TYR   134      48.156  23.978  43.334  1.00  0.00           C  
ATOM   2224  HE2 TYR   134      47.651  24.913  43.529  1.00  0.00           H  
ATOM   2225  CD2 TYR   134      47.830  22.927  44.274  1.00  0.00           C  
ATOM   2226  HD2 TYR   134      47.126  23.245  45.028  1.00  0.00           H  
ATOM   2227  C   TYR   134      46.567  18.308  45.358  1.00  0.00           C  
ATOM   2228  O   TYR   134      47.583  17.593  45.627  1.00  0.00           O  
ATOM   2229  N   ASP   135      45.307  17.877  45.574  1.00  0.00           N  
ATOM   2230  H   ASP   135      44.577  18.533  45.334  1.00  0.00           H  
ATOM   2231  CA  ASP   135      45.074  16.684  46.512  1.00  0.00           C  
ATOM   2232  HA  ASP   135      45.867  16.572  47.251  1.00  0.00           H  
ATOM   2233  CB  ASP   135      43.631  16.922  47.048  1.00  0.00           C  
ATOM   2234  HB2 ASP   135      43.518  17.980  47.285  1.00  0.00           H  
ATOM   2235  HB3 ASP   135      42.893  16.559  46.333  1.00  0.00           H  
ATOM   2236  CG  ASP   135      43.396  16.222  48.463  1.00  0.00           C  
ATOM   2237  OD1 ASP   135      42.200  15.919  48.755  1.00  0.00           O  
ATOM   2238  OD2 ASP   135      44.376  16.034  49.231  1.00  0.00           O  
ATOM   2239  C   ASP   135      45.104  15.397  45.699  1.00  0.00           C  
ATOM   2240  O   ASP   135      44.801  14.340  46.129  1.00  0.00           O  
ATOM   2241  N   VAL   136      45.596  15.494  44.440  1.00  0.00           N  
ATOM   2242  H   VAL   136      45.742  16.453  44.161  1.00  0.00           H  
ATOM   2243  CA  VAL   136      46.044  14.412  43.508  1.00  0.00           C  
ATOM   2244  HA  VAL   136      46.522  13.614  44.076  1.00  0.00           H  
ATOM   2245  CB  VAL   136      44.961  13.806  42.600  1.00  0.00           C  
ATOM   2246  HB  VAL   136      44.588  14.698  42.097  1.00  0.00           H  
ATOM   2247  CG1 VAL   136      45.339  12.799  41.509  1.00  0.00           C  
ATOM   2248 HG11 VAL   136      45.966  12.010  41.923  1.00  0.00           H  
ATOM   2249 HG12 VAL   136      44.441  12.436  41.010  1.00  0.00           H  
ATOM   2250 HG13 VAL   136      46.057  13.331  40.885  1.00  0.00           H  
ATOM   2251  CG2 VAL   136      43.805  13.244  43.419  1.00  0.00           C  
ATOM   2252 HG21 VAL   136      44.307  12.465  43.993  1.00  0.00           H  
ATOM   2253 HG22 VAL   136      43.347  13.961  44.101  1.00  0.00           H  
ATOM   2254 HG23 VAL   136      42.990  12.991  42.740  1.00  0.00           H  
ATOM   2255  C   VAL   136      47.131  14.967  42.553  1.00  0.00           C  
ATOM   2256  O   VAL   136      47.213  16.118  42.165  1.00  0.00           O  
ATOM   2257  N   LEU   137      48.110  14.083  42.216  1.00  0.00           N  
ATOM   2258  H   LEU   137      48.163  13.194  42.692  1.00  0.00           H  
ATOM   2259  CA  LEU   137      49.298  14.175  41.362  1.00  0.00           C  
ATOM   2260  HA  LEU   137      49.684  13.156  41.364  1.00  0.00           H  
ATOM   2261  CB  LEU   137      48.903  14.551  39.965  1.00  0.00           C  
ATOM   2262  HB2 LEU   137      48.018  13.945  39.769  1.00  0.00           H  
ATOM   2263  HB3 LEU   137      48.716  15.624  39.920  1.00  0.00           H  
ATOM   2264  CG  LEU   137      49.940  14.579  38.812  1.00  0.00           C  
ATOM   2265  HG  LEU   137      50.735  15.288  39.039  1.00  0.00           H  
ATOM   2266  CD1 LEU   137      50.722  13.272  38.617  1.00  0.00           C  
ATOM   2267 HD11 LEU   137      51.461  13.563  37.871  1.00  0.00           H  
ATOM   2268 HD12 LEU   137      51.306  13.018  39.502  1.00  0.00           H  
ATOM   2269 HD13 LEU   137      50.021  12.474  38.371  1.00  0.00           H  
ATOM   2270  CD2 LEU   137      49.273  14.959  37.503  1.00  0.00           C  
ATOM   2271 HD21 LEU   137      49.926  14.748  36.656  1.00  0.00           H  
ATOM   2272 HD22 LEU   137      48.304  14.492  37.328  1.00  0.00           H  
ATOM   2273 HD23 LEU   137      49.008  16.015  37.450  1.00  0.00           H  
ATOM   2274  C   LEU   137      50.552  14.824  41.975  1.00  0.00           C  
ATOM   2275  O   LEU   137      51.735  14.557  41.573  1.00  0.00           O  
ATOM   2276  N   ASP   138      50.363  15.687  42.940  1.00  0.00           N  
ATOM   2277  H   ASP   138      49.414  15.828  43.254  1.00  0.00           H  
ATOM   2278  CA  ASP   138      51.440  16.308  43.571  1.00  0.00           C  
ATOM   2279  HA  ASP   138      52.285  16.431  42.893  1.00  0.00           H  
ATOM   2280  CB  ASP   138      51.107  17.817  43.936  1.00  0.00           C  
ATOM   2281  HB2 ASP   138      50.630  18.288  43.076  1.00  0.00           H  
ATOM   2282  HB3 ASP   138      50.276  17.807  44.642  1.00  0.00           H  
ATOM   2283  CG  ASP   138      52.175  18.755  44.467  1.00  0.00           C  
ATOM   2284  OD1 ASP   138      52.709  19.539  43.627  1.00  0.00           O  
ATOM   2285  OD2 ASP   138      52.539  18.758  45.667  1.00  0.00           O  
ATOM   2286  C   ASP   138      52.078  15.382  44.648  1.00  0.00           C  
ATOM   2287  O   ASP   138      51.363  14.588  45.334  1.00  0.00           O  
ATOM   2288  N   ASP   139      53.393  15.434  44.812  1.00  0.00           N  
ATOM   2289  H   ASP   139      53.946  16.018  44.200  1.00  0.00           H  
ATOM   2290  CA  ASP   139      54.121  14.555  45.733  1.00  0.00           C  
ATOM   2291  HA  ASP   139      53.802  13.527  45.560  1.00  0.00           H  
ATOM   2292  CB  ASP   139      55.565  14.770  45.423  1.00  0.00           C  
ATOM   2293  HB2 ASP   139      55.673  14.414  44.398  1.00  0.00           H  
ATOM   2294  HB3 ASP   139      55.882  15.812  45.465  1.00  0.00           H  
ATOM   2295  CG  ASP   139      56.413  13.824  46.278  1.00  0.00           C  
ATOM   2296  OD1 ASP   139      57.202  14.295  47.094  1.00  0.00           O  
ATOM   2297  OD2 ASP   139      56.355  12.548  46.185  1.00  0.00           O  
ATOM   2298  C   ASP   139      53.864  14.864  47.252  1.00  0.00           C  
ATOM   2299  O   ASP   139      53.863  13.925  48.037  1.00  0.00           O  
ATOM   2300  N   ASP   140      53.589  16.137  47.569  1.00  0.00           N  
ATOM   2301  H   ASP   140      53.521  16.824  46.831  1.00  0.00           H  
ATOM   2302  CA  ASP   140      53.250  16.588  48.926  1.00  0.00           C  
ATOM   2303  HA  ASP   140      53.088  15.689  49.521  1.00  0.00           H  
ATOM   2304  CB  ASP   140      54.492  17.245  49.586  1.00  0.00           C  
ATOM   2305  HB2 ASP   140      55.301  16.533  49.422  1.00  0.00           H  
ATOM   2306  HB3 ASP   140      54.743  18.235  49.206  1.00  0.00           H  
ATOM   2307  CG  ASP   140      54.422  17.244  51.156  1.00  0.00           C  
ATOM   2308  OD1 ASP   140      54.516  16.173  51.809  1.00  0.00           O  
ATOM   2309  OD2 ASP   140      54.566  18.338  51.777  1.00  0.00           O  
ATOM   2310  C   ASP   140      51.985  17.465  49.050  1.00  0.00           C  
ATOM   2311  O   ASP   140      51.692  17.899  50.156  1.00  0.00           O  
ATOM   2312  N   GLY   141      51.169  17.699  47.987  1.00  0.00           N  
ATOM   2313  H   GLY   141      51.409  17.262  47.109  1.00  0.00           H  
ATOM   2314  CA  GLY   141      49.964  18.563  48.025  1.00  0.00           C  
ATOM   2315  HA2 GLY   141      49.307  18.410  47.168  1.00  0.00           H  
ATOM   2316  HA3 GLY   141      49.443  18.282  48.941  1.00  0.00           H  
ATOM   2317  C   GLY   141      50.327  20.033  48.102  1.00  0.00           C  
ATOM   2318  O   GLY   141      49.466  20.852  48.365  1.00  0.00           O  
ATOM   2319  N   ASP   142      51.565  20.436  47.870  1.00  0.00           N  
ATOM   2320  H   ASP   142      52.199  19.681  47.649  1.00  0.00           H  
ATOM   2321  CA  ASP   142      52.184  21.734  48.091  1.00  0.00           C  
ATOM   2322  HA  ASP   142      51.714  22.093  49.007  1.00  0.00           H  
ATOM   2323  CB  ASP   142      53.687  21.542  48.342  1.00  0.00           C  
ATOM   2324  HB2 ASP   142      53.775  20.868  49.194  1.00  0.00           H  
ATOM   2325  HB3 ASP   142      54.178  21.083  47.484  1.00  0.00           H  
ATOM   2326  CG  ASP   142      54.376  22.898  48.536  1.00  0.00           C  
ATOM   2327  OD1 ASP   142      53.831  23.679  49.342  1.00  0.00           O  
ATOM   2328  OD2 ASP   142      55.393  23.175  47.845  1.00  0.00           O  
ATOM   2329  C   ASP   142      51.907  22.704  46.941  1.00  0.00           C  
ATOM   2330  O   ASP   142      51.627  23.888  47.153  1.00  0.00           O  
ATOM   2331  N   GLY   143      52.040  22.368  45.679  1.00  0.00           N  
ATOM   2332  H   GLY   143      52.366  21.459  45.385  1.00  0.00           H  
ATOM   2333  CA  GLY   143      51.729  23.249  44.544  1.00  0.00           C  
ATOM   2334  HA2 GLY   143      51.665  22.624  43.653  1.00  0.00           H  
ATOM   2335  HA3 GLY   143      50.753  23.701  44.720  1.00  0.00           H  
ATOM   2336  C   GLY   143      52.689  24.358  44.336  1.00  0.00           C  
ATOM   2337  O   GLY   143      52.400  25.206  43.476  1.00  0.00           O  
ATOM   2338  N   THR   144      53.871  24.374  45.029  1.00  0.00           N  
ATOM   2339  H   THR   144      54.043  23.725  45.784  1.00  0.00           H  
ATOM   2340  CA  THR   144      54.970  25.195  44.599  1.00  0.00           C  
ATOM   2341  HA  THR   144      54.590  26.214  44.522  1.00  0.00           H  
ATOM   2342  CB  THR   144      56.092  25.254  45.614  1.00  0.00           C  
ATOM   2343  HB  THR   144      56.456  24.226  45.615  1.00  0.00           H  
ATOM   2344  CG2 THR   144      57.272  26.170  45.125  1.00  0.00           C  
ATOM   2345 HG21 THR   144      58.057  26.256  45.876  1.00  0.00           H  
ATOM   2346 HG22 THR   144      57.753  25.966  44.169  1.00  0.00           H  
ATOM   2347 HG23 THR   144      56.919  27.202  45.132  1.00  0.00           H  
ATOM   2348  OG1 THR   144      55.785  25.577  46.971  1.00  0.00           O  
ATOM   2349  HG1 THR   144      55.581  24.739  47.391  1.00  0.00           H  
ATOM   2350  C   THR   144      55.462  24.665  43.262  1.00  0.00           C  
ATOM   2351  O   THR   144      55.921  23.520  43.202  1.00  0.00           O  
ATOM   2352  N   VAL   145      55.358  25.448  42.202  1.00  0.00           N  
ATOM   2353  H   VAL   145      55.176  26.432  42.339  1.00  0.00           H  
ATOM   2354  CA  VAL   145      55.833  25.063  40.852  1.00  0.00           C  
ATOM   2355  HA  VAL   145      56.426  24.151  40.931  1.00  0.00           H  
ATOM   2356  CB  VAL   145      54.711  24.696  39.826  1.00  0.00           C  
ATOM   2357  HB  VAL   145      55.103  24.633  38.811  1.00  0.00           H  
ATOM   2358  CG1 VAL   145      53.984  23.422  40.147  1.00  0.00           C  
ATOM   2359 HG11 VAL   145      53.388  23.597  41.043  1.00  0.00           H  
ATOM   2360 HG12 VAL   145      53.388  23.172  39.269  1.00  0.00           H  
ATOM   2361 HG13 VAL   145      54.714  22.615  40.196  1.00  0.00           H  
ATOM   2362  CG2 VAL   145      53.543  25.733  39.829  1.00  0.00           C  
ATOM   2363 HG21 VAL   145      53.244  26.030  40.835  1.00  0.00           H  
ATOM   2364 HG22 VAL   145      53.887  26.581  39.237  1.00  0.00           H  
ATOM   2365 HG23 VAL   145      52.669  25.347  39.303  1.00  0.00           H  
ATOM   2366  C   VAL   145      56.821  26.043  40.090  1.00  0.00           C  
ATOM   2367  O   VAL   145      56.680  27.293  40.143  1.00  0.00           O  
ATOM   2368  N   ASP   146      57.741  25.461  39.375  1.00  0.00           N  
ATOM   2369  H   ASP   146      57.834  24.458  39.308  1.00  0.00           H  
ATOM   2370  CA  ASP   146      58.495  26.210  38.320  1.00  0.00           C  
ATOM   2371  HA  ASP   146      58.727  27.202  38.708  1.00  0.00           H  
ATOM   2372  CB  ASP   146      59.741  25.345  38.143  1.00  0.00           C  
ATOM   2373  HB2 ASP   146      60.308  25.365  39.074  1.00  0.00           H  
ATOM   2374  HB3 ASP   146      59.544  24.312  37.855  1.00  0.00           H  
ATOM   2375  CG  ASP   146      60.680  25.987  37.111  1.00  0.00           C  
ATOM   2376  OD1 ASP   146      61.053  27.172  37.378  1.00  0.00           O  
ATOM   2377  OD2 ASP   146      60.964  25.367  36.083  1.00  0.00           O  
ATOM   2378  C   ASP   146      57.657  26.288  36.979  1.00  0.00           C  
ATOM   2379  O   ASP   146      56.652  25.559  36.857  1.00  0.00           O  
ATOM   2380  N   VAL   147      58.016  27.148  36.012  1.00  0.00           N  
ATOM   2381  H   VAL   147      58.949  27.532  36.058  1.00  0.00           H  
ATOM   2382  CA  VAL   147      57.384  27.302  34.684  1.00  0.00           C  
ATOM   2383  HA  VAL   147      56.345  27.601  34.824  1.00  0.00           H  
ATOM   2384  CB  VAL   147      58.086  28.464  33.890  1.00  0.00           C  
ATOM   2385  HB  VAL   147      58.274  29.199  34.673  1.00  0.00           H  
ATOM   2386  CG1 VAL   147      59.406  27.980  33.323  1.00  0.00           C  
ATOM   2387 HG11 VAL   147      59.275  27.416  32.400  1.00  0.00           H  
ATOM   2388 HG12 VAL   147      60.217  28.685  33.146  1.00  0.00           H  
ATOM   2389 HG13 VAL   147      59.868  27.254  33.992  1.00  0.00           H  
ATOM   2390  CG2 VAL   147      57.257  28.915  32.706  1.00  0.00           C  
ATOM   2391 HG21 VAL   147      56.245  29.210  32.985  1.00  0.00           H  
ATOM   2392 HG22 VAL   147      57.757  29.769  32.249  1.00  0.00           H  
ATOM   2393 HG23 VAL   147      57.137  28.202  31.890  1.00  0.00           H  
ATOM   2394  C   VAL   147      57.367  25.941  33.959  1.00  0.00           C  
ATOM   2395  O   VAL   147      56.440  25.678  33.228  1.00  0.00           O  
ATOM   2396  N   ASP   148      58.311  25.013  34.192  1.00  0.00           N  
ATOM   2397  H   ASP   148      59.039  25.075  34.890  1.00  0.00           H  
ATOM   2398  CA  ASP   148      58.326  23.744  33.435  1.00  0.00           C  
ATOM   2399  HA  ASP   148      57.894  23.937  32.452  1.00  0.00           H  
ATOM   2400  CB  ASP   148      59.753  23.170  33.282  1.00  0.00           C  
ATOM   2401  HB2 ASP   148      60.454  23.802  32.737  1.00  0.00           H  
ATOM   2402  HB3 ASP   148      60.211  22.907  34.236  1.00  0.00           H  
ATOM   2403  CG  ASP   148      59.863  21.897  32.531  1.00  0.00           C  
ATOM   2404  OD1 ASP   148      59.784  22.064  31.281  1.00  0.00           O  
ATOM   2405  OD2 ASP   148      60.066  20.772  32.993  1.00  0.00           O  
ATOM   2406  C   ASP   148      57.471  22.614  34.119  1.00  0.00           C  
ATOM   2407  O   ASP   148      56.696  21.859  33.515  1.00  0.00           O  
ATOM   2408  N   GLU   149      57.484  22.590  35.454  1.00  0.00           N  
ATOM   2409  H   GLU   149      58.132  23.154  35.985  1.00  0.00           H  
ATOM   2410  CA  GLU   149      56.501  21.877  36.199  1.00  0.00           C  
ATOM   2411  HA  GLU   149      56.565  20.822  35.933  1.00  0.00           H  
ATOM   2412  CB  GLU   149      56.833  22.065  37.695  1.00  0.00           C  
ATOM   2413  HB2 GLU   149      56.836  23.149  37.811  1.00  0.00           H  
ATOM   2414  HB3 GLU   149      55.996  21.641  38.249  1.00  0.00           H  
ATOM   2415  CG  GLU   149      58.153  21.454  38.199  1.00  0.00           C  
ATOM   2416  HG2 GLU   149      58.262  20.487  37.709  1.00  0.00           H  
ATOM   2417  HG3 GLU   149      59.039  22.048  37.976  1.00  0.00           H  
ATOM   2418  CD  GLU   149      58.139  21.154  39.743  1.00  0.00           C  
ATOM   2419  OE1 GLU   149      57.798  19.970  40.059  1.00  0.00           O  
ATOM   2420  OE2 GLU   149      58.410  22.134  40.498  1.00  0.00           O  
ATOM   2421  C   GLU   149      55.122  22.394  36.084  1.00  0.00           C  
ATOM   2422  O   GLU   149      54.202  21.636  36.150  1.00  0.00           O  
ATOM   2423  N   LEU   150      54.921  23.666  35.641  1.00  0.00           N  
ATOM   2424  H   LEU   150      55.646  24.338  35.847  1.00  0.00           H  
ATOM   2425  CA  LEU   150      53.606  24.233  35.367  1.00  0.00           C  
ATOM   2426  HA  LEU   150      52.760  24.039  36.027  1.00  0.00           H  
ATOM   2427  CB  LEU   150      53.734  25.798  35.465  1.00  0.00           C  
ATOM   2428  HB2 LEU   150      54.096  26.056  36.460  1.00  0.00           H  
ATOM   2429  HB3 LEU   150      54.417  26.115  34.676  1.00  0.00           H  
ATOM   2430  CG  LEU   150      52.472  26.658  35.110  1.00  0.00           C  
ATOM   2431  HG  LEU   150      51.864  26.020  34.468  1.00  0.00           H  
ATOM   2432  CD1 LEU   150      51.689  26.968  36.390  1.00  0.00           C  
ATOM   2433 HD11 LEU   150      50.804  27.567  36.169  1.00  0.00           H  
ATOM   2434 HD12 LEU   150      51.265  26.073  36.845  1.00  0.00           H  
ATOM   2435 HD13 LEU   150      52.328  27.498  37.097  1.00  0.00           H  
ATOM   2436  CD2 LEU   150      52.814  28.032  34.489  1.00  0.00           C  
ATOM   2437 HD21 LEU   150      53.124  28.737  35.261  1.00  0.00           H  
ATOM   2438 HD22 LEU   150      53.678  27.997  33.825  1.00  0.00           H  
ATOM   2439 HD23 LEU   150      51.958  28.468  33.974  1.00  0.00           H  
ATOM   2440  C   LEU   150      53.140  23.897  33.901  1.00  0.00           C  
ATOM   2441  O   LEU   150      51.983  23.527  33.794  1.00  0.00           O  
ATOM   2442  N   LYS   151      54.012  23.951  32.894  1.00  0.00           N  
ATOM   2443  H   LYS   151      54.939  24.314  33.061  1.00  0.00           H  
ATOM   2444  CA  LYS   151      53.770  23.295  31.610  1.00  0.00           C  
ATOM   2445  HA  LYS   151      53.006  23.926  31.157  1.00  0.00           H  
ATOM   2446  CB  LYS   151      55.019  23.258  30.772  1.00  0.00           C  
ATOM   2447  HB2 LYS   151      55.618  24.143  30.986  1.00  0.00           H  
ATOM   2448  HB3 LYS   151      55.572  22.354  31.028  1.00  0.00           H  
ATOM   2449  CG  LYS   151      54.842  23.213  29.209  1.00  0.00           C  
ATOM   2450  HG2 LYS   151      54.123  22.424  28.991  1.00  0.00           H  
ATOM   2451  HG3 LYS   151      54.452  24.197  28.946  1.00  0.00           H  
ATOM   2452  CD  LYS   151      56.036  22.835  28.400  1.00  0.00           C  
ATOM   2453  HD2 LYS   151      56.786  23.571  28.691  1.00  0.00           H  
ATOM   2454  HD3 LYS   151      56.342  21.818  28.644  1.00  0.00           H  
ATOM   2455  CE  LYS   151      55.632  23.000  26.930  1.00  0.00           C  
ATOM   2456  HE2 LYS   151      54.767  22.364  26.741  1.00  0.00           H  
ATOM   2457  HE3 LYS   151      55.200  23.996  26.831  1.00  0.00           H  
ATOM   2458  NZ  LYS   151      56.753  22.786  25.952  1.00  0.00           N  
ATOM   2459  HZ1 LYS   151      56.436  22.980  25.013  1.00  0.00           H  
ATOM   2460  HZ2 LYS   151      57.508  23.450  26.044  1.00  0.00           H  
ATOM   2461  HZ3 LYS   151      57.196  21.878  25.936  1.00  0.00           H  
ATOM   2462  C   LYS   151      53.320  21.856  31.831  1.00  0.00           C  
ATOM   2463  O   LYS   151      52.437  21.441  31.143  1.00  0.00           O  
ATOM   2464  N   THR   152      53.885  21.157  32.833  1.00  0.00           N  
ATOM   2465  H   THR   152      54.596  21.569  33.420  1.00  0.00           H  
ATOM   2466  CA  THR   152      53.499  19.730  33.152  1.00  0.00           C  
ATOM   2467  HA  THR   152      53.458  19.238  32.180  1.00  0.00           H  
ATOM   2468  CB  THR   152      54.670  19.135  33.918  1.00  0.00           C  
ATOM   2469  HB  THR   152      54.865  19.754  34.794  1.00  0.00           H  
ATOM   2470  CG2 THR   152      54.456  17.652  34.260  1.00  0.00           C  
ATOM   2471 HG21 THR   152      54.340  17.189  33.280  1.00  0.00           H  
ATOM   2472 HG22 THR   152      55.309  17.171  34.739  1.00  0.00           H  
ATOM   2473 HG23 THR   152      53.516  17.649  34.811  1.00  0.00           H  
ATOM   2474  OG1 THR   152      55.893  19.069  33.121  1.00  0.00           O  
ATOM   2475  HG1 THR   152      56.222  19.965  33.025  1.00  0.00           H  
ATOM   2476  C   THR   152      52.091  19.613  33.837  1.00  0.00           C  
ATOM   2477  O   THR   152      51.274  18.774  33.477  1.00  0.00           O  
ATOM   2478  N   MET   153      51.757  20.563  34.761  1.00  0.00           N  
ATOM   2479  H   MET   153      52.524  21.193  34.948  1.00  0.00           H  
ATOM   2480  CA  MET   153      50.475  20.663  35.532  1.00  0.00           C  
ATOM   2481  HA  MET   153      50.189  19.742  36.039  1.00  0.00           H  
ATOM   2482  CB  MET   153      50.678  21.780  36.547  1.00  0.00           C  
ATOM   2483  HB2 MET   153      51.502  21.496  37.202  1.00  0.00           H  
ATOM   2484  HB3 MET   153      50.847  22.683  35.962  1.00  0.00           H  
ATOM   2485  CG  MET   153      49.646  22.147  37.553  1.00  0.00           C  
ATOM   2486  HG2 MET   153      48.629  22.285  37.187  1.00  0.00           H  
ATOM   2487  HG3 MET   153      49.646  21.444  38.386  1.00  0.00           H  
ATOM   2488  SD  MET   153      50.118  23.753  38.222  1.00  0.00           S  
ATOM   2489  CE  MET   153      48.528  24.458  38.830  1.00  0.00           C  
ATOM   2490  HE1 MET   153      48.759  25.421  39.286  1.00  0.00           H  
ATOM   2491  HE2 MET   153      47.914  24.606  37.942  1.00  0.00           H  
ATOM   2492  HE3 MET   153      48.077  23.823  39.593  1.00  0.00           H  
ATOM   2493  C   MET   153      49.253  21.024  34.501  1.00  0.00           C  
ATOM   2494  O   MET   153      48.083  20.584  34.706  1.00  0.00           O  
ATOM   2495  N   MET   154      49.562  21.745  33.398  1.00  0.00           N  
ATOM   2496  H   MET   154      50.475  22.173  33.463  1.00  0.00           H  
ATOM   2497  CA  MET   154      48.528  22.210  32.501  1.00  0.00           C  
ATOM   2498  HA  MET   154      47.614  22.255  33.094  1.00  0.00           H  
ATOM   2499  CB  MET   154      49.011  23.567  31.823  1.00  0.00           C  
ATOM   2500  HB2 MET   154      49.988  23.543  31.340  1.00  0.00           H  
ATOM   2501  HB3 MET   154      48.275  23.768  31.045  1.00  0.00           H  
ATOM   2502  CG  MET   154      48.755  24.618  32.885  1.00  0.00           C  
ATOM   2503  HG2 MET   154      47.722  24.651  33.229  1.00  0.00           H  
ATOM   2504  HG3 MET   154      49.398  24.425  33.744  1.00  0.00           H  
ATOM   2505  SD  MET   154      49.049  26.306  32.168  1.00  0.00           S  
ATOM   2506  CE  MET   154      48.681  27.430  33.615  1.00  0.00           C  
ATOM   2507  HE1 MET   154      48.251  28.346  33.211  1.00  0.00           H  
ATOM   2508  HE2 MET   154      47.945  26.977  34.279  1.00  0.00           H  
ATOM   2509  HE3 MET   154      49.608  27.714  34.114  1.00  0.00           H  
ATOM   2510  C   MET   154      48.129  21.151  31.448  1.00  0.00           C  
ATOM   2511  O   MET   154      47.549  21.469  30.432  1.00  0.00           O  
ATOM   2512  N   LYS   155      48.404  19.851  31.630  1.00  0.00           N  
ATOM   2513  H   LYS   155      49.032  19.596  32.378  1.00  0.00           H  
ATOM   2514  CA  LYS   155      47.714  18.774  30.924  1.00  0.00           C  
ATOM   2515  HA  LYS   155      47.368  19.151  29.961  1.00  0.00           H  
ATOM   2516  CB  LYS   155      48.763  17.603  30.778  1.00  0.00           C  
ATOM   2517  HB2 LYS   155      49.790  17.881  30.539  1.00  0.00           H  
ATOM   2518  HB3 LYS   155      48.881  17.049  31.709  1.00  0.00           H  
ATOM   2519  CG  LYS   155      48.314  16.618  29.648  1.00  0.00           C  
ATOM   2520  HG2 LYS   155      47.349  16.179  29.903  1.00  0.00           H  
ATOM   2521  HG3 LYS   155      48.054  17.107  28.709  1.00  0.00           H  
ATOM   2522  CD  LYS   155      49.360  15.544  29.453  1.00  0.00           C  
ATOM   2523  HD2 LYS   155      49.932  15.865  28.582  1.00  0.00           H  
ATOM   2524  HD3 LYS   155      50.139  15.622  30.212  1.00  0.00           H  
ATOM   2525  CE  LYS   155      48.867  14.071  29.295  1.00  0.00           C  
ATOM   2526  HE2 LYS   155      48.214  13.891  30.150  1.00  0.00           H  
ATOM   2527  HE3 LYS   155      48.307  13.976  28.365  1.00  0.00           H  
ATOM   2528  NZ  LYS   155      50.053  13.211  29.193  1.00  0.00           N  
ATOM   2529  HZ1 LYS   155      50.663  13.272  29.996  1.00  0.00           H  
ATOM   2530  HZ2 LYS   155      49.753  12.247  29.173  1.00  0.00           H  
ATOM   2531  HZ3 LYS   155      50.638  13.386  28.389  1.00  0.00           H  
ATOM   2532  C   LYS   155      46.375  18.258  31.573  1.00  0.00           C  
ATOM   2533  O   LYS   155      45.566  17.877  30.764  1.00  0.00           O  
ATOM   2534  N   ALA   156      46.164  18.699  32.839  1.00  0.00           N  
ATOM   2535  H   ALA   156      46.982  19.150  33.224  1.00  0.00           H  
ATOM   2536  CA  ALA   156      44.886  18.475  33.542  1.00  0.00           C  
ATOM   2537  HA  ALA   156      44.124  18.325  32.777  1.00  0.00           H  
ATOM   2538  CB  ALA   156      45.073  17.243  34.418  1.00  0.00           C  
ATOM   2539  HB1 ALA   156      45.347  16.346  33.861  1.00  0.00           H  
ATOM   2540  HB2 ALA   156      45.816  17.351  35.209  1.00  0.00           H  
ATOM   2541  HB3 ALA   156      44.077  17.106  34.838  1.00  0.00           H  
ATOM   2542  C   ALA   156      44.506  19.646  34.443  1.00  0.00           C  
ATOM   2543  O   ALA   156      44.471  19.520  35.679  1.00  0.00           O  
ATOM   2544  N   PHE   157      44.269  20.760  33.807  1.00  0.00           N  
ATOM   2545  H   PHE   157      44.502  20.810  32.826  1.00  0.00           H  
ATOM   2546  CA  PHE   157      43.905  22.038  34.417  1.00  0.00           C  
ATOM   2547  HA  PHE   157      43.358  21.895  35.348  1.00  0.00           H  
ATOM   2548  CB  PHE   157      45.186  22.874  34.610  1.00  0.00           C  
ATOM   2549  HB2 PHE   157      45.987  22.256  35.015  1.00  0.00           H  
ATOM   2550  HB3 PHE   157      45.430  23.141  33.582  1.00  0.00           H  
ATOM   2551  CG  PHE   157      45.139  24.107  35.483  1.00  0.00           C  
ATOM   2552  CD1 PHE   157      45.744  25.308  35.010  1.00  0.00           C  
ATOM   2553  HD1 PHE   157      46.112  25.404  33.999  1.00  0.00           H  
ATOM   2554  CE1 PHE   157      45.852  26.409  35.863  1.00  0.00           C  
ATOM   2555  HE1 PHE   157      46.437  27.283  35.620  1.00  0.00           H  
ATOM   2556  CZ  PHE   157      45.262  26.491  37.130  1.00  0.00           C  
ATOM   2557  HZ  PHE   157      45.465  27.310  37.804  1.00  0.00           H  
ATOM   2558  CE2 PHE   157      44.603  25.285  37.614  1.00  0.00           C  
ATOM   2559  HE2 PHE   157      44.213  25.172  38.615  1.00  0.00           H  
ATOM   2560  CD2 PHE   157      44.545  24.176  36.743  1.00  0.00           C  
ATOM   2561  HD2 PHE   157      43.919  23.368  37.091  1.00  0.00           H  
ATOM   2562  C   PHE   157      42.812  22.683  33.495  1.00  0.00           C  
ATOM   2563  O   PHE   157      42.198  22.049  32.628  1.00  0.00           O  
ATOM   2564  N   ASP   158      42.562  23.958  33.796  1.00  0.00           N  
ATOM   2565  H   ASP   158      43.217  24.486  34.356  1.00  0.00           H  
ATOM   2566  CA  ASP   158      41.426  24.747  33.137  1.00  0.00           C  
ATOM   2567  HA  ASP   158      40.592  24.084  32.904  1.00  0.00           H  
ATOM   2568  CB  ASP   158      40.909  25.755  34.140  1.00  0.00           C  
ATOM   2569  HB2 ASP   158      40.624  25.201  35.035  1.00  0.00           H  
ATOM   2570  HB3 ASP   158      41.784  26.328  34.444  1.00  0.00           H  
ATOM   2571  CG  ASP   158      39.855  26.674  33.675  1.00  0.00           C  
ATOM   2572  OD1 ASP   158      40.126  27.906  33.848  1.00  0.00           O  
ATOM   2573  OD2 ASP   158      38.745  26.284  33.312  1.00  0.00           O  
ATOM   2574  C   ASP   158      41.866  25.320  31.746  1.00  0.00           C  
ATOM   2575  O   ASP   158      41.117  25.999  31.086  1.00  0.00           O  
ATOM   2576  N   VAL   159      43.151  25.131  31.438  1.00  0.00           N  
ATOM   2577  H   VAL   159      43.588  24.494  32.088  1.00  0.00           H  
ATOM   2578  CA  VAL   159      43.917  25.589  30.257  1.00  0.00           C  
ATOM   2579  HA  VAL   159      43.172  25.757  29.479  1.00  0.00           H  
ATOM   2580  CB  VAL   159      44.638  26.890  30.485  1.00  0.00           C  
ATOM   2581  HB  VAL   159      45.340  27.051  29.666  1.00  0.00           H  
ATOM   2582  CG1 VAL   159      43.677  28.186  30.411  1.00  0.00           C  
ATOM   2583 HG11 VAL   159      44.304  29.078  30.422  1.00  0.00           H  
ATOM   2584 HG12 VAL   159      43.009  28.151  29.551  1.00  0.00           H  
ATOM   2585 HG13 VAL   159      43.156  28.339  31.356  1.00  0.00           H  
ATOM   2586  CG2 VAL   159      45.434  26.969  31.776  1.00  0.00           C  
ATOM   2587 HG21 VAL   159      46.054  26.082  31.912  1.00  0.00           H  
ATOM   2588 HG22 VAL   159      46.053  27.865  31.736  1.00  0.00           H  
ATOM   2589 HG23 VAL   159      44.790  27.070  32.650  1.00  0.00           H  
ATOM   2590  C   VAL   159      44.963  24.581  29.817  1.00  0.00           C  
ATOM   2591  O   VAL   159      45.554  23.754  30.566  1.00  0.00           O  
ATOM   2592  N   PRO   160      45.242  24.559  28.530  1.00  0.00           N  
ATOM   2593  CD  PRO   160      44.479  25.101  27.432  1.00  0.00           C  
ATOM   2594  HD2 PRO   160      44.174  26.124  27.652  1.00  0.00           H  
ATOM   2595  HD3 PRO   160      43.611  24.508  27.143  1.00  0.00           H  
ATOM   2596  CG  PRO   160      45.337  25.035  26.189  1.00  0.00           C  
ATOM   2597  HG2 PRO   160      46.077  25.829  26.094  1.00  0.00           H  
ATOM   2598  HG3 PRO   160      44.728  24.820  25.311  1.00  0.00           H  
ATOM   2599  CB  PRO   160      46.098  23.734  26.380  1.00  0.00           C  
ATOM   2600  HB2 PRO   160      47.057  23.783  25.864  1.00  0.00           H  
ATOM   2601  HB3 PRO   160      45.445  22.947  26.002  1.00  0.00           H  
ATOM   2602  CA  PRO   160      46.319  23.726  27.877  1.00  0.00           C  
ATOM   2603  HA  PRO   160      46.212  22.686  28.184  1.00  0.00           H  
ATOM   2604  C   PRO   160      47.653  24.292  28.200  1.00  0.00           C  
ATOM   2605  O   PRO   160      47.861  25.404  28.626  1.00  0.00           O  
ATOM   2606  N   GLN   161      48.719  23.466  27.949  1.00  0.00           N  
ATOM   2607  H   GLN   161      48.609  22.474  27.794  1.00  0.00           H  
ATOM   2608  CA  GLN   161      50.079  23.900  28.095  1.00  0.00           C  
ATOM   2609  HA  GLN   161      50.106  24.159  29.153  1.00  0.00           H  
ATOM   2610  CB  GLN   161      51.113  22.855  27.647  1.00  0.00           C  
ATOM   2611  HB2 GLN   161      52.097  23.261  27.880  1.00  0.00           H  
ATOM   2612  HB3 GLN   161      51.002  21.975  28.280  1.00  0.00           H  
ATOM   2613  CG  GLN   161      51.185  22.624  26.072  1.00  0.00           C  
ATOM   2614  HG2 GLN   161      50.247  22.174  25.745  1.00  0.00           H  
ATOM   2615  HG3 GLN   161      51.185  23.563  25.517  1.00  0.00           H  
ATOM   2616  CD  GLN   161      52.324  21.621  25.687  1.00  0.00           C  
ATOM   2617  OE1 GLN   161      52.560  20.608  26.317  1.00  0.00           O  
ATOM   2618  NE2 GLN   161      53.140  22.036  24.722  1.00  0.00           N  
ATOM   2619 HE21 GLN   161      53.719  21.286  24.372  1.00  0.00           H  
ATOM   2620 HE22 GLN   161      52.772  22.766  24.129  1.00  0.00           H  
ATOM   2621  C   GLN   161      50.363  25.184  27.409  1.00  0.00           C  
ATOM   2622  O   GLN   161      51.398  25.842  27.672  1.00  0.00           O  
ATOM   2623  N   GLU   162      49.510  25.540  26.424  1.00  0.00           N  
ATOM   2624  H   GLU   162      48.618  25.070  26.370  1.00  0.00           H  
ATOM   2625  CA  GLU   162      49.750  26.741  25.607  1.00  0.00           C  
ATOM   2626  HA  GLU   162      50.726  26.511  25.181  1.00  0.00           H  
ATOM   2627  CB  GLU   162      48.751  26.898  24.446  1.00  0.00           C  
ATOM   2628  HB2 GLU   162      47.833  27.398  24.753  1.00  0.00           H  
ATOM   2629  HB3 GLU   162      49.059  27.624  23.693  1.00  0.00           H  
ATOM   2630  CG  GLU   162      48.335  25.508  23.776  1.00  0.00           C  
ATOM   2631  HG2 GLU   162      49.133  24.897  23.355  1.00  0.00           H  
ATOM   2632  HG3 GLU   162      47.898  24.959  24.610  1.00  0.00           H  
ATOM   2633  CD  GLU   162      47.285  25.812  22.690  1.00  0.00           C  
ATOM   2634  OE1 GLU   162      47.504  26.715  21.874  1.00  0.00           O  
ATOM   2635  OE2 GLU   162      46.362  24.945  22.531  1.00  0.00           O  
ATOM   2636  C   GLU   162      49.836  28.046  26.444  1.00  0.00           C  
ATOM   2637  O   GLU   162      50.205  29.168  26.036  1.00  0.00           O  
ATOM   2638  N   ALA   163      49.281  27.954  27.666  1.00  0.00           N  
ATOM   2639  H   ALA   163      48.876  27.067  27.928  1.00  0.00           H  
ATOM   2640  CA  ALA   163      49.102  29.036  28.611  1.00  0.00           C  
ATOM   2641  HA  ALA   163      49.010  29.942  28.012  1.00  0.00           H  
ATOM   2642  CB  ALA   163      47.825  28.984  29.328  1.00  0.00           C  
ATOM   2643  HB1 ALA   163      47.871  29.595  30.229  1.00  0.00           H  
ATOM   2644  HB2 ALA   163      46.988  29.213  28.668  1.00  0.00           H  
ATOM   2645  HB3 ALA   163      47.801  27.982  29.756  1.00  0.00           H  
ATOM   2646  C   ALA   163      50.288  29.244  29.567  1.00  0.00           C  
ATOM   2647  O   ALA   163      50.443  30.307  30.157  1.00  0.00           O  
ATOM   2648  N   ALA   164      51.146  28.261  29.778  1.00  0.00           N  
ATOM   2649  H   ALA   164      51.098  27.367  29.309  1.00  0.00           H  
ATOM   2650  CA  ALA   164      52.195  28.245  30.856  1.00  0.00           C  
ATOM   2651  HA  ALA   164      51.708  28.321  31.829  1.00  0.00           H  
ATOM   2652  CB  ALA   164      52.946  26.964  30.795  1.00  0.00           C  
ATOM   2653  HB1 ALA   164      53.480  26.745  29.871  1.00  0.00           H  
ATOM   2654  HB2 ALA   164      53.763  26.956  31.517  1.00  0.00           H  
ATOM   2655  HB3 ALA   164      52.346  26.091  31.052  1.00  0.00           H  
ATOM   2656  C   ALA   164      53.012  29.530  30.795  1.00  0.00           C  
ATOM   2657  O   ALA   164      52.956  30.216  31.774  1.00  0.00           O  
ATOM   2658  N   TYR   165      53.752  29.882  29.715  1.00  0.00           N  
ATOM   2659  H   TYR   165      53.775  29.295  28.894  1.00  0.00           H  
ATOM   2660  CA  TYR   165      54.779  30.994  29.862  1.00  0.00           C  
ATOM   2661  HA  TYR   165      55.435  30.895  30.727  1.00  0.00           H  
ATOM   2662  CB  TYR   165      55.607  31.039  28.566  1.00  0.00           C  
ATOM   2663  HB2 TYR   165      54.993  31.238  27.687  1.00  0.00           H  
ATOM   2664  HB3 TYR   165      56.400  31.781  28.663  1.00  0.00           H  
ATOM   2665  CG  TYR   165      56.283  29.657  28.359  1.00  0.00           C  
ATOM   2666  CD1 TYR   165      57.341  29.256  29.270  1.00  0.00           C  
ATOM   2667  HD1 TYR   165      57.767  29.942  29.987  1.00  0.00           H  
ATOM   2668  CE1 TYR   165      57.900  28.001  29.152  1.00  0.00           C  
ATOM   2669  HE1 TYR   165      58.670  27.659  29.828  1.00  0.00           H  
ATOM   2670  CZ  TYR   165      57.499  27.108  28.141  1.00  0.00           C  
ATOM   2671  OH  TYR   165      57.907  25.808  28.109  1.00  0.00           O  
ATOM   2672  HH  TYR   165      58.452  25.472  28.825  1.00  0.00           H  
ATOM   2673  CE2 TYR   165      56.510  27.554  27.172  1.00  0.00           C  
ATOM   2674  HE2 TYR   165      56.115  26.915  26.396  1.00  0.00           H  
ATOM   2675  CD2 TYR   165      55.853  28.819  27.386  1.00  0.00           C  
ATOM   2676  HD2 TYR   165      55.074  29.092  26.690  1.00  0.00           H  
ATOM   2677  C   TYR   165      54.006  32.322  30.048  1.00  0.00           C  
ATOM   2678  O   TYR   165      54.553  33.279  30.641  1.00  0.00           O  
ATOM   2679  N   THR   166      52.790  32.444  29.515  1.00  0.00           N  
ATOM   2680  H   THR   166      52.517  31.637  28.971  1.00  0.00           H  
ATOM   2681  CA  THR   166      52.125  33.721  29.508  1.00  0.00           C  
ATOM   2682  HA  THR   166      52.889  34.498  29.471  1.00  0.00           H  
ATOM   2683  CB  THR   166      51.270  33.992  28.283  1.00  0.00           C  
ATOM   2684  HB  THR   166      50.676  34.900  28.384  1.00  0.00           H  
ATOM   2685  CG2 THR   166      52.240  34.207  27.114  1.00  0.00           C  
ATOM   2686 HG21 THR   166      52.998  33.436  26.973  1.00  0.00           H  
ATOM   2687 HG22 THR   166      51.627  34.239  26.214  1.00  0.00           H  
ATOM   2688 HG23 THR   166      52.745  35.168  27.210  1.00  0.00           H  
ATOM   2689  OG1 THR   166      50.482  32.877  27.963  1.00  0.00           O  
ATOM   2690  HG1 THR   166      51.076  32.349  27.425  1.00  0.00           H  
ATOM   2691  C   THR   166      51.427  34.032  30.856  1.00  0.00           C  
ATOM   2692  O   THR   166      51.381  35.129  31.408  1.00  0.00           O  
ATOM   2693  N   PHE   167      50.961  32.900  31.570  1.00  0.00           N  
ATOM   2694  H   PHE   167      50.997  31.996  31.121  1.00  0.00           H  
ATOM   2695  CA  PHE   167      50.451  32.891  32.956  1.00  0.00           C  
ATOM   2696  HA  PHE   167      49.733  33.707  33.043  1.00  0.00           H  
ATOM   2697  CB  PHE   167      49.779  31.537  32.985  1.00  0.00           C  
ATOM   2698  HB2 PHE   167      49.105  31.342  32.151  1.00  0.00           H  
ATOM   2699  HB3 PHE   167      50.491  30.714  32.924  1.00  0.00           H  
ATOM   2700  CG  PHE   167      48.871  31.394  34.168  1.00  0.00           C  
ATOM   2701  CD1 PHE   167      47.606  32.014  34.241  1.00  0.00           C  
ATOM   2702  HD1 PHE   167      47.295  32.555  33.359  1.00  0.00           H  
ATOM   2703  CE1 PHE   167      46.635  31.777  35.294  1.00  0.00           C  
ATOM   2704  HE1 PHE   167      45.722  32.353  35.292  1.00  0.00           H  
ATOM   2705  CZ  PHE   167      47.108  31.005  36.372  1.00  0.00           C  
ATOM   2706  HZ  PHE   167      46.489  30.816  37.236  1.00  0.00           H  
ATOM   2707  CE2 PHE   167      48.449  30.514  36.393  1.00  0.00           C  
ATOM   2708  HE2 PHE   167      48.953  29.945  37.160  1.00  0.00           H  
ATOM   2709  CD2 PHE   167      49.274  30.706  35.281  1.00  0.00           C  
ATOM   2710  HD2 PHE   167      50.251  30.249  35.241  1.00  0.00           H  
ATOM   2711  C   PHE   167      51.525  33.119  33.996  1.00  0.00           C  
ATOM   2712  O   PHE   167      51.184  33.940  34.908  1.00  0.00           O  
ATOM   2713  N   PHE   168      52.708  32.427  33.858  1.00  0.00           N  
ATOM   2714  H   PHE   168      52.810  31.656  33.213  1.00  0.00           H  
ATOM   2715  CA  PHE   168      53.721  32.707  34.862  1.00  0.00           C  
ATOM   2716  HA  PHE   168      53.295  32.519  35.848  1.00  0.00           H  
ATOM   2717  CB  PHE   168      54.923  31.774  34.578  1.00  0.00           C  
ATOM   2718  HB2 PHE   168      54.569  30.769  34.351  1.00  0.00           H  
ATOM   2719  HB3 PHE   168      55.323  32.176  33.647  1.00  0.00           H  
ATOM   2720  CG  PHE   168      55.875  31.652  35.747  1.00  0.00           C  
ATOM   2721  CD1 PHE   168      55.538  30.748  36.795  1.00  0.00           C  
ATOM   2722  HD1 PHE   168      54.656  30.132  36.703  1.00  0.00           H  
ATOM   2723  CE1 PHE   168      56.433  30.502  37.916  1.00  0.00           C  
ATOM   2724  HE1 PHE   168      56.215  29.765  38.675  1.00  0.00           H  
ATOM   2725  CZ  PHE   168      57.690  31.176  37.902  1.00  0.00           C  
ATOM   2726  HZ  PHE   168      58.403  30.986  38.691  1.00  0.00           H  
ATOM   2727  CE2 PHE   168      58.049  31.977  36.817  1.00  0.00           C  
ATOM   2728  HE2 PHE   168      59.082  32.277  36.720  1.00  0.00           H  
ATOM   2729  CD2 PHE   168      57.171  32.183  35.744  1.00  0.00           C  
ATOM   2730  HD2 PHE   168      57.433  32.791  34.891  1.00  0.00           H  
ATOM   2731  C   PHE   168      54.139  34.234  35.007  1.00  0.00           C  
ATOM   2732  O   PHE   168      54.459  34.608  36.119  1.00  0.00           O  
ATOM   2733  N   GLU   169      53.956  35.036  33.980  1.00  0.00           N  
ATOM   2734  H   GLU   169      53.478  34.623  33.192  1.00  0.00           H  
ATOM   2735  CA  GLU   169      54.054  36.496  34.076  1.00  0.00           C  
ATOM   2736  HA  GLU   169      55.007  36.682  34.571  1.00  0.00           H  
ATOM   2737  CB  GLU   169      54.044  37.080  32.690  1.00  0.00           C  
ATOM   2738  HB2 GLU   169      54.794  36.539  32.113  1.00  0.00           H  
ATOM   2739  HB3 GLU   169      53.143  36.844  32.123  1.00  0.00           H  
ATOM   2740  CG  GLU   169      54.255  38.576  32.574  1.00  0.00           C  
ATOM   2741  HG2 GLU   169      54.239  38.814  31.511  1.00  0.00           H  
ATOM   2742  HG3 GLU   169      53.374  39.036  33.023  1.00  0.00           H  
ATOM   2743  CD  GLU   169      55.595  39.024  33.049  1.00  0.00           C  
ATOM   2744  OE1 GLU   169      55.802  40.232  32.913  1.00  0.00           O  
ATOM   2745  OE2 GLU   169      56.447  38.208  33.459  1.00  0.00           O  
ATOM   2746  C   GLU   169      52.963  37.181  35.028  1.00  0.00           C  
ATOM   2747  O   GLU   169      53.317  38.072  35.781  1.00  0.00           O  
ATOM   2748  N   LYS   170      51.717  36.743  34.985  1.00  0.00           N  
ATOM   2749  H   LYS   170      51.578  35.958  34.366  1.00  0.00           H  
ATOM   2750  CA  LYS   170      50.573  37.352  35.715  1.00  0.00           C  
ATOM   2751  HA  LYS   170      50.665  38.433  35.607  1.00  0.00           H  
ATOM   2752  CB  LYS   170      49.260  36.912  35.082  1.00  0.00           C  
ATOM   2753  HB2 LYS   170      49.043  35.874  35.332  1.00  0.00           H  
ATOM   2754  HB3 LYS   170      48.451  37.529  35.472  1.00  0.00           H  
ATOM   2755  CG  LYS   170      49.189  37.094  33.579  1.00  0.00           C  
ATOM   2756  HG2 LYS   170      49.809  36.359  33.067  1.00  0.00           H  
ATOM   2757  HG3 LYS   170      48.209  36.959  33.122  1.00  0.00           H  
ATOM   2758  CD  LYS   170      49.609  38.499  33.106  1.00  0.00           C  
ATOM   2759  HD2 LYS   170      48.858  39.216  33.438  1.00  0.00           H  
ATOM   2760  HD3 LYS   170      50.654  38.681  33.358  1.00  0.00           H  
ATOM   2761  CE  LYS   170      49.555  38.384  31.588  1.00  0.00           C  
ATOM   2762  HE2 LYS   170      50.184  37.553  31.270  1.00  0.00           H  
ATOM   2763  HE3 LYS   170      48.508  38.188  31.357  1.00  0.00           H  
ATOM   2764  NZ  LYS   170      49.823  39.679  30.934  1.00  0.00           N  
ATOM   2765  HZ1 LYS   170      50.389  40.335  31.453  1.00  0.00           H  
ATOM   2766  HZ2 LYS   170      50.255  39.394  30.067  1.00  0.00           H  
ATOM   2767  HZ3 LYS   170      48.986  40.184  30.681  1.00  0.00           H  
ATOM   2768  C   LYS   170      50.553  37.293  37.204  1.00  0.00           C  
ATOM   2769  O   LYS   170      49.901  38.182  37.710  1.00  0.00           O  
ATOM   2770  N   ALA   171      51.259  36.377  37.790  1.00  0.00           N  
ATOM   2771  H   ALA   171      51.761  35.819  37.115  1.00  0.00           H  
ATOM   2772  CA  ALA   171      51.614  36.451  39.257  1.00  0.00           C  
ATOM   2773  HA  ALA   171      50.646  36.506  39.754  1.00  0.00           H  
ATOM   2774  CB  ALA   171      52.363  35.211  39.746  1.00  0.00           C  
ATOM   2775  HB1 ALA   171      53.344  35.100  39.282  1.00  0.00           H  
ATOM   2776  HB2 ALA   171      52.636  35.357  40.791  1.00  0.00           H  
ATOM   2777  HB3 ALA   171      51.751  34.318  39.620  1.00  0.00           H  
ATOM   2778  C   ALA   171      52.474  37.701  39.701  1.00  0.00           C  
ATOM   2779  O   ALA   171      53.436  38.126  39.027  1.00  0.00           O  
ATOM   2780  N   ASP   172      52.050  38.349  40.761  1.00  0.00           N  
ATOM   2781  H   ASP   172      51.147  38.166  41.175  1.00  0.00           H  
ATOM   2782  CA  ASP   172      52.769  39.410  41.421  1.00  0.00           C  
ATOM   2783  HA  ASP   172      53.204  40.059  40.661  1.00  0.00           H  
ATOM   2784  CB  ASP   172      51.778  40.316  42.168  1.00  0.00           C  
ATOM   2785  HB2 ASP   172      51.073  39.729  42.757  1.00  0.00           H  
ATOM   2786  HB3 ASP   172      52.235  41.030  42.853  1.00  0.00           H  
ATOM   2787  CG  ASP   172      50.911  41.057  41.146  1.00  0.00           C  
ATOM   2788  OD1 ASP   172      51.369  42.089  40.588  1.00  0.00           O  
ATOM   2789  OD2 ASP   172      49.698  40.635  41.082  1.00  0.00           O  
ATOM   2790  C   ASP   172      54.076  39.022  42.273  1.00  0.00           C  
ATOM   2791  O   ASP   172      54.540  39.782  43.127  1.00  0.00           O  
ATOM   2792  N   THR   173      54.795  37.924  41.909  1.00  0.00           N  
ATOM   2793  H   THR   173      54.636  37.481  41.015  1.00  0.00           H  
ATOM   2794  CA  THR   173      56.055  37.576  42.527  1.00  0.00           C  
ATOM   2795  HA  THR   173      56.446  38.382  43.149  1.00  0.00           H  
ATOM   2796  CB  THR   173      55.800  36.329  43.347  1.00  0.00           C  
ATOM   2797  HB  THR   173      54.965  36.563  44.008  1.00  0.00           H  
ATOM   2798  CG2 THR   173      55.519  35.063  42.574  1.00  0.00           C  
ATOM   2799 HG21 THR   173      54.608  35.183  41.987  1.00  0.00           H  
ATOM   2800 HG22 THR   173      56.264  34.750  41.842  1.00  0.00           H  
ATOM   2801 HG23 THR   173      55.501  34.248  43.298  1.00  0.00           H  
ATOM   2802  OG1 THR   173      56.923  36.141  44.115  1.00  0.00           O  
ATOM   2803  HG1 THR   173      56.650  35.739  44.942  1.00  0.00           H  
ATOM   2804  C   THR   173      57.258  37.431  41.550  1.00  0.00           C  
ATOM   2805  O   THR   173      57.092  37.273  40.339  1.00  0.00           O  
ATOM   2806  N   ASP   174      58.450  37.457  42.155  1.00  0.00           N  
ATOM   2807  H   ASP   174      58.442  37.513  43.163  1.00  0.00           H  
ATOM   2808  CA  ASP   174      59.730  37.510  41.529  1.00  0.00           C  
ATOM   2809  HA  ASP   174      59.714  38.330  40.811  1.00  0.00           H  
ATOM   2810  CB  ASP   174      60.947  37.896  42.483  1.00  0.00           C  
ATOM   2811  HB2 ASP   174      60.653  38.737  43.111  1.00  0.00           H  
ATOM   2812  HB3 ASP   174      61.213  37.038  43.101  1.00  0.00           H  
ATOM   2813  CG  ASP   174      62.130  38.232  41.554  1.00  0.00           C  
ATOM   2814  OD1 ASP   174      62.394  39.439  41.237  1.00  0.00           O  
ATOM   2815  OD2 ASP   174      62.819  37.271  41.149  1.00  0.00           O  
ATOM   2816  C   ASP   174      60.049  36.210  40.676  1.00  0.00           C  
ATOM   2817  O   ASP   174      59.873  35.042  41.152  1.00  0.00           O  
ATOM   2818  N   LYS   175      60.436  36.499  39.394  1.00  0.00           N  
ATOM   2819  H   LYS   175      60.600  37.459  39.128  1.00  0.00           H  
ATOM   2820  CA  LYS   175      60.721  35.455  38.424  1.00  0.00           C  
ATOM   2821  HA  LYS   175      60.002  34.658  38.614  1.00  0.00           H  
ATOM   2822  CB  LYS   175      60.528  36.152  37.060  1.00  0.00           C  
ATOM   2823  HB2 LYS   175      61.430  36.762  37.010  1.00  0.00           H  
ATOM   2824  HB3 LYS   175      60.594  35.421  36.254  1.00  0.00           H  
ATOM   2825  CG  LYS   175      59.298  37.023  36.817  1.00  0.00           C  
ATOM   2826  HG2 LYS   175      59.424  37.933  37.404  1.00  0.00           H  
ATOM   2827  HG3 LYS   175      59.279  37.210  35.743  1.00  0.00           H  
ATOM   2828  CD  LYS   175      58.025  36.313  37.154  1.00  0.00           C  
ATOM   2829  HD2 LYS   175      57.884  35.527  36.411  1.00  0.00           H  
ATOM   2830  HD3 LYS   175      57.946  35.796  38.110  1.00  0.00           H  
ATOM   2831  CE  LYS   175      56.808  37.300  37.237  1.00  0.00           C  
ATOM   2832  HE2 LYS   175      57.134  38.240  37.683  1.00  0.00           H  
ATOM   2833  HE3 LYS   175      56.539  37.498  36.199  1.00  0.00           H  
ATOM   2834  NZ  LYS   175      55.659  36.737  37.891  1.00  0.00           N  
ATOM   2835  HZ1 LYS   175      55.947  36.369  38.787  1.00  0.00           H  
ATOM   2836  HZ2 LYS   175      55.045  37.471  38.216  1.00  0.00           H  
ATOM   2837  HZ3 LYS   175      55.225  35.929  37.468  1.00  0.00           H  
ATOM   2838  C   LYS   175      62.056  34.826  38.543  1.00  0.00           C  
ATOM   2839  O   LYS   175      62.148  33.756  37.925  1.00  0.00           O  
ATOM   2840  N   SER   176      62.999  35.270  39.348  1.00  0.00           N  
ATOM   2841  H   SER   176      62.960  36.208  39.722  1.00  0.00           H  
ATOM   2842  CA  SER   176      64.126  34.357  39.662  1.00  0.00           C  
ATOM   2843  HA  SER   176      64.498  34.057  38.683  1.00  0.00           H  
ATOM   2844  CB  SER   176      65.181  35.100  40.489  1.00  0.00           C  
ATOM   2845  HB2 SER   176      65.985  34.377  40.628  1.00  0.00           H  
ATOM   2846  HB3 SER   176      65.517  35.972  39.928  1.00  0.00           H  
ATOM   2847  OG  SER   176      64.820  35.668  41.708  1.00  0.00           O  
ATOM   2848  HG  SER   176      64.155  36.337  41.529  1.00  0.00           H  
ATOM   2849  C   SER   176      63.737  33.083  40.414  1.00  0.00           C  
ATOM   2850  O   SER   176      64.392  32.065  40.273  1.00  0.00           O  
ATOM   2851  N   GLY   177      62.545  33.093  41.078  1.00  0.00           N  
ATOM   2852  H   GLY   177      62.052  33.970  40.990  1.00  0.00           H  
ATOM   2853  CA  GLY   177      62.096  31.920  41.837  1.00  0.00           C  
ATOM   2854  HA2 GLY   177      62.912  31.200  41.785  1.00  0.00           H  
ATOM   2855  HA3 GLY   177      61.893  32.155  42.881  1.00  0.00           H  
ATOM   2856  C   GLY   177      60.887  31.211  41.161  1.00  0.00           C  
ATOM   2857  O   GLY   177      60.182  31.707  40.296  1.00  0.00           O  
ATOM   2858  N   LYS   178      60.535  30.077  41.802  1.00  0.00           N  
ATOM   2859  H   LYS   178      61.188  29.811  42.525  1.00  0.00           H  
ATOM   2860  CA  LYS   178      59.281  29.316  41.625  1.00  0.00           C  
ATOM   2861  HA  LYS   178      59.150  29.217  40.548  1.00  0.00           H  
ATOM   2862  CB  LYS   178      59.273  27.923  42.344  1.00  0.00           C  
ATOM   2863  HB2 LYS   178      59.372  28.138  43.408  1.00  0.00           H  
ATOM   2864  HB3 LYS   178      58.259  27.530  42.276  1.00  0.00           H  
ATOM   2865  CG  LYS   178      60.331  27.009  41.729  1.00  0.00           C  
ATOM   2866  HG2 LYS   178      60.493  27.150  40.660  1.00  0.00           H  
ATOM   2867  HG3 LYS   178      61.291  27.359  42.107  1.00  0.00           H  
ATOM   2868  CD  LYS   178      60.110  25.594  42.110  1.00  0.00           C  
ATOM   2869  HD2 LYS   178      60.173  25.625  43.197  1.00  0.00           H  
ATOM   2870  HD3 LYS   178      59.086  25.268  41.924  1.00  0.00           H  
ATOM   2871  CE  LYS   178      61.241  24.638  41.597  1.00  0.00           C  
ATOM   2872  HE2 LYS   178      61.044  24.369  40.560  1.00  0.00           H  
ATOM   2873  HE3 LYS   178      62.152  25.234  41.542  1.00  0.00           H  
ATOM   2874  NZ  LYS   178      61.421  23.396  42.392  1.00  0.00           N  
ATOM   2875  HZ1 LYS   178      61.610  23.568  43.369  1.00  0.00           H  
ATOM   2876  HZ2 LYS   178      60.527  22.927  42.376  1.00  0.00           H  
ATOM   2877  HZ3 LYS   178      62.154  22.820  42.003  1.00  0.00           H  
ATOM   2878  C   LYS   178      58.026  30.053  42.165  1.00  0.00           C  
ATOM   2879  O   LYS   178      58.202  30.920  43.000  1.00  0.00           O  
ATOM   2880  N   LEU   179      56.835  29.745  41.736  1.00  0.00           N  
ATOM   2881  H   LEU   179      56.788  28.974  41.085  1.00  0.00           H  
ATOM   2882  CA  LEU   179      55.528  30.268  42.114  1.00  0.00           C  
ATOM   2883  HA  LEU   179      55.710  31.276  42.489  1.00  0.00           H  
ATOM   2884  CB  LEU   179      54.671  30.228  40.879  1.00  0.00           C  
ATOM   2885  HB2 LEU   179      55.146  30.958  40.224  1.00  0.00           H  
ATOM   2886  HB3 LEU   179      54.679  29.198  40.524  1.00  0.00           H  
ATOM   2887  CG  LEU   179      53.204  30.732  41.046  1.00  0.00           C  
ATOM   2888  HG  LEU   179      52.644  30.198  41.815  1.00  0.00           H  
ATOM   2889  CD1 LEU   179      53.181  32.234  41.309  1.00  0.00           C  
ATOM   2890 HD11 LEU   179      53.855  32.562  42.100  1.00  0.00           H  
ATOM   2891 HD12 LEU   179      53.612  32.794  40.479  1.00  0.00           H  
ATOM   2892 HD13 LEU   179      52.164  32.583  41.488  1.00  0.00           H  
ATOM   2893  CD2 LEU   179      52.437  30.479  39.732  1.00  0.00           C  
ATOM   2894 HD21 LEU   179      52.445  29.400  39.581  1.00  0.00           H  
ATOM   2895 HD22 LEU   179      51.411  30.845  39.756  1.00  0.00           H  
ATOM   2896 HD23 LEU   179      52.846  30.994  38.862  1.00  0.00           H  
ATOM   2897  C   LEU   179      54.966  29.448  43.319  1.00  0.00           C  
ATOM   2898  O   LEU   179      54.852  28.244  43.179  1.00  0.00           O  
ATOM   2899  N   GLU   180      54.505  30.074  44.433  1.00  0.00           N  
ATOM   2900  H   GLU   180      54.775  31.045  44.500  1.00  0.00           H  
ATOM   2901  CA  GLU   180      53.886  29.387  45.528  1.00  0.00           C  
ATOM   2902  HA  GLU   180      54.058  28.311  45.516  1.00  0.00           H  
ATOM   2903  CB  GLU   180      54.477  29.955  46.858  1.00  0.00           C  
ATOM   2904  HB2 GLU   180      54.341  31.036  46.895  1.00  0.00           H  
ATOM   2905  HB3 GLU   180      54.045  29.472  47.735  1.00  0.00           H  
ATOM   2906  CG  GLU   180      55.972  29.588  46.843  1.00  0.00           C  
ATOM   2907  HG2 GLU   180      56.054  28.507  46.963  1.00  0.00           H  
ATOM   2908  HG3 GLU   180      56.469  29.937  45.938  1.00  0.00           H  
ATOM   2909  CD  GLU   180      56.727  30.230  48.000  1.00  0.00           C  
ATOM   2910  OE1 GLU   180      56.713  29.732  49.148  1.00  0.00           O  
ATOM   2911  OE2 GLU   180      57.467  31.216  47.732  1.00  0.00           O  
ATOM   2912  C   GLU   180      52.353  29.606  45.486  1.00  0.00           C  
ATOM   2913  O   GLU   180      51.879  30.643  45.015  1.00  0.00           O  
ATOM   2914  N   ARG   181      51.602  28.610  45.890  1.00  0.00           N  
ATOM   2915  H   ARG   181      52.048  27.850  46.384  1.00  0.00           H  
ATOM   2916  CA  ARG   181      50.187  28.555  45.771  1.00  0.00           C  
ATOM   2917  HA  ARG   181      49.875  28.754  44.746  1.00  0.00           H  
ATOM   2918  CB  ARG   181      49.824  27.175  46.359  1.00  0.00           C  
ATOM   2919  HB2 ARG   181      50.296  26.300  45.911  1.00  0.00           H  
ATOM   2920  HB3 ARG   181      50.015  27.199  47.432  1.00  0.00           H  
ATOM   2921  CG  ARG   181      48.349  26.834  46.185  1.00  0.00           C  
ATOM   2922  HG2 ARG   181      47.710  27.688  46.410  1.00  0.00           H  
ATOM   2923  HG3 ARG   181      48.260  26.559  45.134  1.00  0.00           H  
ATOM   2924  CD  ARG   181      47.879  25.534  46.933  1.00  0.00           C  
ATOM   2925  HD2 ARG   181      46.927  25.227  46.501  1.00  0.00           H  
ATOM   2926  HD3 ARG   181      48.493  24.667  46.688  1.00  0.00           H  
ATOM   2927  NE  ARG   181      47.811  25.832  48.337  1.00  0.00           N  
ATOM   2928  HE  ARG   181      47.003  26.403  48.542  1.00  0.00           H  
ATOM   2929  CZ  ARG   181      48.558  25.345  49.329  1.00  0.00           C  
ATOM   2930  NH1 ARG   181      49.724  24.818  49.123  1.00  0.00           N  
ATOM   2931 HH11 ARG   181      49.927  24.450  48.204  1.00  0.00           H  
ATOM   2932 HH12 ARG   181      50.457  24.740  49.813  1.00  0.00           H  
ATOM   2933  NH2 ARG   181      48.178  25.535  50.522  1.00  0.00           N  
ATOM   2934 HH21 ARG   181      47.260  25.898  50.737  1.00  0.00           H  
ATOM   2935 HH22 ARG   181      48.838  25.290  51.246  1.00  0.00           H  
ATOM   2936  C   ARG   181      49.351  29.702  46.388  1.00  0.00           C  
ATOM   2937  O   ARG   181      48.223  29.927  45.931  1.00  0.00           O  
ATOM   2938  N   THR   182      49.859  30.363  47.397  1.00  0.00           N  
ATOM   2939  H   THR   182      50.756  30.090  47.772  1.00  0.00           H  
ATOM   2940  CA  THR   182      49.242  31.523  48.041  1.00  0.00           C  
ATOM   2941  HA  THR   182      48.197  31.293  48.249  1.00  0.00           H  
ATOM   2942  CB  THR   182      49.962  31.930  49.309  1.00  0.00           C  
ATOM   2943  HB  THR   182      49.489  32.891  49.514  1.00  0.00           H  
ATOM   2944  CG2 THR   182      49.690  30.843  50.392  1.00  0.00           C  
ATOM   2945 HG21 THR   182      50.241  31.138  51.285  1.00  0.00           H  
ATOM   2946 HG22 THR   182      48.630  30.727  50.618  1.00  0.00           H  
ATOM   2947 HG23 THR   182      49.948  29.861  49.996  1.00  0.00           H  
ATOM   2948  OG1 THR   182      51.382  32.030  49.002  1.00  0.00           O  
ATOM   2949  HG1 THR   182      51.507  32.940  48.723  1.00  0.00           H  
ATOM   2950  C   THR   182      49.302  32.738  47.164  1.00  0.00           C  
ATOM   2951  O   THR   182      48.466  33.590  47.345  1.00  0.00           O  
ATOM   2952  N   GLU   183      50.136  32.792  46.165  1.00  0.00           N  
ATOM   2953  H   GLU   183      50.717  31.969  46.099  1.00  0.00           H  
ATOM   2954  CA  GLU   183      50.399  33.736  45.076  1.00  0.00           C  
ATOM   2955  HA  GLU   183      50.134  34.756  45.356  1.00  0.00           H  
ATOM   2956  CB  GLU   183      51.876  33.786  44.710  1.00  0.00           C  
ATOM   2957  HB2 GLU   183      51.972  33.060  43.902  1.00  0.00           H  
ATOM   2958  HB3 GLU   183      52.108  34.774  44.315  1.00  0.00           H  
ATOM   2959  CG  GLU   183      52.886  33.500  45.822  1.00  0.00           C  
ATOM   2960  HG2 GLU   183      52.765  32.529  46.303  1.00  0.00           H  
ATOM   2961  HG3 GLU   183      53.886  33.606  45.401  1.00  0.00           H  
ATOM   2962  CD  GLU   183      52.719  34.591  46.921  1.00  0.00           C  
ATOM   2963  OE1 GLU   183      52.892  35.767  46.527  1.00  0.00           O  
ATOM   2964  OE2 GLU   183      52.268  34.346  48.084  1.00  0.00           O  
ATOM   2965  C   GLU   183      49.411  33.424  43.836  1.00  0.00           C  
ATOM   2966  O   GLU   183      48.843  34.257  43.175  1.00  0.00           O  
ATOM   2967  N   LEU   184      49.244  32.147  43.616  1.00  0.00           N  
ATOM   2968  H   LEU   184      49.799  31.433  44.065  1.00  0.00           H  
ATOM   2969  CA  LEU   184      48.224  31.680  42.695  1.00  0.00           C  
ATOM   2970  HA  LEU   184      48.411  32.360  41.864  1.00  0.00           H  
ATOM   2971  CB  LEU   184      48.565  30.294  42.303  1.00  0.00           C  
ATOM   2972  HB2 LEU   184      49.631  30.161  42.120  1.00  0.00           H  
ATOM   2973  HB3 LEU   184      48.326  29.661  43.157  1.00  0.00           H  
ATOM   2974  CG  LEU   184      47.823  29.758  41.089  1.00  0.00           C  
ATOM   2975  HG  LEU   184      46.816  29.624  41.484  1.00  0.00           H  
ATOM   2976  CD1 LEU   184      47.966  30.628  39.809  1.00  0.00           C  
ATOM   2977 HD11 LEU   184      47.578  30.039  38.978  1.00  0.00           H  
ATOM   2978 HD12 LEU   184      47.308  31.466  40.039  1.00  0.00           H  
ATOM   2979 HD13 LEU   184      49.004  30.864  39.574  1.00  0.00           H  
ATOM   2980  CD2 LEU   184      48.510  28.382  40.692  1.00  0.00           C  
ATOM   2981 HD21 LEU   184      49.438  28.571  40.152  1.00  0.00           H  
ATOM   2982 HD22 LEU   184      48.654  27.776  41.587  1.00  0.00           H  
ATOM   2983 HD23 LEU   184      47.955  27.876  39.903  1.00  0.00           H  
ATOM   2984  C   LEU   184      46.766  31.916  43.180  1.00  0.00           C  
ATOM   2985  O   LEU   184      45.799  32.138  42.337  1.00  0.00           O  
ATOM   2986  N   VAL   185      46.552  31.966  44.526  1.00  0.00           N  
ATOM   2987  H   VAL   185      47.272  31.640  45.155  1.00  0.00           H  
ATOM   2988  CA  VAL   185      45.339  32.470  45.175  1.00  0.00           C  
ATOM   2989  HA  VAL   185      44.458  32.091  44.657  1.00  0.00           H  
ATOM   2990  CB  VAL   185      45.266  31.828  46.519  1.00  0.00           C  
ATOM   2991  HB  VAL   185      46.183  32.112  47.034  1.00  0.00           H  
ATOM   2992  CG1 VAL   185      44.021  32.278  47.310  1.00  0.00           C  
ATOM   2993 HG11 VAL   185      43.021  32.038  46.950  1.00  0.00           H  
ATOM   2994 HG12 VAL   185      44.140  31.951  48.343  1.00  0.00           H  
ATOM   2995 HG13 VAL   185      44.090  33.344  47.525  1.00  0.00           H  
ATOM   2996  CG2 VAL   185      45.129  30.271  46.487  1.00  0.00           C  
ATOM   2997 HG21 VAL   185      45.522  29.898  47.433  1.00  0.00           H  
ATOM   2998 HG22 VAL   185      44.116  29.867  46.490  1.00  0.00           H  
ATOM   2999 HG23 VAL   185      45.733  29.851  45.683  1.00  0.00           H  
ATOM   3000  C   VAL   185      45.151  33.938  45.123  1.00  0.00           C  
ATOM   3001  O   VAL   185      44.020  34.359  44.799  1.00  0.00           O  
ATOM   3002  N   HIE   186      46.168  34.733  45.300  1.00  0.00           N  
ATOM   3003  H   HIE   186      46.945  34.437  45.874  1.00  0.00           H  
ATOM   3004  CA  HIE   186      46.099  36.227  45.160  1.00  0.00           C  
ATOM   3005  HA  HIE   186      45.301  36.557  45.826  1.00  0.00           H  
ATOM   3006  CB  HIE   186      47.440  37.005  45.489  1.00  0.00           C  
ATOM   3007  HB2 HIE   186      47.671  36.619  46.482  1.00  0.00           H  
ATOM   3008  HB3 HIE   186      48.279  36.713  44.858  1.00  0.00           H  
ATOM   3009  CG  HIE   186      47.457  38.539  45.465  1.00  0.00           C  
ATOM   3010  ND1 HIE   186      46.994  39.331  44.388  1.00  0.00           N  
ATOM   3011  CE1 HIE   186      46.985  40.577  44.903  1.00  0.00           C  
ATOM   3012  HE1 HIE   186      46.583  41.455  44.420  1.00  0.00           H  
ATOM   3013  NE2 HIE   186      47.445  40.551  46.191  1.00  0.00           N  
ATOM   3014  HE2 HIE   186      47.409  41.321  46.843  1.00  0.00           H  
ATOM   3015  CD2 HIE   186      47.850  39.283  46.500  1.00  0.00           C  
ATOM   3016  HD2 HIE   186      48.082  38.905  47.485  1.00  0.00           H  
ATOM   3017  C   HIE   186      45.756  36.567  43.676  1.00  0.00           C  
ATOM   3018  O   HIE   186      44.899  37.361  43.371  1.00  0.00           O  
ATOM   3019  N   LEU   187      46.247  35.843  42.683  1.00  0.00           N  
ATOM   3020  H   LEU   187      46.898  35.116  42.945  1.00  0.00           H  
ATOM   3021  CA  LEU   187      45.914  36.021  41.244  1.00  0.00           C  
ATOM   3022  HA  LEU   187      46.041  37.063  40.951  1.00  0.00           H  
ATOM   3023  CB  LEU   187      46.855  35.113  40.390  1.00  0.00           C  
ATOM   3024  HB2 LEU   187      47.842  35.334  40.797  1.00  0.00           H  
ATOM   3025  HB3 LEU   187      46.574  34.097  40.668  1.00  0.00           H  
ATOM   3026  CG  LEU   187      46.698  35.194  38.854  1.00  0.00           C  
ATOM   3027  HG  LEU   187      45.691  34.880  38.578  1.00  0.00           H  
ATOM   3028  CD1 LEU   187      46.938  36.632  38.275  1.00  0.00           C  
ATOM   3029 HD11 LEU   187      46.023  37.221  38.346  1.00  0.00           H  
ATOM   3030 HD12 LEU   187      47.748  37.106  38.829  1.00  0.00           H  
ATOM   3031 HD13 LEU   187      47.268  36.600  37.237  1.00  0.00           H  
ATOM   3032  CD2 LEU   187      47.757  34.183  38.432  1.00  0.00           C  
ATOM   3033 HD21 LEU   187      48.665  34.178  39.036  1.00  0.00           H  
ATOM   3034 HD22 LEU   187      47.221  33.235  38.391  1.00  0.00           H  
ATOM   3035 HD23 LEU   187      48.054  34.199  37.383  1.00  0.00           H  
ATOM   3036  C   LEU   187      44.507  35.567  40.994  1.00  0.00           C  
ATOM   3037  O   LEU   187      43.864  36.115  40.059  1.00  0.00           O  
ATOM   3038  N   PHE   188      43.855  34.768  41.862  1.00  0.00           N  
ATOM   3039  H   PHE   188      44.354  34.373  42.646  1.00  0.00           H  
ATOM   3040  CA  PHE   188      42.372  34.482  41.675  1.00  0.00           C  
ATOM   3041  HA  PHE   188      42.190  34.367  40.607  1.00  0.00           H  
ATOM   3042  CB  PHE   188      41.950  33.185  42.409  1.00  0.00           C  
ATOM   3043  HB2 PHE   188      42.710  32.407  42.333  1.00  0.00           H  
ATOM   3044  HB3 PHE   188      41.851  33.422  43.468  1.00  0.00           H  
ATOM   3045  CG  PHE   188      40.635  32.585  42.060  1.00  0.00           C  
ATOM   3046  CD1 PHE   188      40.460  31.410  41.333  1.00  0.00           C  
ATOM   3047  HD1 PHE   188      41.237  30.717  41.045  1.00  0.00           H  
ATOM   3048  CE1 PHE   188      39.166  30.951  41.051  1.00  0.00           C  
ATOM   3049  HE1 PHE   188      39.046  30.030  40.501  1.00  0.00           H  
ATOM   3050  CZ  PHE   188      38.035  31.676  41.560  1.00  0.00           C  
ATOM   3051  HZ  PHE   188      37.039  31.316  41.346  1.00  0.00           H  
ATOM   3052  CE2 PHE   188      38.248  32.791  42.320  1.00  0.00           C  
ATOM   3053  HE2 PHE   188      37.441  33.375  42.737  1.00  0.00           H  
ATOM   3054  CD2 PHE   188      39.530  33.281  42.486  1.00  0.00           C  
ATOM   3055  HD2 PHE   188      39.592  34.082  43.208  1.00  0.00           H  
ATOM   3056  C   PHE   188      41.632  35.738  42.186  1.00  0.00           C  
ATOM   3057  O   PHE   188      40.641  36.201  41.557  1.00  0.00           O  
ATOM   3058  N   ARG   189      42.078  36.284  43.335  1.00  0.00           N  
ATOM   3059  H   ARG   189      42.915  35.886  43.734  1.00  0.00           H  
ATOM   3060  CA  ARG   189      41.379  37.357  44.027  1.00  0.00           C  
ATOM   3061  HA  ARG   189      40.300  37.228  44.110  1.00  0.00           H  
ATOM   3062  CB  ARG   189      41.863  37.613  45.459  1.00  0.00           C  
ATOM   3063  HB2 ARG   189      42.951  37.636  45.395  1.00  0.00           H  
ATOM   3064  HB3 ARG   189      41.517  38.599  45.769  1.00  0.00           H  
ATOM   3065  CG  ARG   189      41.411  36.472  46.327  1.00  0.00           C  
ATOM   3066  HG2 ARG   189      40.337  36.589  46.466  1.00  0.00           H  
ATOM   3067  HG3 ARG   189      41.597  35.487  45.897  1.00  0.00           H  
ATOM   3068  CD  ARG   189      41.925  36.450  47.745  1.00  0.00           C  
ATOM   3069  HD2 ARG   189      42.204  35.452  48.083  1.00  0.00           H  
ATOM   3070  HD3 ARG   189      42.832  37.043  47.853  1.00  0.00           H  
ATOM   3071  NE  ARG   189      40.915  36.883  48.754  1.00  0.00           N  
ATOM   3072  HE  ARG   189      39.946  36.620  48.648  1.00  0.00           H  
ATOM   3073  CZ  ARG   189      41.122  37.390  49.943  1.00  0.00           C  
ATOM   3074  NH1 ARG   189      42.271  37.759  50.516  1.00  0.00           N  
ATOM   3075 HH11 ARG   189      43.149  37.612  50.039  1.00  0.00           H  
ATOM   3076 HH12 ARG   189      42.244  38.074  51.475  1.00  0.00           H  
ATOM   3077  NH2 ARG   189      40.081  37.487  50.747  1.00  0.00           N  
ATOM   3078 HH21 ARG   189      39.142  37.199  50.513  1.00  0.00           H  
ATOM   3079 HH22 ARG   189      40.214  37.846  51.681  1.00  0.00           H  
ATOM   3080  C   ARG   189      41.423  38.654  43.244  1.00  0.00           C  
ATOM   3081  O   ARG   189      40.315  39.262  43.039  1.00  0.00           O  
ATOM   3082  N   LYS   190      42.600  38.979  42.686  1.00  0.00           N  
ATOM   3083  H   LYS   190      43.375  38.398  42.975  1.00  0.00           H  
ATOM   3084  CA  LYS   190      42.734  40.121  41.712  1.00  0.00           C  
ATOM   3085  HA  LYS   190      42.559  41.073  42.213  1.00  0.00           H  
ATOM   3086  CB  LYS   190      44.192  40.080  41.159  1.00  0.00           C  
ATOM   3087  HB2 LYS   190      44.852  40.072  42.027  1.00  0.00           H  
ATOM   3088  HB3 LYS   190      44.360  39.161  40.598  1.00  0.00           H  
ATOM   3089  CG  LYS   190      44.678  41.183  40.236  1.00  0.00           C  
ATOM   3090  HG2 LYS   190      44.192  41.118  39.262  1.00  0.00           H  
ATOM   3091  HG3 LYS   190      44.242  42.082  40.671  1.00  0.00           H  
ATOM   3092  CD  LYS   190      46.192  41.293  40.081  1.00  0.00           C  
ATOM   3093  HD2 LYS   190      46.336  42.080  39.340  1.00  0.00           H  
ATOM   3094  HD3 LYS   190      46.709  41.622  40.982  1.00  0.00           H  
ATOM   3095  CE  LYS   190      46.739  39.955  39.496  1.00  0.00           C  
ATOM   3096  HE2 LYS   190      47.021  39.265  40.291  1.00  0.00           H  
ATOM   3097  HE3 LYS   190      46.131  39.377  38.800  1.00  0.00           H  
ATOM   3098  NZ  LYS   190      48.074  40.188  38.895  1.00  0.00           N  
ATOM   3099  HZ1 LYS   190      48.481  39.307  38.616  1.00  0.00           H  
ATOM   3100  HZ2 LYS   190      47.962  40.733  38.052  1.00  0.00           H  
ATOM   3101  HZ3 LYS   190      48.647  40.721  39.533  1.00  0.00           H  
ATOM   3102  C   LYS   190      41.764  40.098  40.493  1.00  0.00           C  
ATOM   3103  O   LYS   190      41.164  41.118  40.217  1.00  0.00           O  
ATOM   3104  N   PHE   191      41.659  38.968  39.775  1.00  0.00           N  
ATOM   3105  H   PHE   191      42.395  38.277  39.804  1.00  0.00           H  
ATOM   3106  CA  PHE   191      40.725  38.812  38.676  1.00  0.00           C  
ATOM   3107  HA  PHE   191      40.723  39.756  38.130  1.00  0.00           H  
ATOM   3108  CB  PHE   191      41.133  37.746  37.695  1.00  0.00           C  
ATOM   3109  HB2 PHE   191      41.275  36.815  38.243  1.00  0.00           H  
ATOM   3110  HB3 PHE   191      40.372  37.539  36.942  1.00  0.00           H  
ATOM   3111  CG  PHE   191      42.474  37.965  36.947  1.00  0.00           C  
ATOM   3112  CD1 PHE   191      43.437  36.950  36.617  1.00  0.00           C  
ATOM   3113  HD1 PHE   191      43.362  35.941  36.995  1.00  0.00           H  
ATOM   3114  CE1 PHE   191      44.565  37.224  35.823  1.00  0.00           C  
ATOM   3115  HE1 PHE   191      45.102  36.312  35.607  1.00  0.00           H  
ATOM   3116  CZ  PHE   191      44.919  38.530  35.420  1.00  0.00           C  
ATOM   3117  HZ  PHE   191      45.822  38.736  34.863  1.00  0.00           H  
ATOM   3118  CE2 PHE   191      44.060  39.585  35.853  1.00  0.00           C  
ATOM   3119  HE2 PHE   191      44.350  40.594  35.599  1.00  0.00           H  
ATOM   3120  CD2 PHE   191      42.920  39.280  36.647  1.00  0.00           C  
ATOM   3121  HD2 PHE   191      42.443  40.179  37.009  1.00  0.00           H  
ATOM   3122  C   PHE   191      39.217  38.690  39.063  1.00  0.00           C  
ATOM   3123  O   PHE   191      38.343  39.407  38.536  1.00  0.00           O  
ATOM   3124  N   TRP   192      38.910  37.982  40.145  1.00  0.00           N  
ATOM   3125  H   TRP   192      39.738  37.558  40.538  1.00  0.00           H  
ATOM   3126  CA  TRP   192      37.542  37.446  40.401  1.00  0.00           C  
ATOM   3127  HA  TRP   192      36.842  37.909  39.705  1.00  0.00           H  
ATOM   3128  CB  TRP   192      37.591  35.940  40.146  1.00  0.00           C  
ATOM   3129  HB2 TRP   192      38.175  35.454  40.928  1.00  0.00           H  
ATOM   3130  HB3 TRP   192      36.565  35.649  40.374  1.00  0.00           H  
ATOM   3131  CG  TRP   192      38.011  35.603  38.764  1.00  0.00           C  
ATOM   3132  CD1 TRP   192      39.173  34.950  38.495  1.00  0.00           C  
ATOM   3133  HD1 TRP   192      39.888  34.637  39.242  1.00  0.00           H  
ATOM   3134  NE1 TRP   192      39.295  34.802  37.118  1.00  0.00           N  
ATOM   3135  HE1 TRP   192      40.161  34.452  36.734  1.00  0.00           H  
ATOM   3136  CE2 TRP   192      38.252  35.269  36.424  1.00  0.00           C  
ATOM   3137  CZ2 TRP   192      37.955  35.253  35.044  1.00  0.00           C  
ATOM   3138  HZ2 TRP   192      38.710  34.928  34.343  1.00  0.00           H  
ATOM   3139  CH2 TRP   192      36.701  35.813  34.641  1.00  0.00           C  
ATOM   3140  HH2 TRP   192      36.447  35.637  33.606  1.00  0.00           H  
ATOM   3141  CZ3 TRP   192      35.924  36.526  35.592  1.00  0.00           C  
ATOM   3142  HZ3 TRP   192      35.059  37.065  35.236  1.00  0.00           H  
ATOM   3143  CE3 TRP   192      36.304  36.616  36.959  1.00  0.00           C  
ATOM   3144  HE3 TRP   192      35.769  37.254  37.645  1.00  0.00           H  
ATOM   3145  CD2 TRP   192      37.413  35.870  37.454  1.00  0.00           C  
ATOM   3146  C   TRP   192      37.023  37.782  41.748  1.00  0.00           C  
ATOM   3147  O   TRP   192      35.896  37.353  42.022  1.00  0.00           O  
ATOM   3148  N   MET   193      37.697  38.536  42.620  1.00  0.00           N  
ATOM   3149  H   MET   193      38.647  38.686  42.311  1.00  0.00           H  
ATOM   3150  CA  MET   193      37.155  39.001  43.928  1.00  0.00           C  
ATOM   3151  HA  MET   193      36.088  38.793  44.004  1.00  0.00           H  
ATOM   3152  CB  MET   193      37.795  38.330  45.181  1.00  0.00           C  
ATOM   3153  HB2 MET   193      38.028  37.277  45.022  1.00  0.00           H  
ATOM   3154  HB3 MET   193      38.668  38.954  45.377  1.00  0.00           H  
ATOM   3155  CG  MET   193      36.785  38.379  46.355  1.00  0.00           C  
ATOM   3156  HG2 MET   193      36.220  39.308  46.283  1.00  0.00           H  
ATOM   3157  HG3 MET   193      36.036  37.593  46.265  1.00  0.00           H  
ATOM   3158  SD  MET   193      37.561  38.388  48.020  1.00  0.00           S  
ATOM   3159  CE  MET   193      38.622  39.944  47.939  1.00  0.00           C  
ATOM   3160  HE1 MET   193      39.508  39.541  47.449  1.00  0.00           H  
ATOM   3161  HE2 MET   193      38.245  40.743  47.302  1.00  0.00           H  
ATOM   3162  HE3 MET   193      38.865  40.214  48.967  1.00  0.00           H  
ATOM   3163  C   MET   193      37.303  40.529  44.039  1.00  0.00           C  
ATOM   3164  O   MET   193      36.707  41.247  44.752  1.00  0.00           O  
ATOM   3165  N   GLU   194      38.245  41.178  43.223  1.00  0.00           N  
ATOM   3166  H   GLU   194      38.798  40.604  42.604  1.00  0.00           H  
ATOM   3167  CA  GLU   194      38.412  42.636  43.089  1.00  0.00           C  
ATOM   3168  HA  GLU   194      37.907  43.185  43.883  1.00  0.00           H  
ATOM   3169  CB  GLU   194      39.890  43.015  43.079  1.00  0.00           C  
ATOM   3170  HB2 GLU   194      40.394  42.354  42.374  1.00  0.00           H  
ATOM   3171  HB3 GLU   194      39.898  44.067  42.795  1.00  0.00           H  
ATOM   3172  CG  GLU   194      40.614  42.945  44.442  1.00  0.00           C  
ATOM   3173  HG2 GLU   194      39.934  43.358  45.186  1.00  0.00           H  
ATOM   3174  HG3 GLU   194      40.851  41.895  44.614  1.00  0.00           H  
ATOM   3175  CD  GLU   194      42.000  43.619  44.358  1.00  0.00           C  
ATOM   3176  OE1 GLU   194      43.075  43.051  44.494  1.00  0.00           O  
ATOM   3177  OE2 GLU   194      41.937  44.837  44.060  1.00  0.00           O  
ATOM   3178  C   GLU   194      37.651  43.055  41.809  1.00  0.00           C  
ATOM   3179  O   GLU   194      37.394  42.168  40.971  1.00  0.00           O  
ATOM   3180  N   PRO   195      37.207  44.316  41.623  1.00  0.00           N  
ATOM   3181  CD  PRO   195      37.120  45.291  42.625  1.00  0.00           C  
ATOM   3182  HD2 PRO   195      38.060  45.510  43.131  1.00  0.00           H  
ATOM   3183  HD3 PRO   195      36.370  44.921  43.324  1.00  0.00           H  
ATOM   3184  CG  PRO   195      36.542  46.513  41.880  1.00  0.00           C  
ATOM   3185  HG2 PRO   195      37.311  47.049  41.322  1.00  0.00           H  
ATOM   3186  HG3 PRO   195      36.024  47.256  42.485  1.00  0.00           H  
ATOM   3187  CB  PRO   195      35.637  45.912  40.772  1.00  0.00           C  
ATOM   3188  HB2 PRO   195      35.538  46.666  39.990  1.00  0.00           H  
ATOM   3189  HB3 PRO   195      34.656  45.623  41.149  1.00  0.00           H  
ATOM   3190  CA  PRO   195      36.446  44.625  40.407  1.00  0.00           C  
ATOM   3191  HA  PRO   195      35.803  43.754  40.273  1.00  0.00           H  
ATOM   3192  C   PRO   195      37.352  44.662  39.154  1.00  0.00           C  
ATOM   3193  O   PRO   195      38.608  44.545  39.200  1.00  0.00           O  
ATOM   3194  N   TYR   196      36.777  44.556  37.981  1.00  0.00           N  
ATOM   3195  H   TYR   196      35.803  44.290  38.008  1.00  0.00           H  
ATOM   3196  CA  TYR   196      37.289  44.880  36.670  1.00  0.00           C  
ATOM   3197  HA  TYR   196      38.266  44.396  36.650  1.00  0.00           H  
ATOM   3198  CB  TYR   196      36.374  44.235  35.625  1.00  0.00           C  
ATOM   3199  HB2 TYR   196      36.294  43.180  35.885  1.00  0.00           H  
ATOM   3200  HB3 TYR   196      35.376  44.665  35.713  1.00  0.00           H  
ATOM   3201  CG  TYR   196      37.009  44.331  34.189  1.00  0.00           C  
ATOM   3202  CD1 TYR   196      37.949  43.397  33.662  1.00  0.00           C  
ATOM   3203  HD1 TYR   196      38.355  42.634  34.310  1.00  0.00           H  
ATOM   3204  CE1 TYR   196      38.507  43.455  32.345  1.00  0.00           C  
ATOM   3205  HE1 TYR   196      39.281  42.792  31.988  1.00  0.00           H  
ATOM   3206  CZ  TYR   196      38.069  44.576  31.593  1.00  0.00           C  
ATOM   3207  OH  TYR   196      38.698  44.743  30.439  1.00  0.00           O  
ATOM   3208  HH  TYR   196      39.356  44.079  30.219  1.00  0.00           H  
ATOM   3209  CE2 TYR   196      37.219  45.573  32.094  1.00  0.00           C  
ATOM   3210  HE2 TYR   196      36.865  46.359  31.443  1.00  0.00           H  
ATOM   3211  CD2 TYR   196      36.651  45.462  33.390  1.00  0.00           C  
ATOM   3212  HD2 TYR   196      35.930  46.225  33.646  1.00  0.00           H  
ATOM   3213  C   TYR   196      37.581  46.316  36.436  1.00  0.00           C  
ATOM   3214  O   TYR   196      36.894  47.198  36.991  1.00  0.00           O  
ATOM   3215  N   ASP   197      38.563  46.615  35.556  1.00  0.00           N  
ATOM   3216  H   ASP   197      39.166  45.874  35.229  1.00  0.00           H  
ATOM   3217  CA  ASP   197      38.873  47.951  35.041  1.00  0.00           C  
ATOM   3218  HA  ASP   197      38.012  48.602  35.189  1.00  0.00           H  
ATOM   3219  CB  ASP   197      40.012  48.657  35.759  1.00  0.00           C  
ATOM   3220  HB2 ASP   197      39.894  48.617  36.842  1.00  0.00           H  
ATOM   3221  HB3 ASP   197      40.983  48.182  35.618  1.00  0.00           H  
ATOM   3222  CG  ASP   197      40.214  50.119  35.332  1.00  0.00           C  
ATOM   3223  OD1 ASP   197      40.898  50.337  34.280  1.00  0.00           O  
ATOM   3224  OD2 ASP   197      39.926  51.071  36.091  1.00  0.00           O  
ATOM   3225  C   ASP   197      39.168  47.877  33.537  1.00  0.00           C  
ATOM   3226  O   ASP   197      39.891  46.932  33.122  1.00  0.00           O  
ATOM   3227  N   PRO   198      38.666  48.818  32.732  1.00  0.00           N  
ATOM   3228  CD  PRO   198      37.562  49.768  33.112  1.00  0.00           C  
ATOM   3229  HD2 PRO   198      38.003  50.618  33.634  1.00  0.00           H  
ATOM   3230  HD3 PRO   198      36.698  49.406  33.669  1.00  0.00           H  
ATOM   3231  CG  PRO   198      37.073  50.257  31.798  1.00  0.00           C  
ATOM   3232  HG2 PRO   198      36.773  51.304  31.841  1.00  0.00           H  
ATOM   3233  HG3 PRO   198      36.178  49.735  31.459  1.00  0.00           H  
ATOM   3234  CB  PRO   198      38.176  50.063  30.778  1.00  0.00           C  
ATOM   3235  HB2 PRO   198      38.725  50.997  30.897  1.00  0.00           H  
ATOM   3236  HB3 PRO   198      37.842  49.848  29.763  1.00  0.00           H  
ATOM   3237  CA  PRO   198      38.856  48.836  31.312  1.00  0.00           C  
ATOM   3238  HA  PRO   198      38.370  47.911  31.001  1.00  0.00           H  
ATOM   3239  C   PRO   198      40.325  48.687  30.766  1.00  0.00           C  
ATOM   3240  O   PRO   198      40.616  48.299  29.631  1.00  0.00           O  
ATOM   3241  N   GLN   199      41.352  49.058  31.592  1.00  0.00           N  
ATOM   3242  H   GLN   199      41.172  49.502  32.481  1.00  0.00           H  
ATOM   3243  CA  GLN   199      42.710  48.691  31.417  1.00  0.00           C  
ATOM   3244  HA  GLN   199      43.074  49.091  30.471  1.00  0.00           H  
ATOM   3245  CB  GLN   199      43.464  49.242  32.663  1.00  0.00           C  
ATOM   3246  HB2 GLN   199      43.182  50.287  32.792  1.00  0.00           H  
ATOM   3247  HB3 GLN   199      43.111  48.739  33.563  1.00  0.00           H  
ATOM   3248  CG  GLN   199      44.962  49.118  32.597  1.00  0.00           C  
ATOM   3249  HG2 GLN   199      45.419  49.347  33.559  1.00  0.00           H  
ATOM   3250  HG3 GLN   199      45.229  48.075  32.422  1.00  0.00           H  
ATOM   3251  CD  GLN   199      45.679  50.007  31.551  1.00  0.00           C  
ATOM   3252  OE1 GLN   199      45.142  50.807  30.910  1.00  0.00           O  
ATOM   3253  NE2 GLN   199      47.019  49.894  31.564  1.00  0.00           N  
ATOM   3254 HE21 GLN   199      47.546  50.603  31.073  1.00  0.00           H  
ATOM   3255 HE22 GLN   199      47.494  49.201  32.124  1.00  0.00           H  
ATOM   3256  C   GLN   199      42.933  47.194  31.260  1.00  0.00           C  
ATOM   3257  O   GLN   199      43.864  46.843  30.552  1.00  0.00           O  
ATOM   3258  N   TRP   200      42.176  46.238  31.756  1.00  0.00           N  
ATOM   3259  H   TRP   200      41.354  46.522  32.270  1.00  0.00           H  
ATOM   3260  CA  TRP   200      42.397  44.800  31.658  1.00  0.00           C  
ATOM   3261  HA  TRP   200      43.458  44.555  31.704  1.00  0.00           H  
ATOM   3262  CB  TRP   200      41.802  44.112  32.899  1.00  0.00           C  
ATOM   3263  HB2 TRP   200      40.763  44.425  33.011  1.00  0.00           H  
ATOM   3264  HB3 TRP   200      41.812  43.026  32.810  1.00  0.00           H  
ATOM   3265  CG  TRP   200      42.548  44.460  34.145  1.00  0.00           C  
ATOM   3266  CD1 TRP   200      42.106  45.245  35.076  1.00  0.00           C  
ATOM   3267  HD1 TRP   200      41.121  45.683  35.013  1.00  0.00           H  
ATOM   3268  NE1 TRP   200      42.978  45.287  36.149  1.00  0.00           N  
ATOM   3269  HE1 TRP   200      42.799  45.804  36.998  1.00  0.00           H  
ATOM   3270  CE2 TRP   200      44.100  44.578  35.893  1.00  0.00           C  
ATOM   3271  CZ2 TRP   200      45.187  44.227  36.657  1.00  0.00           C  
ATOM   3272  HZ2 TRP   200      45.285  44.670  37.637  1.00  0.00           H  
ATOM   3273  CH2 TRP   200      46.172  43.373  36.213  1.00  0.00           C  
ATOM   3274  HH2 TRP   200      46.957  43.133  36.915  1.00  0.00           H  
ATOM   3275  CZ3 TRP   200      46.098  42.906  34.905  1.00  0.00           C  
ATOM   3276  HZ3 TRP   200      46.946  42.393  34.475  1.00  0.00           H  
ATOM   3277  CE3 TRP   200      44.973  43.301  34.064  1.00  0.00           C  
ATOM   3278  HE3 TRP   200      44.823  42.883  33.079  1.00  0.00           H  
ATOM   3279  CD2 TRP   200      43.903  44.097  34.531  1.00  0.00           C  
ATOM   3280  C   TRP   200      41.825  44.249  30.355  1.00  0.00           C  
ATOM   3281  O   TRP   200      40.995  43.350  30.301  1.00  0.00           O  
ATOM   3282  N   ASP   201      42.158  44.981  29.223  1.00  0.00           N  
ATOM   3283  H   ASP   201      42.679  45.827  29.405  1.00  0.00           H  
ATOM   3284  CA  ASP   201      41.820  44.764  27.815  1.00  0.00           C  
ATOM   3285  HA  ASP   201      40.763  44.497  27.847  1.00  0.00           H  
ATOM   3286  CB  ASP   201      41.964  46.133  27.035  1.00  0.00           C  
ATOM   3287  HB2 ASP   201      41.381  46.959  27.441  1.00  0.00           H  
ATOM   3288  HB3 ASP   201      43.010  46.421  27.136  1.00  0.00           H  
ATOM   3289  CG  ASP   201      41.664  46.067  25.518  1.00  0.00           C  
ATOM   3290  OD1 ASP   201      40.458  45.785  25.214  1.00  0.00           O  
ATOM   3291  OD2 ASP   201      42.586  46.369  24.749  1.00  0.00           O  
ATOM   3292  C   ASP   201      42.566  43.638  27.129  1.00  0.00           C  
ATOM   3293  O   ASP   201      42.003  42.858  26.347  1.00  0.00           O  
ATOM   3294  N   GLY   202      43.863  43.461  27.416  1.00  0.00           N  
ATOM   3295  H   GLY   202      44.303  44.173  27.981  1.00  0.00           H  
ATOM   3296  CA  GLY   202      44.741  42.352  27.139  1.00  0.00           C  
ATOM   3297  HA2 GLY   202      44.676  42.225  26.058  1.00  0.00           H  
ATOM   3298  HA3 GLY   202      45.804  42.556  27.264  1.00  0.00           H  
ATOM   3299  C   GLY   202      44.443  41.016  27.762  1.00  0.00           C  
ATOM   3300  O   GLY   202      43.810  40.928  28.829  1.00  0.00           O  
ATOM   3301  N   VAL   203      44.725  40.017  26.953  1.00  0.00           N  
ATOM   3302  H   VAL   203      45.201  40.241  26.091  1.00  0.00           H  
ATOM   3303  CA  VAL   203      44.465  38.546  27.232  1.00  0.00           C  
ATOM   3304  HA  VAL   203      43.409  38.377  27.020  1.00  0.00           H  
ATOM   3305  CB  VAL   203      45.248  37.614  26.330  1.00  0.00           C  
ATOM   3306  HB  VAL   203      46.236  38.063  26.226  1.00  0.00           H  
ATOM   3307  CG1 VAL   203      45.304  36.185  26.663  1.00  0.00           C  
ATOM   3308 HG11 VAL   203      44.294  35.774  26.663  1.00  0.00           H  
ATOM   3309 HG12 VAL   203      45.822  35.730  25.819  1.00  0.00           H  
ATOM   3310 HG13 VAL   203      45.883  36.069  27.579  1.00  0.00           H  
ATOM   3311  CG2 VAL   203      44.730  37.818  24.887  1.00  0.00           C  
ATOM   3312 HG21 VAL   203      45.421  37.348  24.187  1.00  0.00           H  
ATOM   3313 HG22 VAL   203      43.746  37.370  24.749  1.00  0.00           H  
ATOM   3314 HG23 VAL   203      44.505  38.860  24.661  1.00  0.00           H  
ATOM   3315  C   VAL   203      44.867  38.188  28.662  1.00  0.00           C  
ATOM   3316  O   VAL   203      45.930  38.604  29.065  1.00  0.00           O  
ATOM   3317  N   TYO   204      44.026  37.558  29.459  1.00  0.00           N  
ATOM   3318  H   TYO   204      43.146  37.281  29.050  1.00  0.00           H  
ATOM   3319  CA  TYO   204      44.295  37.295  30.872  1.00  0.00           C  
ATOM   3320  HA  TYO   204      45.040  37.954  31.317  1.00  0.00           H  
ATOM   3321  CB  TYO   204      43.049  37.512  31.787  1.00  0.00           C  
ATOM   3322  HB2 TYO   204      43.358  37.624  32.827  1.00  0.00           H  
ATOM   3323  HB3 TYO   204      42.572  38.438  31.467  1.00  0.00           H  
ATOM   3324  CD2 TYO   204      42.363  35.312  32.749  1.00  0.00           C  
ATOM   3325  CG  TYO   204      42.049  36.368  31.928  1.00  0.00           C  
ATOM   3326  CD1 TYO   204      40.795  36.289  31.256  1.00  0.00           C  
ATOM   3327  HD1 TYO   204      40.538  37.089  30.576  1.00  0.00           H  
ATOM   3328  CE1 TYO   204      39.941  35.229  31.443  1.00  0.00           C  
ATOM   3329  HE1 TYO   204      39.009  35.150  30.902  1.00  0.00           H  
ATOM   3330  CZ  TYO   204      40.314  34.115  32.174  1.00  0.00           C  
ATOM   3331  OH  TYO   204      39.577  32.990  32.095  1.00  0.00           O  
ATOM   3332  CE2 TYO   204      41.509  34.184  32.860  1.00  0.00           C  
ATOM   3333  HE2 TYO   204      41.868  33.353  33.449  1.00  0.00           H  
ATOM   3334  HD2 TYO   204      43.275  35.360  33.327  1.00  0.00           H  
ATOM   3335  C   TYO   204      44.981  35.917  30.978  1.00  0.00           C  
ATOM   3336  O   TYO   204      46.000  35.821  31.742  1.00  0.00           O  
ATOM   3337  N   ALA   205      44.497  34.903  30.221  1.00  0.00           N  
ATOM   3338  H   ALA   205      43.627  34.993  29.716  1.00  0.00           H  
ATOM   3339  CA  ALA   205      45.052  33.624  30.079  1.00  0.00           C  
ATOM   3340  HA  ALA   205      46.126  33.612  30.259  1.00  0.00           H  
ATOM   3341  CB  ALA   205      44.490  32.806  31.269  1.00  0.00           C  
ATOM   3342  HB1 ALA   205      43.402  32.858  31.302  1.00  0.00           H  
ATOM   3343  HB2 ALA   205      44.954  31.819  31.271  1.00  0.00           H  
ATOM   3344  HB3 ALA   205      44.840  33.273  32.189  1.00  0.00           H  
ATOM   3345  C   ALA   205      44.695  32.948  28.746  1.00  0.00           C  
ATOM   3346  O   ALA   205      43.637  33.250  28.187  1.00  0.00           O  
ATOM   3347  N   TYR   206      45.531  31.933  28.285  1.00  0.00           N  
ATOM   3348  H   TYR   206      46.384  31.772  28.801  1.00  0.00           H  
ATOM   3349  CA  TYR   206      45.354  31.254  26.925  1.00  0.00           C  
ATOM   3350  HA  TYR   206      46.299  30.821  26.597  1.00  0.00           H  
ATOM   3351  CB  TYR   206      44.411  30.083  27.138  1.00  0.00           C  
ATOM   3352  HB2 TYR   206      44.880  29.418  27.864  1.00  0.00           H  
ATOM   3353  HB3 TYR   206      43.549  30.549  27.616  1.00  0.00           H  
ATOM   3354  CG  TYR   206      44.043  29.249  26.005  1.00  0.00           C  
ATOM   3355  CD1 TYR   206      43.029  28.256  26.287  1.00  0.00           C  
ATOM   3356  HD1 TYR   206      42.446  28.410  27.183  1.00  0.00           H  
ATOM   3357  CE1 TYR   206      42.643  27.273  25.300  1.00  0.00           C  
ATOM   3358  HE1 TYR   206      41.870  26.534  25.451  1.00  0.00           H  
ATOM   3359  CZ  TYR   206      43.355  27.290  24.125  1.00  0.00           C  
ATOM   3360  OH  TYR   206      43.066  26.457  23.103  1.00  0.00           O  
ATOM   3361  HH  TYR   206      42.333  26.010  23.531  1.00  0.00           H  
ATOM   3362  CE2 TYR   206      44.449  28.170  23.885  1.00  0.00           C  
ATOM   3363  HE2 TYR   206      44.947  28.081  22.931  1.00  0.00           H  
ATOM   3364  CD2 TYR   206      44.806  29.154  24.839  1.00  0.00           C  
ATOM   3365  HD2 TYR   206      45.720  29.718  24.734  1.00  0.00           H  
ATOM   3366  C   TYR   206      45.004  32.279  25.786  1.00  0.00           C  
ATOM   3367  O   TYR   206      45.925  32.624  25.012  1.00  0.00           O  
ATOM   3368  N   LYS   207      43.739  32.703  25.665  1.00  0.00           N  
ATOM   3369  H   LYS   207      43.181  32.382  26.443  1.00  0.00           H  
ATOM   3370  CA  LYS   207      43.106  33.336  24.448  1.00  0.00           C  
ATOM   3371  HA  LYS   207      43.907  33.937  24.017  1.00  0.00           H  
ATOM   3372  CB  LYS   207      42.600  32.349  23.407  1.00  0.00           C  
ATOM   3373  HB2 LYS   207      42.307  32.881  22.502  1.00  0.00           H  
ATOM   3374  HB3 LYS   207      43.450  31.693  23.217  1.00  0.00           H  
ATOM   3375  CG  LYS   207      41.424  31.477  23.870  1.00  0.00           C  
ATOM   3376  HG2 LYS   207      41.697  31.014  24.819  1.00  0.00           H  
ATOM   3377  HG3 LYS   207      40.504  32.052  23.977  1.00  0.00           H  
ATOM   3378  CD  LYS   207      41.235  30.345  22.786  1.00  0.00           C  
ATOM   3379  HD2 LYS   207      40.944  30.725  21.807  1.00  0.00           H  
ATOM   3380  HD3 LYS   207      42.167  29.779  22.796  1.00  0.00           H  
ATOM   3381  CE  LYS   207      40.090  29.509  23.291  1.00  0.00           C  
ATOM   3382  HE2 LYS   207      40.164  29.173  24.325  1.00  0.00           H  
ATOM   3383  HE3 LYS   207      39.149  30.048  23.184  1.00  0.00           H  
ATOM   3384  NZ  LYS   207      39.790  28.238  22.552  1.00  0.00           N  
ATOM   3385  HZ1 LYS   207      40.335  27.402  22.704  1.00  0.00           H  
ATOM   3386  HZ2 LYS   207      38.871  27.910  22.815  1.00  0.00           H  
ATOM   3387  HZ3 LYS   207      39.815  28.445  21.564  1.00  0.00           H  
ATOM   3388  C   LYS   207      42.001  34.279  24.886  1.00  0.00           C  
ATOM   3389  O   LYS   207      41.208  34.756  24.013  1.00  0.00           O  
ATOM   3390  N   TYR   208      41.961  34.593  26.194  1.00  0.00           N  
ATOM   3391  H   TYR   208      42.731  34.429  26.827  1.00  0.00           H  
ATOM   3392  CA  TYR   208      40.719  35.262  26.840  1.00  0.00           C  
ATOM   3393  HA  TYR   208      39.963  35.352  26.060  1.00  0.00           H  
ATOM   3394  CB  TYR   208      40.175  34.472  27.979  1.00  0.00           C  
ATOM   3395  HB2 TYR   208      40.812  34.594  28.856  1.00  0.00           H  
ATOM   3396  HB3 TYR   208      39.181  34.906  28.085  1.00  0.00           H  
ATOM   3397  CG  TYR   208      39.975  33.007  27.668  1.00  0.00           C  
ATOM   3398  CD1 TYR   208      40.763  32.067  28.390  1.00  0.00           C  
ATOM   3399  HD1 TYR   208      41.486  32.347  29.143  1.00  0.00           H  
ATOM   3400  CE1 TYR   208      40.704  30.709  28.085  1.00  0.00           C  
ATOM   3401  HE1 TYR   208      41.321  30.023  28.647  1.00  0.00           H  
ATOM   3402  CZ  TYR   208      39.868  30.284  27.014  1.00  0.00           C  
ATOM   3403  OH  TYR   208      39.839  28.964  26.694  1.00  0.00           O  
ATOM   3404  HH  TYR   208      40.162  28.531  27.487  1.00  0.00           H  
ATOM   3405  CE2 TYR   208      39.086  31.214  26.230  1.00  0.00           C  
ATOM   3406  HE2 TYR   208      38.440  30.820  25.459  1.00  0.00           H  
ATOM   3407  CD2 TYR   208      39.063  32.547  26.635  1.00  0.00           C  
ATOM   3408  HD2 TYR   208      38.423  33.203  26.064  1.00  0.00           H  
ATOM   3409  C   TYR   208      40.922  36.683  27.274  1.00  0.00           C  
ATOM   3410  O   TYR   208      40.139  37.576  26.963  1.00  0.00           O  
ATOM   3411  OXT TYR   208      41.863  36.940  28.033  1.00  0.00           O  
TER   
ATOM   3412  N1  MOL   209      41.077  29.052  36.257  1.00  0.00           N  
ATOM   3413  C6  MOL   209      39.969  29.397  36.911  1.00  0.00           C  
ATOM   3414  H1  MOL   209      40.897  28.498  35.427  1.00  0.00           H  
ATOM   3415  C1  MOL   209      41.880  30.233  35.909  1.00  0.00           C  
ATOM   3416  C7  MOL   209      43.302  30.193  36.531  1.00  0.00           C  
ATOM   3417  C8  MOL   209      43.390  30.220  38.056  1.00  0.00           C  
ATOM   3418  C13 MOL   209      43.177  29.022  38.815  1.00  0.00           C  
ATOM   3419  C12 MOL   209      43.329  29.007  40.198  1.00  0.00           C  
ATOM   3420  C11 MOL   209      43.639  30.182  40.780  1.00  0.00           C  
ATOM   3421  C10 MOL   209      43.725  31.374  40.075  1.00  0.00           C  
ATOM   3422  C9  MOL   209      43.715  31.401  38.663  1.00  0.00           C  
ATOM   3423  H5  MOL   209      43.901  32.348  38.163  1.00  0.00           H  
ATOM   3424  H6  MOL   209      44.119  32.243  40.595  1.00  0.00           H  
ATOM   3425  O1  MOL   209      44.146  30.065  42.025  1.00  0.00           O  
ATOM   3426  H20 MOL   209      44.680  30.875  42.108  1.00  0.00           H  
ATOM   3427  H7  MOL   209      43.285  28.122  40.827  1.00  0.00           H  
ATOM   3428  H8  MOL   209      42.935  28.124  38.253  1.00  0.00           H  
ATOM   3429  H3  MOL   209      43.761  29.280  36.146  1.00  0.00           H  
ATOM   3430  H4  MOL   209      43.900  31.009  36.119  1.00  0.00           H  
ATOM   3431  O4  MOL   209      41.905  30.458  34.507  1.00  0.00           O  
ATOM   3432  O5  MOL   209      42.256  29.184  33.844  1.00  0.00           O  
ATOM   3433  H21 MOL   209      41.356  28.846  33.687  1.00  0.00           H  
ATOM   3434  C2  MOL   209      41.025  31.348  36.442  1.00  0.00           C  
ATOM   3435  O2  MOL   209      41.331  32.526  36.622  1.00  0.00           O  
ATOM   3436  N2  MOL   209      39.928  30.779  36.968  1.00  0.00           N  
ATOM   3437  C3  MOL   209      38.800  31.392  37.696  1.00  0.00           C  
ATOM   3438  H23 MOL   209      38.505  32.246  37.079  1.00  0.00           H  
ATOM   3439  H2  MOL   209      39.122  31.790  38.661  1.00  0.00           H  
ATOM   3440  C4  MOL   209      37.607  30.482  37.952  1.00  0.00           C  
ATOM   3441  C14 MOL   209      36.277  31.044  38.378  1.00  0.00           C  
ATOM   3442  C15 MOL   209      36.122  32.451  38.520  1.00  0.00           C  
ATOM   3443  C16 MOL   209      34.847  32.946  38.658  1.00  0.00           C  
ATOM   3444  C17 MOL   209      33.724  32.140  38.742  1.00  0.00           C  
ATOM   3445  O3  MOL   209      32.467  32.666  38.668  1.00  0.00           O  
ATOM   3446  H22 MOL   209      32.551  33.576  39.004  1.00  0.00           H  
ATOM   3447  C18 MOL   209      33.854  30.765  38.810  1.00  0.00           C  
ATOM   3448  H11 MOL   209      33.028  30.059  38.831  1.00  0.00           H  
ATOM   3449  C19 MOL   209      35.136  30.256  38.614  1.00  0.00           C  
ATOM   3450  H12 MOL   209      35.269  29.181  38.701  1.00  0.00           H  
ATOM   3451  H10 MOL   209      34.813  34.028  38.571  1.00  0.00           H  
ATOM   3452  H9  MOL   209      36.929  33.149  38.315  1.00  0.00           H  
ATOM   3453  N3  MOL   209      37.798  29.194  37.814  1.00  0.00           N  
ATOM   3454  C5  MOL   209      38.984  28.594  37.337  1.00  0.00           C  
ATOM   3455  C20 MOL   209      39.115  27.121  37.374  1.00  0.00           C  
ATOM   3456  H13 MOL   209      38.164  26.657  37.642  1.00  0.00           H  
ATOM   3457  H14 MOL   209      39.348  26.686  36.400  1.00  0.00           H  
ATOM   3458  C21 MOL   209      39.976  26.589  38.444  1.00  0.00           C  
ATOM   3459  C22 MOL   209      39.782  27.078  39.753  1.00  0.00           C  
ATOM   3460  H15 MOL   209      39.125  27.941  39.828  1.00  0.00           H  
ATOM   3461  C23 MOL   209      40.500  26.465  40.737  1.00  0.00           C  
ATOM   3462  H16 MOL   209      40.264  26.799  41.744  1.00  0.00           H  
ATOM   3463  C26 MOL   209      40.856  25.520  38.181  1.00  0.00           C  
ATOM   3464  H19 MOL   209      40.803  25.150  37.160  1.00  0.00           H  
ATOM   3465  C25 MOL   209      41.561  24.863  39.228  1.00  0.00           C  
ATOM   3466  H18 MOL   209      42.258  24.041  39.083  1.00  0.00           H  
ATOM   3467  C24 MOL   209      41.274  25.320  40.546  1.00  0.00           C  
ATOM   3468  H17 MOL   209      41.762  24.838  41.389  1.00  0.00           H  
TER   
END   
