# Supplementary material for: QM/MM simulations provide insight into the mechanism of bioluminescence triggering in ctenophore photoproteins
Source: PLoS One. 2017 Aug 4;12(8):e0182317. doi: 10.1371/journal.pone.0182317 (PMC5544205; doi:10.1371/journal.pone.0182317)
Supplement: S5 Text — (PDB) [file pone.0182317.s005.pdb]

REMARK   1                     PDB file generated by ptraj (set 16145)
ATOM      1  N   MET     1      16.530  71.300  17.990  0.00  0.00
ATOM      2  H1  MET     1      17.120  71.540  17.210  0.00  0.00
ATOM      3  H2  MET     1      17.050  70.740  18.660  0.00  0.00
ATOM      4  H3  MET     1      16.140  72.160  18.350  0.00  0.00
ATOM      5  CA  MET     1      15.580  70.330  17.420  0.00  0.00
ATOM      6  HA  MET     1      15.060  69.930  18.290  0.00  0.00
ATOM      7  CB  MET     1      14.500  70.950  16.440  0.00  0.00
ATOM      8  HB2 MET     1      14.980  71.050  15.470  0.00  0.00
ATOM      9  HB3 MET     1      13.710  70.200  16.400  0.00  0.00
ATOM     10  CG  MET     1      13.800  72.200  17.040  0.00  0.00
ATOM     11  HG2 MET     1      12.960  72.520  16.410  0.00  0.00
ATOM     12  HG3 MET     1      13.470  71.840  18.010  0.00  0.00
ATOM     13  SD  MET     1      14.730  73.790  17.270  0.00  0.00
ATOM     14  CE  MET     1      13.470  74.820  18.060  0.00  0.00
ATOM     15  HE1 MET     1      12.780  75.370  17.430  0.00  0.00
ATOM     16  HE2 MET     1      12.880  74.190  18.730  0.00  0.00
ATOM     17  HE3 MET     1      13.980  75.600  18.620  0.00  0.00
ATOM     18  C   MET     1      16.340  69.180  16.790  0.00  0.00
ATOM     19  O   MET     1      17.300  69.460  16.060  0.00  0.00
ATOM     20  N   THR     2      15.940  67.950  17.110  0.00  0.00
ATOM     21  H   THR     2      15.050  67.800  17.550  0.00  0.00
ATOM     22  CA  THR     2      16.740  66.800  16.630  0.00  0.00
ATOM     23  HA  THR     2      17.760  67.150  16.500  0.00  0.00
ATOM     24  CB  THR     2      16.840  65.640  17.690  0.00  0.00
ATOM     25  HB  THR     2      17.290  64.810  17.160  0.00  0.00
ATOM     26  CG2 THR     2      17.630  66.110  18.920  0.00  0.00
ATOM     27 1HG2 THR     2      17.150  67.030  19.240  0.00  0.00
ATOM     28 2HG2 THR     2      17.470  65.350  19.690  0.00  0.00
ATOM     29 3HG2 THR     2      18.670  66.170  18.600  0.00  0.00
ATOM     30  OG1 THR     2      15.550  65.260  18.050  0.00  0.00
ATOM     31  HG1 THR     2      15.720  64.390  18.410  0.00  0.00
ATOM     32  C   THR     2      16.150  66.230  15.310  0.00  0.00
ATOM     33  O   THR     2      16.970  65.590  14.660  0.00  0.00
ATOM     34  N   GLU     3      14.950  66.480  14.830  0.00  0.00
ATOM     35  H   GLU     3      14.380  67.110  15.380  0.00  0.00
ATOM     36  CA  GLU     3      14.470  65.790  13.650  0.00  0.00
ATOM     37  HA  GLU     3      14.610  64.720  13.800  0.00  0.00
ATOM     38  CB  GLU     3      13.010  66.110  13.400  0.00  0.00
ATOM     39  HB2 GLU     3      12.930  67.180  13.240  0.00  0.00
ATOM     40  HB3 GLU     3      12.750  65.650  12.450  0.00  0.00
ATOM     41  CG  GLU     3      11.980  65.710  14.470  0.00  0.00
ATOM     42  HG2 GLU     3      12.140  66.460  15.250  0.00  0.00
ATOM     43  HG3 GLU     3      10.960  65.770  14.080  0.00  0.00
ATOM     44  CD  GLU     3      12.180  64.320  14.980  0.00  0.00
ATOM     45  OE1 GLU     3      11.920  64.180  16.220  0.00  0.00
ATOM     46  OE2 GLU     3      12.460  63.280  14.310  0.00  0.00
ATOM     47  C   GLU     3      15.240  66.270  12.440  0.00  0.00
ATOM     48  O   GLU     3      15.240  65.560  11.440  0.00  0.00
ATOM     49  N   ARG     4      15.930  67.430  12.600  0.00  0.00
ATOM     50  H   ARG     4      15.830  67.920  13.480  0.00  0.00
ATOM     51  CA  ARG     4      16.540  68.140  11.440  0.00  0.00
ATOM     52  HA  ARG     4      15.850  68.090  10.600  0.00  0.00
ATOM     53  CB  ARG     4      16.620  69.640  11.560  0.00  0.00
ATOM     54  HB2 ARG     4      17.150  70.050  10.700  0.00  0.00
ATOM     55  HB3 ARG     4      15.580  69.940  11.390  0.00  0.00
ATOM     56  CG  ARG     4      17.180  70.320  12.830  0.00  0.00
ATOM     57  HG2 ARG     4      17.030  71.400  12.720  0.00  0.00
ATOM     58  HG3 ARG     4      16.470  70.140  13.640  0.00  0.00
ATOM     59  CD  ARG     4      18.660  69.970  13.080  0.00  0.00
ATOM     60  HD2 ARG     4      18.670  68.890  13.130  0.00  0.00
ATOM     61  HD3 ARG     4      19.280  70.360  12.270  0.00  0.00
ATOM     62  NE  ARG     4      19.210  70.590  14.360  0.00  0.00
ATOM     63  HE  ARG     4      18.520  70.850  15.050  0.00  0.00
ATOM     64  CZ  ARG     4      20.440  70.870  14.670  0.00  0.00
ATOM     65  NH1 ARG     4      21.410  70.830  13.820  0.00  0.00
ATOM     66 1HH1 ARG     4      21.160  70.600  12.870  0.00  0.00
ATOM     67 2HH1 ARG     4      22.370  70.930  14.120  0.00  0.00
ATOM     68  NH2 ARG     4      20.750  71.220  15.850  0.00  0.00
ATOM     69 1HH2 ARG     4      20.020  71.110  16.540  0.00  0.00
ATOM     70 2HH2 ARG     4      21.730  71.270  16.090  0.00  0.00
ATOM     71  C   ARG     4      17.860  67.510  11.050  0.00  0.00
ATOM     72  O   ARG     4      18.510  68.030  10.170  0.00  0.00
ATOM     73  N   LEU     5      18.340  66.500  11.890  0.00  0.00
ATOM     74  H   LEU     5      17.730  65.940  12.460  0.00  0.00
ATOM     75  CA  LEU     5      19.720  66.040  11.680  0.00  0.00
ATOM     76  HA  LEU     5      20.250  66.970  11.490  0.00  0.00
ATOM     77  CB  LEU     5      20.240  65.350  12.920  0.00  0.00
ATOM     78  HB2 LEU     5      19.560  64.520  13.140  0.00  0.00
ATOM     79  HB3 LEU     5      21.250  64.990  12.760  0.00  0.00
ATOM     80  CG  LEU     5      20.300  66.250  14.140  0.00  0.00
ATOM     81  HG  LEU     5      19.300  66.650  14.280  0.00  0.00
ATOM     82  CD1 LEU     5      20.500  65.420  15.460  0.00  0.00
ATOM     83 1HD1 LEU     5      20.020  64.450  15.400  0.00  0.00
ATOM     84 2HD1 LEU     5      21.580  65.290  15.490  0.00  0.00
ATOM     85 3HD1 LEU     5      20.310  66.000  16.360  0.00  0.00
ATOM     86  CD2 LEU     5      21.310  67.460  14.090  0.00  0.00
ATOM     87 1HD2 LEU     5      20.880  68.180  13.400  0.00  0.00
ATOM     88 2HD2 LEU     5      21.530  67.850  15.080  0.00  0.00
ATOM     89 3HD2 LEU     5      22.250  67.190  13.600  0.00  0.00
ATOM     90  C   LEU     5      19.960  65.100  10.470  0.00  0.00
ATOM     91  O   LEU     5      19.050  64.390  10.050  0.00  0.00
ATOM     92  N   ASN     6      21.220  64.980  10.020  0.00  0.00
ATOM     93  H   ASN     6      21.990  65.480  10.440  0.00  0.00
ATOM     94  CA  ASN     6      21.600  64.110   8.970  0.00  0.00
ATOM     95  HA  ASN     6      20.750  63.930   8.320  0.00  0.00
ATOM     96  CB  ASN     6      22.690  64.730   8.130  0.00  0.00
ATOM     97  HB2 ASN     6      22.370  65.700   7.740  0.00  0.00
ATOM     98  HB3 ASN     6      23.520  65.010   8.790  0.00  0.00
ATOM     99  CG  ASN     6      23.220  64.040   6.840  0.00  0.00
ATOM    100  OD1 ASN     6      22.640  63.020   6.440  0.00  0.00
ATOM    101  ND2 ASN     6      24.400  64.370   6.280  0.00  0.00
ATOM    102 1HD2 ASN     6      24.550  63.920   5.390  0.00  0.00
ATOM    103 2HD2 ASN     6      24.970  65.090   6.690  0.00  0.00
ATOM    104  C   ASN     6      22.010  62.800   9.610  0.00  0.00
ATOM    105  O   ASN     6      23.180  62.720  10.150  0.00  0.00
ATOM    106  N   GLU     7      21.210  61.730   9.580  0.00  0.00
ATOM    107  H   GLU     7      20.280  61.970   9.270  0.00  0.00
ATOM    108  CA  GLU     7      21.540  60.380  10.020  0.00  0.00
ATOM    109  HA  GLU     7      21.820  60.490  11.070  0.00  0.00
ATOM    110  CB  GLU     7      20.340  59.310   9.850  0.00  0.00
ATOM    111  HB2 GLU     7      19.940  59.430   8.850  0.00  0.00
ATOM    112  HB3 GLU     7      20.750  58.300   9.850  0.00  0.00
ATOM    113  CG  GLU     7      19.160  59.520  10.770  0.00  0.00
ATOM    114  HG2 GLU     7      19.480  59.460  11.810  0.00  0.00
ATOM    115  HG3 GLU     7      18.900  60.570  10.630  0.00  0.00
ATOM    116  CD  GLU     7      17.980  58.570  10.510  0.00  0.00
ATOM    117  OE1 GLU     7      16.960  58.900   9.870  0.00  0.00
ATOM    118  OE2 GLU     7      18.070  57.380  10.980  0.00  0.00
ATOM    119  C   GLU     7      22.700  59.690   9.320  0.00  0.00
ATOM    120  O   GLU     7      23.250  58.710   9.840  0.00  0.00
ATOM    121  N   GLN     8      23.140  60.230   8.170  0.00  0.00
ATOM    122  H   GLN     8      22.630  61.060   7.880  0.00  0.00
ATOM    123  CA  GLN     8      24.410  59.870   7.590  0.00  0.00
ATOM    124  HA  GLN     8      24.500  58.790   7.720  0.00  0.00
ATOM    125  CB  GLN     8      24.510  60.190   6.150  0.00  0.00
ATOM    126  HB2 GLN     8      24.710  61.220   5.860  0.00  0.00
ATOM    127  HB3 GLN     8      25.260  59.620   5.610  0.00  0.00
ATOM    128  CG  GLN     8      23.120  59.860   5.400  0.00  0.00
ATOM    129  HG2 GLN     8      22.350  60.500   5.850  0.00  0.00
ATOM    130  HG3 GLN     8      23.270  60.140   4.360  0.00  0.00
ATOM    131  CD  GLN     8      22.660  58.390   5.630  0.00  0.00
ATOM    132  OE1 GLN     8      23.380  57.430   5.560  0.00  0.00
ATOM    133  NE2 GLN     8      21.400  58.310   6.050  0.00  0.00
ATOM    134 1HE2 GLN     8      21.020  57.390   6.190  0.00  0.00
ATOM    135 2HE2 GLN     8      20.950  59.200   6.220  0.00  0.00
ATOM    136  C   GLN     8      25.640  60.430   8.340  0.00  0.00
ATOM    137  O   GLN     8      26.730  59.850   8.240  0.00  0.00
ATOM    138  N   ASN     9      25.530  61.630   8.990  0.00  0.00
ATOM    139  H   ASN     9      24.680  62.160   8.930  0.00  0.00
ATOM    140  CA  ASN     9      26.520  62.260   9.840  0.00  0.00
ATOM    141  HA  ASN     9      27.540  61.990   9.560  0.00  0.00
ATOM    142  CB  ASN     9      26.350  63.790   9.710  0.00  0.00
ATOM    143  HB2 ASN     9      26.510  64.200   8.710  0.00  0.00
ATOM    144  HB3 ASN     9      25.340  64.030  10.030  0.00  0.00
ATOM    145  CG  ASN     9      27.280  64.580  10.640  0.00  0.00
ATOM    146  OD1 ASN     9      26.860  65.220  11.640  0.00  0.00
ATOM    147  ND2 ASN     9      28.580  64.470  10.470  0.00  0.00
ATOM    148 1HD2 ASN     9      29.170  64.860  11.200  0.00  0.00
ATOM    149 2HD2 ASN     9      28.910  64.220   9.550  0.00  0.00
ATOM    150  C   ASN     9      26.480  61.790  11.290  0.00  0.00
ATOM    151  O   ASN     9      27.560  61.490  11.790  0.00  0.00
ATOM    152  N   ASN    10      25.360  61.660  12.030  0.00  0.00
ATOM    153  H   ASN    10      24.490  61.910  11.580  0.00  0.00
ATOM    154  CA  ASN    10      25.320  61.390  13.490  0.00  0.00
ATOM    155  HA  ASN    10      26.320  61.470  13.910  0.00  0.00
ATOM    156  CB  ASN    10      24.450  62.490  14.140  0.00  0.00
ATOM    157  HB2 ASN    10      24.880  63.440  13.810  0.00  0.00
ATOM    158  HB3 ASN    10      23.460  62.410  13.690  0.00  0.00
ATOM    159  CG  ASN    10      24.330  62.510  15.650  0.00  0.00
ATOM    160  OD1 ASN    10      24.370  61.530  16.330  0.00  0.00
ATOM    161  ND2 ASN    10      24.170  63.640  16.240  0.00  0.00
ATOM    162 1HD2 ASN    10      24.270  63.590  17.240  0.00  0.00
ATOM    163 2HD2 ASN    10      24.170  64.510  15.720  0.00  0.00
ATOM    164  C   ASN    10      24.780  59.960  13.610  0.00  0.00
ATOM    165  O   ASN    10      23.580  59.690  13.710  0.00  0.00
ATOM    166  N   GLU    11      25.760  59.010  13.600  0.00  0.00
ATOM    167  H   GLU    11      26.690  59.360  13.410  0.00  0.00
ATOM    168  CA  GLU    11      25.590  57.540  13.700  0.00  0.00
ATOM    169  HA  GLU    11      24.990  57.160  12.860  0.00  0.00
ATOM    170  CB  GLU    11      27.020  56.950  13.650  0.00  0.00
ATOM    171  HB2 GLU    11      27.510  57.480  12.830  0.00  0.00
ATOM    172  HB3 GLU    11      27.510  57.050  14.610  0.00  0.00
ATOM    173  CG  GLU    11      27.060  55.450  13.370  0.00  0.00
ATOM    174  HG2 GLU    11      28.070  55.070  13.510  0.00  0.00
ATOM    175  HG3 GLU    11      26.450  54.830  14.030  0.00  0.00
ATOM    176  CD  GLU    11      26.520  55.210  11.970  0.00  0.00
ATOM    177  OE1 GLU    11      27.250  55.200  10.960  0.00  0.00
ATOM    178  OE2 GLU    11      25.370  54.700  11.830  0.00  0.00
ATOM    179  C   GLU    11      24.850  57.130  15.040  0.00  0.00
ATOM    180  O   GLU    11      24.200  56.070  15.100  0.00  0.00
ATOM    181  N   SER    12      25.030  57.970  16.070  0.00  0.00
ATOM    182  H   SER    12      25.490  58.830  15.810  0.00  0.00
ATOM    183  CA  SER    12      24.280  57.860  17.250  0.00  0.00
ATOM    184  HA  SER    12      24.300  56.850  17.660  0.00  0.00
ATOM    185  CB  SER    12      24.850  58.870  18.340  0.00  0.00
ATOM    186  HB2 SER    12      24.620  59.910  18.090  0.00  0.00
ATOM    187  HB3 SER    12      24.450  58.550  19.310  0.00  0.00
ATOM    188  OG  SER    12      26.280  58.800  18.320  0.00  0.00
ATOM    189  HG  SER    12      26.620  59.290  17.560  0.00  0.00
ATOM    190  C   SER    12      22.810  58.210  17.060  0.00  0.00
ATOM    191  O   SER    12      21.930  57.400  17.430  0.00  0.00
ATOM    192  N   TYR    13      22.470  59.360  16.450  0.00  0.00
ATOM    193  H   TYR    13      23.200  59.990  16.140  0.00  0.00
ATOM    194  CA  TYR    13      21.010  59.610  16.120  0.00  0.00
ATOM    195  HA  TYR    13      20.450  59.650  17.060  0.00  0.00
ATOM    196  CB  TYR    13      20.880  60.980  15.520  0.00  0.00
ATOM    197  HB2 TYR    13      21.270  61.750  16.190  0.00  0.00
ATOM    198  HB3 TYR    13      21.450  61.100  14.590  0.00  0.00
ATOM    199  CG  TYR    13      19.430  61.410  15.320  0.00  0.00
ATOM    200  CD1 TYR    13      18.630  61.530  16.500  0.00  0.00
ATOM    201  HD1 TYR    13      18.870  61.110  17.470  0.00  0.00
ATOM    202  CE1 TYR    13      17.300  61.880  16.350  0.00  0.00
ATOM    203  HE1 TYR    13      16.660  61.810  17.210  0.00  0.00
ATOM    204  CZ  TYR    13      16.740  62.170  15.080  0.00  0.00
ATOM    205  OH  TYR    13      15.460  62.590  14.950  0.00  0.00
ATOM    206  HH  TYR    13      14.900  62.400  15.700  0.00  0.00
ATOM    207  CE2 TYR    13      17.580  62.270  13.920  0.00  0.00
ATOM    208  HE2 TYR    13      17.240  62.640  12.960  0.00  0.00
ATOM    209  CD2 TYR    13      18.900  61.840  14.090  0.00  0.00
ATOM    210  HD2 TYR    13      19.550  61.720  13.230  0.00  0.00
ATOM    211  C   TYR    13      20.510  58.510  15.230  0.00  0.00
ATOM    212  O   TYR    13      19.380  58.000  15.480  0.00  0.00
ATOM    213  N   ARG    14      21.340  57.890  14.350  0.00  0.00
ATOM    214  H   ARG    14      22.170  58.360  14.020  0.00  0.00
ATOM    215  CA  ARG    14      20.970  56.730  13.550  0.00  0.00
ATOM    216  HA  ARG    14      20.040  57.120  13.130  0.00  0.00
ATOM    217  CB  ARG    14      22.010  56.470  12.470  0.00  0.00
ATOM    218  HB2 ARG    14      22.180  57.410  11.940  0.00  0.00
ATOM    219  HB3 ARG    14      22.960  56.140  12.880  0.00  0.00
ATOM    220  CG  ARG    14      21.530  55.410  11.470  0.00  0.00
ATOM    221  HG2 ARG    14      21.760  54.410  11.820  0.00  0.00
ATOM    222  HG3 ARG    14      20.440  55.550  11.430  0.00  0.00
ATOM    223  CD  ARG    14      21.970  55.550  10.070  0.00  0.00
ATOM    224  HD2 ARG    14      21.450  54.810   9.460  0.00  0.00
ATOM    225  HD3 ARG    14      21.780  56.520   9.620  0.00  0.00
ATOM    226  NE  ARG    14      23.470  55.370  10.030  0.00  0.00
ATOM    227  HE  ARG    14      23.950  55.010  10.850  0.00  0.00
ATOM    228  CZ  ARG    14      24.230  55.460   8.970  0.00  0.00
ATOM    229  NH1 ARG    14      23.780  55.780   7.810  0.00  0.00
ATOM    230 1HH1 ARG    14      22.780  55.860   7.690  0.00  0.00
ATOM    231 2HH1 ARG    14      24.320  56.190   7.060  0.00  0.00
ATOM    232  NH2 ARG    14      25.520  55.280   8.950  0.00  0.00
ATOM    233 1HH2 ARG    14      25.950  55.160   9.850  0.00  0.00
ATOM    234 2HH2 ARG    14      26.070  55.310   8.100  0.00  0.00
ATOM    235  C   ARG    14      20.620  55.520  14.440  0.00  0.00
ATOM    236  O   ARG    14      19.580  54.860  14.160  0.00  0.00
ATOM    237  N   TYR    15      21.430  55.280  15.510  0.00  0.00
ATOM    238  H   TYR    15      22.250  55.860  15.660  0.00  0.00
ATOM    239  CA  TYR    15      21.090  54.190  16.520  0.00  0.00
ATOM    240  HA  TYR    15      20.860  53.300  15.940  0.00  0.00
ATOM    241  CB  TYR    15      22.320  53.940  17.470  0.00  0.00
ATOM    242  HB2 TYR    15      23.170  53.740  16.830  0.00  0.00
ATOM    243  HB3 TYR    15      22.640  54.900  17.860  0.00  0.00
ATOM    244  CG  TYR    15      22.020  52.850  18.500  0.00  0.00
ATOM    245  CD1 TYR    15      22.380  51.530  18.150  0.00  0.00
ATOM    246  HD1 TYR    15      22.750  51.380  17.150  0.00  0.00
ATOM    247  CE1 TYR    15      22.410  50.490  19.090  0.00  0.00
ATOM    248  HE1 TYR    15      22.770  49.530  18.740  0.00  0.00
ATOM    249  CZ  TYR    15      22.070  50.720  20.440  0.00  0.00
ATOM    250  OH  TYR    15      22.180  49.710  21.380  0.00  0.00
ATOM    251  HH  TYR    15      22.600  48.880  21.140  0.00  0.00
ATOM    252  CE2 TYR    15      21.600  52.000  20.850  0.00  0.00
ATOM    253  HE2 TYR    15      21.350  52.300  21.860  0.00  0.00
ATOM    254  CD2 TYR    15      21.690  53.060  19.850  0.00  0.00
ATOM    255  HD2 TYR    15      21.250  54.000  20.150  0.00  0.00
ATOM    256  C   TYR    15      19.850  54.520  17.260  0.00  0.00
ATOM    257  O   TYR    15      18.970  53.610  17.500  0.00  0.00
ATOM    258  N   LEU    16      19.640  55.660  17.760  0.00  0.00
ATOM    259  H   LEU    16      20.300  56.370  17.480  0.00  0.00
ATOM    260  CA  LEU    16      18.490  56.150  18.600  0.00  0.00
ATOM    261  HA  LEU    16      18.500  55.530  19.490  0.00  0.00
ATOM    262  CB  LEU    16      18.650  57.630  19.020  0.00  0.00
ATOM    263  HB2 LEU    16      19.690  57.760  19.330  0.00  0.00
ATOM    264  HB3 LEU    16      18.580  58.280  18.140  0.00  0.00
ATOM    265  CG  LEU    16      17.730  58.080  20.110  0.00  0.00
ATOM    266  HG  LEU    16      16.660  57.980  19.880  0.00  0.00
ATOM    267  CD1 LEU    16      18.140  57.510  21.470  0.00  0.00
ATOM    268 1HD1 LEU    16      18.280  56.430  21.570  0.00  0.00
ATOM    269 2HD1 LEU    16      19.160  57.800  21.740  0.00  0.00
ATOM    270 3HD1 LEU    16      17.400  57.810  22.210  0.00  0.00
ATOM    271  CD2 LEU    16      17.930  59.620  20.220  0.00  0.00
ATOM    272 1HD2 LEU    16      18.990  59.760  20.390  0.00  0.00
ATOM    273 2HD2 LEU    16      17.690  60.200  19.340  0.00  0.00
ATOM    274 3HD2 LEU    16      17.420  60.040  21.090  0.00  0.00
ATOM    275  C   LEU    16      17.130  56.040  17.850  0.00  0.00
ATOM    276  O   LEU    16      16.080  55.680  18.400  0.00  0.00
ATOM    277  N   ARG    17      17.120  56.280  16.490  0.00  0.00
ATOM    278  H   ARG    17      18.030  56.580  16.170  0.00  0.00
ATOM    279  CA  ARG    17      16.080  55.860  15.550  0.00  0.00
ATOM    280  HA  ARG    17      15.110  56.050  16.010  0.00  0.00
ATOM    281  CB  ARG    17      16.230  56.650  14.200  0.00  0.00
ATOM    282  HB2 ARG    17      17.310  56.720  14.040  0.00  0.00
ATOM    283  HB3 ARG    17      15.760  56.150  13.360  0.00  0.00
ATOM    284  CG  ARG    17      15.750  58.140  14.310  0.00  0.00
ATOM    285  HG2 ARG    17      14.680  57.960  14.450  0.00  0.00
ATOM    286  HG3 ARG    17      16.150  58.690  15.160  0.00  0.00
ATOM    287  CD  ARG    17      15.980  58.920  13.030  0.00  0.00
ATOM    288  HD2 ARG    17      17.050  59.140  13.080  0.00  0.00
ATOM    289  HD3 ARG    17      15.830  58.330  12.120  0.00  0.00
ATOM    290  NE  ARG    17      15.180  60.170  13.110  0.00  0.00
ATOM    291  HE  ARG    17      15.020  60.470  14.060  0.00  0.00
ATOM    292  CZ  ARG    17      14.620  60.800  12.080  0.00  0.00
ATOM    293  NH1 ARG    17      14.720  60.410  10.890  0.00  0.00
ATOM    294 1HH1 ARG    17      15.210  59.550  10.670  0.00  0.00
ATOM    295 2HH1 ARG    17      14.340  60.940  10.110  0.00  0.00
ATOM    296  NH2 ARG    17      13.790  61.790  12.330  0.00  0.00
ATOM    297 1HH2 ARG    17      13.670  62.210  13.250  0.00  0.00
ATOM    298 2HH2 ARG    17      13.080  62.030  11.660  0.00  0.00
ATOM    299  C   ARG    17      15.980  54.360  15.180  0.00  0.00
ATOM    300  O   ARG    17      14.920  53.780  15.230  0.00  0.00
ATOM    301  N   SER    18      17.180  53.730  15.070  0.00  0.00
ATOM    302  H   SER    18      17.970  54.350  15.160  0.00  0.00
ATOM    303  CA  SER    18      17.210  52.220  15.020  0.00  0.00
ATOM    304  HA  SER    18      16.770  52.020  14.040  0.00  0.00
ATOM    305  CB  SER    18      18.600  51.670  14.780  0.00  0.00
ATOM    306  HB2 SER    18      19.250  52.030  15.570  0.00  0.00
ATOM    307  HB3 SER    18      18.550  50.580  14.830  0.00  0.00
ATOM    308  OG  SER    18      18.990  52.020  13.460  0.00  0.00
ATOM    309  HG  SER    18      19.910  51.810  13.300  0.00  0.00
ATOM    310  C   SER    18      16.540  51.510  16.230  0.00  0.00
ATOM    311  O   SER    18      15.860  50.530  16.000  0.00  0.00
ATOM    312  N   VAL    19      16.630  52.040  17.460  0.00  0.00
ATOM    313  H   VAL    19      17.240  52.830  17.610  0.00  0.00
ATOM    314  CA  VAL    19      16.030  51.360  18.610  0.00  0.00
ATOM    315  HA  VAL    19      15.710  50.350  18.360  0.00  0.00
ATOM    316  CB  VAL    19      17.040  51.280  19.820  0.00  0.00
ATOM    317  HB  VAL    19      16.670  50.600  20.590  0.00  0.00
ATOM    318  CG1 VAL    19      18.370  50.560  19.450  0.00  0.00
ATOM    319 1HG1 VAL    19      18.210  49.550  19.070  0.00  0.00
ATOM    320 2HG1 VAL    19      18.760  51.270  18.710  0.00  0.00
ATOM    321 3HG1 VAL    19      19.040  50.420  20.290  0.00  0.00
ATOM    322  CG2 VAL    19      17.410  52.630  20.330  0.00  0.00
ATOM    323 1HG2 VAL    19      16.540  53.030  20.850  0.00  0.00
ATOM    324 2HG2 VAL    19      18.150  52.730  21.130  0.00  0.00
ATOM    325 3HG2 VAL    19      17.630  53.350  19.540  0.00  0.00
ATOM    326  C   VAL    19      14.660  51.810  19.030  0.00  0.00
ATOM    327  O   VAL    19      14.230  51.520  20.150  0.00  0.00
ATOM    328  N   GLY    20      14.010  52.580  18.180  0.00  0.00
ATOM    329  H   GLY    20      14.560  52.830  17.370  0.00  0.00
ATOM    330  CA  GLY    20      12.560  52.810  18.310  0.00  0.00
ATOM    331  HA2 GLY    20      12.120  53.010  17.330  0.00  0.00
ATOM    332  HA3 GLY    20      12.090  51.900  18.680  0.00  0.00
ATOM    333  C   GLY    20      12.200  53.870  19.290  0.00  0.00
ATOM    334  O   GLY    20      11.130  53.770  19.850  0.00  0.00
ATOM    335  N   ASN    21      13.010  54.840  19.680  0.00  0.00
ATOM    336  H   ASN    21      13.900  54.930  19.190  0.00  0.00
ATOM    337  CA  ASN    21      12.800  55.640  20.910  0.00  0.00
ATOM    338  HA  ASN    21      12.210  55.130  21.680  0.00  0.00
ATOM    339  CB  ASN    21      14.140  55.740  21.630  0.00  0.00
ATOM    340  HB2 ASN    21      14.550  54.740  21.790  0.00  0.00
ATOM    341  HB3 ASN    21      14.970  56.130  21.040  0.00  0.00
ATOM    342  CG  ASN    21      14.090  56.440  22.920  0.00  0.00
ATOM    343  OD1 ASN    21      14.470  57.610  23.060  0.00  0.00
ATOM    344  ND2 ASN    21      13.600  55.840  23.970  0.00  0.00
ATOM    345 1HD2 ASN    21      13.430  56.330  24.830  0.00  0.00
ATOM    346 2HD2 ASN    21      13.310  54.880  23.830  0.00  0.00
ATOM    347  C   ASN    21      12.210  57.050  20.650  0.00  0.00
ATOM    348  O   ASN    21      12.720  57.770  19.830  0.00  0.00
ATOM    349  N   GLN    22      11.030  57.250  21.280  0.00  0.00
ATOM    350  H   GLN    22      10.780  56.620  22.030  0.00  0.00
ATOM    351  CA  GLN    22      10.320  58.540  21.320  0.00  0.00
ATOM    352  HA  GLN    22      10.620  59.010  20.380  0.00  0.00
ATOM    353  CB  GLN    22       8.770  58.280  21.230  0.00  0.00
ATOM    354  HB2 GLN    22       8.560  57.490  20.510  0.00  0.00
ATOM    355  HB3 GLN    22       8.470  57.900  22.210  0.00  0.00
ATOM    356  CG  GLN    22       7.840  59.490  20.880  0.00  0.00
ATOM    357  HG2 GLN    22       6.800  59.170  20.840  0.00  0.00
ATOM    358  HG3 GLN    22       7.870  60.310  21.600  0.00  0.00
ATOM    359  CD  GLN    22       7.990  60.030  19.460  0.00  0.00
ATOM    360  OE1 GLN    22       7.280  59.710  18.520  0.00  0.00
ATOM    361  NE2 GLN    22       8.730  61.040  19.240  0.00  0.00
ATOM    362 1HE2 GLN    22       9.000  61.180  18.280  0.00  0.00
ATOM    363 2HE2 GLN    22       9.270  61.490  19.960  0.00  0.00
ATOM    364  C   GLN    22      10.750  59.420  22.520  0.00  0.00
ATOM    365  O   GLN    22      10.960  60.660  22.320  0.00  0.00
ATOM    366  N   TRP    23      11.020  58.900  23.750  0.00  0.00
ATOM    367  H   TRP    23      10.680  57.950  23.870  0.00  0.00
ATOM    368  CA  TRP    23      11.450  59.650  24.900  0.00  0.00
ATOM    369  HA  TRP    23      11.970  60.530  24.530  0.00  0.00
ATOM    370  CB  TRP    23      10.200  60.080  25.750  0.00  0.00
ATOM    371  HB2 TRP    23       9.440  60.560  25.140  0.00  0.00
ATOM    372  HB3 TRP    23       9.780  59.250  26.310  0.00  0.00
ATOM    373  CG  TRP    23      10.570  61.060  26.820  0.00  0.00
ATOM    374  CD1 TRP    23      10.610  60.830  28.170  0.00  0.00
ATOM    375  HD1 TRP    23      10.300  59.950  28.710  0.00  0.00
ATOM    376  NE1 TRP    23      11.100  61.930  28.830  0.00  0.00
ATOM    377  HE1 TRP    23      11.310  62.070  29.810  0.00  0.00
ATOM    378  CE2 TRP    23      11.280  62.940  27.950  0.00  0.00
ATOM    379  CZ2 TRP    23      11.770  64.240  28.110  0.00  0.00
ATOM    380  HZ2 TRP    23      11.950  64.570  29.120  0.00  0.00
ATOM    381  CH2 TRP    23      11.940  65.120  27.040  0.00  0.00
ATOM    382  HH2 TRP    23      12.310  66.120  27.210  0.00  0.00
ATOM    383  CZ3 TRP    23      11.610  64.650  25.770  0.00  0.00
ATOM    384  HZ3 TRP    23      11.870  65.220  24.890  0.00  0.00
ATOM    385  CE3 TRP    23      11.180  63.310  25.600  0.00  0.00
ATOM    386  HE3 TRP    23      10.950  62.940  24.610  0.00  0.00
ATOM    387  CD2 TRP    23      10.950  62.460  26.640  0.00  0.00
ATOM    388  C   TRP    23      12.450  58.920  25.730  0.00  0.00
ATOM    389  O   TRP    23      12.470  57.650  25.710  0.00  0.00
ATOM    390  N   GLN    24      13.220  59.580  26.600  0.00  0.00
ATOM    391  H   GLN    24      13.190  60.590  26.570  0.00  0.00
ATOM    392  CA  GLN    24      14.330  58.960  27.370  0.00  0.00
ATOM    393  HA  GLN    24      13.890  58.030  27.720  0.00  0.00
ATOM    394  CB  GLN    24      15.580  58.760  26.530  0.00  0.00
ATOM    395  HB2 GLN    24      15.380  59.090  25.510  0.00  0.00
ATOM    396  HB3 GLN    24      16.420  59.380  26.850  0.00  0.00
ATOM    397  CG  GLN    24      15.910  57.300  26.500  0.00  0.00
ATOM    398  HG2 GLN    24      14.930  56.830  26.550  0.00  0.00
ATOM    399  HG3 GLN    24      16.450  57.040  25.590  0.00  0.00
ATOM    400  CD  GLN    24      16.650  56.950  27.810  0.00  0.00
ATOM    401  OE1 GLN    24      17.390  57.770  28.430  0.00  0.00
ATOM    402  NE2 GLN    24      16.660  55.710  28.220  0.00  0.00
ATOM    403 1HE2 GLN    24      17.000  55.430  29.120  0.00  0.00
ATOM    404 2HE2 GLN    24      16.230  54.950  27.720  0.00  0.00
ATOM    405  C   GLN    24      14.650  59.770  28.680  0.00  0.00
ATOM    406  O   GLN    24      14.370  59.340  29.800  0.00  0.00
ATOM    407  N   PHE    25      15.190  61.080  28.540  0.00  0.00
ATOM    408  H   PHE    25      15.350  61.370  27.580  0.00  0.00
ATOM    409  CA  PHE    25      15.450  61.970  29.640  0.00  0.00
ATOM    410  HA  PHE    25      14.500  62.100  30.160  0.00  0.00
ATOM    411  CB  PHE    25      16.640  61.480  30.580  0.00  0.00
ATOM    412  HB2 PHE    25      16.400  61.780  31.610  0.00  0.00
ATOM    413  HB3 PHE    25      16.560  60.390  30.570  0.00  0.00
ATOM    414  CG  PHE    25      17.940  61.950  30.210  0.00  0.00
ATOM    415  CD1 PHE    25      18.530  61.420  29.010  0.00  0.00
ATOM    416  HD1 PHE    25      17.910  60.690  28.500  0.00  0.00
ATOM    417  CE1 PHE    25      19.760  61.810  28.480  0.00  0.00
ATOM    418  HE1 PHE    25      20.100  61.480  27.510  0.00  0.00
ATOM    419  CZ  PHE    25      20.540  62.740  29.270  0.00  0.00
ATOM    420  HZ  PHE    25      21.480  63.060  28.860  0.00  0.00
ATOM    421  CE2 PHE    25      20.060  63.220  30.490  0.00  0.00
ATOM    422  HE2 PHE    25      20.610  63.910  31.100  0.00  0.00
ATOM    423  CD2 PHE    25      18.760  62.810  30.970  0.00  0.00
ATOM    424  HD2 PHE    25      18.490  63.250  31.920  0.00  0.00
ATOM    425  C   PHE    25      15.730  63.420  29.210  0.00  0.00
ATOM    426  O   PHE    25      16.020  63.730  28.110  0.00  0.00
ATOM    427  N   ASN    26      15.710  64.260  30.210  0.00  0.00
ATOM    428  H   ASN    26      15.520  63.810  31.090  0.00  0.00
ATOM    429  CA  ASN    26      16.040  65.690  30.100  0.00  0.00
ATOM    430  HA  ASN    26      16.500  65.850  29.130  0.00  0.00
ATOM    431  CB  ASN    26      14.750  66.430  30.150  0.00  0.00
ATOM    432  HB2 ASN    26      14.310  66.160  29.180  0.00  0.00
ATOM    433  HB3 ASN    26      14.120  66.100  30.970  0.00  0.00
ATOM    434  CG  ASN    26      14.880  67.960  30.140  0.00  0.00
ATOM    435  OD1 ASN    26      15.950  68.490  30.260  0.00  0.00
ATOM    436  ND2 ASN    26      13.740  68.660  29.990  0.00  0.00
ATOM    437 1HD2 ASN    26      13.730  69.660  30.130  0.00  0.00
ATOM    438 2HD2 ASN    26      12.870  68.150  29.930  0.00  0.00
ATOM    439  C   ASN    26      17.070  66.090  31.160  0.00  0.00
ATOM    440  O   ASN    26      16.810  65.960  32.370  0.00  0.00
ATOM    441  N   VAL    27      18.190  66.690  30.800  0.00  0.00
ATOM    442  H   VAL    27      18.420  66.850  29.820  0.00  0.00
ATOM    443  CA  VAL    27      19.120  67.340  31.700  0.00  0.00
ATOM    444  HA  VAL    27      19.490  66.570  32.390  0.00  0.00
ATOM    445  CB  VAL    27      20.360  67.720  30.860  0.00  0.00
ATOM    446  HB  VAL    27      20.990  68.360  31.480  0.00  0.00
ATOM    447  CG1 VAL    27      21.270  66.590  30.370  0.00  0.00
ATOM    448 1HG1 VAL    27      22.090  66.970  29.750  0.00  0.00
ATOM    449 2HG1 VAL    27      21.680  66.150  31.280  0.00  0.00
ATOM    450 3HG1 VAL    27      20.790  65.810  29.770  0.00  0.00
ATOM    451  CG2 VAL    27      19.920  68.470  29.570  0.00  0.00
ATOM    452 1HG2 VAL    27      19.620  67.850  28.730  0.00  0.00
ATOM    453 2HG2 VAL    27      19.100  69.130  29.880  0.00  0.00
ATOM    454 3HG2 VAL    27      20.760  69.110  29.320  0.00  0.00
ATOM    455  C   VAL    27      18.660  68.490  32.670  0.00  0.00
ATOM    456  O   VAL    27      19.360  68.890  33.570  0.00  0.00
ATOM    457  N   GLU    28      17.530  69.120  32.430  0.00  0.00
ATOM    458  H   GLU    28      17.040  68.730  31.630  0.00  0.00
ATOM    459  CA  GLU    28      16.810  70.250  33.170  0.00  0.00
ATOM    460  HA  GLU    28      17.490  70.910  33.720  0.00  0.00
ATOM    461  CB  GLU    28      16.270  71.230  32.170  0.00  0.00
ATOM    462  HB2 GLU    28      15.560  70.690  31.540  0.00  0.00
ATOM    463  HB3 GLU    28      15.840  72.040  32.750  0.00  0.00
ATOM    464  CG  GLU    28      17.360  71.840  31.260  0.00  0.00
ATOM    465  HG2 GLU    28      18.010  72.390  31.950  0.00  0.00
ATOM    466  HG3 GLU    28      17.910  71.060  30.750  0.00  0.00
ATOM    467  CD  GLU    28      16.850  72.820  30.240  0.00  0.00
ATOM    468  OE1 GLU    28      17.420  73.950  30.160  0.00  0.00
ATOM    469  OE2 GLU    28      15.890  72.500  29.500  0.00  0.00
ATOM    470  C   GLU    28      15.690  69.730  34.050  0.00  0.00
ATOM    471  O   GLU    28      14.920  70.450  34.690  0.00  0.00
ATOM    472  N   ASP    29      15.570  68.380  34.100  0.00  0.00
ATOM    473  H   ASP    29      16.350  67.860  33.730  0.00  0.00
ATOM    474  CA  ASP    29      14.740  67.490  34.900  0.00  0.00
ATOM    475  HA  ASP    29      14.080  68.110  35.500  0.00  0.00
ATOM    476  CB  ASP    29      13.820  66.790  33.950  0.00  0.00
ATOM    477  HB2 ASP    29      13.450  67.490  33.200  0.00  0.00
ATOM    478  HB3 ASP    29      14.420  66.100  33.350  0.00  0.00
ATOM    479  CG  ASP    29      12.640  66.030  34.550  0.00  0.00
ATOM    480  OD1 ASP    29      12.250  64.900  34.010  0.00  0.00
ATOM    481  OD2 ASP    29      11.960  66.620  35.470  0.00  0.00
ATOM    482  C   ASP    29      15.550  66.480  35.710  0.00  0.00
ATOM    483  O   ASP    29      15.210  66.240  36.830  0.00  0.00
ATOM    484  N   LEU    30      16.620  65.890  35.150  0.00  0.00
ATOM    485  H   LEU    30      16.810  66.070  34.180  0.00  0.00
ATOM    486  CA  LEU    30      17.600  65.150  35.900  0.00  0.00
ATOM    487  HA  LEU    30      17.050  64.270  36.230  0.00  0.00
ATOM    488  CB  LEU    30      18.610  64.700  34.830  0.00  0.00
ATOM    489  HB2 LEU    30      18.090  64.170  34.030  0.00  0.00
ATOM    490  HB3 LEU    30      19.060  65.610  34.430  0.00  0.00
ATOM    491  CG  LEU    30      19.700  63.720  35.400  0.00  0.00
ATOM    492  HG  LEU    30      20.420  64.220  36.050  0.00  0.00
ATOM    493  CD1 LEU    30      19.010  62.490  36.000  0.00  0.00
ATOM    494 1HD1 LEU    30      19.780  61.750  36.210  0.00  0.00
ATOM    495 2HD1 LEU    30      18.570  62.870  36.920  0.00  0.00
ATOM    496 3HD1 LEU    30      18.150  62.200  35.390  0.00  0.00
ATOM    497  CD2 LEU    30      20.360  63.120  34.080  0.00  0.00
ATOM    498 1HD2 LEU    30      20.660  63.930  33.430  0.00  0.00
ATOM    499 2HD2 LEU    30      21.260  62.560  34.350  0.00  0.00
ATOM    500 3HD2 LEU    30      19.780  62.400  33.500  0.00  0.00
ATOM    501  C   LEU    30      18.210  66.010  37.100  0.00  0.00
ATOM    502  O   LEU    30      18.210  65.490  38.160  0.00  0.00
ATOM    503  N   HIE    31      18.840  67.170  36.900  0.00  0.00
ATOM    504  H   HIE    31      18.830  67.510  35.950  0.00  0.00
ATOM    505  CA  HIE    31      19.420  67.990  38.010  0.00  0.00
ATOM    506  HA  HIE    31      18.800  67.720  38.860  0.00  0.00
ATOM    507  CB  HIE    31      20.960  67.730  38.210  0.00  0.00
ATOM    508  HB2 HIE    31      20.960  66.690  38.540  0.00  0.00
ATOM    509  HB3 HIE    31      21.530  67.860  37.300  0.00  0.00
ATOM    510  CG  HIE    31      21.580  68.580  39.260  0.00  0.00
ATOM    511  ND1 HIE    31      22.430  69.700  39.070  0.00  0.00
ATOM    512  CE1 HIE    31      22.780  70.090  40.340  0.00  0.00
ATOM    513  HE1 HIE    31      23.540  70.810  40.580  0.00  0.00
ATOM    514  NE2 HIE    31      22.170  69.310  41.250  0.00  0.00
ATOM    515  HE2 HIE    31      22.280  69.310  42.250  0.00  0.00
ATOM    516  CD2 HIE    31      21.380  68.410  40.570  0.00  0.00
ATOM    517  HD2 HIE    31      20.780  67.680  41.090  0.00  0.00
ATOM    518  C   HIE    31      19.290  69.460  37.740  0.00  0.00
ATOM    519  O   HIE    31      19.610  69.870  36.640  0.00  0.00
ATOM    520  N   PRO    32      18.830  70.320  38.680  0.00  0.00
ATOM    521  CD  PRO    32      18.290  69.970  39.970  0.00  0.00
ATOM    522  HD2 PRO    32      19.110  69.870  40.680  0.00  0.00
ATOM    523  HD3 PRO    32      17.810  69.000  39.810  0.00  0.00
ATOM    524  CG  PRO    32      17.290  71.120  40.310  0.00  0.00
ATOM    525  HG2 PRO    32      17.170  71.210  41.390  0.00  0.00
ATOM    526  HG3 PRO    32      16.350  70.900  39.820  0.00  0.00
ATOM    527  CB  PRO    32      18.010  72.280  39.670  0.00  0.00
ATOM    528  HB2 PRO    32      18.860  72.580  40.280  0.00  0.00
ATOM    529  HB3 PRO    32      17.360  73.140  39.560  0.00  0.00
ATOM    530  CA  PRO    32      18.560  71.750  38.360  0.00  0.00
ATOM    531  HA  PRO    32      17.770  71.830  37.610  0.00  0.00
ATOM    532  C   PRO    32      19.740  72.570  37.850  0.00  0.00
ATOM    533  O   PRO    32      19.550  73.680  37.430  0.00  0.00
ATOM    534  N   LYS    33      21.020  72.110  37.780  0.00  0.00
ATOM    535  H   LYS    33      21.130  71.180  38.150  0.00  0.00
ATOM    536  CA  LYS    33      22.220  72.870  37.350  0.00  0.00
ATOM    537  HA  LYS    33      21.910  73.780  36.840  0.00  0.00
ATOM    538  CB  LYS    33      22.960  73.300  38.630  0.00  0.00
ATOM    539  HB2 LYS    33      23.440  72.390  39.000  0.00  0.00
ATOM    540  HB3 LYS    33      23.700  74.050  38.360  0.00  0.00
ATOM    541  CG  LYS    33      22.300  74.120  39.670  0.00  0.00
ATOM    542  HG2 LYS    33      21.450  73.520  39.980  0.00  0.00
ATOM    543  HG3 LYS    33      23.010  74.270  40.490  0.00  0.00
ATOM    544  CD  LYS    33      21.890  75.530  39.180  0.00  0.00
ATOM    545  HD2 LYS    33      22.790  76.070  38.890  0.00  0.00
ATOM    546  HD3 LYS    33      21.110  75.450  38.420  0.00  0.00
ATOM    547  CE  LYS    33      21.200  76.280  40.310  0.00  0.00
ATOM    548  HE2 LYS    33      20.300  75.780  40.670  0.00  0.00
ATOM    549  HE3 LYS    33      21.810  76.220  41.200  0.00  0.00
ATOM    550  NZ  LYS    33      20.910  77.680  39.870  0.00  0.00
ATOM    551  HZ1 LYS    33      20.240  77.760  39.120  0.00  0.00
ATOM    552  HZ2 LYS    33      20.390  78.090  40.640  0.00  0.00
ATOM    553  HZ3 LYS    33      21.780  78.180  39.760  0.00  0.00
ATOM    554  C   LYS    33      23.150  72.110  36.450  0.00  0.00
ATOM    555  O   LYS    33      23.930  72.760  35.750  0.00  0.00
ATOM    556  N   MET    34      23.040  70.750  36.410  0.00  0.00
ATOM    557  H   MET    34      22.390  70.230  36.970  0.00  0.00
ATOM    558  CA  MET    34      24.000  69.990  35.610  0.00  0.00
ATOM    559  HA  MET    34      24.870  70.040  36.270  0.00  0.00
ATOM    560  CB  MET    34      23.700  68.450  35.590  0.00  0.00
ATOM    561  HB2 MET    34      24.650  68.050  35.230  0.00  0.00
ATOM    562  HB3 MET    34      23.530  68.160  36.630  0.00  0.00
ATOM    563  CG  MET    34      22.580  68.060  34.620  0.00  0.00
ATOM    564  HG2 MET    34      21.640  68.570  34.830  0.00  0.00
ATOM    565  HG3 MET    34      22.850  68.170  33.580  0.00  0.00
ATOM    566  SD  MET    34      22.150  66.350  34.760  0.00  0.00
ATOM    567  CE  MET    34      23.640  65.490  34.200  0.00  0.00
ATOM    568  HE1 MET    34      24.430  66.010  34.740  0.00  0.00
ATOM    569  HE2 MET    34      23.530  64.430  34.440  0.00  0.00
ATOM    570  HE3 MET    34      23.690  65.700  33.130  0.00  0.00
ATOM    571  C   MET    34      24.270  70.430  34.160  0.00  0.00
ATOM    572  O   MET    34      25.440  70.460  33.770  0.00  0.00
ATOM    573  N   LEU    35      23.240  70.810  33.440  0.00  0.00
ATOM    574  H   LEU    35      22.330  70.750  33.870  0.00  0.00
ATOM    575  CA  LEU    35      23.370  71.450  32.120  0.00  0.00
ATOM    576  HA  LEU    35      23.920  70.710  31.530  0.00  0.00
ATOM    577  CB  LEU    35      22.030  71.670  31.400  0.00  0.00
ATOM    578  HB2 LEU    35      21.660  70.670  31.140  0.00  0.00
ATOM    579  HB3 LEU    35      21.300  72.260  31.960  0.00  0.00
ATOM    580  CG  LEU    35      22.160  72.360  29.950  0.00  0.00
ATOM    581  HG  LEU    35      22.580  73.360  30.070  0.00  0.00
ATOM    582  CD1 LEU    35      22.870  71.570  28.890  0.00  0.00
ATOM    583 1HD1 LEU    35      23.800  71.140  29.260  0.00  0.00
ATOM    584 2HD1 LEU    35      22.280  70.750  28.490  0.00  0.00
ATOM    585 3HD1 LEU    35      23.100  72.190  28.020  0.00  0.00
ATOM    586  CD2 LEU    35      20.750  72.780  29.500  0.00  0.00
ATOM    587 1HD2 LEU    35      20.880  73.490  28.680  0.00  0.00
ATOM    588 2HD2 LEU    35      20.300  71.850  29.140  0.00  0.00
ATOM    589 3HD2 LEU    35      20.170  73.190  30.320  0.00  0.00
ATOM    590  C   LEU    35      24.150  72.780  32.150  0.00  0.00
ATOM    591  O   LEU    35      25.070  73.100  31.330  0.00  0.00
ATOM    592  N   SER    36      23.900  73.590  33.160  0.00  0.00
ATOM    593  H   SER    36      23.340  73.180  33.910  0.00  0.00
ATOM    594  CA  SER    36      24.610  74.820  33.360  0.00  0.00
ATOM    595  HA  SER    36      24.650  75.390  32.430  0.00  0.00
ATOM    596  CB  SER    36      23.890  75.690  34.350  0.00  0.00
ATOM    597  HB2 SER    36      24.090  75.240  35.320  0.00  0.00
ATOM    598  HB3 SER    36      24.380  76.660  34.330  0.00  0.00
ATOM    599  OG  SER    36      22.520  75.880  34.090  0.00  0.00
ATOM    600  HG  SER    36      22.070  75.100  34.410  0.00  0.00
ATOM    601  C   SER    36      26.030  74.610  33.770  0.00  0.00
ATOM    602  O   SER    36      26.910  75.270  33.230  0.00  0.00
ATOM    603  N   ARG    37      26.310  73.530  34.530  0.00  0.00
ATOM    604  H   ARG    37      25.600  72.950  34.950  0.00  0.00
ATOM    605  CA  ARG    37      27.660  73.160  34.780  0.00  0.00
ATOM    606  HA  ARG    37      28.240  74.070  34.980  0.00  0.00
ATOM    607  CB  ARG    37      27.560  72.290  36.040  0.00  0.00
ATOM    608  HB2 ARG    37      26.810  71.530  35.830  0.00  0.00
ATOM    609  HB3 ARG    37      28.510  71.770  36.170  0.00  0.00
ATOM    610  CG  ARG    37      27.150  73.180  37.270  0.00  0.00
ATOM    611  HG2 ARG    37      27.950  73.860  37.560  0.00  0.00
ATOM    612  HG3 ARG    37      26.330  73.860  37.060  0.00  0.00
ATOM    613  CD  ARG    37      26.830  72.230  38.420  0.00  0.00
ATOM    614  HD2 ARG    37      26.020  71.580  38.090  0.00  0.00
ATOM    615  HD3 ARG    37      27.740  71.640  38.530  0.00  0.00
ATOM    616  NE  ARG    37      26.530  72.950  39.550  0.00  0.00
ATOM    617  HE  ARG    37      26.520  73.960  39.550  0.00  0.00
ATOM    618  CZ  ARG    37      26.180  72.420  40.730  0.00  0.00
ATOM    619  NH1 ARG    37      26.200  71.120  40.870  0.00  0.00
ATOM    620 1HH1 ARG    37      26.470  70.500  40.120  0.00  0.00
ATOM    621 2HH1 ARG    37      25.960  70.700  41.760  0.00  0.00
ATOM    622  NH2 ARG    37      25.820  73.170  41.700  0.00  0.00
ATOM    623 1HH2 ARG    37      25.910  74.160  41.560  0.00  0.00
ATOM    624 2HH2 ARG    37      25.410  72.820  42.560  0.00  0.00
ATOM    625  C   ARG    37      28.440  72.600  33.590  0.00  0.00
ATOM    626  O   ARG    37      29.640  72.770  33.480  0.00  0.00
ATOM    627  N   LEU    38      27.710  72.030  32.640  0.00  0.00
ATOM    628  H   LEU    38      26.710  72.070  32.800  0.00  0.00
ATOM    629  CA  LEU    38      28.210  71.580  31.350  0.00  0.00
ATOM    630  HA  LEU    38      29.100  70.970  31.510  0.00  0.00
ATOM    631  CB  LEU    38      27.250  70.630  30.570  0.00  0.00
ATOM    632  HB2 LEU    38      26.990  69.880  31.310  0.00  0.00
ATOM    633  HB3 LEU    38      26.320  71.110  30.260  0.00  0.00
ATOM    634  CG  LEU    38      27.830  69.860  29.310  0.00  0.00
ATOM    635  HG  LEU    38      28.420  70.650  28.840  0.00  0.00
ATOM    636  CD1 LEU    38      28.910  68.800  29.740  0.00  0.00
ATOM    637 1HD1 LEU    38      28.500  68.080  30.450  0.00  0.00
ATOM    638 2HD1 LEU    38      29.330  68.370  28.830  0.00  0.00
ATOM    639 3HD1 LEU    38      29.690  69.370  30.250  0.00  0.00
ATOM    640  CD2 LEU    38      26.860  69.280  28.230  0.00  0.00
ATOM    641 1HD2 LEU    38      27.520  68.790  27.520  0.00  0.00
ATOM    642 2HD2 LEU    38      26.200  68.500  28.620  0.00  0.00
ATOM    643 3HD2 LEU    38      26.360  70.080  27.680  0.00  0.00
ATOM    644  C   LEU    38      28.560  72.770  30.460  0.00  0.00
ATOM    645  O   LEU    38      29.630  72.780  29.870  0.00  0.00
ATOM    646  N   TYR    39      27.750  73.770  30.570  0.00  0.00
ATOM    647  H   TYR    39      26.950  73.780  31.190  0.00  0.00
ATOM    648  CA  TYR    39      27.950  75.080  29.880  0.00  0.00
ATOM    649  HA  TYR    39      28.070  74.830  28.830  0.00  0.00
ATOM    650  CB  TYR    39      26.820  76.030  29.960  0.00  0.00
ATOM    651  HB2 TYR    39      26.660  76.230  31.030  0.00  0.00
ATOM    652  HB3 TYR    39      27.190  76.900  29.430  0.00  0.00
ATOM    653  CG  TYR    39      25.510  75.630  29.340  0.00  0.00
ATOM    654  CD1 TYR    39      25.460  74.860  28.160  0.00  0.00
ATOM    655  HD1 TYR    39      26.330  74.420  27.690  0.00  0.00
ATOM    656  CE1 TYR    39      24.170  74.640  27.560  0.00  0.00
ATOM    657  HE1 TYR    39      24.020  74.150  26.610  0.00  0.00
ATOM    658  CZ  TYR    39      23.030  75.450  28.070  0.00  0.00
ATOM    659  OH  TYR    39      21.830  75.440  27.410  0.00  0.00
ATOM    660  HH  TYR    39      21.760  74.780  26.730  0.00  0.00
ATOM    661  CE2 TYR    39      23.140  76.250  29.160  0.00  0.00
ATOM    662  HE2 TYR    39      22.300  76.750  29.610  0.00  0.00
ATOM    663  CD2 TYR    39      24.420  76.370  29.780  0.00  0.00
ATOM    664  HD2 TYR    39      24.510  77.190  30.470  0.00  0.00
ATOM    665  C   TYR    39      29.240  75.720  30.420  0.00  0.00
ATOM    666  O   TYR    39      30.160  76.130  29.650  0.00  0.00
ATOM    667  N   LYS    40      29.510  75.670  31.710  0.00  0.00
ATOM    668  H   LYS    40      28.750  75.440  32.340  0.00  0.00
ATOM    669  CA  LYS    40      30.740  76.180  32.350  0.00  0.00
ATOM    670  HA  LYS    40      30.780  77.180  31.920  0.00  0.00
ATOM    671  CB  LYS    40      30.510  76.200  33.840  0.00  0.00
ATOM    672  HB2 LYS    40      29.590  76.680  34.160  0.00  0.00
ATOM    673  HB3 LYS    40      30.420  75.170  34.170  0.00  0.00
ATOM    674  CG  LYS    40      31.630  76.920  34.630  0.00  0.00
ATOM    675  HG2 LYS    40      32.550  76.370  34.450  0.00  0.00
ATOM    676  HG3 LYS    40      31.730  77.980  34.410  0.00  0.00
ATOM    677  CD  LYS    40      31.230  76.870  36.170  0.00  0.00
ATOM    678  HD2 LYS    40      30.370  77.510  36.320  0.00  0.00
ATOM    679  HD3 LYS    40      30.970  75.860  36.500  0.00  0.00
ATOM    680  CE  LYS    40      32.360  77.440  37.110  0.00  0.00
ATOM    681  HE2 LYS    40      33.290  76.900  36.970  0.00  0.00
ATOM    682  HE3 LYS    40      32.580  78.490  36.900  0.00  0.00
ATOM    683  NZ  LYS    40      31.980  77.220  38.570  0.00  0.00
ATOM    684  HZ1 LYS    40      32.010  76.240  38.790  0.00  0.00
ATOM    685  HZ2 LYS    40      32.410  77.800  39.270  0.00  0.00
ATOM    686  HZ3 LYS    40      31.010  77.490  38.690  0.00  0.00
ATOM    687  C   LYS    40      32.010  75.380  31.940  0.00  0.00
ATOM    688  O   LYS    40      33.120  75.950  31.850  0.00  0.00
ATOM    689  N   ARG    41      31.920  74.060  31.690  0.00  0.00
ATOM    690  H   ARG    41      31.060  73.590  31.970  0.00  0.00
ATOM    691  CA  ARG    41      32.920  73.160  31.090  0.00  0.00
ATOM    692  HA  ARG    41      33.840  73.340  31.650  0.00  0.00
ATOM    693  CB  ARG    41      32.410  71.770  31.370  0.00  0.00
ATOM    694  HB2 ARG    41      32.250  71.610  32.430  0.00  0.00
ATOM    695  HB3 ARG    41      31.370  71.720  31.050  0.00  0.00
ATOM    696  CG  ARG    41      33.250  70.600  30.900  0.00  0.00
ATOM    697  HG2 ARG    41      32.630  69.750  31.170  0.00  0.00
ATOM    698  HG3 ARG    41      33.320  70.550  29.820  0.00  0.00
ATOM    699  CD  ARG    41      34.650  70.440  31.530  0.00  0.00
ATOM    700  HD2 ARG    41      35.060  69.590  30.980  0.00  0.00
ATOM    701  HD3 ARG    41      35.220  71.350  31.320  0.00  0.00
ATOM    702  NE  ARG    41      34.530  70.280  32.960  0.00  0.00
ATOM    703  HE  ARG    41      33.640  69.950  33.310  0.00  0.00
ATOM    704  CZ  ARG    41      35.550  70.420  33.820  0.00  0.00
ATOM    705  NH1 ARG    41      36.730  70.550  33.470  0.00  0.00
ATOM    706 1HH1 ARG    41      36.940  70.270  32.530  0.00  0.00
ATOM    707 2HH1 ARG    41      37.480  70.620  34.150  0.00  0.00
ATOM    708  NH2 ARG    41      35.370  70.530  35.110  0.00  0.00
ATOM    709 1HH2 ARG    41      34.490  70.290  35.520  0.00  0.00
ATOM    710 2HH2 ARG    41      36.230  70.600  35.640  0.00  0.00
ATOM    711  C   ARG    41      33.220  73.380  29.590  0.00  0.00
ATOM    712  O   ARG    41      34.380  73.540  29.210  0.00  0.00
ATOM    713  N   PHE    42      32.170  73.620  28.730  0.00  0.00
ATOM    714  H   PHE    42      31.280  73.360  29.130  0.00  0.00
ATOM    715  CA  PHE    42      32.240  74.160  27.310  0.00  0.00
ATOM    716  HA  PHE    42      32.760  73.480  26.640  0.00  0.00
ATOM    717  CB  PHE    42      30.830  74.270  26.630  0.00  0.00
ATOM    718  HB2 PHE    42      30.340  73.290  26.670  0.00  0.00
ATOM    719  HB3 PHE    42      30.140  74.970  27.110  0.00  0.00
ATOM    720  CG  PHE    42      30.840  74.720  25.150  0.00  0.00
ATOM    721  CD1 PHE    42      30.940  76.040  24.830  0.00  0.00
ATOM    722  HD1 PHE    42      30.900  76.800  25.600  0.00  0.00
ATOM    723  CE1 PHE    42      30.940  76.410  23.480  0.00  0.00
ATOM    724  HE1 PHE    42      30.940  77.460  23.240  0.00  0.00
ATOM    725  CZ  PHE    42      30.780  75.440  22.480  0.00  0.00
ATOM    726  HZ  PHE    42      30.770  75.820  21.470  0.00  0.00
ATOM    727  CE2 PHE    42      30.660  74.090  22.770  0.00  0.00
ATOM    728  HE2 PHE    42      30.760  73.270  22.070  0.00  0.00
ATOM    729  CD2 PHE    42      30.760  73.730  24.100  0.00  0.00
ATOM    730  HD2 PHE    42      30.740  72.660  24.250  0.00  0.00
ATOM    731  C   PHE    42      32.900  75.540  27.160  0.00  0.00
ATOM    732  O   PHE    42      33.660  75.730  26.260  0.00  0.00
ATOM    733  N   ASP    43      32.740  76.410  28.200  0.00  0.00
ATOM    734  H   ASP    43      32.210  76.110  29.010  0.00  0.00
ATOM    735  CA  ASP    43      33.360  77.690  28.300  0.00  0.00
ATOM    736  HA  ASP    43      33.200  78.250  27.380  0.00  0.00
ATOM    737  CB  ASP    43      32.690  78.540  29.410  0.00  0.00
ATOM    738  HB2 ASP    43      31.630  78.280  29.470  0.00  0.00
ATOM    739  HB3 ASP    43      33.030  78.150  30.380  0.00  0.00
ATOM    740  CG  ASP    43      32.830  80.090  29.270  0.00  0.00
ATOM    741  OD1 ASP    43      32.460  80.680  28.250  0.00  0.00
ATOM    742  OD2 ASP    43      33.380  80.620  30.270  0.00  0.00
ATOM    743  C   ASP    43      34.860  77.610  28.450  0.00  0.00
ATOM    744  O   ASP    43      35.620  78.390  27.850  0.00  0.00
ATOM    745  N   THR    44      35.330  76.640  29.140  0.00  0.00
ATOM    746  H   THR    44      34.710  75.980  29.590  0.00  0.00
ATOM    747  CA  THR    44      36.820  76.330  29.240  0.00  0.00
ATOM    748  HA  THR    44      37.350  77.160  29.720  0.00  0.00
ATOM    749  CB  THR    44      37.030  75.230  30.260  0.00  0.00
ATOM    750  HB  THR    44      36.620  74.280  29.910  0.00  0.00
ATOM    751  CG2 THR    44      38.420  75.010  30.820  0.00  0.00
ATOM    752 1HG2 THR    44      38.380  74.360  31.700  0.00  0.00
ATOM    753 2HG2 THR    44      39.160  74.800  30.050  0.00  0.00
ATOM    754 3HG2 THR    44      38.720  75.960  31.260  0.00  0.00
ATOM    755  OG1 THR    44      36.300  75.600  31.420  0.00  0.00
ATOM    756  HG1 THR    44      35.410  75.250  31.330  0.00  0.00
ATOM    757  C   THR    44      37.530  75.970  27.930  0.00  0.00
ATOM    758  O   THR    44      38.710  75.920  27.780  0.00  0.00
ATOM    759  N   PHE    45      36.760  75.670  26.860  0.00  0.00
ATOM    760  H   PHE    45      35.770  75.610  27.030  0.00  0.00
ATOM    761  CA  PHE    45      37.190  75.370  25.490  0.00  0.00
ATOM    762  HA  PHE    45      38.270  75.480  25.420  0.00  0.00
ATOM    763  CB  PHE    45      36.880  73.920  25.160  0.00  0.00
ATOM    764  HB2 PHE    45      35.840  73.740  25.430  0.00  0.00
ATOM    765  HB3 PHE    45      37.080  73.810  24.090  0.00  0.00
ATOM    766  CG  PHE    45      37.600  72.920  25.970  0.00  0.00
ATOM    767  CD1 PHE    45      38.660  72.240  25.250  0.00  0.00
ATOM    768  HD1 PHE    45      38.950  72.590  24.280  0.00  0.00
ATOM    769  CE1 PHE    45      39.340  71.140  25.840  0.00  0.00
ATOM    770  HE1 PHE    45      40.230  70.810  25.350  0.00  0.00
ATOM    771  CZ  PHE    45      38.870  70.640  27.070  0.00  0.00
ATOM    772  HZ  PHE    45      39.360  69.810  27.550  0.00  0.00
ATOM    773  CE2 PHE    45      37.670  71.180  27.650  0.00  0.00
ATOM    774  HE2 PHE    45      37.370  70.860  28.630  0.00  0.00
ATOM    775  CD2 PHE    45      37.080  72.350  27.160  0.00  0.00
ATOM    776  HD2 PHE    45      36.310  72.870  27.710  0.00  0.00
ATOM    777  C   PHE    45      36.650  76.250  24.440  0.00  0.00
ATOM    778  O   PHE    45      37.030  76.150  23.250  0.00  0.00
ATOM    779  N   ASP    46      35.920  77.310  24.850  0.00  0.00
ATOM    780  H   ASP    46      35.870  77.370  25.860  0.00  0.00
ATOM    781  CA  ASP    46      35.470  78.510  24.020  0.00  0.00
ATOM    782  HA  ASP    46      35.380  78.190  22.980  0.00  0.00
ATOM    783  CB  ASP    46      34.020  78.870  24.370  0.00  0.00
ATOM    784  HB2 ASP    46      33.310  78.080  24.150  0.00  0.00
ATOM    785  HB3 ASP    46      33.970  79.100  25.430  0.00  0.00
ATOM    786  CG  ASP    46      33.510  80.130  23.680  0.00  0.00
ATOM    787  OD1 ASP    46      33.800  80.250  22.490  0.00  0.00
ATOM    788  OD2 ASP    46      32.940  80.980  24.340  0.00  0.00
ATOM    789  C   ASP    46      36.460  79.680  24.010  0.00  0.00
ATOM    790  O   ASP    46      36.280  80.920  24.180  0.00  0.00
ATOM    791  N   LEU    47      37.680  79.310  23.780  0.00  0.00
ATOM    792  H   LEU    47      37.870  78.320  23.710  0.00  0.00
ATOM    793  CA  LEU    47      38.880  80.080  23.650  0.00  0.00
ATOM    794  HA  LEU    47      39.050  80.590  24.600  0.00  0.00
ATOM    795  CB  LEU    47      39.960  79.010  23.470  0.00  0.00
ATOM    796  HB2 LEU    47      39.700  78.360  22.630  0.00  0.00
ATOM    797  HB3 LEU    47      40.910  79.410  23.110  0.00  0.00
ATOM    798  CG  LEU    47      40.270  78.080  24.630  0.00  0.00
ATOM    799  HG  LEU    47      39.350  77.620  24.990  0.00  0.00
ATOM    800  CD1 LEU    47      41.190  76.930  24.340  0.00  0.00
ATOM    801 1HD1 LEU    47      41.290  76.410  25.300  0.00  0.00
ATOM    802 2HD1 LEU    47      40.720  76.280  23.610  0.00  0.00
ATOM    803 3HD1 LEU    47      42.120  77.310  23.910  0.00  0.00
ATOM    804  CD2 LEU    47      40.900  78.890  25.810  0.00  0.00
ATOM    805 1HD2 LEU    47      41.270  79.840  25.450  0.00  0.00
ATOM    806 2HD2 LEU    47      40.070  79.130  26.480  0.00  0.00
ATOM    807 3HD2 LEU    47      41.660  78.320  26.350  0.00  0.00
ATOM    808  C   LEU    47      39.020  81.170  22.570  0.00  0.00
ATOM    809  O   LEU    47      39.980  81.990  22.610  0.00  0.00
ATOM    810  N   ASP    48      38.120  81.320  21.660  0.00  0.00
ATOM    811  H   ASP    48      37.390  80.620  21.660  0.00  0.00
ATOM    812  CA  ASP    48      37.990  82.390  20.640  0.00  0.00
ATOM    813  HA  ASP    48      38.890  83.000  20.760  0.00  0.00
ATOM    814  CB  ASP    48      37.850  81.830  19.200  0.00  0.00
ATOM    815  HB2 ASP    48      38.510  80.980  19.040  0.00  0.00
ATOM    816  HB3 ASP    48      36.810  81.620  18.950  0.00  0.00
ATOM    817  CG  ASP    48      38.420  82.670  18.010  0.00  0.00
ATOM    818  OD1 ASP    48      39.660  82.890  17.890  0.00  0.00
ATOM    819  OD2 ASP    48      37.630  82.950  17.080  0.00  0.00
ATOM    820  C   ASP    48      36.940  83.350  20.950  0.00  0.00
ATOM    821  O   ASP    48      36.730  84.280  20.220  0.00  0.00
ATOM    822  N   SER    49      36.200  83.140  22.020  0.00  0.00
ATOM    823  H   SER    49      36.500  82.290  22.480  0.00  0.00
ATOM    824  CA  SER    49      35.160  83.970  22.550  0.00  0.00
ATOM    825  HA  SER    49      34.690  83.420  23.370  0.00  0.00
ATOM    826  CB  SER    49      35.570  85.280  23.200  0.00  0.00
ATOM    827  HB2 SER    49      35.860  86.000  22.430  0.00  0.00
ATOM    828  HB3 SER    49      34.730  85.730  23.730  0.00  0.00
ATOM    829  OG  SER    49      36.640  85.040  24.190  0.00  0.00
ATOM    830  HG  SER    49      36.310  84.340  24.750  0.00  0.00
ATOM    831  C   SER    49      33.990  84.130  21.600  0.00  0.00
ATOM    832  O   SER    49      33.680  85.260  21.170  0.00  0.00
ATOM    833  N   ASP    50      33.370  83.040  21.140  0.00  0.00
ATOM    834  H   ASP    50      33.550  82.180  21.640  0.00  0.00
ATOM    835  CA  ASP    50      32.470  83.020  19.980  0.00  0.00
ATOM    836  HA  ASP    50      32.040  84.020  19.860  0.00  0.00
ATOM    837  CB  ASP    50      33.390  82.750  18.800  0.00  0.00
ATOM    838  HB2 ASP    50      34.120  83.550  18.910  0.00  0.00
ATOM    839  HB3 ASP    50      33.760  81.730  18.800  0.00  0.00
ATOM    840  CG  ASP    50      32.670  83.040  17.400  0.00  0.00
ATOM    841  OD1 ASP    50      33.110  82.560  16.350  0.00  0.00
ATOM    842  OD2 ASP    50      31.750  83.900  17.390  0.00  0.00
ATOM    843  C   ASP    50      31.360  81.920  20.070  0.00  0.00
ATOM    844  O   ASP    50      30.530  81.500  19.250  0.00  0.00
ATOM    845  N   GLY    51      31.250  81.410  21.340  0.00  0.00
ATOM    846  H   GLY    51      31.830  81.760  22.090  0.00  0.00
ATOM    847  CA  GLY    51      30.330  80.300  21.630  0.00  0.00
ATOM    848  HA2 GLY    51      30.380  80.070  22.690  0.00  0.00
ATOM    849  HA3 GLY    51      29.290  80.550  21.430  0.00  0.00
ATOM    850  C   GLY    51      30.620  78.930  20.910  0.00  0.00
ATOM    851  O   GLY    51      29.740  78.060  20.720  0.00  0.00
ATOM    852  N   LYS    52      31.870  78.750  20.500  0.00  0.00
ATOM    853  H   LYS    52      32.550  79.450  20.760  0.00  0.00
ATOM    854  CA  LYS    52      32.370  77.730  19.510  0.00  0.00
ATOM    855  HA  LYS    52      31.540  77.040  19.440  0.00  0.00
ATOM    856  CB  LYS    52      32.550  78.480  18.250  0.00  0.00
ATOM    857  HB2 LYS    52      31.780  79.240  18.150  0.00  0.00
ATOM    858  HB3 LYS    52      33.550  78.890  18.110  0.00  0.00
ATOM    859  CG  LYS    52      32.380  77.680  16.930  0.00  0.00
ATOM    860  HG2 LYS    52      33.030  76.820  17.110  0.00  0.00
ATOM    861  HG3 LYS    52      31.360  77.300  16.860  0.00  0.00
ATOM    862  CD  LYS    52      32.830  78.470  15.720  0.00  0.00
ATOM    863  HD2 LYS    52      32.020  79.170  15.510  0.00  0.00
ATOM    864  HD3 LYS    52      33.740  79.060  15.830  0.00  0.00
ATOM    865  CE  LYS    52      32.970  77.600  14.420  0.00  0.00
ATOM    866  HE2 LYS    52      33.390  76.620  14.650  0.00  0.00
ATOM    867  HE3 LYS    52      32.020  77.370  13.940  0.00  0.00
ATOM    868  NZ  LYS    52      33.770  78.330  13.430  0.00  0.00
ATOM    869  HZ1 LYS    52      33.400  79.260  13.310  0.00  0.00
ATOM    870  HZ2 LYS    52      34.720  78.470  13.740  0.00  0.00
ATOM    871  HZ3 LYS    52      33.720  77.860  12.540  0.00  0.00
ATOM    872  C   LYS    52      33.480  76.960  20.030  0.00  0.00
ATOM    873  O   LYS    52      34.490  77.550  20.420  0.00  0.00
ATOM    874  N   MET    53      33.430  75.660  19.750  0.00  0.00
ATOM    875  H   MET    53      32.550  75.290  19.420  0.00  0.00
ATOM    876  CA  MET    53      34.370  74.710  20.380  0.00  0.00
ATOM    877  HA  MET    53      35.250  75.230  20.730  0.00  0.00
ATOM    878  CB  MET    53      33.800  74.090  21.630  0.00  0.00
ATOM    879  HB2 MET    53      33.460  74.940  22.220  0.00  0.00
ATOM    880  HB3 MET    53      32.930  73.460  21.440  0.00  0.00
ATOM    881  CG  MET    53      34.730  73.310  22.580  0.00  0.00
ATOM    882  HG2 MET    53      35.720  73.730  22.420  0.00  0.00
ATOM    883  HG3 MET    53      34.340  73.470  23.580  0.00  0.00
ATOM    884  SD  MET    53      34.770  71.560  22.180  0.00  0.00
ATOM    885  CE  MET    53      36.280  71.080  23.060  0.00  0.00
ATOM    886  HE1 MET    53      36.400  70.000  22.920  0.00  0.00
ATOM    887  HE2 MET    53      37.030  71.680  22.540  0.00  0.00
ATOM    888  HE3 MET    53      36.260  71.320  24.120  0.00  0.00
ATOM    889  C   MET    53      34.820  73.590  19.390  0.00  0.00
ATOM    890  O   MET    53      34.010  73.030  18.600  0.00  0.00
ATOM    891  N   GLU    54      36.120  73.190  19.410  0.00  0.00
ATOM    892  H   GLU    54      36.700  73.380  20.220  0.00  0.00
ATOM    893  CA  GLU    54      36.770  72.300  18.450  0.00  0.00
ATOM    894  HA  GLU    54      35.990  71.830  17.850  0.00  0.00
ATOM    895  CB  GLU    54      37.560  73.200  17.580  0.00  0.00
ATOM    896  HB2 GLU    54      36.860  73.930  17.200  0.00  0.00
ATOM    897  HB3 GLU    54      38.210  73.800  18.210  0.00  0.00
ATOM    898  CG  GLU    54      38.230  72.400  16.450  0.00  0.00
ATOM    899  HG2 GLU    54      38.620  71.450  16.830  0.00  0.00
ATOM    900  HG3 GLU    54      37.570  72.100  15.640  0.00  0.00
ATOM    901  CD  GLU    54      39.310  73.270  15.790  0.00  0.00
ATOM    902  OE1 GLU    54      38.910  74.150  14.970  0.00  0.00
ATOM    903  OE2 GLU    54      40.510  73.270  16.200  0.00  0.00
ATOM    904  C   GLU    54      37.550  71.170  19.130  0.00  0.00
ATOM    905  O   GLU    54      38.560  71.380  19.860  0.00  0.00
ATOM    906  N   MET    55      36.970  69.950  18.920  0.00  0.00
ATOM    907  H   MET    55      36.110  69.890  18.390  0.00  0.00
ATOM    908  CA  MET    55      37.370  68.790  19.690  0.00  0.00
ATOM    909  HA  MET    55      37.230  69.160  20.710  0.00  0.00
ATOM    910  CB  MET    55      36.280  67.700  19.520  0.00  0.00
ATOM    911  HB2 MET    55      36.380  67.050  20.390  0.00  0.00
ATOM    912  HB3 MET    55      35.330  68.200  19.680  0.00  0.00
ATOM    913  CG  MET    55      36.300  66.920  18.170  0.00  0.00
ATOM    914  HG2 MET    55      35.370  66.360  18.090  0.00  0.00
ATOM    915  HG3 MET    55      36.280  67.580  17.310  0.00  0.00
ATOM    916  SD  MET    55      37.850  65.900  17.820  0.00  0.00
ATOM    917  CE  MET    55      37.970  64.710  19.180  0.00  0.00
ATOM    918  HE1 MET    55      37.060  64.120  19.200  0.00  0.00
ATOM    919  HE2 MET    55      38.840  64.060  19.110  0.00  0.00
ATOM    920  HE3 MET    55      37.980  65.180  20.170  0.00  0.00
ATOM    921  C   MET    55      38.760  68.340  19.570  0.00  0.00
ATOM    922  O   MET    55      39.170  67.620  20.400  0.00  0.00
ATOM    923  N   ASP    56      39.640  68.940  18.720  0.00  0.00
ATOM    924  H   ASP    56      39.270  69.610  18.060  0.00  0.00
ATOM    925  CA  ASP    56      41.110  68.690  18.720  0.00  0.00
ATOM    926  HA  ASP    56      41.430  67.680  18.520  0.00  0.00
ATOM    927  CB  ASP    56      41.730  69.600  17.690  0.00  0.00
ATOM    928  HB2 ASP    56      41.220  69.700  16.730  0.00  0.00
ATOM    929  HB3 ASP    56      41.670  70.590  18.150  0.00  0.00
ATOM    930  CG  ASP    56      43.240  69.350  17.570  0.00  0.00
ATOM    931  OD1 ASP    56      43.620  68.260  17.070  0.00  0.00
ATOM    932  OD2 ASP    56      44.090  70.270  17.520  0.00  0.00
ATOM    933  C   ASP    56      41.800  69.000  20.080  0.00  0.00
ATOM    934  O   ASP    56      42.710  68.310  20.510  0.00  0.00
ATOM    935  N   GLU    57      41.230  69.960  20.800  0.00  0.00
ATOM    936  H   GLU    57      40.490  70.510  20.390  0.00  0.00
ATOM    937  CA  GLU    57      41.640  70.280  22.160  0.00  0.00
ATOM    938  HA  GLU    57      42.720  70.350  22.210  0.00  0.00
ATOM    939  CB  GLU    57      41.190  71.670  22.380  0.00  0.00
ATOM    940  HB2 GLU    57      41.110  72.180  21.420  0.00  0.00
ATOM    941  HB3 GLU    57      40.150  71.620  22.720  0.00  0.00
ATOM    942  CG  GLU    57      41.970  72.480  23.430  0.00  0.00
ATOM    943  HG2 GLU    57      41.440  73.310  23.880  0.00  0.00
ATOM    944  HG3 GLU    57      42.280  71.820  24.240  0.00  0.00
ATOM    945  CD  GLU    57      43.170  73.170  22.840  0.00  0.00
ATOM    946  OE1 GLU    57      44.270  72.920  23.400  0.00  0.00
ATOM    947  OE2 GLU    57      43.120  73.910  21.820  0.00  0.00
ATOM    948  C   GLU    57      41.150  69.350  23.340  0.00  0.00
ATOM    949  O   GLU    57      41.840  69.320  24.380  0.00  0.00
ATOM    950  N   VAL    58      40.190  68.450  23.120  0.00  0.00
ATOM    951  H   VAL    58      39.800  68.360  22.190  0.00  0.00
ATOM    952  CA  VAL    58      39.880  67.370  24.050  0.00  0.00
ATOM    953  HA  VAL    58      40.430  67.610  24.960  0.00  0.00
ATOM    954  CB  VAL    58      38.340  67.340  24.460  0.00  0.00
ATOM    955  HB  VAL    58      38.140  68.400  24.640  0.00  0.00
ATOM    956  CG1 VAL    58      37.380  66.850  23.400  0.00  0.00
ATOM    957 1HG1 VAL    58      37.620  67.490  22.540  0.00  0.00
ATOM    958 2HG1 VAL    58      37.620  65.820  23.120  0.00  0.00
ATOM    959 3HG1 VAL    58      36.340  67.100  23.630  0.00  0.00
ATOM    960  CG2 VAL    58      38.220  66.610  25.830  0.00  0.00
ATOM    961 1HG2 VAL    58      39.160  66.540  26.380  0.00  0.00
ATOM    962 2HG2 VAL    58      37.400  67.000  26.430  0.00  0.00
ATOM    963 3HG2 VAL    58      37.860  65.610  25.570  0.00  0.00
ATOM    964  C   VAL    58      40.600  66.070  23.620  0.00  0.00
ATOM    965  O   VAL    58      40.740  65.140  24.400  0.00  0.00
ATOM    966  N   LEU    59      41.100  65.970  22.420  0.00  0.00
ATOM    967  H   LEU    59      40.980  66.690  21.720  0.00  0.00
ATOM    968  CA  LEU    59      41.980  64.950  21.880  0.00  0.00
ATOM    969  HA  LEU    59      41.560  63.990  22.160  0.00  0.00
ATOM    970  CB  LEU    59      42.050  65.070  20.350  0.00  0.00
ATOM    971  HB2 LEU    59      41.010  65.010  20.030  0.00  0.00
ATOM    972  HB3 LEU    59      42.500  66.000  20.030  0.00  0.00
ATOM    973  CG  LEU    59      42.780  63.900  19.660  0.00  0.00
ATOM    974  HG  LEU    59      43.800  63.850  20.050  0.00  0.00
ATOM    975  CD1 LEU    59      42.240  62.530  19.840  0.00  0.00
ATOM    976 1HD1 LEU    59      41.210  62.430  19.520  0.00  0.00
ATOM    977 2HD1 LEU    59      42.930  61.830  19.370  0.00  0.00
ATOM    978 3HD1 LEU    59      42.290  62.180  20.870  0.00  0.00
ATOM    979  CD2 LEU    59      42.770  64.160  18.190  0.00  0.00
ATOM    980 1HD2 LEU    59      43.140  65.180  18.060  0.00  0.00
ATOM    981 2HD2 LEU    59      43.470  63.510  17.670  0.00  0.00
ATOM    982 3HD2 LEU    59      41.740  64.100  17.850  0.00  0.00
ATOM    983  C   LEU    59      43.370  65.150  22.510  0.00  0.00
ATOM    984  O   LEU    59      44.140  64.250  22.740  0.00  0.00
ATOM    985  N   TYR    60      43.780  66.410  22.710  0.00  0.00
ATOM    986  H   TYR    60      43.290  67.220  22.360  0.00  0.00
ATOM    987  CA  TYR    60      45.020  66.730  23.370  0.00  0.00
ATOM    988  HA  TYR    60      45.750  66.030  22.990  0.00  0.00
ATOM    989  CB  TYR    60      45.380  68.160  22.810  0.00  0.00
ATOM    990  HB2 TYR    60      45.430  68.050  21.720  0.00  0.00
ATOM    991  HB3 TYR    60      44.580  68.840  23.080  0.00  0.00
ATOM    992  CG  TYR    60      46.670  68.710  23.230  0.00  0.00
ATOM    993  CD1 TYR    60      47.800  67.890  23.470  0.00  0.00
ATOM    994  HD1 TYR    60      47.810  66.810  23.610  0.00  0.00
ATOM    995  CE1 TYR    60      49.020  68.500  23.620  0.00  0.00
ATOM    996  HE1 TYR    60      49.870  67.950  23.990  0.00  0.00
ATOM    997  CZ  TYR    60      49.160  69.900  23.600  0.00  0.00
ATOM    998  OH  TYR    60      50.350  70.540  23.800  0.00  0.00
ATOM    999  HH  TYR    60      51.130  69.990  23.720  0.00  0.00
ATOM   1000  CE2 TYR    60      48.070  70.770  23.440  0.00  0.00
ATOM   1001  HE2 TYR    60      48.100  71.840  23.530  0.00  0.00
ATOM   1002  CD2 TYR    60      46.850  70.160  23.130  0.00  0.00
ATOM   1003  HD2 TYR    60      46.040  70.850  22.940  0.00  0.00
ATOM   1004  C   TYR    60      44.940  66.700  24.890  0.00  0.00
ATOM   1005  O   TYR    60      45.860  66.260  25.590  0.00  0.00
ATOM   1006  N   TRP    61      43.810  66.990  25.520  0.00  0.00
ATOM   1007  H   TRP    61      43.020  67.220  24.930  0.00  0.00
ATOM   1008  CA  TRP    61      43.580  67.050  27.020  0.00  0.00
ATOM   1009  HA  TRP    61      44.210  67.890  27.340  0.00  0.00
ATOM   1010  CB  TRP    61      42.130  67.460  27.270  0.00  0.00
ATOM   1011  HB2 TRP    61      41.950  68.420  26.780  0.00  0.00
ATOM   1012  HB3 TRP    61      41.460  66.700  26.870  0.00  0.00
ATOM   1013  CG  TRP    61      41.690  67.670  28.730  0.00  0.00
ATOM   1014  CD1 TRP    61      41.050  66.790  29.530  0.00  0.00
ATOM   1015  HD1 TRP    61      40.620  65.840  29.250  0.00  0.00
ATOM   1016  NE1 TRP    61      40.880  67.300  30.730  0.00  0.00
ATOM   1017  HE1 TRP    61      40.250  66.890  31.420  0.00  0.00
ATOM   1018  CE2 TRP    61      41.400  68.550  30.870  0.00  0.00
ATOM   1019  CZ2 TRP    61      41.480  69.410  32.010  0.00  0.00
ATOM   1020  HZ2 TRP    61      41.030  69.210  32.970  0.00  0.00
ATOM   1021  CH2 TRP    61      42.240  70.590  31.840  0.00  0.00
ATOM   1022  HH2 TRP    61      42.370  71.220  32.710  0.00  0.00
ATOM   1023  CZ3 TRP    61      42.830  70.930  30.580  0.00  0.00
ATOM   1024  HZ3 TRP    61      43.290  71.890  30.390  0.00  0.00
ATOM   1025  CE3 TRP    61      42.750  70.000  29.530  0.00  0.00
ATOM   1026  HE3 TRP    61      43.080  70.280  28.540  0.00  0.00
ATOM   1027  CD2 TRP    61      42.000  68.810  29.640  0.00  0.00
ATOM   1028  C   TRP    61      44.070  65.820  27.840  0.00  0.00
ATOM   1029  O   TRP    61      44.950  66.010  28.650  0.00  0.00
ATOM   1030  N   PRO    62      43.520  64.610  27.720  0.00  0.00
ATOM   1031  CD  PRO    62      42.520  64.250  26.730  0.00  0.00
ATOM   1032  HD2 PRO    62      42.790  64.740  25.800  0.00  0.00
ATOM   1033  HD3 PRO    62      41.540  64.530  27.130  0.00  0.00
ATOM   1034  CG  PRO    62      42.610  62.770  26.490  0.00  0.00
ATOM   1035  HG2 PRO    62      43.360  62.540  25.730  0.00  0.00
ATOM   1036  HG3 PRO    62      41.610  62.400  26.260  0.00  0.00
ATOM   1037  CB  PRO    62      43.040  62.340  27.860  0.00  0.00
ATOM   1038  HB2 PRO    62      43.530  61.360  27.870  0.00  0.00
ATOM   1039  HB3 PRO    62      42.170  62.360  28.520  0.00  0.00
ATOM   1040  CA  PRO    62      43.990  63.420  28.360  0.00  0.00
ATOM   1041  HA  PRO    62      43.800  63.480  29.430  0.00  0.00
ATOM   1042  C   PRO    62      45.490  63.160  28.290  0.00  0.00
ATOM   1043  O   PRO    62      46.200  62.710  29.210  0.00  0.00
ATOM   1044  N   ASP    63      46.030  63.480  27.100  0.00  0.00
ATOM   1045  H   ASP    63      45.470  64.110  26.530  0.00  0.00
ATOM   1046  CA  ASP    63      47.460  63.450  26.900  0.00  0.00
ATOM   1047  HA  ASP    63      47.800  62.470  27.250  0.00  0.00
ATOM   1048  CB  ASP    63      47.710  63.720  25.390  0.00  0.00
ATOM   1049  HB2 ASP    63      46.930  63.270  24.770  0.00  0.00
ATOM   1050  HB3 ASP    63      47.540  64.790  25.300  0.00  0.00
ATOM   1051  CG  ASP    63      49.130  63.450  24.850  0.00  0.00
ATOM   1052  OD1 ASP    63      49.730  64.370  24.230  0.00  0.00
ATOM   1053  OD2 ASP    63      49.610  62.320  25.080  0.00  0.00
ATOM   1054  C   ASP    63      48.310  64.420  27.800  0.00  0.00
ATOM   1055  O   ASP    63      49.460  64.160  28.000  0.00  0.00
ATOM   1056  N   ARG    64      47.820  65.530  28.300  0.00  0.00
ATOM   1057  H   ARG    64      46.880  65.780  28.040  0.00  0.00
ATOM   1058  CA  ARG    64      48.480  66.560  29.240  0.00  0.00
ATOM   1059  HA  ARG    64      49.540  66.450  29.000  0.00  0.00
ATOM   1060  CB  ARG    64      47.890  67.950  28.860  0.00  0.00
ATOM   1061  HB2 ARG    64      46.820  68.020  29.090  0.00  0.00
ATOM   1062  HB3 ARG    64      48.460  68.640  29.470  0.00  0.00
ATOM   1063  CG  ARG    64      48.140  68.500  27.400  0.00  0.00
ATOM   1064  HG2 ARG    64      49.130  68.900  27.170  0.00  0.00
ATOM   1065  HG3 ARG    64      47.900  67.750  26.650  0.00  0.00
ATOM   1066  CD  ARG    64      47.160  69.670  27.220  0.00  0.00
ATOM   1067  HD2 ARG    64      47.160  69.960  26.170  0.00  0.00
ATOM   1068  HD3 ARG    64      46.150  69.270  27.310  0.00  0.00
ATOM   1069  NE  ARG    64      47.490  70.840  28.160  0.00  0.00
ATOM   1070  HE  ARG    64      48.390  70.810  28.600  0.00  0.00
ATOM   1071  CZ  ARG    64      46.780  71.930  28.440  0.00  0.00
ATOM   1072  NH1 ARG    64      45.620  72.070  27.850  0.00  0.00
ATOM   1073 1HH1 ARG    64      45.400  71.490  27.050  0.00  0.00
ATOM   1074 2HH1 ARG    64      45.080  72.890  28.060  0.00  0.00
ATOM   1075  NH2 ARG    64      47.150  72.780  29.340  0.00  0.00
ATOM   1076 1HH2 ARG    64      47.870  72.440  29.960  0.00  0.00
ATOM   1077 2HH2 ARG    64      46.580  73.600  29.460  0.00  0.00
ATOM   1078  C   ARG    64      48.240  66.130  30.680  0.00  0.00
ATOM   1079  O   ARG    64      48.960  66.580  31.590  0.00  0.00
ATOM   1080  N   MET    65      47.320  65.210  30.920  0.00  0.00
ATOM   1081  H   MET    65      46.790  64.920  30.110  0.00  0.00
ATOM   1082  CA  MET    65      46.900  64.760  32.210  0.00  0.00
ATOM   1083  HA  MET    65      47.150  65.430  33.030  0.00  0.00
ATOM   1084  CB  MET    65      45.360  64.620  32.190  0.00  0.00
ATOM   1085  HB2 MET    65      45.030  63.970  31.380  0.00  0.00
ATOM   1086  HB3 MET    65      44.960  64.180  33.090  0.00  0.00
ATOM   1087  CG  MET    65      44.770  66.060  31.960  0.00  0.00
ATOM   1088  HG2 MET    65      44.950  66.460  30.960  0.00  0.00
ATOM   1089  HG3 MET    65      43.690  66.010  32.040  0.00  0.00
ATOM   1090  SD  MET    65      45.470  67.360  33.050  0.00  0.00
ATOM   1091  CE  MET    65      45.230  68.860  32.090  0.00  0.00
ATOM   1092  HE1 MET    65      44.160  69.040  31.980  0.00  0.00
ATOM   1093  HE2 MET    65      45.640  69.750  32.560  0.00  0.00
ATOM   1094  HE3 MET    65      45.670  68.740  31.100  0.00  0.00
ATOM   1095  C   MET    65      47.480  63.440  32.600  0.00  0.00
ATOM   1096  O   MET    65      47.860  63.310  33.730  0.00  0.00
ATOM   1097  N   ARG    66      47.730  62.500  31.710  0.00  0.00
ATOM   1098  H   ARG    66      47.500  62.790  30.770  0.00  0.00
ATOM   1099  CA  ARG    66      48.420  61.190  31.930  0.00  0.00
ATOM   1100  HA  ARG    66      47.790  60.710  32.680  0.00  0.00
ATOM   1101  CB  ARG    66      48.270  60.260  30.690  0.00  0.00
ATOM   1102  HB2 ARG    66      48.540  59.250  30.980  0.00  0.00
ATOM   1103  HB3 ARG    66      47.260  60.300  30.290  0.00  0.00
ATOM   1104  CG  ARG    66      49.200  60.690  29.540  0.00  0.00
ATOM   1105  HG2 ARG    66      49.020  61.730  29.290  0.00  0.00
ATOM   1106  HG3 ARG    66      50.240  60.590  29.830  0.00  0.00
ATOM   1107  CD  ARG    66      48.900  59.770  28.280  0.00  0.00
ATOM   1108  HD2 ARG    66      48.950  58.690  28.410  0.00  0.00
ATOM   1109  HD3 ARG    66      47.880  59.960  27.940  0.00  0.00
ATOM   1110  NE  ARG    66      49.770  60.230  27.110  0.00  0.00
ATOM   1111  HE  ARG    66      49.330  60.850  26.440  0.00  0.00
ATOM   1112  CZ  ARG    66      51.080  60.170  27.020  0.00  0.00
ATOM   1113  NH1 ARG    66      51.790  59.440  27.860  0.00  0.00
ATOM   1114 1HH1 ARG    66      51.360  58.750  28.460  0.00  0.00
ATOM   1115 2HH1 ARG    66      52.790  59.520  27.930  0.00  0.00
ATOM   1116  NH2 ARG    66      51.640  60.820  26.060  0.00  0.00
ATOM   1117 1HH2 ARG    66      50.990  61.400  25.550  0.00  0.00
ATOM   1118 2HH2 ARG    66      52.510  60.530  25.650  0.00  0.00
ATOM   1119  C   ARG    66      49.870  61.170  32.560  0.00  0.00
ATOM   1120  O   ARG    66      50.460  60.120  32.660  0.00  0.00
ATOM   1121  N   GLN    67      50.340  62.280  33.120  0.00  0.00
ATOM   1122  H   GLN    67      49.770  63.060  32.830  0.00  0.00
ATOM   1123  CA  GLN    67      51.620  62.630  33.860  0.00  0.00
ATOM   1124  HA  GLN    67      52.430  62.820  33.150  0.00  0.00
ATOM   1125  CB  GLN    67      51.460  63.950  34.610  0.00  0.00
ATOM   1126  HB2 GLN    67      50.760  63.950  35.450  0.00  0.00
ATOM   1127  HB3 GLN    67      52.400  64.230  35.080  0.00  0.00
ATOM   1128  CG  GLN    67      50.940  65.060  33.690  0.00  0.00
ATOM   1129  HG2 GLN    67      49.970  64.930  33.200  0.00  0.00
ATOM   1130  HG3 GLN    67      50.860  65.950  34.310  0.00  0.00
ATOM   1131  CD  GLN    67      52.010  65.560  32.740  0.00  0.00
ATOM   1132  OE1 GLN    67      53.110  65.230  32.900  0.00  0.00
ATOM   1133  NE2 GLN    67      51.740  66.410  31.800  0.00  0.00
ATOM   1134 1HE2 GLN    67      52.450  66.970  31.340  0.00  0.00
ATOM   1135 2HE2 GLN    67      50.780  66.710  31.720  0.00  0.00
ATOM   1136  C   GLN    67      52.070  61.560  34.890  0.00  0.00
ATOM   1137  O   GLN    67      53.280  61.400  35.120  0.00  0.00
ATOM   1138  N   LEU    68      51.140  60.860  35.580  0.00  0.00
ATOM   1139  H   LEU    68      50.160  61.110  35.520  0.00  0.00
ATOM   1140  CA  LEU    68      51.440  59.860  36.580  0.00  0.00
ATOM   1141  HA  LEU    68      51.990  60.280  37.410  0.00  0.00
ATOM   1142  CB  LEU    68      49.970  59.420  37.070  0.00  0.00
ATOM   1143  HB2 LEU    68      49.660  60.390  37.440  0.00  0.00
ATOM   1144  HB3 LEU    68      49.410  59.160  36.180  0.00  0.00
ATOM   1145  CG  LEU    68      50.070  58.350  38.240  0.00  0.00
ATOM   1146  HG  LEU    68      50.760  57.560  37.930  0.00  0.00
ATOM   1147  CD1 LEU    68      50.690  58.980  39.500  0.00  0.00
ATOM   1148 1HD1 LEU    68      50.390  58.350  40.340  0.00  0.00
ATOM   1149 2HD1 LEU    68      51.780  58.950  39.500  0.00  0.00
ATOM   1150 3HD1 LEU    68      50.320  60.000  39.620  0.00  0.00
ATOM   1151  CD2 LEU    68      48.700  57.810  38.520  0.00  0.00
ATOM   1152 1HD2 LEU    68      48.760  57.050  39.310  0.00  0.00
ATOM   1153 2HD2 LEU    68      47.970  58.520  38.900  0.00  0.00
ATOM   1154 3HD2 LEU    68      48.360  57.300  37.620  0.00  0.00
ATOM   1155  C   LEU    68      52.270  58.760  36.010  0.00  0.00
ATOM   1156  O   LEU    68      52.950  58.070  36.770  0.00  0.00
ATOM   1157  N   VAL    69      52.130  58.540  34.680  0.00  0.00
ATOM   1158  H   VAL    69      51.550  59.150  34.110  0.00  0.00
ATOM   1159  CA  VAL    69      52.800  57.380  33.980  0.00  0.00
ATOM   1160  HA  VAL    69      53.670  57.190  34.610  0.00  0.00
ATOM   1161  CB  VAL    69      51.790  56.240  33.900  0.00  0.00
ATOM   1162  HB  VAL    69      50.880  56.700  33.530  0.00  0.00
ATOM   1163  CG1 VAL    69      52.150  55.000  33.030  0.00  0.00
ATOM   1164 1HG1 VAL    69      52.180  55.240  31.970  0.00  0.00
ATOM   1165 2HG1 VAL    69      53.040  54.460  33.370  0.00  0.00
ATOM   1166 3HG1 VAL    69      51.250  54.400  33.140  0.00  0.00
ATOM   1167  CG2 VAL    69      51.440  55.590  35.280  0.00  0.00
ATOM   1168 1HG2 VAL    69      51.040  54.580  35.240  0.00  0.00
ATOM   1169 2HG2 VAL    69      52.310  55.520  35.920  0.00  0.00
ATOM   1170 3HG2 VAL    69      50.690  56.200  35.790  0.00  0.00
ATOM   1171  C   VAL    69      53.310  57.720  32.560  0.00  0.00
ATOM   1172  O   VAL    69      52.620  58.480  31.810  0.00  0.00
ATOM   1173  N   ASN    70      54.400  57.100  32.080  0.00  0.00
ATOM   1174  H   ASN    70      54.880  56.470  32.700  0.00  0.00
ATOM   1175  CA  ASN    70      55.010  57.320  30.780  0.00  0.00
ATOM   1176  HA  ASN    70      54.630  58.220  30.290  0.00  0.00
ATOM   1177  CB  ASN    70      56.520  57.520  31.080  0.00  0.00
ATOM   1178  HB2 ASN    70      56.520  58.400  31.730  0.00  0.00
ATOM   1179  HB3 ASN    70      56.720  56.570  31.580  0.00  0.00
ATOM   1180  CG  ASN    70      57.290  57.660  29.810  0.00  0.00
ATOM   1181  OD1 ASN    70      56.850  58.310  28.870  0.00  0.00
ATOM   1182  ND2 ASN    70      58.460  57.080  29.760  0.00  0.00
ATOM   1183 1HD2 ASN    70      58.940  56.930  28.890  0.00  0.00
ATOM   1184 2HD2 ASN    70      58.840  56.400  30.400  0.00  0.00
ATOM   1185  C   ASN    70      54.640  56.220  29.770  0.00  0.00
ATOM   1186  O   ASN    70      55.480  55.500  29.260  0.00  0.00
ATOM   1187  N   ALA    71      53.290  55.990  29.510  0.00  0.00
ATOM   1188  H   ALA    71      52.530  56.560  29.870  0.00  0.00
ATOM   1189  CA  ALA    71      52.770  54.800  28.820  0.00  0.00
ATOM   1190  HA  ALA    71      53.110  53.940  29.400  0.00  0.00
ATOM   1191  CB  ALA    71      51.200  54.850  28.880  0.00  0.00
ATOM   1192  HB1 ALA    71      50.890  55.650  28.200  0.00  0.00
ATOM   1193  HB2 ALA    71      50.820  53.870  28.590  0.00  0.00
ATOM   1194  HB3 ALA    71      50.910  55.060  29.910  0.00  0.00
ATOM   1195  C   ALA    71      53.320  54.600  27.410  0.00  0.00
ATOM   1196  O   ALA    71      53.520  55.550  26.690  0.00  0.00
ATOM   1197  N   THR    72      53.330  53.370  26.980  0.00  0.00
ATOM   1198  H   THR    72      52.930  52.610  27.520  0.00  0.00
ATOM   1199  CA  THR    72      53.830  53.000  25.640  0.00  0.00
ATOM   1200  HA  THR    72      54.800  53.490  25.590  0.00  0.00
ATOM   1201  CB  THR    72      54.150  51.540  25.360  0.00  0.00
ATOM   1202  HB  THR    72      54.250  51.400  24.280  0.00  0.00
ATOM   1203  CG2 THR    72      55.380  51.090  26.160  0.00  0.00
ATOM   1204 1HG2 THR    72      55.500  50.010  26.160  0.00  0.00
ATOM   1205 2HG2 THR    72      56.300  51.400  25.670  0.00  0.00
ATOM   1206 3HG2 THR    72      55.220  51.510  27.150  0.00  0.00
ATOM   1207  OG1 THR    72      53.120  50.590  25.750  0.00  0.00
ATOM   1208  HG1 THR    72      52.770  50.830  26.610  0.00  0.00
ATOM   1209  C   THR    72      52.900  53.570  24.530  0.00  0.00
ATOM   1210  O   THR    72      51.660  53.550  24.590  0.00  0.00
ATOM   1211  N   ASP    73      53.430  54.210  23.430  0.00  0.00
ATOM   1212  H   ASP    73      54.430  54.200  23.280  0.00  0.00
ATOM   1213  CA  ASP    73      52.580  54.720  22.240  0.00  0.00
ATOM   1214  HA  ASP    73      52.010  55.580  22.580  0.00  0.00
ATOM   1215  CB  ASP    73      53.550  55.100  21.130  0.00  0.00
ATOM   1216  HB2 ASP    73      54.350  55.720  21.530  0.00  0.00
ATOM   1217  HB3 ASP    73      54.110  54.230  20.780  0.00  0.00
ATOM   1218  CG  ASP    73      52.870  55.800  19.960  0.00  0.00
ATOM   1219  OD1 ASP    73      52.390  56.930  20.080  0.00  0.00
ATOM   1220  OD2 ASP    73      52.710  55.140  18.920  0.00  0.00
ATOM   1221  C   ASP    73      51.520  53.730  21.780  0.00  0.00
ATOM   1222  O   ASP    73      50.440  54.140  21.400  0.00  0.00
ATOM   1223  N   GLU    74      51.760  52.390  21.700  0.00  0.00
ATOM   1224  H   GLU    74      52.700  52.150  21.980  0.00  0.00
ATOM   1225  CA  GLU    74      50.760  51.460  21.200  0.00  0.00
ATOM   1226  HA  GLU    74      50.350  51.860  20.280  0.00  0.00
ATOM   1227  CB  GLU    74      51.420  50.040  20.880  0.00  0.00
ATOM   1228  HB2 GLU    74      50.810  49.490  20.160  0.00  0.00
ATOM   1229  HB3 GLU    74      52.280  50.240  20.250  0.00  0.00
ATOM   1230  CG  GLU    74      51.740  49.200  22.160  0.00  0.00
ATOM   1231  HG2 GLU    74      52.240  49.860  22.870  0.00  0.00
ATOM   1232  HG3 GLU    74      50.820  48.860  22.620  0.00  0.00
ATOM   1233  CD  GLU    74      52.650  47.900  21.890  0.00  0.00
ATOM   1234  OE1 GLU    74      53.840  47.890  22.100  0.00  0.00
ATOM   1235  OE2 GLU    74      52.080  46.850  21.580  0.00  0.00
ATOM   1236  C   GLU    74      49.550  51.350  22.180  0.00  0.00
ATOM   1237  O   GLU    74      48.510  50.860  21.750  0.00  0.00
ATOM   1238  N   GLN    75      49.720  51.840  23.370  0.00  0.00
ATOM   1239  H   GLN    75      50.620  52.230  23.600  0.00  0.00
ATOM   1240  CA  GLN    75      48.580  52.100  24.230  0.00  0.00
ATOM   1241  HA  GLN    75      47.850  51.360  23.890  0.00  0.00
ATOM   1242  CB  GLN    75      48.930  51.640  25.690  0.00  0.00
ATOM   1243  HB2 GLN    75      49.730  52.120  26.250  0.00  0.00
ATOM   1244  HB3 GLN    75      48.050  51.860  26.300  0.00  0.00
ATOM   1245  CG  GLN    75      49.300  50.150  25.780  0.00  0.00
ATOM   1246  HG2 GLN    75      48.370  49.590  25.680  0.00  0.00
ATOM   1247  HG3 GLN    75      50.010  49.900  24.990  0.00  0.00
ATOM   1248  CD  GLN    75      49.910  49.890  27.140  0.00  0.00
ATOM   1249  OE1 GLN    75      51.130  49.660  27.300  0.00  0.00
ATOM   1250  NE2 GLN    75      49.130  50.050  28.160  0.00  0.00
ATOM   1251 1HE2 GLN    75      49.520  49.970  29.090  0.00  0.00
ATOM   1252 2HE2 GLN    75      48.130  50.100  28.090  0.00  0.00
ATOM   1253  C   GLN    75      48.050  53.490  24.150  0.00  0.00
ATOM   1254  O   GLN    75      46.770  53.750  24.230  0.00  0.00
ATOM   1255  N   VAL    76      48.850  54.510  23.850  0.00  0.00
ATOM   1256  H   VAL    76      49.830  54.290  23.850  0.00  0.00
ATOM   1257  CA  VAL    76      48.420  55.890  23.650  0.00  0.00
ATOM   1258  HA  VAL    76      47.720  56.140  24.450  0.00  0.00
ATOM   1259  CB  VAL    76      49.540  56.960  23.930  0.00  0.00
ATOM   1260  HB  VAL    76      50.280  56.850  23.130  0.00  0.00
ATOM   1261  CG1 VAL    76      49.050  58.410  23.850  0.00  0.00
ATOM   1262 1HG1 VAL    76      48.360  58.620  24.670  0.00  0.00
ATOM   1263 2HG1 VAL    76      49.870  59.090  24.070  0.00  0.00
ATOM   1264 3HG1 VAL    76      48.620  58.460  22.860  0.00  0.00
ATOM   1265  CG2 VAL    76      50.180  56.920  25.350  0.00  0.00
ATOM   1266 1HG2 VAL    76      50.850  57.770  25.420  0.00  0.00
ATOM   1267 2HG2 VAL    76      49.560  56.840  26.240  0.00  0.00
ATOM   1268 3HG2 VAL    76      50.650  55.950  25.450  0.00  0.00
ATOM   1269  C   VAL    76      47.630  56.060  22.350  0.00  0.00
ATOM   1270  O   VAL    76      46.750  56.940  22.240  0.00  0.00
ATOM   1271  N   GLU    77      47.880  55.180  21.380  0.00  0.00
ATOM   1272  H   GLU    77      48.610  54.500  21.550  0.00  0.00
ATOM   1273  CA  GLU    77      47.250  55.170  20.080  0.00  0.00
ATOM   1274  HA  GLU    77      47.240  56.170  19.640  0.00  0.00
ATOM   1275  CB  GLU    77      48.000  54.310  19.080  0.00  0.00
ATOM   1276  HB2 GLU    77      49.050  54.590  19.150  0.00  0.00
ATOM   1277  HB3 GLU    77      47.950  53.270  19.390  0.00  0.00
ATOM   1278  CG  GLU    77      47.630  54.510  17.650  0.00  0.00
ATOM   1279  HG2 GLU    77      48.370  53.990  17.040  0.00  0.00
ATOM   1280  HG3 GLU    77      46.630  54.120  17.480  0.00  0.00
ATOM   1281  CD  GLU    77      47.600  55.960  17.220  0.00  0.00
ATOM   1282  OE1 GLU    77      46.540  56.500  17.120  0.00  0.00
ATOM   1283  OE2 GLU    77      48.700  56.610  17.030  0.00  0.00
ATOM   1284  C   GLU    77      45.820  54.690  20.170  0.00  0.00
ATOM   1285  O   GLU    77      44.950  55.400  19.710  0.00  0.00
ATOM   1286  N   LYS    78      45.570  53.670  21.010  0.00  0.00
ATOM   1287  H   LYS    78      46.380  53.250  21.450  0.00  0.00
ATOM   1288  CA  LYS    78      44.240  53.210  21.400  0.00  0.00
ATOM   1289  HA  LYS    78      43.750  52.950  20.460  0.00  0.00
ATOM   1290  CB  LYS    78      44.400  51.960  22.230  0.00  0.00
ATOM   1291  HB2 LYS    78      45.110  52.110  23.040  0.00  0.00
ATOM   1292  HB3 LYS    78      43.400  51.710  22.580  0.00  0.00
ATOM   1293  CG  LYS    78      44.930  50.830  21.460  0.00  0.00
ATOM   1294  HG2 LYS    78      44.320  50.600  20.580  0.00  0.00
ATOM   1295  HG3 LYS    78      45.920  51.110  21.100  0.00  0.00
ATOM   1296  CD  LYS    78      45.020  49.550  22.290  0.00  0.00
ATOM   1297  HD2 LYS    78      45.570  49.690  23.230  0.00  0.00
ATOM   1298  HD3 LYS    78      44.030  49.250  22.640  0.00  0.00
ATOM   1299  CE  LYS    78      45.630  48.350  21.510  0.00  0.00
ATOM   1300  HE2 LYS    78      45.570  47.530  22.230  0.00  0.00
ATOM   1301  HE3 LYS    78      45.080  48.180  20.590  0.00  0.00
ATOM   1302  NZ  LYS    78      47.060  48.520  21.240  0.00  0.00
ATOM   1303  HZ1 LYS    78      47.660  48.690  22.030  0.00  0.00
ATOM   1304  HZ2 LYS    78      47.480  47.740  20.750  0.00  0.00
ATOM   1305  HZ3 LYS    78      47.300  49.350  20.710  0.00  0.00
ATOM   1306  C   LYS    78      43.500  54.300  22.210  0.00  0.00
ATOM   1307  O   LYS    78      42.340  54.540  21.930  0.00  0.00
ATOM   1308  N   MET    79      44.170  55.140  23.050  0.00  0.00
ATOM   1309  H   MET    79      45.120  54.930  23.320  0.00  0.00
ATOM   1310  CA  MET    79      43.620  56.340  23.650  0.00  0.00
ATOM   1311  HA  MET    79      42.630  56.110  24.040  0.00  0.00
ATOM   1312  CB  MET    79      44.530  56.780  24.800  0.00  0.00
ATOM   1313  HB2 MET    79      44.670  55.980  25.530  0.00  0.00
ATOM   1314  HB3 MET    79      45.490  57.030  24.360  0.00  0.00
ATOM   1315  CG  MET    79      43.970  58.100  25.520  0.00  0.00
ATOM   1316  HG2 MET    79      43.180  58.630  24.980  0.00  0.00
ATOM   1317  HG3 MET    79      43.600  57.520  26.370  0.00  0.00
ATOM   1318  SD  MET    79      45.210  59.280  26.190  0.00  0.00
ATOM   1319  CE  MET    79      45.660  60.180  24.630  0.00  0.00
ATOM   1320  HE1 MET    79      46.340  61.020  24.740  0.00  0.00
ATOM   1321  HE2 MET    79      46.110  59.500  23.920  0.00  0.00
ATOM   1322  HE3 MET    79      44.750  60.540  24.140  0.00  0.00
ATOM   1323  C   MET    79      43.200  57.500  22.650  0.00  0.00
ATOM   1324  O   MET    79      42.050  58.020  22.790  0.00  0.00
ATOM   1325  N   ARG    80      44.110  57.800  21.710  0.00  0.00
ATOM   1326  H   ARG    80      45.060  57.440  21.750  0.00  0.00
ATOM   1327  CA  ARG    80      43.880  58.820  20.620  0.00  0.00
ATOM   1328  HA  ARG    80      43.540  59.750  21.080  0.00  0.00
ATOM   1329  CB  ARG    80      45.150  58.930  19.750  0.00  0.00
ATOM   1330  HB2 ARG    80      45.460  57.910  19.520  0.00  0.00
ATOM   1331  HB3 ARG    80      44.770  59.380  18.830  0.00  0.00
ATOM   1332  CG  ARG    80      46.280  59.750  20.360  0.00  0.00
ATOM   1333  HG2 ARG    80      45.960  60.720  20.740  0.00  0.00
ATOM   1334  HG3 ARG    80      46.640  59.190  21.220  0.00  0.00
ATOM   1335  CD  ARG    80      47.360  60.070  19.320  0.00  0.00
ATOM   1336  HD2 ARG    80      47.000  60.340  18.330  0.00  0.00
ATOM   1337  HD3 ARG    80      47.990  60.860  19.720  0.00  0.00
ATOM   1338  NE  ARG    80      48.110  58.820  19.140  0.00  0.00
ATOM   1339  HE  ARG    80      47.800  58.220  18.390  0.00  0.00
ATOM   1340  CZ  ARG    80      49.240  58.470  19.700  0.00  0.00
ATOM   1341  NH1 ARG    80      49.780  59.080  20.750  0.00  0.00
ATOM   1342 1HH1 ARG    80      49.280  59.870  21.120  0.00  0.00
ATOM   1343 2HH1 ARG    80      50.610  58.650  21.130  0.00  0.00
ATOM   1344  NH2 ARG    80      49.820  57.380  19.270  0.00  0.00
ATOM   1345 1HH2 ARG    80      49.420  56.920  18.470  0.00  0.00
ATOM   1346 2HH2 ARG    80      50.650  56.990  19.690  0.00  0.00
ATOM   1347  C   ARG    80      42.670  58.410  19.750  0.00  0.00
ATOM   1348  O   ARG    80      41.830  59.230  19.480  0.00  0.00
ATOM   1349  N   ASP    81      42.500  57.100  19.530  0.00  0.00
ATOM   1350  H   ASP    81      43.230  56.420  19.690  0.00  0.00
ATOM   1351  CA  ASP    81      41.370  56.580  18.760  0.00  0.00
ATOM   1352  HA  ASP    81      41.350  57.180  17.850  0.00  0.00
ATOM   1353  CB  ASP    81      41.860  55.200  18.300  0.00  0.00
ATOM   1354  HB2 ASP    81      42.820  55.310  17.800  0.00  0.00
ATOM   1355  HB3 ASP    81      41.960  54.600  19.210  0.00  0.00
ATOM   1356  CG  ASP    81      40.820  54.600  17.330  0.00  0.00
ATOM   1357  OD1 ASP    81      40.250  53.560  17.720  0.00  0.00
ATOM   1358  OD2 ASP    81      40.630  55.120  16.190  0.00  0.00
ATOM   1359  C   ASP    81      40.040  56.680  19.550  0.00  0.00
ATOM   1360  O   ASP    81      39.030  57.080  18.990  0.00  0.00
ATOM   1361  N   ALA    82      40.030  56.400  20.860  0.00  0.00
ATOM   1362  H   ALA    82      40.900  56.080  21.270  0.00  0.00
ATOM   1363  CA  ALA    82      38.830  56.540  21.780  0.00  0.00
ATOM   1364  HA  ALA    82      38.000  55.920  21.450  0.00  0.00
ATOM   1365  CB  ALA    82      39.160  55.980  23.200  0.00  0.00
ATOM   1366  HB1 ALA    82      39.310  54.900  23.240  0.00  0.00
ATOM   1367  HB2 ALA    82      40.100  56.360  23.600  0.00  0.00
ATOM   1368  HB3 ALA    82      38.320  56.140  23.870  0.00  0.00
ATOM   1369  C   ALA    82      38.160  57.890  21.810  0.00  0.00
ATOM   1370  O   ALA    82      36.930  57.960  21.660  0.00  0.00
ATOM   1371  N   VAL    83      38.960  58.960  22.090  0.00  0.00
ATOM   1372  H   VAL    83      39.930  58.760  22.280  0.00  0.00
ATOM   1373  CA  VAL    83      38.350  60.310  21.930  0.00  0.00
ATOM   1374  HA  VAL    83      37.500  60.370  22.600  0.00  0.00
ATOM   1375  CB  VAL    83      39.310  61.430  22.370  0.00  0.00
ATOM   1376  HB  VAL    83      40.160  61.430  21.690  0.00  0.00
ATOM   1377  CG1 VAL    83      38.610  62.800  22.440  0.00  0.00
ATOM   1378 1HG1 VAL    83      38.430  63.150  21.430  0.00  0.00
ATOM   1379 2HG1 VAL    83      37.690  62.650  23.000  0.00  0.00
ATOM   1380 3HG1 VAL    83      39.240  63.530  22.970  0.00  0.00
ATOM   1381  CG2 VAL    83      39.910  61.210  23.770  0.00  0.00
ATOM   1382 1HG2 VAL    83      39.140  61.150  24.540  0.00  0.00
ATOM   1383 2HG2 VAL    83      40.400  60.260  23.980  0.00  0.00
ATOM   1384 3HG2 VAL    83      40.670  61.950  24.010  0.00  0.00
ATOM   1385  C   VAL    83      37.750  60.630  20.590  0.00  0.00
ATOM   1386  O   VAL    83      36.590  60.940  20.510  0.00  0.00
ATOM   1387  N   ARG    84      38.510  60.380  19.480  0.00  0.00
ATOM   1388  H   ARG    84      39.480  60.070  19.480  0.00  0.00
ATOM   1389  CA  ARG    84      37.950  60.490  18.100  0.00  0.00
ATOM   1390  HA  ARG    84      37.720  61.520  17.860  0.00  0.00
ATOM   1391  CB  ARG    84      38.990  59.980  17.020  0.00  0.00
ATOM   1392  HB2 ARG    84      39.220  58.940  17.240  0.00  0.00
ATOM   1393  HB3 ARG    84      38.670  59.990  15.980  0.00  0.00
ATOM   1394  CG  ARG    84      40.280  60.860  16.850  0.00  0.00
ATOM   1395  HG2 ARG    84      39.870  61.840  16.610  0.00  0.00
ATOM   1396  HG3 ARG    84      40.870  60.910  17.770  0.00  0.00
ATOM   1397  CD  ARG    84      41.350  60.450  15.800  0.00  0.00
ATOM   1398  HD2 ARG    84      41.510  59.420  16.130  0.00  0.00
ATOM   1399  HD3 ARG    84      40.840  60.530  14.840  0.00  0.00
ATOM   1400  NE  ARG    84      42.640  61.220  15.860  0.00  0.00
ATOM   1401  HE  ARG    84      42.580  62.220  15.830  0.00  0.00
ATOM   1402  CZ  ARG    84      43.860  60.720  15.650  0.00  0.00
ATOM   1403  NH1 ARG    84      44.120  59.460  15.750  0.00  0.00
ATOM   1404 1HH1 ARG    84      43.350  58.800  15.740  0.00  0.00
ATOM   1405 2HH1 ARG    84      45.070  59.160  15.630  0.00  0.00
ATOM   1406  NH2 ARG    84      44.850  61.540  15.540  0.00  0.00
ATOM   1407 1HH2 ARG    84      44.520  62.490  15.420  0.00  0.00
ATOM   1408 2HH2 ARG    84      45.830  61.290  15.500  0.00  0.00
ATOM   1409  C   ARG    84      36.680  59.680  17.860  0.00  0.00
ATOM   1410  O   ARG    84      35.640  60.190  17.420  0.00  0.00
ATOM   1411  N   VAL    85      36.670  58.370  18.140  0.00  0.00
ATOM   1412  H   VAL    85      37.480  57.860  18.450  0.00  0.00
ATOM   1413  CA  VAL    85      35.500  57.520  17.950  0.00  0.00
ATOM   1414  HA  VAL    85      35.350  57.440  16.880  0.00  0.00
ATOM   1415  CB  VAL    85      35.820  56.080  18.400  0.00  0.00
ATOM   1416  HB  VAL    85      36.250  56.080  19.400  0.00  0.00
ATOM   1417  CG1 VAL    85      34.610  55.180  18.430  0.00  0.00
ATOM   1418 1HG1 VAL    85      33.860  55.440  17.690  0.00  0.00
ATOM   1419 2HG1 VAL    85      34.850  54.140  18.180  0.00  0.00
ATOM   1420 3HG1 VAL    85      34.030  55.240  19.350  0.00  0.00
ATOM   1421  CG2 VAL    85      36.730  55.500  17.350  0.00  0.00
ATOM   1422 1HG2 VAL    85      37.140  54.560  17.720  0.00  0.00
ATOM   1423 2HG2 VAL    85      36.240  55.400  16.380  0.00  0.00
ATOM   1424 3HG2 VAL    85      37.640  56.090  17.160  0.00  0.00
ATOM   1425  C   VAL    85      34.260  58.060  18.740  0.00  0.00
ATOM   1426  O   VAL    85      33.120  57.980  18.260  0.00  0.00
ATOM   1427  N   PHE    86      34.460  58.700  19.880  0.00  0.00
ATOM   1428  H   PHE    86      35.390  58.610  20.240  0.00  0.00
ATOM   1429  CA  PHE    86      33.460  59.190  20.790  0.00  0.00
ATOM   1430  HA  PHE    86      32.660  58.450  20.850  0.00  0.00
ATOM   1431  CB  PHE    86      34.110  59.210  22.180  0.00  0.00
ATOM   1432  HB2 PHE    86      34.570  58.280  22.510  0.00  0.00
ATOM   1433  HB3 PHE    86      34.860  59.990  22.080  0.00  0.00
ATOM   1434  CG  PHE    86      33.280  59.520  23.410  0.00  0.00
ATOM   1435  CD1 PHE    86      33.200  60.810  23.950  0.00  0.00
ATOM   1436  HD1 PHE    86      33.680  61.660  23.480  0.00  0.00
ATOM   1437  CE1 PHE    86      32.430  61.060  25.100  0.00  0.00
ATOM   1438  HE1 PHE    86      32.290  62.090  25.380  0.00  0.00
ATOM   1439  CZ  PHE    86      31.840  60.010  25.810  0.00  0.00
ATOM   1440  HZ  PHE    86      31.170  60.230  26.630  0.00  0.00
ATOM   1441  CE2 PHE    86      31.900  58.730  25.220  0.00  0.00
ATOM   1442  HE2 PHE    86      31.320  57.940  25.670  0.00  0.00
ATOM   1443  CD2 PHE    86      32.580  58.450  24.060  0.00  0.00
ATOM   1444  HD2 PHE    86      32.700  57.420  23.740  0.00  0.00
ATOM   1445  C   PHE    86      32.790  60.430  20.260  0.00  0.00
ATOM   1446  O   PHE    86      31.610  60.610  20.460  0.00  0.00
ATOM   1447  N   PHE    87      33.570  61.160  19.470  0.00  0.00
ATOM   1448  H   PHE    87      34.530  60.840  19.380  0.00  0.00
ATOM   1449  CA  PHE    87      33.160  62.370  18.700  0.00  0.00
ATOM   1450  HA  PHE    87      32.340  62.930  19.150  0.00  0.00
ATOM   1451  CB  PHE    87      34.350  63.340  18.700  0.00  0.00
ATOM   1452  HB2 PHE    87      35.240  62.710  18.670  0.00  0.00
ATOM   1453  HB3 PHE    87      34.280  64.070  17.890  0.00  0.00
ATOM   1454  CG  PHE    87      34.250  64.180  19.980  0.00  0.00
ATOM   1455  CD1 PHE    87      33.590  65.440  20.020  0.00  0.00
ATOM   1456  HD1 PHE    87      33.280  65.990  19.140  0.00  0.00
ATOM   1457  CE1 PHE    87      33.480  66.120  21.210  0.00  0.00
ATOM   1458  HE1 PHE    87      33.120  67.140  21.310  0.00  0.00
ATOM   1459  CZ  PHE    87      33.980  65.650  22.450  0.00  0.00
ATOM   1460  HZ  PHE    87      33.830  66.250  23.330  0.00  0.00
ATOM   1461  CE2 PHE    87      34.590  64.410  22.360  0.00  0.00
ATOM   1462  HE2 PHE    87      34.880  63.950  23.290  0.00  0.00
ATOM   1463  CD2 PHE    87      34.730  63.690  21.160  0.00  0.00
ATOM   1464  HD2 PHE    87      35.070  62.670  21.280  0.00  0.00
ATOM   1465  C   PHE    87      32.570  62.140  17.320  0.00  0.00
ATOM   1466  O   PHE    87      31.560  62.700  16.920  0.00  0.00
ATOM   1467  N   LEU    88      33.220  61.220  16.590  0.00  0.00
ATOM   1468  H   LEU    88      33.970  60.770  17.090  0.00  0.00
ATOM   1469  CA  LEU    88      32.860  60.760  15.250  0.00  0.00
ATOM   1470  HA  LEU    88      32.620  61.580  14.570  0.00  0.00
ATOM   1471  CB  LEU    88      33.960  59.890  14.560  0.00  0.00
ATOM   1472  HB2 LEU    88      34.220  59.150  15.320  0.00  0.00
ATOM   1473  HB3 LEU    88      33.480  59.290  13.780  0.00  0.00
ATOM   1474  CG  LEU    88      35.220  60.430  13.830  0.00  0.00
ATOM   1475  HG  LEU    88      35.810  61.040  14.520  0.00  0.00
ATOM   1476  CD1 LEU    88      36.050  59.290  13.180  0.00  0.00
ATOM   1477 1HD1 LEU    88      35.380  58.660  12.600  0.00  0.00
ATOM   1478 2HD1 LEU    88      36.830  59.640  12.500  0.00  0.00
ATOM   1479 3HD1 LEU    88      36.480  58.700  13.990  0.00  0.00
ATOM   1480  CD2 LEU    88      34.970  61.440  12.740  0.00  0.00
ATOM   1481 1HD2 LEU    88      34.220  61.090  12.030  0.00  0.00
ATOM   1482 2HD2 LEU    88      34.540  62.370  13.120  0.00  0.00
ATOM   1483 3HD2 LEU    88      35.920  61.570  12.230  0.00  0.00
ATOM   1484  C   LEU    88      31.420  60.150  15.240  0.00  0.00
ATOM   1485  O   LEU    88      30.740  60.510  14.330  0.00  0.00
ATOM   1486  N   HIE    89      31.020  59.330  16.250  0.00  0.00
ATOM   1487  H   HIE    89      31.700  59.020  16.930  0.00  0.00
ATOM   1488  CA  HIE    89      29.660  58.850  16.280  0.00  0.00
ATOM   1489  HA  HIE    89      29.340  58.470  15.310  0.00  0.00
ATOM   1490  CB  HIE    89      29.590  57.770  17.380  0.00  0.00
ATOM   1491  HB2 HIE    89      30.320  58.010  18.150  0.00  0.00
ATOM   1492  HB3 HIE    89      28.610  57.840  17.850  0.00  0.00
ATOM   1493  CG  HIE    89      29.730  56.290  16.920  0.00  0.00
ATOM   1494  ND1 HIE    89      28.680  55.540  16.320  0.00  0.00
ATOM   1495  CE1 HIE    89      29.300  54.460  15.850  0.00  0.00
ATOM   1496  HE1 HIE    89      28.720  53.640  15.450  0.00  0.00
ATOM   1497  NE2 HIE    89      30.610  54.470  16.120  0.00  0.00
ATOM   1498  HE2 HIE    89      31.280  53.840  15.710  0.00  0.00
ATOM   1499  CD2 HIE    89      30.890  55.620  16.810  0.00  0.00
ATOM   1500  HD2 HIE    89      31.870  56.010  17.010  0.00  0.00
ATOM   1501  C   HIE    89      28.590  59.940  16.450  0.00  0.00
ATOM   1502  O   HIE    89      27.480  59.730  15.990  0.00  0.00
ATOM   1503  N   LYS    90      28.940  61.090  17.040  0.00  0.00
ATOM   1504  H   LYS    90      29.860  61.120  17.450  0.00  0.00
ATOM   1505  CA  LYS    90      28.070  62.340  16.920  0.00  0.00
ATOM   1506  HA  LYS    90      27.010  62.090  16.780  0.00  0.00
ATOM   1507  CB  LYS    90      27.950  63.050  18.290  0.00  0.00
ATOM   1508  HB2 LYS    90      27.360  63.970  18.360  0.00  0.00
ATOM   1509  HB3 LYS    90      27.420  62.500  19.070  0.00  0.00
ATOM   1510  CG  LYS    90      29.370  63.260  18.870  0.00  0.00
ATOM   1511  HG2 LYS    90      30.030  62.400  18.880  0.00  0.00
ATOM   1512  HG3 LYS    90      29.780  64.040  18.230  0.00  0.00
ATOM   1513  CD  LYS    90      29.240  63.950  20.250  0.00  0.00
ATOM   1514  HD2 LYS    90      28.590  64.820  20.180  0.00  0.00
ATOM   1515  HD3 LYS    90      28.710  63.170  20.810  0.00  0.00
ATOM   1516  CE  LYS    90      30.630  64.330  20.800  0.00  0.00
ATOM   1517  HE2 LYS    90      31.370  63.530  20.740  0.00  0.00
ATOM   1518  HE3 LYS    90      31.060  65.010  20.060  0.00  0.00
ATOM   1519  NZ  LYS    90      30.540  64.850  22.190  0.00  0.00
ATOM   1520  HZ1 LYS    90      30.030  65.730  22.210  0.00  0.00
ATOM   1521  HZ2 LYS    90      29.990  64.150  22.670  0.00  0.00
ATOM   1522  HZ3 LYS    90      31.440  64.890  22.650  0.00  0.00
ATOM   1523  C   LYS    90      28.350  63.190  15.630  0.00  0.00
ATOM   1524  O   LYS    90      27.810  64.280  15.530  0.00  0.00
ATOM   1525  N   GLY    91      29.000  62.570  14.650  0.00  0.00
ATOM   1526  H   GLY    91      29.400  61.640  14.740  0.00  0.00
ATOM   1527  CA  GLY    91      29.400  63.280  13.420  0.00  0.00
ATOM   1528  HA2 GLY    91      29.950  62.600  12.780  0.00  0.00
ATOM   1529  HA3 GLY    91      28.490  63.650  12.950  0.00  0.00
ATOM   1530  C   GLY    91      30.310  64.490  13.640  0.00  0.00
ATOM   1531  O   GLY    91      30.190  65.370  12.810  0.00  0.00
ATOM   1532  N   VAL    92      31.000  64.590  14.790  0.00  0.00
ATOM   1533  H   VAL    92      30.840  63.960  15.560  0.00  0.00
ATOM   1534  CA  VAL    92      31.900  65.690  15.150  0.00  0.00
ATOM   1535  HA  VAL    92      31.720  66.580  14.540  0.00  0.00
ATOM   1536  CB  VAL    92      31.660  66.170  16.570  0.00  0.00
ATOM   1537  HB  VAL    92      31.890  65.310  17.200  0.00  0.00
ATOM   1538  CG1 VAL    92      32.510  67.350  17.070  0.00  0.00
ATOM   1539 1HG1 VAL    92      33.540  67.020  16.970  0.00  0.00
ATOM   1540 2HG1 VAL    92      32.380  68.270  16.510  0.00  0.00
ATOM   1541 3HG1 VAL    92      32.290  67.360  18.140  0.00  0.00
ATOM   1542  CG2 VAL    92      30.200  66.480  16.850  0.00  0.00
ATOM   1543 1HG2 VAL    92      29.940  67.490  16.510  0.00  0.00
ATOM   1544 2HG2 VAL    92      29.560  65.760  16.350  0.00  0.00
ATOM   1545 3HG2 VAL    92      30.080  66.590  17.920  0.00  0.00
ATOM   1546  C   VAL    92      33.380  65.300  14.950  0.00  0.00
ATOM   1547  O   VAL    92      33.830  64.270  15.380  0.00  0.00
ATOM   1548  N   GLU    93      34.220  66.180  14.340  0.00  0.00
ATOM   1549  H   GLU    93      33.770  67.030  14.030  0.00  0.00
ATOM   1550  CA  GLU    93      35.670  66.060  13.820  0.00  0.00
ATOM   1551  HA  GLU    93      35.980  65.100  14.230  0.00  0.00
ATOM   1552  CB  GLU    93      35.700  66.080  12.220  0.00  0.00
ATOM   1553  HB2 GLU    93      35.410  67.060  11.840  0.00  0.00
ATOM   1554  HB3 GLU    93      36.720  65.800  11.930  0.00  0.00
ATOM   1555  CG  GLU    93      34.880  64.930  11.580  0.00  0.00
ATOM   1556  HG2 GLU    93      34.960  64.030  12.200  0.00  0.00
ATOM   1557  HG3 GLU    93      33.840  65.240  11.660  0.00  0.00
ATOM   1558  CD  GLU    93      35.230  64.740  10.120  0.00  0.00
ATOM   1559  OE1 GLU    93      35.930  63.750   9.820  0.00  0.00
ATOM   1560  OE2 GLU    93      34.580  65.340   9.250  0.00  0.00
ATOM   1561  C   GLU    93      36.630  67.110  14.370  0.00  0.00
ATOM   1562  O   GLU    93      36.140  68.100  14.870  0.00  0.00
ATOM   1563  N   PRO    94      37.990  66.960  14.330  0.00  0.00
ATOM   1564  CD  PRO    94      38.790  65.790  14.050  0.00  0.00
ATOM   1565  HD2 PRO    94      38.790  65.500  13.000  0.00  0.00
ATOM   1566  HD3 PRO    94      38.630  64.920  14.700  0.00  0.00
ATOM   1567  CG  PRO    94      40.300  66.070  14.280  0.00  0.00
ATOM   1568  HG2 PRO    94      40.710  66.410  13.330  0.00  0.00
ATOM   1569  HG3 PRO    94      40.750  65.170  14.700  0.00  0.00
ATOM   1570  CB  PRO    94      40.180  67.230  15.290  0.00  0.00
ATOM   1571  HB2 PRO    94      40.990  67.940  15.160  0.00  0.00
ATOM   1572  HB3 PRO    94      40.150  66.770  16.280  0.00  0.00
ATOM   1573  CA  PRO    94      38.870  67.970  14.970  0.00  0.00
ATOM   1574  HA  PRO    94      38.440  68.270  15.930  0.00  0.00
ATOM   1575  C   PRO    94      39.070  69.210  14.090  0.00  0.00
ATOM   1576  O   PRO    94      39.450  70.220  14.570  0.00  0.00
ATOM   1577  N   VAL    95      39.030  69.160  12.770  0.00  0.00
ATOM   1578  H   VAL    95      38.920  68.280  12.300  0.00  0.00
ATOM   1579  CA  VAL    95      39.240  70.220  11.800  0.00  0.00
ATOM   1580  HA  VAL    95      40.080  70.760  12.250  0.00  0.00
ATOM   1581  CB  VAL    95      39.650  69.750  10.430  0.00  0.00
ATOM   1582  HB  VAL    95      39.990  70.570   9.790  0.00  0.00
ATOM   1583  CG1 VAL    95      40.810  68.740  10.610  0.00  0.00
ATOM   1584 1HG1 VAL    95      41.700  69.340  10.840  0.00  0.00
ATOM   1585 2HG1 VAL    95      40.690  67.920  11.310  0.00  0.00
ATOM   1586 3HG1 VAL    95      41.060  68.360   9.620  0.00  0.00
ATOM   1587  CG2 VAL    95      38.470  69.010   9.740  0.00  0.00
ATOM   1588 1HG2 VAL    95      37.820  69.700   9.200  0.00  0.00
ATOM   1589 2HG2 VAL    95      38.860  68.310   8.990  0.00  0.00
ATOM   1590 3HG2 VAL    95      37.870  68.420  10.430  0.00  0.00
ATOM   1591  C   VAL    95      38.020  71.220  11.810  0.00  0.00
ATOM   1592  O   VAL    95      38.090  72.280  11.200  0.00  0.00
ATOM   1593  N   ASN    96      36.900  70.850  12.440  0.00  0.00
ATOM   1594  H   ASN    96      36.890  69.960  12.900  0.00  0.00
ATOM   1595  CA  ASN    96      35.630  71.520  12.290  0.00  0.00
ATOM   1596  HA  ASN    96      35.760  72.500  11.830  0.00  0.00
ATOM   1597  CB  ASN    96      34.660  70.750  11.370  0.00  0.00
ATOM   1598  HB2 ASN    96      35.230  70.650  10.440  0.00  0.00
ATOM   1599  HB3 ASN    96      34.580  69.700  11.650  0.00  0.00
ATOM   1600  CG  ASN    96      33.340  71.370  11.050  0.00  0.00
ATOM   1601  OD1 ASN    96      33.020  72.460  11.470  0.00  0.00
ATOM   1602  ND2 ASN    96      32.430  70.650  10.460  0.00  0.00
ATOM   1603 1HD2 ASN    96      31.490  71.010  10.420  0.00  0.00
ATOM   1604 2HD2 ASN    96      32.650  69.730  10.100  0.00  0.00
ATOM   1605  C   ASN    96      35.160  71.840  13.690  0.00  0.00
ATOM   1606  O   ASN    96      34.440  71.010  14.310  0.00  0.00
ATOM   1607  N   GLY    97      35.430  73.080  14.210  0.00  0.00
ATOM   1608  H   GLY    97      36.210  73.520  13.760  0.00  0.00
ATOM   1609  CA  GLY    97      34.710  73.650  15.420  0.00  0.00
ATOM   1610  HA2 GLY    97      34.740  72.980  16.290  0.00  0.00
ATOM   1611  HA3 GLY    97      35.200  74.540  15.820  0.00  0.00
ATOM   1612  C   GLY    97      33.180  73.950  15.240  0.00  0.00
ATOM   1613  O   GLY    97      32.740  74.180  14.140  0.00  0.00
ATOM   1614  N   LEU    98      32.390  74.090  16.320  0.00  0.00
ATOM   1615  H   LEU    98      32.890  74.040  17.190  0.00  0.00
ATOM   1616  CA  LEU    98      30.930  73.960  16.420  0.00  0.00
ATOM   1617  HA  LEU    98      30.520  74.220  15.440  0.00  0.00
ATOM   1618  CB  LEU    98      30.590  72.510  16.670  0.00  0.00
ATOM   1619  HB2 LEU    98      30.950  71.900  15.840  0.00  0.00
ATOM   1620  HB3 LEU    98      31.150  72.120  17.520  0.00  0.00
ATOM   1621  CG  LEU    98      29.140  71.960  16.850  0.00  0.00
ATOM   1622  HG  LEU    98      28.630  72.380  17.720  0.00  0.00
ATOM   1623  CD1 LEU    98      28.300  72.320  15.600  0.00  0.00
ATOM   1624 1HD1 LEU    98      28.300  73.400  15.400  0.00  0.00
ATOM   1625 2HD1 LEU    98      28.630  71.810  14.690  0.00  0.00
ATOM   1626 3HD1 LEU    98      27.270  72.080  15.840  0.00  0.00
ATOM   1627  CD2 LEU    98      29.040  70.380  17.050  0.00  0.00
ATOM   1628 1HD2 LEU    98      29.430  70.020  18.010  0.00  0.00
ATOM   1629 2HD2 LEU    98      28.040  69.970  16.980  0.00  0.00
ATOM   1630 3HD2 LEU    98      29.550  69.910  16.210  0.00  0.00
ATOM   1631  C   LEU    98      30.330  74.840  17.510  0.00  0.00
ATOM   1632  O   LEU    98      30.980  74.980  18.580  0.00  0.00
ATOM   1633  N   LEU    99      29.120  75.400  17.160  0.00  0.00
ATOM   1634  H   LEU    99      28.730  75.270  16.240  0.00  0.00
ATOM   1635  CA  LEU    99      28.430  76.230  18.070  0.00  0.00
ATOM   1636  HA  LEU    99      29.180  76.770  18.650  0.00  0.00
ATOM   1637  CB  LEU    99      27.450  77.120  17.300  0.00  0.00
ATOM   1638  HB2 LEU    99      26.920  76.490  16.590  0.00  0.00
ATOM   1639  HB3 LEU    99      26.730  77.530  18.010  0.00  0.00
ATOM   1640  CG  LEU    99      28.140  78.220  16.440  0.00  0.00
ATOM   1641  HG  LEU    99      28.800  77.790  15.690  0.00  0.00
ATOM   1642  CD1 LEU    99      27.090  78.980  15.640  0.00  0.00
ATOM   1643 1HD1 LEU    99      26.760  78.400  14.780  0.00  0.00
ATOM   1644 2HD1 LEU    99      26.270  79.300  16.280  0.00  0.00
ATOM   1645 3HD1 LEU    99      27.560  79.830  15.150  0.00  0.00
ATOM   1646  CD2 LEU    99      28.740  79.260  17.400  0.00  0.00
ATOM   1647 1HD2 LEU    99      27.940  79.720  17.990  0.00  0.00
ATOM   1648 2HD2 LEU    99      29.490  78.810  18.040  0.00  0.00
ATOM   1649 3HD2 LEU    99      29.290  80.000  16.810  0.00  0.00
ATOM   1650  C   LEU    99      27.860  75.360  19.200  0.00  0.00
ATOM   1651  O   LEU    99      27.280  74.300  18.980  0.00  0.00
ATOM   1652  N   ARG   100      27.860  75.890  20.460  0.00  0.00
ATOM   1653  H   ARG   100      28.330  76.790  20.470  0.00  0.00
ATOM   1654  CA  ARG   100      27.250  75.280  21.730  0.00  0.00
ATOM   1655  HA  ARG   100      27.900  74.440  21.970  0.00  0.00
ATOM   1656  CB  ARG   100      27.330  76.250  22.960  0.00  0.00
ATOM   1657  HB2 ARG   100      28.230  76.870  22.920  0.00  0.00
ATOM   1658  HB3 ARG   100      26.450  76.890  22.890  0.00  0.00
ATOM   1659  CG  ARG   100      27.330  75.570  24.310  0.00  0.00
ATOM   1660  HG2 ARG   100      26.510  74.850  24.290  0.00  0.00
ATOM   1661  HG3 ARG   100      28.240  74.980  24.350  0.00  0.00
ATOM   1662  CD  ARG   100      27.220  76.510  25.510  0.00  0.00
ATOM   1663  HD2 ARG   100      27.470  75.950  26.410  0.00  0.00
ATOM   1664  HD3 ARG   100      28.030  77.230  25.450  0.00  0.00
ATOM   1665  NE  ARG   100      25.890  77.050  25.690  0.00  0.00
ATOM   1666  HE  ARG   100      25.130  76.650  25.160  0.00  0.00
ATOM   1667  CZ  ARG   100      25.490  77.960  26.540  0.00  0.00
ATOM   1668  NH1 ARG   100      26.270  78.460  27.430  0.00  0.00
ATOM   1669 1HH1 ARG   100      27.260  78.430  27.230  0.00  0.00
ATOM   1670 2HH1 ARG   100      25.830  78.940  28.200  0.00  0.00
ATOM   1671  NH2 ARG   100      24.210  78.080  26.660  0.00  0.00
ATOM   1672 1HH2 ARG   100      23.550  77.610  26.060  0.00  0.00
ATOM   1673 2HH2 ARG   100      23.820  78.660  27.390  0.00  0.00
ATOM   1674  C   ARG   100      25.910  74.700  21.580  0.00  0.00
ATOM   1675  O   ARG   100      25.690  73.550  21.960  0.00  0.00
ATOM   1676  N   GLU   101      24.950  75.380  20.890  0.00  0.00
ATOM   1677  H   GLU   101      25.170  76.250  20.430  0.00  0.00
ATOM   1678  CA  GLU   101      23.540  74.930  20.900  0.00  0.00
ATOM   1679  HA  GLU   101      23.320  74.520  21.880  0.00  0.00
ATOM   1680  CB  GLU   101      22.560  76.090  20.740  0.00  0.00
ATOM   1681  HB2 GLU   101      22.780  76.910  21.430  0.00  0.00
ATOM   1682  HB3 GLU   101      22.570  76.380  19.690  0.00  0.00
ATOM   1683  CG  GLU   101      21.100  75.710  20.920  0.00  0.00
ATOM   1684  HG2 GLU   101      20.570  75.190  20.120  0.00  0.00
ATOM   1685  HG3 GLU   101      21.030  75.260  21.910  0.00  0.00
ATOM   1686  CD  GLU   101      20.270  76.950  20.990  0.00  0.00
ATOM   1687  OE1 GLU   101      20.260  77.820  20.140  0.00  0.00
ATOM   1688  OE2 GLU   101      19.490  77.070  21.930  0.00  0.00
ATOM   1689  C   GLU   101      23.290  73.750  20.020  0.00  0.00
ATOM   1690  O   GLU   101      22.400  72.960  20.250  0.00  0.00
ATOM   1691  N   ASP   102      24.300  73.500  19.140  0.00  0.00
ATOM   1692  H   ASP   102      25.020  74.200  19.100  0.00  0.00
ATOM   1693  CA  ASP   102      24.500  72.440  18.180  0.00  0.00
ATOM   1694  HA  ASP   102      23.560  71.890  18.180  0.00  0.00
ATOM   1695  CB  ASP   102      24.800  73.120  16.830  0.00  0.00
ATOM   1696  HB2 ASP   102      24.140  73.980  16.670  0.00  0.00
ATOM   1697  HB3 ASP   102      25.830  73.490  16.820  0.00  0.00
ATOM   1698  CG  ASP   102      24.560  72.250  15.620  0.00  0.00
ATOM   1699  OD1 ASP   102      25.120  72.600  14.590  0.00  0.00
ATOM   1700  OD2 ASP   102      23.560  71.450  15.630  0.00  0.00
ATOM   1701  C   ASP   102      25.460  71.380  18.670  0.00  0.00
ATOM   1702  O   ASP   102      25.210  70.130  18.510  0.00  0.00
ATOM   1703  N   TRP   103      26.490  71.760  19.460  0.00  0.00
ATOM   1704  H   TRP   103      26.570  72.740  19.650  0.00  0.00
ATOM   1705  CA  TRP   103      27.350  70.910  20.240  0.00  0.00
ATOM   1706  HA  TRP   103      27.750  70.270  19.450  0.00  0.00
ATOM   1707  CB  TRP   103      28.510  71.700  20.870  0.00  0.00
ATOM   1708  HB2 TRP   103      28.880  72.400  20.120  0.00  0.00
ATOM   1709  HB3 TRP   103      28.110  72.130  21.780  0.00  0.00
ATOM   1710  CG  TRP   103      29.690  70.840  21.150  0.00  0.00
ATOM   1711  CD1 TRP   103      30.800  70.690  20.410  0.00  0.00
ATOM   1712  HD1 TRP   103      30.950  71.180  19.450  0.00  0.00
ATOM   1713  NE1 TRP   103      31.820  70.080  21.120  0.00  0.00
ATOM   1714  HE1 TRP   103      32.750  69.970  20.750  0.00  0.00
ATOM   1715  CE2 TRP   103      31.390  69.560  22.290  0.00  0.00
ATOM   1716  CZ2 TRP   103      32.010  68.770  23.310  0.00  0.00
ATOM   1717  HZ2 TRP   103      33.030  68.450  23.180  0.00  0.00
ATOM   1718  CH2 TRP   103      31.210  68.350  24.390  0.00  0.00
ATOM   1719  HH2 TRP   103      31.610  67.650  25.120  0.00  0.00
ATOM   1720  CZ3 TRP   103      29.920  68.950  24.560  0.00  0.00
ATOM   1721  HZ3 TRP   103      29.330  68.790  25.450  0.00  0.00
ATOM   1722  CE3 TRP   103      29.330  69.680  23.540  0.00  0.00
ATOM   1723  HE3 TRP   103      28.310  69.970  23.720  0.00  0.00
ATOM   1724  CD2 TRP   103      29.990  70.030  22.350  0.00  0.00
ATOM   1725  C   TRP   103      26.590  70.080  21.250  0.00  0.00
ATOM   1726  O   TRP   103      26.780  68.860  21.260  0.00  0.00
ATOM   1727  N   VAL   104      25.680  70.700  21.960  0.00  0.00
ATOM   1728  H   VAL   104      25.470  71.660  21.780  0.00  0.00
ATOM   1729  CA  VAL   104      25.020  70.130  23.100  0.00  0.00
ATOM   1730  HA  VAL   104      25.680  69.540  23.740  0.00  0.00
ATOM   1731  CB  VAL   104      24.680  71.280  24.080  0.00  0.00
ATOM   1732  HB  VAL   104      24.070  72.060  23.630  0.00  0.00
ATOM   1733  CG1 VAL   104      23.990  70.790  25.360  0.00  0.00
ATOM   1734 1HG1 VAL   104      23.050  70.250  25.250  0.00  0.00
ATOM   1735 2HG1 VAL   104      24.680  70.150  25.910  0.00  0.00
ATOM   1736 3HG1 VAL   104      23.740  71.700  25.910  0.00  0.00
ATOM   1737  CG2 VAL   104      25.860  72.080  24.580  0.00  0.00
ATOM   1738 1HG2 VAL   104      25.530  73.110  24.740  0.00  0.00
ATOM   1739 2HG2 VAL   104      26.080  71.660  25.560  0.00  0.00
ATOM   1740 3HG2 VAL   104      26.770  71.960  23.990  0.00  0.00
ATOM   1741  C   VAL   104      23.800  69.330  22.810  0.00  0.00
ATOM   1742  O   VAL   104      23.620  68.280  23.460  0.00  0.00
ATOM   1743  N   GLU   105      23.120  69.660  21.690  0.00  0.00
ATOM   1744  H   GLU   105      23.380  70.480  21.170  0.00  0.00
ATOM   1745  CA  GLU   105      22.130  68.820  21.060  0.00  0.00
ATOM   1746  HA  GLU   105      21.390  68.510  21.800  0.00  0.00
ATOM   1747  CB  GLU   105      21.430  69.660  19.980  0.00  0.00
ATOM   1748  HB2 GLU   105      21.010  70.580  20.380  0.00  0.00
ATOM   1749  HB3 GLU   105      22.260  69.920  19.320  0.00  0.00
ATOM   1750  CG  GLU   105      20.360  68.860  19.310  0.00  0.00
ATOM   1751  HG2 GLU   105      20.720  68.350  18.410  0.00  0.00
ATOM   1752  HG3 GLU   105      19.910  68.180  20.030  0.00  0.00
ATOM   1753  CD  GLU   105      19.260  69.840  18.990  0.00  0.00
ATOM   1754  OE1 GLU   105      19.330  70.640  18.050  0.00  0.00
ATOM   1755  OE2 GLU   105      18.260  69.890  19.750  0.00  0.00
ATOM   1756  C   GLU   105      22.680  67.490  20.480  0.00  0.00
ATOM   1757  O   GLU   105      22.060  66.470  20.830  0.00  0.00
ATOM   1758  N   ALA   106      23.870  67.490  19.810  0.00  0.00
ATOM   1759  H   ALA   106      24.400  68.350  19.710  0.00  0.00
ATOM   1760  CA  ALA   106      24.620  66.400  19.240  0.00  0.00
ATOM   1761  HA  ALA   106      23.910  65.790  18.680  0.00  0.00
ATOM   1762  CB  ALA   106      25.710  66.960  18.300  0.00  0.00
ATOM   1763  HB1 ALA   106      26.320  66.100  18.010  0.00  0.00
ATOM   1764  HB2 ALA   106      25.260  67.450  17.440  0.00  0.00
ATOM   1765  HB3 ALA   106      26.400  67.630  18.810  0.00  0.00
ATOM   1766  C   ALA   106      25.080  65.600  20.500  0.00  0.00
ATOM   1767  O   ALA   106      25.010  64.360  20.510  0.00  0.00
ATOM   1768  N   ASN   107      25.610  66.260  21.520  0.00  0.00
ATOM   1769  H   ASN   107      25.860  67.230  21.410  0.00  0.00
ATOM   1770  CA  ASN   107      26.050  65.590  22.750  0.00  0.00
ATOM   1771  HA  ASN   107      26.730  64.780  22.490  0.00  0.00
ATOM   1772  CB  ASN   107      26.860  66.610  23.550  0.00  0.00
ATOM   1773  HB2 ASN   107      27.480  67.220  22.890  0.00  0.00
ATOM   1774  HB3 ASN   107      26.270  67.410  23.980  0.00  0.00
ATOM   1775  CG  ASN   107      27.730  66.110  24.650  0.00  0.00
ATOM   1776  OD1 ASN   107      28.690  65.450  24.320  0.00  0.00
ATOM   1777  ND2 ASN   107      27.410  66.180  25.920  0.00  0.00
ATOM   1778 1HD2 ASN   107      27.950  65.630  26.560  0.00  0.00
ATOM   1779 2HD2 ASN   107      26.600  66.700  26.210  0.00  0.00
ATOM   1780  C   ASN   107      24.850  65.030  23.540  0.00  0.00
ATOM   1781  O   ASN   107      25.020  64.170  24.390  0.00  0.00
ATOM   1782  N   ARG   108      23.590  65.470  23.320  0.00  0.00
ATOM   1783  H   ARG   108      23.510  66.050  22.490  0.00  0.00
ATOM   1784  CA  ARG   108      22.340  64.940  23.910  0.00  0.00
ATOM   1785  HA  ARG   108      22.530  64.590  24.920  0.00  0.00
ATOM   1786  CB  ARG   108      21.290  66.120  24.090  0.00  0.00
ATOM   1787  HB2 ARG   108      21.620  66.880  24.800  0.00  0.00
ATOM   1788  HB3 ARG   108      21.140  66.550  23.100  0.00  0.00
ATOM   1789  CG  ARG   108      19.910  65.610  24.610  0.00  0.00
ATOM   1790  HG2 ARG   108      19.450  64.990  23.840  0.00  0.00
ATOM   1791  HG3 ARG   108      20.040  64.960  25.480  0.00  0.00
ATOM   1792  CD  ARG   108      18.970  66.710  24.990  0.00  0.00
ATOM   1793  HD2 ARG   108      19.370  67.360  25.770  0.00  0.00
ATOM   1794  HD3 ARG   108      18.690  67.160  24.050  0.00  0.00
ATOM   1795  NE  ARG   108      17.750  66.180  25.570  0.00  0.00
ATOM   1796  HE  ARG   108      17.590  65.180  25.520  0.00  0.00
ATOM   1797  CZ  ARG   108      16.740  66.850  26.040  0.00  0.00
ATOM   1798  NH1 ARG   108      16.700  68.120  26.040  0.00  0.00
ATOM   1799 1HH1 ARG   108      17.550  68.580  25.730  0.00  0.00
ATOM   1800 2HH1 ARG   108      15.880  68.620  26.360  0.00  0.00
ATOM   1801  NH2 ARG   108      15.690  66.220  26.510  0.00  0.00
ATOM   1802 1HH2 ARG   108      15.700  65.210  26.500  0.00  0.00
ATOM   1803 2HH2 ARG   108      14.930  66.860  26.720  0.00  0.00
ATOM   1804  C   ARG   108      21.860  63.660  23.200  0.00  0.00
ATOM   1805  O   ARG   108      21.650  62.620  23.780  0.00  0.00
ATOM   1806  N   VAL   109      21.750  63.690  21.860  0.00  0.00
ATOM   1807  H   VAL   109      21.860  64.560  21.360  0.00  0.00
ATOM   1808  CA  VAL   109      21.340  62.520  21.120  0.00  0.00
ATOM   1809  HA  VAL   109      20.350  62.170  21.420  0.00  0.00
ATOM   1810  CB  VAL   109      21.270  62.800  19.610  0.00  0.00
ATOM   1811  HB  VAL   109      20.980  61.830  19.200  0.00  0.00
ATOM   1812  CG1 VAL   109      20.170  63.790  19.370  0.00  0.00
ATOM   1813 1HG1 VAL   109      19.180  63.450  19.680  0.00  0.00
ATOM   1814 2HG1 VAL   109      20.490  64.730  19.830  0.00  0.00
ATOM   1815 3HG1 VAL   109      20.280  63.960  18.300  0.00  0.00
ATOM   1816  CG2 VAL   109      22.560  63.180  18.940  0.00  0.00
ATOM   1817 1HG2 VAL   109      22.360  63.330  17.880  0.00  0.00
ATOM   1818 2HG2 VAL   109      22.960  64.100  19.350  0.00  0.00
ATOM   1819 3HG2 VAL   109      23.210  62.300  18.910  0.00  0.00
ATOM   1820  C   VAL   109      22.300  61.370  21.320  0.00  0.00
ATOM   1821  O   VAL   109      21.800  60.230  21.430  0.00  0.00
ATOM   1822  N   PHE   110      23.560  61.680  21.640  0.00  0.00
ATOM   1823  H   PHE   110      23.920  62.540  21.250  0.00  0.00
ATOM   1824  CA  PHE   110      24.570  60.730  22.030  0.00  0.00
ATOM   1825  HA  PHE   110      24.550  59.950  21.270  0.00  0.00
ATOM   1826  CB  PHE   110      25.940  61.500  22.070  0.00  0.00
ATOM   1827  HB2 PHE   110      26.080  61.990  21.110  0.00  0.00
ATOM   1828  HB3 PHE   110      25.800  62.390  22.680  0.00  0.00
ATOM   1829  CG  PHE   110      27.150  60.680  22.480  0.00  0.00
ATOM   1830  CD1 PHE   110      27.880  59.990  21.530  0.00  0.00
ATOM   1831  HD1 PHE   110      27.710  60.140  20.470  0.00  0.00
ATOM   1832  CE1 PHE   110      28.920  59.120  21.880  0.00  0.00
ATOM   1833  HE1 PHE   110      29.460  58.670  21.060  0.00  0.00
ATOM   1834  CZ  PHE   110      29.100  58.910  23.280  0.00  0.00
ATOM   1835  HZ  PHE   110      29.880  58.210  23.540  0.00  0.00
ATOM   1836  CE2 PHE   110      28.480  59.750  24.220  0.00  0.00
ATOM   1837  HE2 PHE   110      28.730  59.510  25.250  0.00  0.00
ATOM   1838  CD2 PHE   110      27.380  60.560  23.840  0.00  0.00
ATOM   1839  HD2 PHE   110      26.750  61.130  24.510  0.00  0.00
ATOM   1840  C   PHE   110      24.300  60.160  23.390  0.00  0.00
ATOM   1841  O   PHE   110      24.400  58.920  23.500  0.00  0.00
ATOM   1842  N   ALA   111      23.930  60.940  24.450  0.00  0.00
ATOM   1843  H   ALA   111      23.810  61.920  24.230  0.00  0.00
ATOM   1844  CA  ALA   111      23.510  60.420  25.810  0.00  0.00
ATOM   1845  HA  ALA   111      24.320  59.760  26.150  0.00  0.00
ATOM   1846  CB  ALA   111      23.300  61.680  26.690  0.00  0.00
ATOM   1847  HB1 ALA   111      24.100  62.400  26.560  0.00  0.00
ATOM   1848  HB2 ALA   111      22.410  62.190  26.320  0.00  0.00
ATOM   1849  HB3 ALA   111      23.150  61.440  27.740  0.00  0.00
ATOM   1850  C   ALA   111      22.280  59.560  25.710  0.00  0.00
ATOM   1851  O   ALA   111      22.220  58.460  26.250  0.00  0.00
ATOM   1852  N   GLU   112      21.210  60.020  24.990  0.00  0.00
ATOM   1853  H   GLU   112      21.380  60.760  24.320  0.00  0.00
ATOM   1854  CA  GLU   112      20.050  59.270  24.860  0.00  0.00
ATOM   1855  HA  GLU   112      19.770  58.820  25.810  0.00  0.00
ATOM   1856  CB  GLU   112      18.860  60.090  24.430  0.00  0.00
ATOM   1857  HB2 GLU   112      19.030  60.310  23.380  0.00  0.00
ATOM   1858  HB3 GLU   112      17.920  59.530  24.530  0.00  0.00
ATOM   1859  CG  GLU   112      18.580  61.420  25.170  0.00  0.00
ATOM   1860  HG2 GLU   112      18.270  61.180  26.180  0.00  0.00
ATOM   1861  HG3 GLU   112      19.440  62.080  25.240  0.00  0.00
ATOM   1862  CD  GLU   112      17.390  62.230  24.620  0.00  0.00
ATOM   1863  OE1 GLU   112      17.320  63.470  24.760  0.00  0.00
ATOM   1864  OE2 GLU   112      16.510  61.670  23.930  0.00  0.00
ATOM   1865  C   GLU   112      20.290  57.940  24.120  0.00  0.00
ATOM   1866  O   GLU   112      19.810  56.900  24.610  0.00  0.00
ATOM   1867  N   ALA   113      21.120  57.960  23.070  0.00  0.00
ATOM   1868  H   ALA   113      21.390  58.860  22.700  0.00  0.00
ATOM   1869  CA  ALA   113      21.680  56.740  22.480  0.00  0.00
ATOM   1870  HA  ALA   113      20.820  56.210  22.070  0.00  0.00
ATOM   1871  CB  ALA   113      22.570  57.040  21.280  0.00  0.00
ATOM   1872  HB1 ALA   113      23.470  57.610  21.510  0.00  0.00
ATOM   1873  HB2 ALA   113      22.890  56.120  20.780  0.00  0.00
ATOM   1874  HB3 ALA   113      22.050  57.600  20.500  0.00  0.00
ATOM   1875  C   ALA   113      22.260  55.820  23.570  0.00  0.00
ATOM   1876  O   ALA   113      21.750  54.660  23.680  0.00  0.00
ATOM   1877  N   GLU   114      23.220  56.350  24.350  0.00  0.00
ATOM   1878  H   GLU   114      23.550  57.280  24.120  0.00  0.00
ATOM   1879  CA  GLU   114      24.030  55.460  25.190  0.00  0.00
ATOM   1880  HA  GLU   114      24.290  54.550  24.640  0.00  0.00
ATOM   1881  CB  GLU   114      25.290  56.120  25.750  0.00  0.00
ATOM   1882  HB2 GLU   114      25.840  56.510  24.890  0.00  0.00
ATOM   1883  HB3 GLU   114      25.140  56.970  26.420  0.00  0.00
ATOM   1884  CG  GLU   114      26.320  55.280  26.530  0.00  0.00
ATOM   1885  HG2 GLU   114      27.120  55.930  26.880  0.00  0.00
ATOM   1886  HG3 GLU   114      25.870  54.840  27.430  0.00  0.00
ATOM   1887  CD  GLU   114      26.930  54.280  25.560  0.00  0.00
ATOM   1888  OE1 GLU   114      26.490  53.150  25.420  0.00  0.00
ATOM   1889  OE2 GLU   114      27.920  54.650  24.880  0.00  0.00
ATOM   1890  C   GLU   114      23.110  54.940  26.350  0.00  0.00
ATOM   1891  O   GLU   114      23.260  53.790  26.810  0.00  0.00
ATOM   1892  N   ARG   115      22.140  55.680  26.830  0.00  0.00
ATOM   1893  H   ARG   115      22.060  56.650  26.590  0.00  0.00
ATOM   1894  CA  ARG   115      21.180  55.150  27.850  0.00  0.00
ATOM   1895  HA  ARG   115      21.790  54.690  28.630  0.00  0.00
ATOM   1896  CB  ARG   115      20.330  56.340  28.390  0.00  0.00
ATOM   1897  HB2 ARG   115      19.980  56.910  27.530  0.00  0.00
ATOM   1898  HB3 ARG   115      19.470  55.950  28.930  0.00  0.00
ATOM   1899  CG  ARG   115      21.090  57.410  29.200  0.00  0.00
ATOM   1900  HG2 ARG   115      21.320  56.920  30.150  0.00  0.00
ATOM   1901  HG3 ARG   115      22.000  57.760  28.740  0.00  0.00
ATOM   1902  CD  ARG   115      20.300  58.740  29.410  0.00  0.00
ATOM   1903  HD2 ARG   115      20.950  59.560  29.720  0.00  0.00
ATOM   1904  HD3 ARG   115      20.030  59.140  28.430  0.00  0.00
ATOM   1905  NE  ARG   115      19.200  58.590  30.400  0.00  0.00
ATOM   1906  HE  ARG   115      18.300  58.300  30.050  0.00  0.00
ATOM   1907  CZ  ARG   115      19.360  58.670  31.710  0.00  0.00
ATOM   1908  NH1 ARG   115      20.540  58.790  32.260  0.00  0.00
ATOM   1909 1HH1 ARG   115      21.440  58.910  31.820  0.00  0.00
ATOM   1910 2HH1 ARG   115      20.450  59.090  33.210  0.00  0.00
ATOM   1911  NH2 ARG   115      18.390  58.820  32.550  0.00  0.00
ATOM   1912 1HH2 ARG   115      17.460  58.940  32.190  0.00  0.00
ATOM   1913 2HH2 ARG   115      18.480  59.000  33.540  0.00  0.00
ATOM   1914  C   ARG   115      20.320  54.000  27.250  0.00  0.00
ATOM   1915  O   ARG   115      20.320  52.960  27.900  0.00  0.00
ATOM   1916  N   GLU   116      19.760  54.100  26.030  0.00  0.00
ATOM   1917  H   GLU   116      19.830  54.970  25.520  0.00  0.00
ATOM   1918  CA  GLU   116      19.150  52.970  25.400  0.00  0.00
ATOM   1919  HA  GLU   116      18.340  52.600  26.040  0.00  0.00
ATOM   1920  CB  GLU   116      18.430  53.540  24.150  0.00  0.00
ATOM   1921  HB2 GLU   116      19.180  54.130  23.630  0.00  0.00
ATOM   1922  HB3 GLU   116      18.220  52.710  23.470  0.00  0.00
ATOM   1923  CG  GLU   116      17.140  54.300  24.470  0.00  0.00
ATOM   1924  HG2 GLU   116      17.460  55.000  25.250  0.00  0.00
ATOM   1925  HG3 GLU   116      16.930  54.850  23.560  0.00  0.00
ATOM   1926  CD  GLU   116      15.930  53.530  25.090  0.00  0.00
ATOM   1927  OE1 GLU   116      15.390  52.590  24.490  0.00  0.00
ATOM   1928  OE2 GLU   116      15.650  53.860  26.300  0.00  0.00
ATOM   1929  C   GLU   116      20.110  51.810  25.060  0.00  0.00
ATOM   1930  O   GLU   116      19.680  50.660  24.810  0.00  0.00
ATOM   1931  N   ARG   117      21.480  51.980  25.070  0.00  0.00
ATOM   1932  H   ARG   117      21.830  52.920  25.200  0.00  0.00
ATOM   1933  CA  ARG   117      22.430  50.950  24.650  0.00  0.00
ATOM   1934  HA  ARG   117      22.040  50.280  23.880  0.00  0.00
ATOM   1935  CB  ARG   117      23.650  51.660  24.120  0.00  0.00
ATOM   1936  HB2 ARG   117      23.380  52.100  23.160  0.00  0.00
ATOM   1937  HB3 ARG   117      24.000  52.410  24.820  0.00  0.00
ATOM   1938  CG  ARG   117      24.890  50.820  23.820  0.00  0.00
ATOM   1939  HG2 ARG   117      25.560  50.910  24.680  0.00  0.00
ATOM   1940  HG3 ARG   117      24.720  49.750  23.700  0.00  0.00
ATOM   1941  CD  ARG   117      25.610  51.220  22.550  0.00  0.00
ATOM   1942  HD2 ARG   117      26.430  50.510  22.430  0.00  0.00
ATOM   1943  HD3 ARG   117      25.090  51.140  21.590  0.00  0.00
ATOM   1944  NE  ARG   117      26.240  52.570  22.660  0.00  0.00
ATOM   1945  HE  ARG   117      26.620  52.720  23.580  0.00  0.00
ATOM   1946  CZ  ARG   117      26.120  53.660  21.920  0.00  0.00
ATOM   1947  NH1 ARG   117      25.640  53.630  20.690  0.00  0.00
ATOM   1948 1HH1 ARG   117      25.450  52.740  20.250  0.00  0.00
ATOM   1949 2HH1 ARG   117      25.570  54.480  20.160  0.00  0.00
ATOM   1950  NH2 ARG   117      26.610  54.790  22.430  0.00  0.00
ATOM   1951 1HH2 ARG   117      27.030  54.820  23.350  0.00  0.00
ATOM   1952 2HH2 ARG   117      26.520  55.640  21.880  0.00  0.00
ATOM   1953  C   ARG   117      22.720  50.060  25.790  0.00  0.00
ATOM   1954  O   ARG   117      22.820  48.870  25.640  0.00  0.00
ATOM   1955  N   GLU   118      22.580  50.600  26.990  0.00  0.00
ATOM   1956  H   GLU   118      22.280  51.560  27.060  0.00  0.00
ATOM   1957  CA  GLU   118      22.490  49.790  28.180  0.00  0.00
ATOM   1958  HA  GLU   118      23.400  49.190  28.150  0.00  0.00
ATOM   1959  CB  GLU   118      22.530  50.580  29.540  0.00  0.00
ATOM   1960  HB2 GLU   118      23.340  51.300  29.430  0.00  0.00
ATOM   1961  HB3 GLU   118      21.580  51.110  29.560  0.00  0.00
ATOM   1962  CG  GLU   118      22.800  49.750  30.750  0.00  0.00
ATOM   1963  HG2 GLU   118      21.930  49.140  30.970  0.00  0.00
ATOM   1964  HG3 GLU   118      23.620  49.070  30.530  0.00  0.00
ATOM   1965  CD  GLU   118      23.250  50.590  31.950  0.00  0.00
ATOM   1966  OE1 GLU   118      23.890  51.630  31.900  0.00  0.00
ATOM   1967  OE2 GLU   118      22.940  50.120  33.090  0.00  0.00
ATOM   1968  C   GLU   118      21.290  48.840  28.220  0.00  0.00
ATOM   1969  O   GLU   118      21.470  47.680  28.570  0.00  0.00
ATOM   1970  N   ARG   119      20.120  49.330  27.790  0.00  0.00
ATOM   1971  H   ARG   119      20.090  50.310  27.560  0.00  0.00
ATOM   1972  CA  ARG   119      18.960  48.550  27.680  0.00  0.00
ATOM   1973  HA  ARG   119      18.700  47.910  28.520  0.00  0.00
ATOM   1974  CB  ARG   119      17.710  49.410  27.510  0.00  0.00
ATOM   1975  HB2 ARG   119      17.680  49.820  26.500  0.00  0.00
ATOM   1976  HB3 ARG   119      16.920  48.680  27.730  0.00  0.00
ATOM   1977  CG  ARG   119      17.580  50.530  28.620  0.00  0.00
ATOM   1978  HG2 ARG   119      17.820  50.060  29.570  0.00  0.00
ATOM   1979  HG3 ARG   119      18.190  51.400  28.350  0.00  0.00
ATOM   1980  CD  ARG   119      16.140  50.980  28.860  0.00  0.00
ATOM   1981  HD2 ARG   119      15.690  50.100  29.330  0.00  0.00
ATOM   1982  HD3 ARG   119      16.060  51.830  29.530  0.00  0.00
ATOM   1983  NE  ARG   119      15.380  51.360  27.700  0.00  0.00
ATOM   1984  HE  ARG   119      15.660  52.220  27.240  0.00  0.00
ATOM   1985  CZ  ARG   119      14.260  50.830  27.270  0.00  0.00
ATOM   1986  NH1 ARG   119      13.590  49.890  27.850  0.00  0.00
ATOM   1987 1HH1 ARG   119      14.130  49.260  28.420  0.00  0.00
ATOM   1988 2HH1 ARG   119      12.630  49.710  27.570  0.00  0.00
ATOM   1989  NH2 ARG   119      13.760  51.310  26.180  0.00  0.00
ATOM   1990 1HH2 ARG   119      14.330  51.900  25.590  0.00  0.00
ATOM   1991 2HH2 ARG   119      12.890  50.980  25.780  0.00  0.00
ATOM   1992  C   ARG   119      19.080  47.470  26.690  0.00  0.00
ATOM   1993  O   ARG   119      18.360  46.500  26.850  0.00  0.00
ATOM   1994  N   ARG   120      19.940  47.530  25.660  0.00  0.00
ATOM   1995  H   ARG   120      20.470  48.390  25.580  0.00  0.00
ATOM   1996  CA  ARG   120      20.250  46.460  24.760  0.00  0.00
ATOM   1997  HA  ARG   120      19.430  45.750  24.730  0.00  0.00
ATOM   1998  CB  ARG   120      20.400  46.820  23.320  0.00  0.00
ATOM   1999  HB2 ARG   120      21.320  47.390  23.180  0.00  0.00
ATOM   2000  HB3 ARG   120      20.480  45.890  22.750  0.00  0.00
ATOM   2001  CG  ARG   120      19.080  47.470  22.720  0.00  0.00
ATOM   2002  HG2 ARG   120      18.190  47.120  23.230  0.00  0.00
ATOM   2003  HG3 ARG   120      19.150  48.540  22.930  0.00  0.00
ATOM   2004  CD  ARG   120      18.900  47.320  21.190  0.00  0.00
ATOM   2005  HD2 ARG   120      18.460  46.360  20.950  0.00  0.00
ATOM   2006  HD3 ARG   120      18.180  48.100  20.950  0.00  0.00
ATOM   2007  NE  ARG   120      20.140  47.590  20.410  0.00  0.00
ATOM   2008  HE  ARG   120      21.020  47.910  20.800  0.00  0.00
ATOM   2009  CZ  ARG   120      20.230  47.240  19.150  0.00  0.00
ATOM   2010  NH1 ARG   120      19.250  46.720  18.450  0.00  0.00
ATOM   2011 1HH1 ARG   120      18.300  46.630  18.800  0.00  0.00
ATOM   2012 2HH1 ARG   120      19.360  46.610  17.450  0.00  0.00
ATOM   2013  NH2 ARG   120      21.350  47.450  18.500  0.00  0.00
ATOM   2014 1HH2 ARG   120      22.160  47.660  19.070  0.00  0.00
ATOM   2015 2HH2 ARG   120      21.490  47.020  17.600  0.00  0.00
ATOM   2016  C   ARG   120      21.490  45.760  25.250  0.00  0.00
ATOM   2017  O   ARG   120      21.910  44.760  24.610  0.00  0.00
ATOM   2018  N   GLY   121      22.190  46.200  26.310  0.00  0.00
ATOM   2019  H   GLY   121      21.900  47.010  26.820  0.00  0.00
ATOM   2020  CA  GLY   121      23.320  45.390  26.830  0.00  0.00
ATOM   2021  HA2 GLY   121      23.520  45.740  27.850  0.00  0.00
ATOM   2022  HA3 GLY   121      22.970  44.360  26.890  0.00  0.00
ATOM   2023  C   GLY   121      24.600  45.500  25.970  0.00  0.00
ATOM   2024  O   GLY   121      25.430  44.630  26.090  0.00  0.00
ATOM   2025  N   GLU   122      24.750  46.410  25.050  0.00  0.00
ATOM   2026  H   GLU   122      24.120  47.200  25.140  0.00  0.00
ATOM   2027  CA  GLU   122      25.790  46.360  23.970  0.00  0.00
ATOM   2028  HA  GLU   122      26.110  45.320  23.890  0.00  0.00
ATOM   2029  CB  GLU   122      25.130  46.760  22.670  0.00  0.00
ATOM   2030  HB2 GLU   122      24.640  47.720  22.770  0.00  0.00
ATOM   2031  HB3 GLU   122      25.930  47.080  22.000  0.00  0.00
ATOM   2032  CG  GLU   122      24.210  45.760  22.010  0.00  0.00
ATOM   2033  HG2 GLU   122      24.740  44.810  21.970  0.00  0.00
ATOM   2034  HG3 GLU   122      23.370  45.610  22.700  0.00  0.00
ATOM   2035  CD  GLU   122      23.800  46.370  20.640  0.00  0.00
ATOM   2036  OE1 GLU   122      23.450  47.580  20.630  0.00  0.00
ATOM   2037  OE2 GLU   122      23.630  45.710  19.640  0.00  0.00
ATOM   2038  C   GLU   122      27.020  47.180  24.410  0.00  0.00
ATOM   2039  O   GLU   122      26.980  47.950  25.350  0.00  0.00
ATOM   2040  N   PRO   123      28.240  46.880  23.850  0.00  0.00
ATOM   2041  CD  PRO   123      28.480  46.020  22.710  0.00  0.00
ATOM   2042  HD2 PRO   123      28.260  46.450  21.730  0.00  0.00
ATOM   2043  HD3 PRO   123      27.910  45.090  22.780  0.00  0.00
ATOM   2044  CG  PRO   123      29.970  45.710  22.800  0.00  0.00
ATOM   2045  HG2 PRO   123      30.420  45.260  21.910  0.00  0.00
ATOM   2046  HG3 PRO   123      30.250  45.180  23.710  0.00  0.00
ATOM   2047  CB  PRO   123      30.510  47.110  23.010  0.00  0.00
ATOM   2048  HB2 PRO   123      30.610  47.720  22.120  0.00  0.00
ATOM   2049  HB3 PRO   123      31.500  47.130  23.460  0.00  0.00
ATOM   2050  CA  PRO   123      29.480  47.640  24.020  0.00  0.00
ATOM   2051  HA  PRO   123      29.850  47.420  25.020  0.00  0.00
ATOM   2052  C   PRO   123      29.240  49.180  24.030  0.00  0.00
ATOM   2053  O   PRO   123      28.950  49.860  22.970  0.00  0.00
ATOM   2054  N   SER   124      29.310  49.800  25.200  0.00  0.00
ATOM   2055  H   SER   124      29.600  49.300  26.030  0.00  0.00
ATOM   2056  CA  SER   124      29.220  51.230  25.550  0.00  0.00
ATOM   2057  HA  SER   124      28.450  51.770  25.000  0.00  0.00
ATOM   2058  CB  SER   124      28.690  51.440  27.040  0.00  0.00
ATOM   2059  HB2 SER   124      28.640  52.530  27.040  0.00  0.00
ATOM   2060  HB3 SER   124      27.680  51.040  27.150  0.00  0.00
ATOM   2061  OG  SER   124      29.490  50.960  28.060  0.00  0.00
ATOM   2062  HG  SER   124      29.750  50.080  27.780  0.00  0.00
ATOM   2063  C   SER   124      30.500  52.010  25.210  0.00  0.00
ATOM   2064  O   SER   124      31.580  51.480  25.450  0.00  0.00
ATOM   2065  N   LEU   125      30.400  53.200  24.560  0.00  0.00
ATOM   2066  H   LEU   125      29.440  53.500  24.480  0.00  0.00
ATOM   2067  CA  LEU   125      31.550  54.000  24.050  0.00  0.00
ATOM   2068  HA  LEU   125      32.260  53.320  23.590  0.00  0.00
ATOM   2069  CB  LEU   125      31.080  55.070  23.110  0.00  0.00
ATOM   2070  HB2 LEU   125      30.380  55.700  23.650  0.00  0.00
ATOM   2071  HB3 LEU   125      31.950  55.680  22.890  0.00  0.00
ATOM   2072  CG  LEU   125      30.520  54.590  21.740  0.00  0.00
ATOM   2073  HG  LEU   125      29.600  54.060  21.990  0.00  0.00
ATOM   2074  CD1 LEU   125      30.130  55.840  21.010  0.00  0.00
ATOM   2075 1HD1 LEU   125      29.470  56.430  21.650  0.00  0.00
ATOM   2076 2HD1 LEU   125      31.030  56.340  20.660  0.00  0.00
ATOM   2077 3HD1 LEU   125      29.500  55.580  20.160  0.00  0.00
ATOM   2078  CD2 LEU   125      31.470  53.680  20.970  0.00  0.00
ATOM   2079 1HD2 LEU   125      31.090  53.530  19.960  0.00  0.00
ATOM   2080 2HD2 LEU   125      32.490  54.080  20.930  0.00  0.00
ATOM   2081 3HD2 LEU   125      31.510  52.700  21.440  0.00  0.00
ATOM   2082  C   LEU   125      32.290  54.610  25.270  0.00  0.00
ATOM   2083  O   LEU   125      33.470  54.890  25.300  0.00  0.00
ATOM   2084  N   ILE   126      31.570  54.810  26.370  0.00  0.00
ATOM   2085  H   ILE   126      30.560  54.780  26.300  0.00  0.00
ATOM   2086  CA  ILE   126      32.160  55.270  27.680  0.00  0.00
ATOM   2087  HA  ILE   126      32.880  56.020  27.370  0.00  0.00
ATOM   2088  CB  ILE   126      30.980  55.840  28.500  0.00  0.00
ATOM   2089  HB  ILE   126      30.540  56.690  27.970  0.00  0.00
ATOM   2090  CG2 ILE   126      29.800  54.840  28.580  0.00  0.00
ATOM   2091 1HG2 ILE   126      29.260  54.810  27.640  0.00  0.00
ATOM   2092 2HG2 ILE   126      30.120  53.860  28.950  0.00  0.00
ATOM   2093 3HG2 ILE   126      28.970  55.150  29.210  0.00  0.00
ATOM   2094  CG1 ILE   126      31.340  56.340  29.920  0.00  0.00
ATOM   2095 2HG1 ILE   126      30.400  56.700  30.340  0.00  0.00
ATOM   2096 3HG1 ILE   126      31.530  55.540  30.630  0.00  0.00
ATOM   2097  CD1 ILE   126      32.560  57.340  29.870  0.00  0.00
ATOM   2098 1HD1 ILE   126      32.810  57.550  30.910  0.00  0.00
ATOM   2099 2HD1 ILE   126      33.360  56.820  29.350  0.00  0.00
ATOM   2100 3HD1 ILE   126      32.180  58.220  29.340  0.00  0.00
ATOM   2101  C   ILE   126      33.010  54.170  28.320  0.00  0.00
ATOM   2102  O   ILE   126      33.900  54.440  29.120  0.00  0.00
ATOM   2103  N   ALA   127      32.780  52.900  27.990  0.00  0.00
ATOM   2104  H   ALA   127      32.250  52.690  27.160  0.00  0.00
ATOM   2105  CA  ALA   127      33.690  51.830  28.410  0.00  0.00
ATOM   2106  HA  ALA   127      34.090  51.970  29.410  0.00  0.00
ATOM   2107  CB  ALA   127      32.940  50.460  28.470  0.00  0.00
ATOM   2108  HB1 ALA   127      33.660  49.710  28.800  0.00  0.00
ATOM   2109  HB2 ALA   127      32.070  50.540  29.130  0.00  0.00
ATOM   2110  HB3 ALA   127      32.500  50.280  27.480  0.00  0.00
ATOM   2111  C   ALA   127      35.020  51.780  27.580  0.00  0.00
ATOM   2112  O   ALA   127      36.080  51.930  28.210  0.00  0.00
ATOM   2113  N   LEU   128      34.960  51.820  26.230  0.00  0.00
ATOM   2114  H   LEU   128      34.040  51.660  25.850  0.00  0.00
ATOM   2115  CA  LEU   128      36.080  51.930  25.320  0.00  0.00
ATOM   2116  HA  LEU   128      36.690  51.030  25.320  0.00  0.00
ATOM   2117  CB  LEU   128      35.380  51.910  23.910  0.00  0.00
ATOM   2118  HB2 LEU   128      35.100  50.880  23.700  0.00  0.00
ATOM   2119  HB3 LEU   128      34.460  52.480  24.000  0.00  0.00
ATOM   2120  CG  LEU   128      36.150  52.370  22.660  0.00  0.00
ATOM   2121  HG  LEU   128      37.210  52.130  22.740  0.00  0.00
ATOM   2122  CD1 LEU   128      35.640  51.680  21.370  0.00  0.00
ATOM   2123 1HD1 LEU   128      35.750  50.610  21.560  0.00  0.00
ATOM   2124 2HD1 LEU   128      34.570  51.830  21.290  0.00  0.00
ATOM   2125 3HD1 LEU   128      36.310  51.920  20.540  0.00  0.00
ATOM   2126  CD2 LEU   128      36.170  53.820  22.360  0.00  0.00
ATOM   2127 1HD2 LEU   128      35.140  54.120  22.170  0.00  0.00
ATOM   2128 2HD2 LEU   128      36.570  54.390  23.200  0.00  0.00
ATOM   2129 3HD2 LEU   128      36.860  53.940  21.530  0.00  0.00
ATOM   2130  C   LEU   128      36.960  53.140  25.570  0.00  0.00
ATOM   2131  O   LEU   128      38.150  52.990  25.630  0.00  0.00
ATOM   2132  N   LEU   129      36.400  54.340  25.710  0.00  0.00
ATOM   2133  H   LEU   129      35.410  54.400  25.510  0.00  0.00
ATOM   2134  CA  LEU   129      37.020  55.480  26.350  0.00  0.00
ATOM   2135  HA  LEU   129      37.870  55.760  25.720  0.00  0.00
ATOM   2136  CB  LEU   129      36.180  56.770  26.280  0.00  0.00
ATOM   2137  HB2 LEU   129      35.920  56.940  25.240  0.00  0.00
ATOM   2138  HB3 LEU   129      35.200  56.610  26.740  0.00  0.00
ATOM   2139  CG  LEU   129      36.800  58.090  26.780  0.00  0.00
ATOM   2140  HG  LEU   129      37.040  57.990  27.840  0.00  0.00
ATOM   2141  CD1 LEU   129      38.020  58.650  26.100  0.00  0.00
ATOM   2142 1HD1 LEU   129      37.820  58.670  25.030  0.00  0.00
ATOM   2143 2HD1 LEU   129      38.180  59.690  26.400  0.00  0.00
ATOM   2144 3HD1 LEU   129      38.760  57.920  26.410  0.00  0.00
ATOM   2145  CD2 LEU   129      35.760  59.160  26.490  0.00  0.00
ATOM   2146 1HD2 LEU   129      35.960  60.120  26.960  0.00  0.00
ATOM   2147 2HD2 LEU   129      35.680  59.330  25.410  0.00  0.00
ATOM   2148 3HD2 LEU   129      34.850  58.780  26.950  0.00  0.00
ATOM   2149  C   LEU   129      37.610  55.250  27.730  0.00  0.00
ATOM   2150  O   LEU   129      38.840  55.350  27.790  0.00  0.00
ATOM   2151  N   SER   130      36.830  54.850  28.700  0.00  0.00
ATOM   2152  H   SER   130      35.880  54.540  28.520  0.00  0.00
ATOM   2153  CA  SER   130      37.400  54.880  30.110  0.00  0.00
ATOM   2154  HA  SER   130      37.740  55.900  30.270  0.00  0.00
ATOM   2155  CB  SER   130      36.270  54.530  31.110  0.00  0.00
ATOM   2156  HB2 SER   130      35.760  53.610  30.830  0.00  0.00
ATOM   2157  HB3 SER   130      36.720  54.540  32.100  0.00  0.00
ATOM   2158  OG  SER   130      35.260  55.510  31.070  0.00  0.00
ATOM   2159  HG  SER   130      34.660  55.260  30.370  0.00  0.00
ATOM   2160  C   SER   130      38.580  53.950  30.300  0.00  0.00
ATOM   2161  O   SER   130      39.630  54.310  30.870  0.00  0.00
ATOM   2162  N   ASN   131      38.460  52.740  29.700  0.00  0.00
ATOM   2163  H   ASN   131      37.700  52.540  29.070  0.00  0.00
ATOM   2164  CA  ASN   131      39.530  51.670  29.730  0.00  0.00
ATOM   2165  HA  ASN   131      40.030  51.460  30.680  0.00  0.00
ATOM   2166  CB  ASN   131      38.870  50.330  29.310  0.00  0.00
ATOM   2167  HB2 ASN   131      37.840  50.300  29.650  0.00  0.00
ATOM   2168  HB3 ASN   131      38.740  50.080  28.250  0.00  0.00
ATOM   2169  CG  ASN   131      39.620  49.130  29.940  0.00  0.00
ATOM   2170  OD1 ASN   131      40.660  49.190  30.560  0.00  0.00
ATOM   2171  ND2 ASN   131      39.110  47.920  29.680  0.00  0.00
ATOM   2172 1HD2 ASN   131      39.640  47.070  29.820  0.00  0.00
ATOM   2173 2HD2 ASN   131      38.350  47.900  29.010  0.00  0.00
ATOM   2174  C   ASN   131      40.710  52.020  28.920  0.00  0.00
ATOM   2175  O   ASN   131      41.820  51.800  29.370  0.00  0.00
ATOM   2176  N   SER   132      40.580  52.620  27.720  0.00  0.00
ATOM   2177  H   SER   132      39.700  52.750  27.250  0.00  0.00
ATOM   2178  CA  SER   132      41.720  53.180  27.050  0.00  0.00
ATOM   2179  HA  SER   132      42.400  52.330  27.020  0.00  0.00
ATOM   2180  CB  SER   132      41.430  53.630  25.680  0.00  0.00
ATOM   2181  HB2 SER   132      40.640  54.380  25.630  0.00  0.00
ATOM   2182  HB3 SER   132      42.300  54.100  25.230  0.00  0.00
ATOM   2183  OG  SER   132      40.910  52.590  24.860  0.00  0.00
ATOM   2184  HG  SER   132      39.970  52.430  24.950  0.00  0.00
ATOM   2185  C   SER   132      42.430  54.360  27.800  0.00  0.00
ATOM   2186  O   SER   132      43.530  54.660  27.350  0.00  0.00
ATOM   2187  N   TYR   133      41.840  54.970  28.780  0.00  0.00
ATOM   2188  H   TYR   133      40.940  54.670  29.130  0.00  0.00
ATOM   2189  CA  TYR   133      42.500  56.090  29.510  0.00  0.00
ATOM   2190  HA  TYR   133      43.390  56.420  28.990  0.00  0.00
ATOM   2191  CB  TYR   133      41.600  57.250  29.590  0.00  0.00
ATOM   2192  HB2 TYR   133      41.230  57.550  28.610  0.00  0.00
ATOM   2193  HB3 TYR   133      40.760  56.890  30.190  0.00  0.00
ATOM   2194  CG  TYR   133      42.160  58.470  30.370  0.00  0.00
ATOM   2195  CD1 TYR   133      41.760  58.900  31.690  0.00  0.00
ATOM   2196  HD1 TYR   133      41.000  58.390  32.270  0.00  0.00
ATOM   2197  CE1 TYR   133      42.490  59.910  32.330  0.00  0.00
ATOM   2198  HE1 TYR   133      42.140  60.310  33.270  0.00  0.00
ATOM   2199  CZ  TYR   133      43.640  60.480  31.770  0.00  0.00
ATOM   2200  OH  TYR   133      44.420  61.380  32.470  0.00  0.00
ATOM   2201  HH  TYR   133      44.040  61.480  33.340  0.00  0.00
ATOM   2202  CE2 TYR   133      44.020  60.090  30.450  0.00  0.00
ATOM   2203  HE2 TYR   133      44.830  60.580  29.930  0.00  0.00
ATOM   2204  CD2 TYR   133      43.340  59.070  29.830  0.00  0.00
ATOM   2205  HD2 TYR   133      43.640  58.690  28.870  0.00  0.00
ATOM   2206  C   TYR   133      43.090  55.640  30.880  0.00  0.00
ATOM   2207  O   TYR   133      44.250  55.870  31.180  0.00  0.00
ATOM   2208  N   TYR   134      42.340  54.850  31.700  0.00  0.00
ATOM   2209  H   TYR   134      41.410  54.550  31.450  0.00  0.00
ATOM   2210  CA  TYR   134      43.010  54.220  32.840  0.00  0.00
ATOM   2211  HA  TYR   134      43.460  55.090  33.310  0.00  0.00
ATOM   2212  CB  TYR   134      41.840  53.620  33.730  0.00  0.00
ATOM   2213  HB2 TYR   134      41.160  53.100  33.060  0.00  0.00
ATOM   2214  HB3 TYR   134      42.160  52.850  34.420  0.00  0.00
ATOM   2215  CG  TYR   134      40.920  54.630  34.470  0.00  0.00
ATOM   2216  CD1 TYR   134      41.450  55.530  35.480  0.00  0.00
ATOM   2217  HD1 TYR   134      42.500  55.530  35.700  0.00  0.00
ATOM   2218  CE1 TYR   134      40.620  56.580  36.020  0.00  0.00
ATOM   2219  HE1 TYR   134      41.060  57.380  36.610  0.00  0.00
ATOM   2220  CZ  TYR   134      39.330  56.700  35.620  0.00  0.00
ATOM   2221  OH  TYR   134      38.560  57.690  36.200  0.00  0.00
ATOM   2222  HH  TYR   134      37.710  57.720  35.750  0.00  0.00
ATOM   2223  CE2 TYR   134      38.710  55.760  34.760  0.00  0.00
ATOM   2224  HE2 TYR   134      37.720  55.960  34.390  0.00  0.00
ATOM   2225  CD2 TYR   134      39.550  54.710  34.130  0.00  0.00
ATOM   2226  HD2 TYR   134      39.100  54.040  33.410  0.00  0.00
ATOM   2227  C   TYR   134      44.100  53.190  32.510  0.00  0.00
ATOM   2228  O   TYR   134      44.970  52.960  33.380  0.00  0.00
ATOM   2229  N   ASP   135      44.230  52.750  31.260  0.00  0.00
ATOM   2230  H   ASP   135      43.460  52.890  30.620  0.00  0.00
ATOM   2231  CA  ASP   135      45.300  51.800  30.830  0.00  0.00
ATOM   2232  HA  ASP   135      45.580  51.140  31.650  0.00  0.00
ATOM   2233  CB  ASP   135      44.870  51.100  29.580  0.00  0.00
ATOM   2234  HB2 ASP   135      43.910  50.570  29.630  0.00  0.00
ATOM   2235  HB3 ASP   135      44.630  51.930  28.910  0.00  0.00
ATOM   2236  CG  ASP   135      45.900  50.040  29.100  0.00  0.00
ATOM   2237  OD1 ASP   135      46.330  49.910  27.890  0.00  0.00
ATOM   2238  OD2 ASP   135      46.390  49.230  29.930  0.00  0.00
ATOM   2239  C   ASP   135      46.550  52.640  30.610  0.00  0.00
ATOM   2240  O   ASP   135      47.670  52.120  30.890  0.00  0.00
ATOM   2241  N   VAL   136      46.440  53.880  30.110  0.00  0.00
ATOM   2242  H   VAL   136      45.560  54.370  30.070  0.00  0.00
ATOM   2243  CA  VAL   136      47.640  54.710  30.040  0.00  0.00
ATOM   2244  HA  VAL   136      48.530  54.160  29.750  0.00  0.00
ATOM   2245  CB  VAL   136      47.540  55.810  28.900  0.00  0.00
ATOM   2246  HB  VAL   136      48.440  56.430  28.930  0.00  0.00
ATOM   2247  CG1 VAL   136      47.270  55.310  27.520  0.00  0.00
ATOM   2248 1HG1 VAL   136      46.270  54.880  27.450  0.00  0.00
ATOM   2249 2HG1 VAL   136      47.310  56.090  26.760  0.00  0.00
ATOM   2250 3HG1 VAL   136      47.920  54.460  27.290  0.00  0.00
ATOM   2251  CG2 VAL   136      46.510  56.950  29.140  0.00  0.00
ATOM   2252 1HG2 VAL   136      45.560  56.510  28.860  0.00  0.00
ATOM   2253 2HG2 VAL   136      46.640  57.240  30.180  0.00  0.00
ATOM   2254 3HG2 VAL   136      46.710  57.810  28.500  0.00  0.00
ATOM   2255  C   VAL   136      48.200  55.210  31.390  0.00  0.00
ATOM   2256  O   VAL   136      49.220  55.890  31.440  0.00  0.00
ATOM   2257  N   LEU   137      47.500  54.970  32.520  0.00  0.00
ATOM   2258  H   LEU   137      46.570  54.580  32.400  0.00  0.00
ATOM   2259  CA  LEU   137      47.860  55.270  33.910  0.00  0.00
ATOM   2260  HA  LEU   137      48.780  55.850  34.010  0.00  0.00
ATOM   2261  CB  LEU   137      46.710  55.970  34.620  0.00  0.00
ATOM   2262  HB2 LEU   137      45.820  55.350  34.760  0.00  0.00
ATOM   2263  HB3 LEU   137      47.000  56.230  35.640  0.00  0.00
ATOM   2264  CG  LEU   137      46.300  57.250  33.990  0.00  0.00
ATOM   2265  HG  LEU   137      46.510  57.100  32.930  0.00  0.00
ATOM   2266  CD1 LEU   137      44.830  57.720  34.210  0.00  0.00
ATOM   2267 1HD1 LEU   137      44.680  57.960  35.260  0.00  0.00
ATOM   2268 2HD1 LEU   137      44.580  58.580  33.590  0.00  0.00
ATOM   2269 3HD1 LEU   137      44.040  57.010  33.960  0.00  0.00
ATOM   2270  CD2 LEU   137      47.200  58.350  34.550  0.00  0.00
ATOM   2271 1HD2 LEU   137      48.220  57.970  34.460  0.00  0.00
ATOM   2272 2HD2 LEU   137      46.980  59.220  33.940  0.00  0.00
ATOM   2273 3HD2 LEU   137      46.960  58.630  35.570  0.00  0.00
ATOM   2274  C   LEU   137      48.290  53.990  34.620  0.00  0.00
ATOM   2275  O   LEU   137      48.580  53.960  35.830  0.00  0.00
ATOM   2276  N   ASP   138      48.290  52.810  33.970  0.00  0.00
ATOM   2277  H   ASP   138      47.900  52.720  33.040  0.00  0.00
ATOM   2278  CA  ASP   138      48.600  51.550  34.660  0.00  0.00
ATOM   2279  HA  ASP   138      48.350  51.660  35.710  0.00  0.00
ATOM   2280  CB  ASP   138      47.610  50.450  34.080  0.00  0.00
ATOM   2281  HB2 ASP   138      46.570  50.760  34.210  0.00  0.00
ATOM   2282  HB3 ASP   138      47.660  50.250  33.010  0.00  0.00
ATOM   2283  CG  ASP   138      47.670  49.140  34.930  0.00  0.00
ATOM   2284  OD1 ASP   138      48.400  49.050  35.940  0.00  0.00
ATOM   2285  OD2 ASP   138      46.840  48.280  34.650  0.00  0.00
ATOM   2286  C   ASP   138      50.090  51.320  34.550  0.00  0.00
ATOM   2287  O   ASP   138      50.490  50.980  33.470  0.00  0.00
ATOM   2288  N   ASP   139      50.880  51.350  35.630  0.00  0.00
ATOM   2289  H   ASP   139      50.430  51.620  36.500  0.00  0.00
ATOM   2290  CA  ASP   139      52.300  51.050  35.480  0.00  0.00
ATOM   2291  HA  ASP   139      52.750  51.550  34.620  0.00  0.00
ATOM   2292  CB  ASP   139      52.980  51.570  36.730  0.00  0.00
ATOM   2293  HB2 ASP   139      52.790  52.640  36.650  0.00  0.00
ATOM   2294  HB3 ASP   139      52.560  51.170  37.660  0.00  0.00
ATOM   2295  CG  ASP   139      54.400  51.250  36.740  0.00  0.00
ATOM   2296  OD1 ASP   139      55.180  51.950  36.010  0.00  0.00
ATOM   2297  OD2 ASP   139      54.730  50.320  37.500  0.00  0.00
ATOM   2298  C   ASP   139      52.730  49.560  35.180  0.00  0.00
ATOM   2299  O   ASP   139      53.630  49.370  34.360  0.00  0.00
ATOM   2300  N   ASP   140      52.040  48.640  35.770  0.00  0.00
ATOM   2301  H   ASP   140      51.250  48.810  36.370  0.00  0.00
ATOM   2302  CA  ASP   140      52.450  47.280  35.560  0.00  0.00
ATOM   2303  HA  ASP   140      53.490  47.140  35.290  0.00  0.00
ATOM   2304  CB  ASP   140      52.210  46.530  36.920  0.00  0.00
ATOM   2305  HB2 ASP   140      52.740  47.010  37.740  0.00  0.00
ATOM   2306  HB3 ASP   140      51.130  46.560  37.010  0.00  0.00
ATOM   2307  CG  ASP   140      52.680  45.020  36.850  0.00  0.00
ATOM   2308  OD1 ASP   140      53.890  44.860  36.540  0.00  0.00
ATOM   2309  OD2 ASP   140      51.880  44.090  37.040  0.00  0.00
ATOM   2310  C   ASP   140      51.610  46.520  34.480  0.00  0.00
ATOM   2311  O   ASP   140      51.980  45.460  33.910  0.00  0.00
ATOM   2312  N   GLY   141      50.430  47.060  34.140  0.00  0.00
ATOM   2313  H   GLY   141      50.110  47.830  34.700  0.00  0.00
ATOM   2314  CA  GLY   141      49.510  46.510  33.170  0.00  0.00
ATOM   2315  HA2 GLY   141      48.940  47.400  32.900  0.00  0.00
ATOM   2316  HA3 GLY   141      50.050  46.060  32.340  0.00  0.00
ATOM   2317  C   GLY   141      48.560  45.500  33.830  0.00  0.00
ATOM   2318  O   GLY   141      47.930  44.720  33.170  0.00  0.00
ATOM   2319  N   ASP   142      48.340  45.570  35.150  0.00  0.00
ATOM   2320  H   ASP   142      48.840  46.310  35.630  0.00  0.00
ATOM   2321  CA  ASP   142      47.680  44.590  35.970  0.00  0.00
ATOM   2322  HA  ASP   142      47.970  43.660  35.490  0.00  0.00
ATOM   2323  CB  ASP   142      48.230  44.760  37.390  0.00  0.00
ATOM   2324  HB2 ASP   142      49.310  44.920  37.410  0.00  0.00
ATOM   2325  HB3 ASP   142      47.840  45.690  37.800  0.00  0.00
ATOM   2326  CG  ASP   142      48.010  43.580  38.320  0.00  0.00
ATOM   2327  OD1 ASP   142      47.510  43.790  39.450  0.00  0.00
ATOM   2328  OD2 ASP   142      48.410  42.530  37.860  0.00  0.00
ATOM   2329  C   ASP   142      46.140  44.760  36.090  0.00  0.00
ATOM   2330  O   ASP   142      45.380  43.890  36.520  0.00  0.00
ATOM   2331  N   GLY   143      45.700  45.930  35.620  0.00  0.00
ATOM   2332  H   GLY   143      46.430  46.590  35.360  0.00  0.00
ATOM   2333  CA  GLY   143      44.240  46.220  35.700  0.00  0.00
ATOM   2334  HA2 GLY   143      44.090  47.080  35.040  0.00  0.00
ATOM   2335  HA3 GLY   143      43.600  45.450  35.280  0.00  0.00
ATOM   2336  C   GLY   143      43.770  46.610  37.150  0.00  0.00
ATOM   2337  O   GLY   143      42.630  46.250  37.440  0.00  0.00
ATOM   2338  N   THR   144      44.650  47.290  37.900  0.00  0.00
ATOM   2339  H   THR   144      45.470  47.680  37.450  0.00  0.00
ATOM   2340  CA  THR   144      44.520  47.470  39.350  0.00  0.00
ATOM   2341  HA  THR   144      43.470  47.660  39.560  0.00  0.00
ATOM   2342  CB  THR   144      45.090  46.290  40.200  0.00  0.00
ATOM   2343  HB  THR   144      44.970  46.530  41.260  0.00  0.00
ATOM   2344  CG2 THR   144      44.310  44.940  40.100  0.00  0.00
ATOM   2345 1HG2 THR   144      44.490  44.580  39.090  0.00  0.00
ATOM   2346 2HG2 THR   144      44.610  44.160  40.800  0.00  0.00
ATOM   2347 3HG2 THR   144      43.250  45.160  40.210  0.00  0.00
ATOM   2348  OG1 THR   144      46.370  46.170  39.800  0.00  0.00
ATOM   2349  HG1 THR   144      46.710  45.270  39.820  0.00  0.00
ATOM   2350  C   THR   144      45.240  48.760  39.940  0.00  0.00
ATOM   2351  O   THR   144      46.310  49.180  39.510  0.00  0.00
ATOM   2352  N   VAL   145      44.570  49.320  40.900  0.00  0.00
ATOM   2353  H   VAL   145      43.760  48.830  41.260  0.00  0.00
ATOM   2354  CA  VAL   145      45.110  50.540  41.590  0.00  0.00
ATOM   2355  HA  VAL   145      46.170  50.710  41.390  0.00  0.00
ATOM   2356  CB  VAL   145      44.380  51.740  40.950  0.00  0.00
ATOM   2357  HB  VAL   145      44.960  52.620  41.240  0.00  0.00
ATOM   2358  CG1 VAL   145      44.520  51.820  39.460  0.00  0.00
ATOM   2359 1HG1 VAL   145      43.800  51.110  39.050  0.00  0.00
ATOM   2360 2HG1 VAL   145      44.260  52.840  39.160  0.00  0.00
ATOM   2361 3HG1 VAL   145      45.560  51.570  39.200  0.00  0.00
ATOM   2362  CG2 VAL   145      42.850  52.020  41.320  0.00  0.00
ATOM   2363 1HG2 VAL   145      42.430  52.820  40.710  0.00  0.00
ATOM   2364 2HG2 VAL   145      42.220  51.140  41.210  0.00  0.00
ATOM   2365 3HG2 VAL   145      42.880  52.340  42.360  0.00  0.00
ATOM   2366  C   VAL   145      44.940  50.630  43.120  0.00  0.00
ATOM   2367  O   VAL   145      43.980  50.070  43.620  0.00  0.00
ATOM   2368  N   ASP   146      45.930  51.200  43.830  0.00  0.00
ATOM   2369  H   ASP   146      46.680  51.620  43.310  0.00  0.00
ATOM   2370  CA  ASP   146      45.750  51.590  45.260  0.00  0.00
ATOM   2371  HA  ASP   146      45.110  50.810  45.660  0.00  0.00
ATOM   2372  CB  ASP   146      47.130  51.520  45.910  0.00  0.00
ATOM   2373  HB2 ASP   146      47.750  50.690  45.570  0.00  0.00
ATOM   2374  HB3 ASP   146      47.730  52.360  45.570  0.00  0.00
ATOM   2375  CG  ASP   146      47.080  51.580  47.450  0.00  0.00
ATOM   2376  OD1 ASP   146      46.810  52.660  47.970  0.00  0.00
ATOM   2377  OD2 ASP   146      47.220  50.530  48.070  0.00  0.00
ATOM   2378  C   ASP   146      45.000  52.910  45.470  0.00  0.00
ATOM   2379  O   ASP   146      45.210  53.830  44.690  0.00  0.00
ATOM   2380  N   VAL   147      44.290  53.100  46.550  0.00  0.00
ATOM   2381  H   VAL   147      44.090  52.340  47.200  0.00  0.00
ATOM   2382  CA  VAL   147      43.560  54.380  46.780  0.00  0.00
ATOM   2383  HA  VAL   147      42.820  54.410  45.980  0.00  0.00
ATOM   2384  CB  VAL   147      42.730  54.400  48.010  0.00  0.00
ATOM   2385  HB  VAL   147      42.320  53.390  48.080  0.00  0.00
ATOM   2386  CG1 VAL   147      43.440  54.760  49.310  0.00  0.00
ATOM   2387 1HG1 VAL   147      44.340  54.170  49.520  0.00  0.00
ATOM   2388 2HG1 VAL   147      43.590  55.840  49.410  0.00  0.00
ATOM   2389 3HG1 VAL   147      42.720  54.500  50.090  0.00  0.00
ATOM   2390  CG2 VAL   147      41.580  55.400  47.760  0.00  0.00
ATOM   2391 1HG2 VAL   147      40.880  55.110  46.980  0.00  0.00
ATOM   2392 2HG2 VAL   147      40.980  55.480  48.660  0.00  0.00
ATOM   2393 3HG2 VAL   147      41.960  56.370  47.460  0.00  0.00
ATOM   2394  C   VAL   147      44.500  55.640  46.750  0.00  0.00
ATOM   2395  O   VAL   147      44.200  56.720  46.340  0.00  0.00
ATOM   2396  N   ASP   148      45.760  55.500  47.270  0.00  0.00
ATOM   2397  H   ASP   148      46.000  54.530  47.420  0.00  0.00
ATOM   2398  CA  ASP   148      46.830  56.490  47.390  0.00  0.00
ATOM   2399  HA  ASP   148      46.430  57.410  47.820  0.00  0.00
ATOM   2400  CB  ASP   148      47.850  55.910  48.390  0.00  0.00
ATOM   2401  HB2 ASP   148      47.330  55.410  49.200  0.00  0.00
ATOM   2402  HB3 ASP   148      48.430  55.190  47.820  0.00  0.00
ATOM   2403  CG  ASP   148      48.610  57.080  49.070  0.00  0.00
ATOM   2404  OD1 ASP   148      49.850  57.070  48.900  0.00  0.00
ATOM   2405  OD2 ASP   148      48.000  58.060  49.570  0.00  0.00
ATOM   2406  C   ASP   148      47.470  56.880  46.030  0.00  0.00
ATOM   2407  O   ASP   148      48.300  57.780  45.980  0.00  0.00
ATOM   2408  N   GLU   149      47.240  56.140  44.910  0.00  0.00
ATOM   2409  H   GLU   149      46.650  55.330  44.990  0.00  0.00
ATOM   2410  CA  GLU   149      47.500  56.720  43.570  0.00  0.00
ATOM   2411  HA  GLU   149      48.010  57.680  43.680  0.00  0.00
ATOM   2412  CB  GLU   149      48.450  55.780  42.750  0.00  0.00
ATOM   2413  HB2 GLU   149      48.740  56.140  41.760  0.00  0.00
ATOM   2414  HB3 GLU   149      49.400  55.670  43.270  0.00  0.00
ATOM   2415  CG  GLU   149      47.870  54.340  42.580  0.00  0.00
ATOM   2416  HG2 GLU   149      47.660  53.990  43.590  0.00  0.00
ATOM   2417  HG3 GLU   149      47.030  54.520  41.910  0.00  0.00
ATOM   2418  CD  GLU   149      48.770  53.310  41.950  0.00  0.00
ATOM   2419  OE1 GLU   149      48.320  52.190  41.730  0.00  0.00
ATOM   2420  OE2 GLU   149      50.010  53.570  41.830  0.00  0.00
ATOM   2421  C   GLU   149      46.200  56.970  42.790  0.00  0.00
ATOM   2422  O   GLU   149      46.100  57.790  41.880  0.00  0.00
ATOM   2423  N   LEU   150      45.080  56.310  43.070  0.00  0.00
ATOM   2424  H   LEU   150      45.110  55.630  43.820  0.00  0.00
ATOM   2425  CA  LEU   150      43.740  56.690  42.460  0.00  0.00
ATOM   2426  HA  LEU   150      43.830  56.640  41.370  0.00  0.00
ATOM   2427  CB  LEU   150      42.690  55.720  42.960  0.00  0.00
ATOM   2428  HB2 LEU   150      43.080  54.720  42.740  0.00  0.00
ATOM   2429  HB3 LEU   150      42.610  55.790  44.040  0.00  0.00
ATOM   2430  CG  LEU   150      41.330  55.800  42.160  0.00  0.00
ATOM   2431  HG  LEU   150      40.810  56.750  42.290  0.00  0.00
ATOM   2432  CD1 LEU   150      41.420  55.760  40.610  0.00  0.00
ATOM   2433 1HD1 LEU   150      40.440  55.620  40.150  0.00  0.00
ATOM   2434 2HD1 LEU   150      41.890  56.680  40.250  0.00  0.00
ATOM   2435 3HD1 LEU   150      42.060  54.930  40.320  0.00  0.00
ATOM   2436  CD2 LEU   150      40.280  54.760  42.740  0.00  0.00
ATOM   2437 1HD2 LEU   150      40.550  53.870  42.160  0.00  0.00
ATOM   2438 2HD2 LEU   150      40.380  54.710  43.820  0.00  0.00
ATOM   2439 3HD2 LEU   150      39.270  54.960  42.390  0.00  0.00
ATOM   2440  C   LEU   150      43.390  58.150  42.780  0.00  0.00
ATOM   2441  O   LEU   150      42.880  58.830  41.920  0.00  0.00
ATOM   2442  N   LYS   151      43.760  58.600  43.980  0.00  0.00
ATOM   2443  H   LYS   151      44.120  57.980  44.700  0.00  0.00
ATOM   2444  CA  LYS   151      43.640  60.030  44.300  0.00  0.00
ATOM   2445  HA  LYS   151      42.600  60.360  44.250  0.00  0.00
ATOM   2446  CB  LYS   151      44.080  60.320  45.750  0.00  0.00
ATOM   2447  HB2 LYS   151      43.930  61.380  45.910  0.00  0.00
ATOM   2448  HB3 LYS   151      43.480  59.720  46.450  0.00  0.00
ATOM   2449  CG  LYS   151      45.620  60.150  45.960  0.00  0.00
ATOM   2450  HG2 LYS   151      45.840  59.100  45.750  0.00  0.00
ATOM   2451  HG3 LYS   151      46.110  60.800  45.240  0.00  0.00
ATOM   2452  CD  LYS   151      46.080  60.490  47.390  0.00  0.00
ATOM   2453  HD2 LYS   151      45.580  61.410  47.700  0.00  0.00
ATOM   2454  HD3 LYS   151      45.760  59.740  48.120  0.00  0.00
ATOM   2455  CE  LYS   151      47.560  60.750  47.620  0.00  0.00
ATOM   2456  HE2 LYS   151      48.080  59.890  47.200  0.00  0.00
ATOM   2457  HE3 LYS   151      47.890  61.630  47.070  0.00  0.00
ATOM   2458  NZ  LYS   151      47.980  60.840  49.000  0.00  0.00
ATOM   2459  HZ1 LYS   151      47.570  61.590  49.540  0.00  0.00
ATOM   2460  HZ2 LYS   151      47.850  59.970  49.500  0.00  0.00
ATOM   2461  HZ3 LYS   151      48.940  61.120  48.950  0.00  0.00
ATOM   2462  C   LYS   151      44.390  60.920  43.310  0.00  0.00
ATOM   2463  O   LYS   151      43.980  62.080  43.140  0.00  0.00
ATOM   2464  N   THR   152      45.410  60.470  42.570  0.00  0.00
ATOM   2465  H   THR   152      45.750  59.540  42.740  0.00  0.00
ATOM   2466  CA  THR   152      46.200  61.260  41.540  0.00  0.00
ATOM   2467  HA  THR   152      46.070  62.320  41.770  0.00  0.00
ATOM   2468  CB  THR   152      47.740  60.880  41.520  0.00  0.00
ATOM   2469  HB  THR   152      48.020  59.920  41.090  0.00  0.00
ATOM   2470  CG2 THR   152      48.580  61.920  40.790  0.00  0.00
ATOM   2471 1HG2 THR   152      49.620  61.850  41.120  0.00  0.00
ATOM   2472 2HG2 THR   152      48.460  61.900  39.700  0.00  0.00
ATOM   2473 3HG2 THR   152      48.210  62.890  41.130  0.00  0.00
ATOM   2474  OG1 THR   152      48.090  60.670  42.850  0.00  0.00
ATOM   2475  HG1 THR   152      48.150  61.490  43.340  0.00  0.00
ATOM   2476  C   THR   152      45.690  61.000  40.130  0.00  0.00
ATOM   2477  O   THR   152      46.050  61.740  39.200  0.00  0.00
ATOM   2478  N   MET   153      44.750  60.110  39.920  0.00  0.00
ATOM   2479  H   MET   153      44.320  59.620  40.690  0.00  0.00
ATOM   2480  CA  MET   153      44.230  59.730  38.570  0.00  0.00
ATOM   2481  HA  MET   153      45.060  59.880  37.880  0.00  0.00
ATOM   2482  CB  MET   153      43.850  58.230  38.490  0.00  0.00
ATOM   2483  HB2 MET   153      43.120  57.950  39.250  0.00  0.00
ATOM   2484  HB3 MET   153      43.270  58.050  37.580  0.00  0.00
ATOM   2485  CG  MET   153      45.110  57.320  38.460  0.00  0.00
ATOM   2486  HG2 MET   153      45.700  57.490  37.560  0.00  0.00
ATOM   2487  HG3 MET   153      45.680  57.560  39.360  0.00  0.00
ATOM   2488  SD  MET   153      44.890  55.510  38.510  0.00  0.00
ATOM   2489  CE  MET   153      46.420  54.900  39.250  0.00  0.00
ATOM   2490  HE1 MET   153      46.440  53.830  39.450  0.00  0.00
ATOM   2491  HE2 MET   153      47.230  55.280  38.610  0.00  0.00
ATOM   2492  HE3 MET   153      46.600  55.410  40.190  0.00  0.00
ATOM   2493  C   MET   153      43.070  60.650  38.150  0.00  0.00
ATOM   2494  O   MET   153      42.490  60.450  37.070  0.00  0.00
ATOM   2495  N   MET   154      42.660  61.530  39.030  0.00  0.00
ATOM   2496  H   MET   154      42.880  61.310  40.000  0.00  0.00
ATOM   2497  CA  MET   154      41.540  62.450  38.810  0.00  0.00
ATOM   2498  HA  MET   154      40.860  61.840  38.220  0.00  0.00
ATOM   2499  CB  MET   154      40.760  62.630  40.200  0.00  0.00
ATOM   2500  HB2 MET   154      41.460  63.150  40.860  0.00  0.00
ATOM   2501  HB3 MET   154      39.890  63.280  40.160  0.00  0.00
ATOM   2502  CG  MET   154      40.310  61.340  40.820  0.00  0.00
ATOM   2503  HG2 MET   154      41.170  60.660  40.820  0.00  0.00
ATOM   2504  HG3 MET   154      40.060  61.480  41.870  0.00  0.00
ATOM   2505  SD  MET   154      38.870  60.500  40.130  0.00  0.00
ATOM   2506  CE  MET   154      39.660  59.210  39.240  0.00  0.00
ATOM   2507  HE1 MET   154      40.600  58.880  39.670  0.00  0.00
ATOM   2508  HE2 MET   154      39.110  58.270  39.230  0.00  0.00
ATOM   2509  HE3 MET   154      39.870  59.700  38.290  0.00  0.00
ATOM   2510  C   MET   154      41.750  63.690  37.950  0.00  0.00
ATOM   2511  O   MET   154      40.730  64.390  37.730  0.00  0.00
ATOM   2512  N   LYS   155      42.990  64.070  37.620  0.00  0.00
ATOM   2513  H   LYS   155      43.740  63.490  37.970  0.00  0.00
ATOM   2514  CA  LYS   155      43.340  65.430  37.250  0.00  0.00
ATOM   2515  HA  LYS   155      43.240  66.080  38.120  0.00  0.00
ATOM   2516  CB  LYS   155      44.900  65.350  36.920  0.00  0.00
ATOM   2517  HB2 LYS   155      45.360  64.930  37.810  0.00  0.00
ATOM   2518  HB3 LYS   155      45.100  64.740  36.040  0.00  0.00
ATOM   2519  CG  LYS   155      45.470  66.770  36.700  0.00  0.00
ATOM   2520  HG2 LYS   155      44.980  67.180  35.820  0.00  0.00
ATOM   2521  HG3 LYS   155      45.280  67.340  37.610  0.00  0.00
ATOM   2522  CD  LYS   155      47.020  66.740  36.710  0.00  0.00
ATOM   2523  HD2 LYS   155      47.470  66.570  37.680  0.00  0.00
ATOM   2524  HD3 LYS   155      47.410  66.030  35.990  0.00  0.00
ATOM   2525  CE  LYS   155      47.580  68.150  36.480  0.00  0.00
ATOM   2526  HE2 LYS   155      48.560  68.000  36.030  0.00  0.00
ATOM   2527  HE3 LYS   155      46.920  68.670  35.770  0.00  0.00
ATOM   2528  NZ  LYS   155      47.840  69.000  37.700  0.00  0.00
ATOM   2529  HZ1 LYS   155      48.220  69.910  37.490  0.00  0.00
ATOM   2530  HZ2 LYS   155      46.970  69.140  38.200  0.00  0.00
ATOM   2531  HZ3 LYS   155      48.470  68.540  38.340  0.00  0.00
ATOM   2532  C   LYS   155      42.570  66.040  36.040  0.00  0.00
ATOM   2533  O   LYS   155      42.320  67.240  35.840  0.00  0.00
ATOM   2534  N   ALA   156      42.170  65.130  35.080  0.00  0.00
ATOM   2535  H   ALA   156      42.350  64.170  35.350  0.00  0.00
ATOM   2536  CA  ALA   156      41.360  65.380  33.880  0.00  0.00
ATOM   2537  HA  ALA   156      41.960  66.080  33.290  0.00  0.00
ATOM   2538  CB  ALA   156      41.420  64.120  32.910  0.00  0.00
ATOM   2539  HB1 ALA   156      42.340  63.540  33.020  0.00  0.00
ATOM   2540  HB2 ALA   156      40.600  63.450  33.170  0.00  0.00
ATOM   2541  HB3 ALA   156      41.240  64.410  31.880  0.00  0.00
ATOM   2542  C   ALA   156      39.890  65.860  34.090  0.00  0.00
ATOM   2543  O   ALA   156      39.280  66.410  33.150  0.00  0.00
ATOM   2544  N   PHE   157      39.210  65.370  35.180  0.00  0.00
ATOM   2545  H   PHE   157      39.760  65.030  35.950  0.00  0.00
ATOM   2546  CA  PHE   157      37.730  65.440  35.380  0.00  0.00
ATOM   2547  HA  PHE   157      37.150  65.640  34.480  0.00  0.00
ATOM   2548  CB  PHE   157      37.220  64.100  36.010  0.00  0.00
ATOM   2549  HB2 PHE   157      37.540  64.100  37.060  0.00  0.00
ATOM   2550  HB3 PHE   157      36.140  64.070  35.880  0.00  0.00
ATOM   2551  CG  PHE   157      37.730  62.890  35.400  0.00  0.00
ATOM   2552  CD1 PHE   157      37.470  62.560  34.050  0.00  0.00
ATOM   2553  HD1 PHE   157      36.900  63.260  33.460  0.00  0.00
ATOM   2554  CE1 PHE   157      37.930  61.300  33.540  0.00  0.00
ATOM   2555  HE1 PHE   157      37.750  60.980  32.520  0.00  0.00
ATOM   2556  CZ  PHE   157      38.700  60.440  34.340  0.00  0.00
ATOM   2557  HZ  PHE   157      38.990  59.460  33.960  0.00  0.00
ATOM   2558  CE2 PHE   157      39.120  60.880  35.630  0.00  0.00
ATOM   2559  HE2 PHE   157      39.680  60.220  36.280  0.00  0.00
ATOM   2560  CD2 PHE   157      38.590  62.040  36.200  0.00  0.00
ATOM   2561  HD2 PHE   157      38.630  62.350  37.230  0.00  0.00
ATOM   2562  C   PHE   157      37.340  66.590  36.330  0.00  0.00
ATOM   2563  O   PHE   157      38.200  67.290  36.860  0.00  0.00
ATOM   2564  N   ASP   158      36.030  66.730  36.640  0.00  0.00
ATOM   2565  H   ASP   158      35.440  66.150  36.070  0.00  0.00
ATOM   2566  CA  ASP   158      35.320  67.770  37.440  0.00  0.00
ATOM   2567  HA  ASP   158      35.770  68.760  37.490  0.00  0.00
ATOM   2568  CB  ASP   158      33.860  67.820  36.920  0.00  0.00
ATOM   2569  HB2 ASP   158      33.830  67.940  35.830  0.00  0.00
ATOM   2570  HB3 ASP   158      33.340  66.900  37.170  0.00  0.00
ATOM   2571  CG  ASP   158      33.050  68.960  37.490  0.00  0.00
ATOM   2572  OD1 ASP   158      33.060  70.070  36.860  0.00  0.00
ATOM   2573  OD2 ASP   158      32.400  68.630  38.490  0.00  0.00
ATOM   2574  C   ASP   158      35.190  67.330  38.880  0.00  0.00
ATOM   2575  O   ASP   158      35.170  68.140  39.840  0.00  0.00
ATOM   2576  N   VAL   159      35.240  66.050  39.130  0.00  0.00
ATOM   2577  H   VAL   159      35.430  65.410  38.370  0.00  0.00
ATOM   2578  CA  VAL   159      35.350  65.480  40.490  0.00  0.00
ATOM   2579  HA  VAL   159      34.490  65.880  41.020  0.00  0.00
ATOM   2580  CB  VAL   159      35.130  63.930  40.420  0.00  0.00
ATOM   2581  HB  VAL   159      34.910  63.600  41.430  0.00  0.00
ATOM   2582  CG1 VAL   159      33.900  63.620  39.540  0.00  0.00
ATOM   2583 1HG1 VAL   159      33.110  64.290  39.880  0.00  0.00
ATOM   2584 2HG1 VAL   159      34.150  63.650  38.480  0.00  0.00
ATOM   2585 3HG1 VAL   159      33.610  62.610  39.830  0.00  0.00
ATOM   2586  CG2 VAL   159      36.300  63.100  39.810  0.00  0.00
ATOM   2587 1HG2 VAL   159      35.980  62.080  39.580  0.00  0.00
ATOM   2588 2HG2 VAL   159      36.410  63.470  38.790  0.00  0.00
ATOM   2589 3HG2 VAL   159      37.230  63.120  40.390  0.00  0.00
ATOM   2590  C   VAL   159      36.680  65.830  41.210  0.00  0.00
ATOM   2591  O   VAL   159      37.710  66.010  40.580  0.00  0.00
ATOM   2592  N   PRO   160      36.700  65.770  42.540  0.00  0.00
ATOM   2593  CD  PRO   160      35.490  65.700  43.410  0.00  0.00
ATOM   2594  HD2 PRO   160      35.110  64.670  43.450  0.00  0.00
ATOM   2595  HD3 PRO   160      34.670  66.390  43.190  0.00  0.00
ATOM   2596  CG  PRO   160      35.930  66.010  44.830  0.00  0.00
ATOM   2597  HG2 PRO   160      36.020  65.040  45.330  0.00  0.00
ATOM   2598  HG3 PRO   160      35.180  66.570  45.380  0.00  0.00
ATOM   2599  CB  PRO   160      37.280  66.680  44.670  0.00  0.00
ATOM   2600  HB2 PRO   160      37.950  66.870  45.510  0.00  0.00
ATOM   2601  HB3 PRO   160      36.980  67.620  44.210  0.00  0.00
ATOM   2602  CA  PRO   160      37.810  65.920  43.480  0.00  0.00
ATOM   2603  HA  PRO   160      38.520  66.640  43.090  0.00  0.00
ATOM   2604  C   PRO   160      38.480  64.570  43.790  0.00  0.00
ATOM   2605  O   PRO   160      38.030  63.440  43.630  0.00  0.00
ATOM   2606  N   GLN   161      39.730  64.620  44.180  0.00  0.00
ATOM   2607  H   GLN   161      40.250  65.480  44.320  0.00  0.00
ATOM   2608  CA  GLN   161      40.590  63.380  44.550  0.00  0.00
ATOM   2609  HA  GLN   161      40.610  62.720  43.680  0.00  0.00
ATOM   2610  CB  GLN   161      41.970  63.770  45.080  0.00  0.00
ATOM   2611  HB2 GLN   161      42.630  62.910  45.090  0.00  0.00
ATOM   2612  HB3 GLN   161      42.420  64.500  44.400  0.00  0.00
ATOM   2613  CG  GLN   161      41.920  64.530  46.480  0.00  0.00
ATOM   2614  HG2 GLN   161      42.430  65.490  46.400  0.00  0.00
ATOM   2615  HG3 GLN   161      40.900  64.750  46.800  0.00  0.00
ATOM   2616  CD  GLN   161      42.760  63.850  47.570  0.00  0.00
ATOM   2617  OE1 GLN   161      43.980  63.780  47.570  0.00  0.00
ATOM   2618  NE2 GLN   161      42.060  63.270  48.580  0.00  0.00
ATOM   2619 1HE2 GLN   161      42.690  62.970  49.310  0.00  0.00
ATOM   2620 2HE2 GLN   161      41.050  63.240  48.670  0.00  0.00
ATOM   2621  C   GLN   161      39.860  62.570  45.630  0.00  0.00
ATOM   2622  O   GLN   161      40.190  61.410  45.840  0.00  0.00
ATOM   2623  N   GLU   162      38.890  63.240  46.290  0.00  0.00
ATOM   2624  H   GLU   162      38.720  64.190  45.980  0.00  0.00
ATOM   2625  CA  GLU   162      37.950  62.620  47.210  0.00  0.00
ATOM   2626  HA  GLU   162      38.520  62.060  47.950  0.00  0.00
ATOM   2627  CB  GLU   162      37.050  63.560  47.990  0.00  0.00
ATOM   2628  HB2 GLU   162      36.250  63.900  47.330  0.00  0.00
ATOM   2629  HB3 GLU   162      36.580  62.980  48.780  0.00  0.00
ATOM   2630  CG  GLU   162      37.740  64.850  48.640  0.00  0.00
ATOM   2631  HG2 GLU   162      38.350  65.310  47.860  0.00  0.00
ATOM   2632  HG3 GLU   162      36.960  65.490  49.040  0.00  0.00
ATOM   2633  CD  GLU   162      38.680  64.510  49.800  0.00  0.00
ATOM   2634  OE1 GLU   162      39.430  63.560  49.700  0.00  0.00
ATOM   2635  OE2 GLU   162      38.850  65.340  50.710  0.00  0.00
ATOM   2636  C   GLU   162      37.190  61.420  46.550  0.00  0.00
ATOM   2637  O   GLU   162      36.990  60.410  47.240  0.00  0.00
ATOM   2638  N   ALA   163      36.980  61.410  45.210  0.00  0.00
ATOM   2639  H   ALA   163      37.280  62.240  44.710  0.00  0.00
ATOM   2640  CA  ALA   163      36.350  60.400  44.440  0.00  0.00
ATOM   2641  HA  ALA   163      35.360  60.140  44.820  0.00  0.00
ATOM   2642  CB  ALA   163      36.140  60.980  43.050  0.00  0.00
ATOM   2643  HB1 ALA   163      35.380  61.770  43.010  0.00  0.00
ATOM   2644  HB2 ALA   163      37.160  61.210  42.720  0.00  0.00
ATOM   2645  HB3 ALA   163      35.850  60.130  42.430  0.00  0.00
ATOM   2646  C   ALA   163      37.170  59.030  44.340  0.00  0.00
ATOM   2647  O   ALA   163      36.550  57.950  44.140  0.00  0.00
ATOM   2648  N   ALA   164      38.430  59.040  44.760  0.00  0.00
ATOM   2649  H   ALA   164      38.950  59.880  45.000  0.00  0.00
ATOM   2650  CA  ALA   164      39.260  57.810  44.860  0.00  0.00
ATOM   2651  HA  ALA   164      39.230  57.290  43.900  0.00  0.00
ATOM   2652  CB  ALA   164      40.670  58.250  45.090  0.00  0.00
ATOM   2653  HB1 ALA   164      41.040  58.820  44.240  0.00  0.00
ATOM   2654  HB2 ALA   164      40.880  58.750  46.030  0.00  0.00
ATOM   2655  HB3 ALA   164      41.160  57.290  45.010  0.00  0.00
ATOM   2656  C   ALA   164      38.590  56.910  45.960  0.00  0.00
ATOM   2657  O   ALA   164      38.460  55.680  45.780  0.00  0.00
ATOM   2658  N   TYR   165      38.310  57.460  47.130  0.00  0.00
ATOM   2659  H   TYR   165      38.270  58.460  47.140  0.00  0.00
ATOM   2660  CA  TYR   165      37.850  56.790  48.370  0.00  0.00
ATOM   2661  HA  TYR   165      38.460  55.920  48.640  0.00  0.00
ATOM   2662  CB  TYR   165      38.040  57.830  49.520  0.00  0.00
ATOM   2663  HB2 TYR   165      37.350  58.660  49.350  0.00  0.00
ATOM   2664  HB3 TYR   165      37.730  57.430  50.490  0.00  0.00
ATOM   2665  CG  TYR   165      39.410  58.340  49.740  0.00  0.00
ATOM   2666  CD1 TYR   165      40.320  57.540  50.450  0.00  0.00
ATOM   2667  HD1 TYR   165      39.980  56.630  50.930  0.00  0.00
ATOM   2668  CE1 TYR   165      41.700  57.890  50.390  0.00  0.00
ATOM   2669  HE1 TYR   165      42.400  57.190  50.830  0.00  0.00
ATOM   2670  CZ  TYR   165      42.160  59.020  49.670  0.00  0.00
ATOM   2671  OH  TYR   165      43.470  59.280  49.540  0.00  0.00
ATOM   2672  HH  TYR   165      43.990  58.720  50.120  0.00  0.00
ATOM   2673  CE2 TYR   165      41.230  59.780  48.980  0.00  0.00
ATOM   2674  HE2 TYR   165      41.560  60.430  48.190  0.00  0.00
ATOM   2675  CD2 TYR   165      39.850  59.480  49.050  0.00  0.00
ATOM   2676  HD2 TYR   165      39.180  60.070  48.460  0.00  0.00
ATOM   2677  C   TYR   165      36.350  56.380  48.250  0.00  0.00
ATOM   2678  O   TYR   165      35.950  55.280  48.600  0.00  0.00
ATOM   2679  N   THR   166      35.600  57.230  47.530  0.00  0.00
ATOM   2680  H   THR   166      35.900  58.190  47.380  0.00  0.00
ATOM   2681  CA  THR   166      34.230  56.930  47.070  0.00  0.00
ATOM   2682  HA  THR   166      33.630  56.640  47.920  0.00  0.00
ATOM   2683  CB  THR   166      33.590  58.140  46.490  0.00  0.00
ATOM   2684  HB  THR   166      33.980  58.360  45.490  0.00  0.00
ATOM   2685  CG2 THR   166      32.110  57.980  46.550  0.00  0.00
ATOM   2686 1HG2 THR   166      31.870  57.120  45.930  0.00  0.00
ATOM   2687 2HG2 THR   166      31.850  57.690  47.570  0.00  0.00
ATOM   2688 3HG2 THR   166      31.550  58.850  46.190  0.00  0.00
ATOM   2689  OG1 THR   166      33.950  59.210  47.330  0.00  0.00
ATOM   2690  HG1 THR   166      33.430  59.060  48.120  0.00  0.00
ATOM   2691  C   THR   166      34.210  55.750  46.140  0.00  0.00
ATOM   2692  O   THR   166      33.390  54.840  46.290  0.00  0.00
ATOM   2693  N   PHE   167      35.080  55.670  45.120  0.00  0.00
ATOM   2694  H   PHE   167      35.680  56.440  44.850  0.00  0.00
ATOM   2695  CA  PHE   167      35.150  54.500  44.250  0.00  0.00
ATOM   2696  HA  PHE   167      34.200  54.350  43.740  0.00  0.00
ATOM   2697  CB  PHE   167      36.160  54.640  43.170  0.00  0.00
ATOM   2698  HB2 PHE   167      37.080  54.930  43.680  0.00  0.00
ATOM   2699  HB3 PHE   167      36.300  53.680  42.660  0.00  0.00
ATOM   2700  CG  PHE   167      35.790  55.650  42.160  0.00  0.00
ATOM   2701  CD1 PHE   167      36.750  56.610  41.870  0.00  0.00
ATOM   2702  HD1 PHE   167      37.760  56.530  42.240  0.00  0.00
ATOM   2703  CE1 PHE   167      36.560  57.640  40.930  0.00  0.00
ATOM   2704  HE1 PHE   167      37.320  58.390  40.740  0.00  0.00
ATOM   2705  CZ  PHE   167      35.230  57.870  40.490  0.00  0.00
ATOM   2706  HZ  PHE   167      34.980  58.810  40.030  0.00  0.00
ATOM   2707  CE2 PHE   167      34.230  56.970  40.870  0.00  0.00
ATOM   2708  HE2 PHE   167      33.220  57.110  40.500  0.00  0.00
ATOM   2709  CD2 PHE   167      34.540  55.820  41.630  0.00  0.00
ATOM   2710  HD2 PHE   167      33.750  55.170  41.980  0.00  0.00
ATOM   2711  C   PHE   167      35.460  53.210  45.020  0.00  0.00
ATOM   2712  O   PHE   167      34.820  52.260  44.680  0.00  0.00
ATOM   2713  N   PHE   168      36.310  53.290  46.070  0.00  0.00
ATOM   2714  H   PHE   168      36.560  54.200  46.420  0.00  0.00
ATOM   2715  CA  PHE   168      36.630  52.080  47.010  0.00  0.00
ATOM   2716  HA  PHE   168      36.860  51.230  46.370  0.00  0.00
ATOM   2717  CB  PHE   168      37.860  52.310  47.880  0.00  0.00
ATOM   2718  HB2 PHE   168      37.960  53.390  47.990  0.00  0.00
ATOM   2719  HB3 PHE   168      37.790  51.820  48.850  0.00  0.00
ATOM   2720  CG  PHE   168      39.190  51.850  47.320  0.00  0.00
ATOM   2721  CD1 PHE   168      39.770  52.500  46.210  0.00  0.00
ATOM   2722  HD1 PHE   168      39.330  53.280  45.610  0.00  0.00
ATOM   2723  CE1 PHE   168      41.050  52.080  45.710  0.00  0.00
ATOM   2724  HE1 PHE   168      41.490  52.580  44.860  0.00  0.00
ATOM   2725  CZ  PHE   168      41.750  51.040  46.270  0.00  0.00
ATOM   2726  HZ  PHE   168      42.760  50.760  46.030  0.00  0.00
ATOM   2727  CE2 PHE   168      41.140  50.330  47.310  0.00  0.00
ATOM   2728  HE2 PHE   168      41.570  49.460  47.770  0.00  0.00
ATOM   2729  CD2 PHE   168      39.920  50.760  47.910  0.00  0.00
ATOM   2730  HD2 PHE   168      39.550  50.290  48.810  0.00  0.00
ATOM   2731  C   PHE   168      35.380  51.740  47.990  0.00  0.00
ATOM   2732  O   PHE   168      35.080  50.560  48.060  0.00  0.00
ATOM   2733  N   GLU   169      34.690  52.720  48.550  0.00  0.00
ATOM   2734  H   GLU   169      34.930  53.680  48.350  0.00  0.00
ATOM   2735  CA  GLU   169      33.490  52.650  49.450  0.00  0.00
ATOM   2736  HA  GLU   169      33.700  52.040  50.330  0.00  0.00
ATOM   2737  CB  GLU   169      33.090  54.120  49.870  0.00  0.00
ATOM   2738  HB2 GLU   169      33.980  54.550  50.330  0.00  0.00
ATOM   2739  HB3 GLU   169      32.770  54.650  48.970  0.00  0.00
ATOM   2740  CG  GLU   169      31.910  54.280  50.820  0.00  0.00
ATOM   2741  HG2 GLU   169      30.910  54.160  50.420  0.00  0.00
ATOM   2742  HG3 GLU   169      32.010  53.580  51.650  0.00  0.00
ATOM   2743  CD  GLU   169      31.820  55.690  51.340  0.00  0.00
ATOM   2744  OE1 GLU   169      31.890  55.800  52.580  0.00  0.00
ATOM   2745  OE2 GLU   169      31.320  56.540  50.530  0.00  0.00
ATOM   2746  C   GLU   169      32.340  51.880  48.710  0.00  0.00
ATOM   2747  O   GLU   169      31.710  50.940  49.230  0.00  0.00
ATOM   2748  N   LYS   170      32.200  52.240  47.450  0.00  0.00
ATOM   2749  H   LYS   170      32.680  53.060  47.120  0.00  0.00
ATOM   2750  CA  LYS   170      31.120  51.660  46.530  0.00  0.00
ATOM   2751  HA  LYS   170      30.180  51.560  47.070  0.00  0.00
ATOM   2752  CB  LYS   170      30.810  52.670  45.450  0.00  0.00
ATOM   2753  HB2 LYS   170      31.690  52.980  44.890  0.00  0.00
ATOM   2754  HB3 LYS   170      30.270  52.180  44.640  0.00  0.00
ATOM   2755  CG  LYS   170      29.950  53.870  45.850  0.00  0.00
ATOM   2756  HG2 LYS   170      29.100  53.340  46.280  0.00  0.00
ATOM   2757  HG3 LYS   170      30.400  54.470  46.650  0.00  0.00
ATOM   2758  CD  LYS   170      29.490  54.720  44.700  0.00  0.00
ATOM   2759  HD2 LYS   170      30.370  55.100  44.180  0.00  0.00
ATOM   2760  HD3 LYS   170      29.010  54.050  43.990  0.00  0.00
ATOM   2761  CE  LYS   170      28.400  55.660  45.090  0.00  0.00
ATOM   2762  HE2 LYS   170      28.000  56.130  44.190  0.00  0.00
ATOM   2763  HE3 LYS   170      27.650  55.110  45.670  0.00  0.00
ATOM   2764  NZ  LYS   170      28.820  56.600  46.010  0.00  0.00
ATOM   2765  HZ1 LYS   170      29.600  57.140  45.680  0.00  0.00
ATOM   2766  HZ2 LYS   170      28.120  57.280  46.270  0.00  0.00
ATOM   2767  HZ3 LYS   170      29.050  56.170  46.900  0.00  0.00
ATOM   2768  C   LYS   170      31.590  50.370  45.900  0.00  0.00
ATOM   2769  O   LYS   170      30.680  49.600  45.440  0.00  0.00
ATOM   2770  N   ALA   171      32.860  49.960  45.990  0.00  0.00
ATOM   2771  H   ALA   171      33.510  50.630  46.370  0.00  0.00
ATOM   2772  CA  ALA   171      33.390  48.630  45.590  0.00  0.00
ATOM   2773  HA  ALA   171      32.770  48.040  44.910  0.00  0.00
ATOM   2774  CB  ALA   171      34.770  48.750  44.830  0.00  0.00
ATOM   2775  HB1 ALA   171      35.460  49.330  45.430  0.00  0.00
ATOM   2776  HB2 ALA   171      35.280  47.800  44.690  0.00  0.00
ATOM   2777  HB3 ALA   171      34.590  49.190  43.840  0.00  0.00
ATOM   2778  C   ALA   171      33.500  47.670  46.810  0.00  0.00
ATOM   2779  O   ALA   171      33.890  46.530  46.700  0.00  0.00
ATOM   2780  N   ASP   172      33.120  48.190  47.990  0.00  0.00
ATOM   2781  H   ASP   172      32.900  49.170  47.890  0.00  0.00
ATOM   2782  CA  ASP   172      33.190  47.600  49.380  0.00  0.00
ATOM   2783  HA  ASP   172      32.870  48.370  50.080  0.00  0.00
ATOM   2784  CB  ASP   172      32.030  46.550  49.550  0.00  0.00
ATOM   2785  HB2 ASP   172      31.120  47.040  49.210  0.00  0.00
ATOM   2786  HB3 ASP   172      32.330  45.690  48.950  0.00  0.00
ATOM   2787  CG  ASP   172      31.680  46.140  50.940  0.00  0.00
ATOM   2788  OD1 ASP   172      31.530  44.950  51.220  0.00  0.00
ATOM   2789  OD2 ASP   172      31.540  47.020  51.800  0.00  0.00
ATOM   2790  C   ASP   172      34.630  47.230  49.870  0.00  0.00
ATOM   2791  O   ASP   172      34.740  46.370  50.700  0.00  0.00
ATOM   2792  N   THR   173      35.650  47.860  49.270  0.00  0.00
ATOM   2793  H   THR   173      35.300  48.610  48.700  0.00  0.00
ATOM   2794  CA  THR   173      37.070  47.420  49.240  0.00  0.00
ATOM   2795  HA  THR   173      37.090  46.330  49.270  0.00  0.00
ATOM   2796  CB  THR   173      37.650  47.860  47.880  0.00  0.00
ATOM   2797  HB  THR   173      37.550  48.940  47.830  0.00  0.00
ATOM   2798  CG2 THR   173      39.120  47.360  47.750  0.00  0.00
ATOM   2799 1HG2 THR   173      39.530  47.850  46.860  0.00  0.00
ATOM   2800 2HG2 THR   173      39.690  47.610  48.640  0.00  0.00
ATOM   2801 3HG2 THR   173      39.130  46.290  47.570  0.00  0.00
ATOM   2802  OG1 THR   173      36.890  47.320  46.870  0.00  0.00
ATOM   2803  HG1 THR   173      36.090  46.980  47.280  0.00  0.00
ATOM   2804  C   THR   173      37.860  47.850  50.420  0.00  0.00
ATOM   2805  O   THR   173      37.830  49.110  50.680  0.00  0.00
ATOM   2806  N   ASP   174      38.690  47.010  51.010  0.00  0.00
ATOM   2807  H   ASP   174      38.680  46.060  50.660  0.00  0.00
ATOM   2808  CA  ASP   174      39.670  47.330  52.050  0.00  0.00
ATOM   2809  HA  ASP   174      39.250  47.950  52.840  0.00  0.00
ATOM   2810  CB  ASP   174      40.140  46.040  52.700  0.00  0.00
ATOM   2811  HB2 ASP   174      39.260  45.400  52.810  0.00  0.00
ATOM   2812  HB3 ASP   174      40.910  45.430  52.220  0.00  0.00
ATOM   2813  CG  ASP   174      40.650  46.400  54.120  0.00  0.00
ATOM   2814  OD1 ASP   174      41.720  47.020  54.160  0.00  0.00
ATOM   2815  OD2 ASP   174      39.990  46.140  55.130  0.00  0.00
ATOM   2816  C   ASP   174      40.890  48.120  51.420  0.00  0.00
ATOM   2817  O   ASP   174      41.490  47.620  50.460  0.00  0.00
ATOM   2818  N   LYS   175      41.410  49.130  52.140  0.00  0.00
ATOM   2819  H   LYS   175      40.920  49.460  52.960  0.00  0.00
ATOM   2820  CA  LYS   175      42.660  49.890  51.850  0.00  0.00
ATOM   2821  HA  LYS   175      42.470  50.280  50.850  0.00  0.00
ATOM   2822  CB  LYS   175      42.790  51.140  52.760  0.00  0.00
ATOM   2823  HB2 LYS   175      43.000  50.810  53.780  0.00  0.00
ATOM   2824  HB3 LYS   175      43.710  51.590  52.370  0.00  0.00
ATOM   2825  CG  LYS   175      41.800  52.320  52.700  0.00  0.00
ATOM   2826  HG2 LYS   175      42.230  53.050  52.010  0.00  0.00
ATOM   2827  HG3 LYS   175      40.850  51.920  52.360  0.00  0.00
ATOM   2828  CD  LYS   175      41.550  53.000  54.050  0.00  0.00
ATOM   2829  HD2 LYS   175      41.030  52.310  54.710  0.00  0.00
ATOM   2830  HD3 LYS   175      42.470  53.320  54.530  0.00  0.00
ATOM   2831  CE  LYS   175      40.580  54.210  53.880  0.00  0.00
ATOM   2832  HE2 LYS   175      40.380  54.430  54.930  0.00  0.00
ATOM   2833  HE3 LYS   175      41.040  55.070  53.400  0.00  0.00
ATOM   2834  NZ  LYS   175      39.300  53.920  53.210  0.00  0.00
ATOM   2835  HZ1 LYS   175      38.720  54.740  53.140  0.00  0.00
ATOM   2836  HZ2 LYS   175      39.490  53.660  52.250  0.00  0.00
ATOM   2837  HZ3 LYS   175      38.810  53.160  53.650  0.00  0.00
ATOM   2838  C   LYS   175      43.890  49.020  51.860  0.00  0.00
ATOM   2839  O   LYS   175      44.970  49.500  51.610  0.00  0.00
ATOM   2840  N   SER   176      43.810  47.690  52.140  0.00  0.00
ATOM   2841  H   SER   176      42.840  47.460  52.240  0.00  0.00
ATOM   2842  CA  SER   176      44.880  46.750  51.980  0.00  0.00
ATOM   2843  HA  SER   176      45.850  47.260  51.980  0.00  0.00
ATOM   2844  CB  SER   176      44.850  45.840  53.280  0.00  0.00
ATOM   2845  HB2 SER   176      45.560  45.020  53.150  0.00  0.00
ATOM   2846  HB3 SER   176      45.270  46.490  54.050  0.00  0.00
ATOM   2847  OG  SER   176      43.520  45.290  53.550  0.00  0.00
ATOM   2848  HG  SER   176      43.020  46.080  53.800  0.00  0.00
ATOM   2849  C   SER   176      44.750  45.930  50.690  0.00  0.00
ATOM   2850  O   SER   176      45.750  45.380  50.320  0.00  0.00
ATOM   2851  N   GLY   177      43.570  45.710  50.230  0.00  0.00
ATOM   2852  H   GLY   177      42.850  46.350  50.550  0.00  0.00
ATOM   2853  CA  GLY   177      43.340  45.400  48.850  0.00  0.00
ATOM   2854  HA2 GLY   177      43.820  44.440  48.650  0.00  0.00
ATOM   2855  HA3 GLY   177      42.270  45.240  48.740  0.00  0.00
ATOM   2856  C   GLY   177      43.780  46.480  47.840  0.00  0.00
ATOM   2857  O   GLY   177      44.410  47.520  48.130  0.00  0.00
ATOM   2858  N   LYS   178      43.200  46.310  46.650  0.00  0.00
ATOM   2859  H   LYS   178      42.610  45.510  46.480  0.00  0.00
ATOM   2860  CA  LYS   178      43.190  47.220  45.480  0.00  0.00
ATOM   2861  HA  LYS   178      43.590  48.150  45.870  0.00  0.00
ATOM   2862  CB  LYS   178      44.130  46.730  44.390  0.00  0.00
ATOM   2863  HB2 LYS   178      44.070  45.640  44.300  0.00  0.00
ATOM   2864  HB3 LYS   178      43.880  47.120  43.410  0.00  0.00
ATOM   2865  CG  LYS   178      45.630  47.140  44.700  0.00  0.00
ATOM   2866  HG2 LYS   178      45.780  48.220  44.590  0.00  0.00
ATOM   2867  HG3 LYS   178      45.890  46.780  45.700  0.00  0.00
ATOM   2868  CD  LYS   178      46.610  46.590  43.620  0.00  0.00
ATOM   2869  HD2 LYS   178      46.270  45.620  43.260  0.00  0.00
ATOM   2870  HD3 LYS   178      46.520  47.340  42.830  0.00  0.00
ATOM   2871  CE  LYS   178      48.100  46.590  44.090  0.00  0.00
ATOM   2872  HE2 LYS   178      48.240  47.580  44.530  0.00  0.00
ATOM   2873  HE3 LYS   178      48.140  45.780  44.810  0.00  0.00
ATOM   2874  NZ  LYS   178      49.030  46.310  42.990  0.00  0.00
ATOM   2875  HZ1 LYS   178      48.840  46.920  42.210  0.00  0.00
ATOM   2876  HZ2 LYS   178      49.960  46.580  43.300  0.00  0.00
ATOM   2877  HZ3 LYS   178      49.010  45.350  42.670  0.00  0.00
ATOM   2878  C   LYS   178      41.770  47.380  44.900  0.00  0.00
ATOM   2879  O   LYS   178      41.000  46.440  45.120  0.00  0.00
ATOM   2880  N   LEU   179      41.590  48.430  44.100  0.00  0.00
ATOM   2881  H   LEU   179      42.330  49.060  43.840  0.00  0.00
ATOM   2882  CA  LEU   179      40.420  48.470  43.180  0.00  0.00
ATOM   2883  HA  LEU   179      39.650  47.860  43.660  0.00  0.00
ATOM   2884  CB  LEU   179      39.800  49.840  43.330  0.00  0.00
ATOM   2885  HB2 LEU   179      39.710  50.090  44.390  0.00  0.00
ATOM   2886  HB3 LEU   179      40.570  50.510  42.940  0.00  0.00
ATOM   2887  CG  LEU   179      38.530  50.110  42.410  0.00  0.00
ATOM   2888  HG  LEU   179      38.800  50.030  41.350  0.00  0.00
ATOM   2889  CD1 LEU   179      37.470  49.030  42.700  0.00  0.00
ATOM   2890 1HD1 LEU   179      36.540  49.310  42.220  0.00  0.00
ATOM   2891 2HD1 LEU   179      37.750  48.040  42.340  0.00  0.00
ATOM   2892 3HD1 LEU   179      37.420  48.990  43.790  0.00  0.00
ATOM   2893  CD2 LEU   179      37.960  51.530  42.660  0.00  0.00
ATOM   2894 1HD2 LEU   179      36.960  51.540  42.230  0.00  0.00
ATOM   2895 2HD2 LEU   179      37.870  51.690  43.730  0.00  0.00
ATOM   2896 3HD2 LEU   179      38.650  52.270  42.220  0.00  0.00
ATOM   2897  C   LEU   179      40.830  48.020  41.800  0.00  0.00
ATOM   2898  O   LEU   179      41.960  48.440  41.360  0.00  0.00
ATOM   2899  N   GLU   180      40.050  47.270  41.120  0.00  0.00
ATOM   2900  H   GLU   180      39.170  47.040  41.560  0.00  0.00
ATOM   2901  CA  GLU   180      40.270  46.830  39.720  0.00  0.00
ATOM   2902  HA  GLU   180      41.320  46.590  39.570  0.00  0.00
ATOM   2903  CB  GLU   180      39.420  45.630  39.390  0.00  0.00
ATOM   2904  HB2 GLU   180      38.380  45.810  39.630  0.00  0.00
ATOM   2905  HB3 GLU   180      39.550  45.450  38.320  0.00  0.00
ATOM   2906  CG  GLU   180      39.900  44.320  40.050  0.00  0.00
ATOM   2907  HG2 GLU   180      40.880  43.970  39.730  0.00  0.00
ATOM   2908  HG3 GLU   180      40.020  44.590  41.100  0.00  0.00
ATOM   2909  CD  GLU   180      38.860  43.180  39.900  0.00  0.00
ATOM   2910  OE1 GLU   180      39.220  42.110  39.360  0.00  0.00
ATOM   2911  OE2 GLU   180      37.730  43.280  40.310  0.00  0.00
ATOM   2912  C   GLU   180      39.870  48.010  38.810  0.00  0.00
ATOM   2913  O   GLU   180      38.960  48.770  39.040  0.00  0.00
ATOM   2914  N   ARG   181      40.540  48.110  37.700  0.00  0.00
ATOM   2915  H   ARG   181      41.270  47.440  37.510  0.00  0.00
ATOM   2916  CA  ARG   181      40.170  49.020  36.590  0.00  0.00
ATOM   2917  HA  ARG   181      40.050  50.010  37.020  0.00  0.00
ATOM   2918  CB  ARG   181      41.380  49.020  35.650  0.00  0.00
ATOM   2919  HB2 ARG   181      42.230  48.990  36.340  0.00  0.00
ATOM   2920  HB3 ARG   181      41.370  48.090  35.080  0.00  0.00
ATOM   2921  CG  ARG   181      41.530  50.260  34.880  0.00  0.00
ATOM   2922  HG2 ARG   181      40.550  50.750  34.930  0.00  0.00
ATOM   2923  HG3 ARG   181      42.280  50.930  35.300  0.00  0.00
ATOM   2924  CD  ARG   181      41.920  49.900  33.390  0.00  0.00
ATOM   2925  HD2 ARG   181      41.200  49.150  33.040  0.00  0.00
ATOM   2926  HD3 ARG   181      41.840  50.850  32.860  0.00  0.00
ATOM   2927  NE  ARG   181      43.220  49.280  33.390  0.00  0.00
ATOM   2928  HE  ARG   181      43.820  49.550  34.160  0.00  0.00
ATOM   2929  CZ  ARG   181      43.890  48.930  32.320  0.00  0.00
ATOM   2930  NH1 ARG   181      43.310  48.770  31.170  0.00  0.00
ATOM   2931 1HH1 ARG   181      42.300  48.770  31.220  0.00  0.00
ATOM   2932 2HH1 ARG   181      43.700  48.150  30.480  0.00  0.00
ATOM   2933  NH2 ARG   181      45.230  48.720  32.430  0.00  0.00
ATOM   2934 1HH2 ARG   181      45.760  48.850  33.280  0.00  0.00
ATOM   2935 2HH2 ARG   181      45.710  48.660  31.550  0.00  0.00
ATOM   2936  C   ARG   181      38.920  48.590  35.880  0.00  0.00
ATOM   2937  O   ARG   181      38.200  49.490  35.390  0.00  0.00
ATOM   2938  N   THR   182      38.610  47.310  35.810  0.00  0.00
ATOM   2939  H   THR   182      39.250  46.570  36.050  0.00  0.00
ATOM   2940  CA  THR   182      37.290  46.750  35.370  0.00  0.00
ATOM   2941  HA  THR   182      37.070  47.100  34.360  0.00  0.00
ATOM   2942  CB  THR   182      37.430  45.250  35.160  0.00  0.00
ATOM   2943  HB  THR   182      36.440  44.810  35.180  0.00  0.00
ATOM   2944  CG2 THR   182      38.180  44.860  33.900  0.00  0.00
ATOM   2945 1HG2 THR   182      38.210  43.780  33.750  0.00  0.00
ATOM   2946 2HG2 THR   182      37.640  45.260  33.040  0.00  0.00
ATOM   2947 3HG2 THR   182      39.130  45.390  33.780  0.00  0.00
ATOM   2948  OG1 THR   182      38.060  44.650  36.260  0.00  0.00
ATOM   2949  HG1 THR   182      37.310  44.510  36.850  0.00  0.00
ATOM   2950  C   THR   182      36.090  47.190  36.230  0.00  0.00
ATOM   2951  O   THR   182      35.040  47.510  35.640  0.00  0.00
ATOM   2952  N   GLU   183      36.270  47.290  37.570  0.00  0.00
ATOM   2953  H   GLU   183      37.160  47.060  37.970  0.00  0.00
ATOM   2954  CA  GLU   183      35.220  47.810  38.500  0.00  0.00
ATOM   2955  HA  GLU   183      34.280  47.430  38.100  0.00  0.00
ATOM   2956  CB  GLU   183      35.480  47.280  39.860  0.00  0.00
ATOM   2957  HB2 GLU   183      35.810  46.240  39.850  0.00  0.00
ATOM   2958  HB3 GLU   183      36.330  47.800  40.300  0.00  0.00
ATOM   2959  CG  GLU   183      34.290  47.380  40.830  0.00  0.00
ATOM   2960  HG2 GLU   183      34.570  47.320  41.880  0.00  0.00
ATOM   2961  HG3 GLU   183      34.000  48.410  40.610  0.00  0.00
ATOM   2962  CD  GLU   183      33.150  46.330  40.670  0.00  0.00
ATOM   2963  OE1 GLU   183      32.790  45.540  41.630  0.00  0.00
ATOM   2964  OE2 GLU   183      32.460  46.290  39.630  0.00  0.00
ATOM   2965  C   GLU   183      35.160  49.310  38.500  0.00  0.00
ATOM   2966  O   GLU   183      34.090  49.910  38.480  0.00  0.00
ATOM   2967  N   LEU   184      36.310  49.920  38.640  0.00  0.00
ATOM   2968  H   LEU   184      37.180  49.400  38.700  0.00  0.00
ATOM   2969  CA  LEU   184      36.560  51.390  38.460  0.00  0.00
ATOM   2970  HA  LEU   184      36.100  51.880  39.310  0.00  0.00
ATOM   2971  CB  LEU   184      38.030  51.660  38.390  0.00  0.00
ATOM   2972  HB2 LEU   184      38.620  51.240  39.210  0.00  0.00
ATOM   2973  HB3 LEU   184      38.410  51.190  37.480  0.00  0.00
ATOM   2974  CG  LEU   184      38.450  53.180  38.290  0.00  0.00
ATOM   2975  HG  LEU   184      38.180  53.510  37.280  0.00  0.00
ATOM   2976  CD1 LEU   184      37.910  54.130  39.400  0.00  0.00
ATOM   2977 1HD1 LEU   184      38.370  55.120  39.370  0.00  0.00
ATOM   2978 2HD1 LEU   184      36.820  54.150  39.340  0.00  0.00
ATOM   2979 3HD1 LEU   184      38.150  53.650  40.350  0.00  0.00
ATOM   2980  CD2 LEU   184      40.030  53.370  38.310  0.00  0.00
ATOM   2981 1HD2 LEU   184      40.470  52.690  37.570  0.00  0.00
ATOM   2982 2HD2 LEU   184      40.330  54.380  38.020  0.00  0.00
ATOM   2983 3HD2 LEU   184      40.340  53.050  39.300  0.00  0.00
ATOM   2984  C   LEU   184      35.870  51.860  37.190  0.00  0.00
ATOM   2985  O   LEU   184      35.130  52.790  37.370  0.00  0.00
ATOM   2986  N   VAL   185      36.080  51.320  36.010  0.00  0.00
ATOM   2987  H   VAL   185      36.880  50.700  35.930  0.00  0.00
ATOM   2988  CA  VAL   185      35.390  51.700  34.760  0.00  0.00
ATOM   2989  HA  VAL   185      35.480  52.780  34.680  0.00  0.00
ATOM   2990  CB  VAL   185      35.950  50.990  33.530  0.00  0.00
ATOM   2991  HB  VAL   185      36.180  49.940  33.720  0.00  0.00
ATOM   2992  CG1 VAL   185      34.960  51.080  32.260  0.00  0.00
ATOM   2993 1HG1 VAL   185      35.490  50.710  31.390  0.00  0.00
ATOM   2994 2HG1 VAL   185      34.080  50.450  32.410  0.00  0.00
ATOM   2995 3HG1 VAL   185      34.590  52.100  32.190  0.00  0.00
ATOM   2996  CG2 VAL   185      37.290  51.700  33.170  0.00  0.00
ATOM   2997 1HG2 VAL   185      37.910  51.660  34.060  0.00  0.00
ATOM   2998 2HG2 VAL   185      37.760  51.180  32.330  0.00  0.00
ATOM   2999 3HG2 VAL   185      37.120  52.730  32.840  0.00  0.00
ATOM   3000  C   VAL   185      33.890  51.550  34.960  0.00  0.00
ATOM   3001  O   VAL   185      33.120  52.470  34.730  0.00  0.00
ATOM   3002  N   HIE   186      33.410  50.400  35.450  0.00  0.00
ATOM   3003  H   HIE   186      34.120  49.700  35.610  0.00  0.00
ATOM   3004  CA  HIE   186      31.960  50.110  35.650  0.00  0.00
ATOM   3005  HA  HIE   186      31.430  50.280  34.710  0.00  0.00
ATOM   3006  CB  HIE   186      31.790  48.710  36.110  0.00  0.00
ATOM   3007  HB2 HIE   186      32.640  48.090  35.820  0.00  0.00
ATOM   3008  HB3 HIE   186      31.850  48.740  37.200  0.00  0.00
ATOM   3009  CG  HIE   186      30.490  48.080  35.670  0.00  0.00
ATOM   3010  ND1 HIE   186      30.380  47.050  34.700  0.00  0.00
ATOM   3011  CE1 HIE   186      29.100  46.650  34.620  0.00  0.00
ATOM   3012  HE1 HIE   186      28.750  46.030  33.810  0.00  0.00
ATOM   3013  NE2 HIE   186      28.410  47.370  35.460  0.00  0.00
ATOM   3014  HE2 HIE   186      27.410  47.440  35.420  0.00  0.00
ATOM   3015  CD2 HIE   186      29.230  48.240  36.220  0.00  0.00
ATOM   3016  HD2 HIE   186      28.950  48.970  36.970  0.00  0.00
ATOM   3017  C   HIE   186      31.230  51.080  36.610  0.00  0.00
ATOM   3018  O   HIE   186      30.060  51.410  36.430  0.00  0.00
ATOM   3019  N   LEU   187      31.990  51.540  37.640  0.00  0.00
ATOM   3020  H   LEU   187      32.910  51.120  37.760  0.00  0.00
ATOM   3021  CA  LEU   187      31.590  52.540  38.660  0.00  0.00
ATOM   3022  HA  LEU   187      30.530  52.380  38.830  0.00  0.00
ATOM   3023  CB  LEU   187      32.430  52.350  39.970  0.00  0.00
ATOM   3024  HB2 LEU   187      33.400  51.970  39.650  0.00  0.00
ATOM   3025  HB3 LEU   187      32.630  53.310  40.450  0.00  0.00
ATOM   3026  CG  LEU   187      31.810  51.380  41.020  0.00  0.00
ATOM   3027  HG  LEU   187      31.570  50.470  40.480  0.00  0.00
ATOM   3028  CD1 LEU   187      32.860  51.080  41.980  0.00  0.00
ATOM   3029 1HD1 LEU   187      33.640  50.540  41.450  0.00  0.00
ATOM   3030 2HD1 LEU   187      33.280  51.930  42.500  0.00  0.00
ATOM   3031 3HD1 LEU   187      32.660  50.340  42.750  0.00  0.00
ATOM   3032  CD2 LEU   187      30.590  51.910  41.760  0.00  0.00
ATOM   3033 1HD2 LEU   187      30.890  52.820  42.270  0.00  0.00
ATOM   3034 2HD2 LEU   187      29.830  52.110  41.000  0.00  0.00
ATOM   3035 3HD2 LEU   187      30.270  51.110  42.430  0.00  0.00
ATOM   3036  C   LEU   187      31.790  53.980  38.150  0.00  0.00
ATOM   3037  O   LEU   187      30.910  54.770  38.420  0.00  0.00
ATOM   3038  N   PHE   188      32.860  54.390  37.490  0.00  0.00
ATOM   3039  H   PHE   188      33.530  53.680  37.230  0.00  0.00
ATOM   3040  CA  PHE   188      32.990  55.680  36.890  0.00  0.00
ATOM   3041  HA  PHE   188      32.820  56.360  37.720  0.00  0.00
ATOM   3042  CB  PHE   188      34.460  55.930  36.310  0.00  0.00
ATOM   3043  HB2 PHE   188      35.210  55.650  37.060  0.00  0.00
ATOM   3044  HB3 PHE   188      34.580  55.340  35.400  0.00  0.00
ATOM   3045  CG  PHE   188      34.690  57.390  36.010  0.00  0.00
ATOM   3046  CD1 PHE   188      34.130  57.960  34.830  0.00  0.00
ATOM   3047  HD1 PHE   188      33.340  57.440  34.310  0.00  0.00
ATOM   3048  CE1 PHE   188      34.420  59.260  34.440  0.00  0.00
ATOM   3049  HE1 PHE   188      33.880  59.700  33.610  0.00  0.00
ATOM   3050  CZ  PHE   188      35.220  60.080  35.330  0.00  0.00
ATOM   3051  HZ  PHE   188      35.530  61.040  34.960  0.00  0.00
ATOM   3052  CE2 PHE   188      35.840  59.450  36.430  0.00  0.00
ATOM   3053  HE2 PHE   188      36.450  60.110  37.040  0.00  0.00
ATOM   3054  CD2 PHE   188      35.610  58.130  36.780  0.00  0.00
ATOM   3055  HD2 PHE   188      36.180  57.700  37.590  0.00  0.00
ATOM   3056  C   PHE   188      31.860  55.870  35.800  0.00  0.00
ATOM   3057  O   PHE   188      31.230  56.910  35.750  0.00  0.00
ATOM   3058  N   ARG   189      31.510  54.820  35.000  0.00  0.00
ATOM   3059  H   ARG   189      32.050  53.960  35.010  0.00  0.00
ATOM   3060  CA  ARG   189      30.370  54.790  34.070  0.00  0.00
ATOM   3061  HA  ARG   189      30.480  55.610  33.350  0.00  0.00
ATOM   3062  CB  ARG   189      30.470  53.490  33.300  0.00  0.00
ATOM   3063  HB2 ARG   189      31.470  53.470  32.850  0.00  0.00
ATOM   3064  HB3 ARG   189      30.400  52.710  34.060  0.00  0.00
ATOM   3065  CG  ARG   189      29.480  53.340  32.140  0.00  0.00
ATOM   3066  HG2 ARG   189      28.540  53.690  32.570  0.00  0.00
ATOM   3067  HG3 ARG   189      29.700  54.020  31.310  0.00  0.00
ATOM   3068  CD  ARG   189      29.420  51.810  31.730  0.00  0.00
ATOM   3069  HD2 ARG   189      30.330  51.520  31.200  0.00  0.00
ATOM   3070  HD3 ARG   189      29.180  51.210  32.610  0.00  0.00
ATOM   3071  NE  ARG   189      28.370  51.470  30.780  0.00  0.00
ATOM   3072  HE  ARG   189      28.660  51.300  29.820  0.00  0.00
ATOM   3073  CZ  ARG   189      27.110  51.410  31.080  0.00  0.00
ATOM   3074  NH1 ARG   189      26.630  51.530  32.310  0.00  0.00
ATOM   3075 1HH1 ARG   189      27.200  51.510  33.140  0.00  0.00
ATOM   3076 2HH1 ARG   189      25.620  51.530  32.320  0.00  0.00
ATOM   3077  NH2 ARG   189      26.120  51.180  30.200  0.00  0.00
ATOM   3078 1HH2 ARG   189      26.220  51.020  29.210  0.00  0.00
ATOM   3079 2HH2 ARG   189      25.210  51.130  30.640  0.00  0.00
ATOM   3080  C   ARG   189      29.060  54.940  34.880  0.00  0.00
ATOM   3081  O   ARG   189      28.200  55.650  34.370  0.00  0.00
ATOM   3082  N   LYS   190      28.890  54.290  36.080  0.00  0.00
ATOM   3083  H   LYS   190      29.730  53.920  36.500  0.00  0.00
ATOM   3084  CA  LYS   190      27.600  54.600  36.860  0.00  0.00
ATOM   3085  HA  LYS   190      26.740  54.450  36.210  0.00  0.00
ATOM   3086  CB  LYS   190      27.520  53.570  38.010  0.00  0.00
ATOM   3087  HB2 LYS   190      27.690  52.570  37.610  0.00  0.00
ATOM   3088  HB3 LYS   190      28.400  53.820  38.610  0.00  0.00
ATOM   3089  CG  LYS   190      26.220  53.540  38.910  0.00  0.00
ATOM   3090  HG2 LYS   190      26.100  54.510  39.390  0.00  0.00
ATOM   3091  HG3 LYS   190      25.360  53.400  38.250  0.00  0.00
ATOM   3092  CD  LYS   190      26.470  52.520  40.060  0.00  0.00
ATOM   3093  HD2 LYS   190      26.620  51.590  39.500  0.00  0.00
ATOM   3094  HD3 LYS   190      27.370  52.770  40.610  0.00  0.00
ATOM   3095  CE  LYS   190      25.280  52.300  40.960  0.00  0.00
ATOM   3096  HE2 LYS   190      24.390  52.350  40.330  0.00  0.00
ATOM   3097  HE3 LYS   190      25.330  51.270  41.310  0.00  0.00
ATOM   3098  NZ  LYS   190      25.220  53.270  42.000  0.00  0.00
ATOM   3099  HZ1 LYS   190      24.580  52.930  42.710  0.00  0.00
ATOM   3100  HZ2 LYS   190      26.050  53.320  42.560  0.00  0.00
ATOM   3101  HZ3 LYS   190      24.920  54.220  41.790  0.00  0.00
ATOM   3102  C   LYS   190      27.520  56.050  37.360  0.00  0.00
ATOM   3103  O   LYS   190      26.470  56.680  37.150  0.00  0.00
ATOM   3104  N   PHE   191      28.670  56.610  37.880  0.00  0.00
ATOM   3105  H   PHE   191      29.470  56.000  37.770  0.00  0.00
ATOM   3106  CA  PHE   191      28.790  58.040  38.100  0.00  0.00
ATOM   3107  HA  PHE   191      28.050  58.360  38.840  0.00  0.00
ATOM   3108  CB  PHE   191      30.190  58.360  38.540  0.00  0.00
ATOM   3109  HB2 PHE   191      30.280  57.990  39.560  0.00  0.00
ATOM   3110  HB3 PHE   191      30.920  57.900  37.880  0.00  0.00
ATOM   3111  CG  PHE   191      30.430  59.840  38.580  0.00  0.00
ATOM   3112  CD1 PHE   191      29.720  60.790  39.360  0.00  0.00
ATOM   3113  HD1 PHE   191      29.020  60.410  40.080  0.00  0.00
ATOM   3114  CE1 PHE   191      30.050  62.110  39.250  0.00  0.00
ATOM   3115  HE1 PHE   191      29.530  62.910  39.740  0.00  0.00
ATOM   3116  CZ  PHE   191      31.020  62.550  38.400  0.00  0.00
ATOM   3117  HZ  PHE   191      31.280  63.590  38.340  0.00  0.00
ATOM   3118  CE2 PHE   191      31.800  61.650  37.620  0.00  0.00
ATOM   3119  HE2 PHE   191      32.670  62.010  37.080  0.00  0.00
ATOM   3120  CD2 PHE   191      31.510  60.260  37.710  0.00  0.00
ATOM   3121  HD2 PHE   191      32.180  59.590  37.190  0.00  0.00
ATOM   3122  C   PHE   191      28.410  58.890  36.830  0.00  0.00
ATOM   3123  O   PHE   191      27.670  59.810  36.860  0.00  0.00
ATOM   3124  N   TRP   192      29.070  58.620  35.660  0.00  0.00
ATOM   3125  H   TRP   192      29.910  58.080  35.770  0.00  0.00
ATOM   3126  CA  TRP   192      28.810  59.280  34.360  0.00  0.00
ATOM   3127  HA  TRP   192      29.320  60.240  34.420  0.00  0.00
ATOM   3128  CB  TRP   192      29.510  58.390  33.270  0.00  0.00
ATOM   3129  HB2 TRP   192      30.480  58.030  33.610  0.00  0.00
ATOM   3130  HB3 TRP   192      28.930  57.480  33.100  0.00  0.00
ATOM   3131  CG  TRP   192      29.650  59.110  32.000  0.00  0.00
ATOM   3132  CD1 TRP   192      30.630  60.020  31.710  0.00  0.00
ATOM   3133  HD1 TRP   192      31.290  60.390  32.480  0.00  0.00
ATOM   3134  NE1 TRP   192      30.490  60.480  30.390  0.00  0.00
ATOM   3135  HE1 TRP   192      31.120  61.170  29.990  0.00  0.00
ATOM   3136  CE2 TRP   192      29.380  59.890  29.790  0.00  0.00
ATOM   3137  CZ2 TRP   192      28.880  60.020  28.450  0.00  0.00
ATOM   3138  HZ2 TRP   192      29.210  60.800  27.780  0.00  0.00
ATOM   3139  CH2 TRP   192      27.910  59.120  28.070  0.00  0.00
ATOM   3140  HH2 TRP   192      27.560  59.170  27.040  0.00  0.00
ATOM   3141  CZ3 TRP   192      27.440  58.110  28.960  0.00  0.00
ATOM   3142  HZ3 TRP   192      26.650  57.410  28.750  0.00  0.00
ATOM   3143  CE3 TRP   192      27.870  58.070  30.310  0.00  0.00
ATOM   3144  HE3 TRP   192      27.480  57.340  30.990  0.00  0.00
ATOM   3145  CD2 TRP   192      28.890  58.920  30.740  0.00  0.00
ATOM   3146  C   TRP   192      27.310  59.530  34.020  0.00  0.00
ATOM   3147  O   TRP   192      26.960  60.450  33.240  0.00  0.00
ATOM   3148  N   MET   193      26.390  58.620  34.390  0.00  0.00
ATOM   3149  H   MET   193      26.680  57.980  35.110  0.00  0.00
ATOM   3150  CA  MET   193      24.970  58.600  33.970  0.00  0.00
ATOM   3151  HA  MET   193      24.880  58.840  32.910  0.00  0.00
ATOM   3152  CB  MET   193      24.430  57.190  34.170  0.00  0.00
ATOM   3153  HB2 MET   193      24.570  56.790  35.180  0.00  0.00
ATOM   3154  HB3 MET   193      23.340  57.150  34.040  0.00  0.00
ATOM   3155  CG  MET   193      25.000  56.160  33.230  0.00  0.00
ATOM   3156  HG2 MET   193      26.070  56.020  33.420  0.00  0.00
ATOM   3157  HG3 MET   193      24.440  55.280  33.520  0.00  0.00
ATOM   3158  SD  MET   193      24.790  56.470  31.440  0.00  0.00
ATOM   3159  CE  MET   193      25.340  54.940  30.720  0.00  0.00
ATOM   3160  HE1 MET   193      24.640  54.170  31.040  0.00  0.00
ATOM   3161  HE2 MET   193      25.300  54.940  29.630  0.00  0.00
ATOM   3162  HE3 MET   193      26.300  54.590  31.080  0.00  0.00
ATOM   3163  C   MET   193      24.050  59.500  34.780  0.00  0.00
ATOM   3164  O   MET   193      22.970  59.810  34.400  0.00  0.00
ATOM   3165  N   GLU   194      24.610  60.020  35.910  0.00  0.00
ATOM   3166  H   GLU   194      25.580  59.840  36.100  0.00  0.00
ATOM   3167  CA  GLU   194      23.930  61.020  36.830  0.00  0.00
ATOM   3168  HA  GLU   194      23.430  61.790  36.250  0.00  0.00
ATOM   3169  CB  GLU   194      22.830  60.290  37.670  0.00  0.00
ATOM   3170  HB2 GLU   194      22.340  59.540  37.050  0.00  0.00
ATOM   3171  HB3 GLU   194      23.340  59.800  38.500  0.00  0.00
ATOM   3172  CG  GLU   194      21.900  61.330  38.210  0.00  0.00
ATOM   3173  HG2 GLU   194      22.390  61.970  38.930  0.00  0.00
ATOM   3174  HG3 GLU   194      21.460  61.950  37.440  0.00  0.00
ATOM   3175  CD  GLU   194      20.730  60.750  38.980  0.00  0.00
ATOM   3176  OE1 GLU   194      19.800  61.550  39.260  0.00  0.00
ATOM   3177  OE2 GLU   194      20.680  59.500  39.230  0.00  0.00
ATOM   3178  C   GLU   194      25.010  61.710  37.720  0.00  0.00
ATOM   3179  O   GLU   194      25.200  61.330  38.870  0.00  0.00
ATOM   3180  N   PRO   195      25.710  62.760  37.310  0.00  0.00
ATOM   3181  CD  PRO   195      25.960  63.110  35.910  0.00  0.00
ATOM   3182  HD2 PRO   195      25.420  64.040  35.740  0.00  0.00
ATOM   3183  HD3 PRO   195      25.750  62.340  35.170  0.00  0.00
ATOM   3184  CG  PRO   195      27.440  63.410  35.820  0.00  0.00
ATOM   3185  HG2 PRO   195      27.660  64.070  34.980  0.00  0.00
ATOM   3186  HG3 PRO   195      27.880  62.420  35.630  0.00  0.00
ATOM   3187  CB  PRO   195      27.820  64.020  37.170  0.00  0.00
ATOM   3188  HB2 PRO   195      27.610  65.090  37.150  0.00  0.00
ATOM   3189  HB3 PRO   195      28.870  63.980  37.470  0.00  0.00
ATOM   3190  CA  PRO   195      26.880  63.240  38.110  0.00  0.00
ATOM   3191  HA  PRO   195      27.530  62.390  38.330  0.00  0.00
ATOM   3192  C   PRO   195      26.610  64.080  39.370  0.00  0.00
ATOM   3193  O   PRO   195      27.480  64.230  40.180  0.00  0.00
ATOM   3194  N   TYR   196      25.300  64.460  39.570  0.00  0.00
ATOM   3195  H   TYR   196      24.610  64.140  38.910  0.00  0.00
ATOM   3196  CA  TYR   196      24.870  65.230  40.730  0.00  0.00
ATOM   3197  HA  TYR   196      25.780  65.320  41.330  0.00  0.00
ATOM   3198  CB  TYR   196      24.360  66.700  40.290  0.00  0.00
ATOM   3199  HB2 TYR   196      23.450  66.620  39.690  0.00  0.00
ATOM   3200  HB3 TYR   196      24.210  67.330  41.170  0.00  0.00
ATOM   3201  CG  TYR   196      25.460  67.420  39.570  0.00  0.00
ATOM   3202  CD1 TYR   196      26.480  67.980  40.220  0.00  0.00
ATOM   3203  HD1 TYR   196      26.480  67.940  41.300  0.00  0.00
ATOM   3204  CE1 TYR   196      27.490  68.710  39.580  0.00  0.00
ATOM   3205  HE1 TYR   196      28.330  69.110  40.130  0.00  0.00
ATOM   3206  CZ  TYR   196      27.540  68.730  38.210  0.00  0.00
ATOM   3207  OH  TYR   196      28.490  69.420  37.600  0.00  0.00
ATOM   3208  HH  TYR   196      28.520  69.190  36.660  0.00  0.00
ATOM   3209  CE2 TYR   196      26.590  67.980  37.500  0.00  0.00
ATOM   3210  HE2 TYR   196      26.640  68.000  36.420  0.00  0.00
ATOM   3211  CD2 TYR   196      25.510  67.390  38.160  0.00  0.00
ATOM   3212  HD2 TYR   196      24.750  66.750  37.710  0.00  0.00
ATOM   3213  C   TYR   196      23.880  64.520  41.610  0.00  0.00
ATOM   3214  O   TYR   196      23.120  65.200  42.360  0.00  0.00
ATOM   3215  N   ASP   197      23.580  63.240  41.370  0.00  0.00
ATOM   3216  H   ASP   197      24.230  62.700  40.820  0.00  0.00
ATOM   3217  CA  ASP   197      22.980  62.430  42.500  0.00  0.00
ATOM   3218  HA  ASP   197      21.960  62.810  42.590  0.00  0.00
ATOM   3219  CB  ASP   197      22.860  61.000  42.080  0.00  0.00
ATOM   3220  HB2 ASP   197      22.360  60.980  41.110  0.00  0.00
ATOM   3221  HB3 ASP   197      23.800  60.460  42.070  0.00  0.00
ATOM   3222  CG  ASP   197      21.920  60.260  43.030  0.00  0.00
ATOM   3223  OD1 ASP   197      22.510  59.960  44.080  0.00  0.00
ATOM   3224  OD2 ASP   197      20.770  59.980  42.770  0.00  0.00
ATOM   3225  C   ASP   197      23.670  62.670  43.850  0.00  0.00
ATOM   3226  O   ASP   197      24.920  62.750  43.900  0.00  0.00
ATOM   3227  N   PRO   198      22.960  62.840  44.960  0.00  0.00
ATOM   3228  CD  PRO   198      21.550  63.100  45.000  0.00  0.00
ATOM   3229  HD2 PRO   198      20.880  62.290  44.700  0.00  0.00
ATOM   3230  HD3 PRO   198      21.270  63.930  44.360  0.00  0.00
ATOM   3231  CG  PRO   198      21.270  63.410  46.450  0.00  0.00
ATOM   3232  HG2 PRO   198      20.250  63.070  46.660  0.00  0.00
ATOM   3233  HG3 PRO   198      21.310  64.490  46.570  0.00  0.00
ATOM   3234  CB  PRO   198      22.360  62.780  47.330  0.00  0.00
ATOM   3235  HB2 PRO   198      22.150  61.720  47.450  0.00  0.00
ATOM   3236  HB3 PRO   198      22.430  63.260  48.300  0.00  0.00
ATOM   3237  CA  PRO   198      23.540  62.960  46.310  0.00  0.00
ATOM   3238  HA  PRO   198      23.910  63.980  46.400  0.00  0.00
ATOM   3239  C   PRO   198      24.680  61.970  46.680  0.00  0.00
ATOM   3240  O   PRO   198      25.560  62.370  47.420  0.00  0.00
ATOM   3241  N   GLN   199      24.670  60.680  46.230  0.00  0.00
ATOM   3242  H   GLN   199      23.920  60.580  45.560  0.00  0.00
ATOM   3243  CA  GLN   199      25.780  59.680  46.450  0.00  0.00
ATOM   3244  HA  GLN   199      25.940  59.590  47.530  0.00  0.00
ATOM   3245  CB  GLN   199      25.310  58.280  45.850  0.00  0.00
ATOM   3246  HB2 GLN   199      25.850  57.500  46.400  0.00  0.00
ATOM   3247  HB3 GLN   199      24.240  58.110  45.960  0.00  0.00
ATOM   3248  CG  GLN   199      25.600  58.150  44.390  0.00  0.00
ATOM   3249  HG2 GLN   199      25.240  59.090  43.980  0.00  0.00
ATOM   3250  HG3 GLN   199      26.650  57.950  44.180  0.00  0.00
ATOM   3251  CD  GLN   199      24.790  56.980  43.810  0.00  0.00
ATOM   3252  OE1 GLN   199      25.290  55.930  43.520  0.00  0.00
ATOM   3253  NE2 GLN   199      23.510  57.250  43.460  0.00  0.00
ATOM   3254 1HE2 GLN   199      23.080  56.570  42.850  0.00  0.00
ATOM   3255 2HE2 GLN   199      23.090  58.150  43.650  0.00  0.00
ATOM   3256  C   GLN   199      27.190  60.050  45.920  0.00  0.00
ATOM   3257  O   GLN   199      28.170  59.370  46.140  0.00  0.00
ATOM   3258  N   TRP   200      27.290  61.170  45.220  0.00  0.00
ATOM   3259  H   TRP   200      26.470  61.630  44.840  0.00  0.00
ATOM   3260  CA  TRP   200      28.540  61.870  44.930  0.00  0.00
ATOM   3261  HA  TRP   200      29.330  61.210  45.280  0.00  0.00
ATOM   3262  CB  TRP   200      28.740  61.900  43.430  0.00  0.00
ATOM   3263  HB2 TRP   200      28.090  62.600  42.900  0.00  0.00
ATOM   3264  HB3 TRP   200      29.710  62.380  43.240  0.00  0.00
ATOM   3265  CG  TRP   200      28.490  60.530  42.810  0.00  0.00
ATOM   3266  CD1 TRP   200      27.340  60.260  42.150  0.00  0.00
ATOM   3267  HD1 TRP   200      26.590  61.020  41.980  0.00  0.00
ATOM   3268  NE1 TRP   200      27.310  58.910  41.770  0.00  0.00
ATOM   3269  HE1 TRP   200      26.550  58.520  41.230  0.00  0.00
ATOM   3270  CE2 TRP   200      28.520  58.300  41.970  0.00  0.00
ATOM   3271  CZ2 TRP   200      29.000  57.040  41.680  0.00  0.00
ATOM   3272  HZ2 TRP   200      28.460  56.230  41.210  0.00  0.00
ATOM   3273  CH2 TRP   200      30.280  56.680  42.110  0.00  0.00
ATOM   3274  HH2 TRP   200      30.770  55.730  41.960  0.00  0.00
ATOM   3275  CZ3 TRP   200      30.980  57.680  42.810  0.00  0.00
ATOM   3276  HZ3 TRP   200      31.970  57.420  43.170  0.00  0.00
ATOM   3277  CE3 TRP   200      30.470  58.940  43.180  0.00  0.00
ATOM   3278  HE3 TRP   200      31.080  59.670  43.690  0.00  0.00
ATOM   3279  CD2 TRP   200      29.240  59.320  42.690  0.00  0.00
ATOM   3280  C   TRP   200      28.560  63.250  45.440  0.00  0.00
ATOM   3281  O   TRP   200      29.540  63.730  45.980  0.00  0.00
ATOM   3282  N   ASP   201      27.540  63.950  45.030  0.00  0.00
ATOM   3283  H   ASP   201      26.860  63.490  44.450  0.00  0.00
ATOM   3284  CA  ASP   201      27.380  65.440  45.210  0.00  0.00
ATOM   3285  HA  ASP   201      28.130  65.980  44.630  0.00  0.00
ATOM   3286  CB  ASP   201      26.020  65.830  44.640  0.00  0.00
ATOM   3287  HB2 ASP   201      26.000  65.610  43.570  0.00  0.00
ATOM   3288  HB3 ASP   201      25.240  65.280  45.160  0.00  0.00
ATOM   3289  CG  ASP   201      25.800  67.280  44.750  0.00  0.00
ATOM   3290  OD1 ASP   201      26.530  68.140  44.180  0.00  0.00
ATOM   3291  OD2 ASP   201      24.780  67.600  45.370  0.00  0.00
ATOM   3292  C   ASP   201      27.500  65.700  46.760  0.00  0.00
ATOM   3293  O   ASP   201      28.280  66.610  47.120  0.00  0.00
ATOM   3294  N   GLY   202      26.730  65.030  47.630  0.00  0.00
ATOM   3295  H   GLY   202      26.120  64.280  47.330  0.00  0.00
ATOM   3296  CA  GLY   202      27.090  65.060  48.990  0.00  0.00
ATOM   3297  HA2 GLY   202      26.720  65.950  49.480  0.00  0.00
ATOM   3298  HA3 GLY   202      26.590  64.250  49.520  0.00  0.00
ATOM   3299  C   GLY   202      28.550  64.760  49.390  0.00  0.00
ATOM   3300  O   GLY   202      29.150  65.440  50.260  0.00  0.00
ATOM   3301  N   VAL   203      29.130  63.660  48.880  0.00  0.00
ATOM   3302  H   VAL   203      28.510  63.230  48.210  0.00  0.00
ATOM   3303  CA  VAL   203      30.390  63.100  49.280  0.00  0.00
ATOM   3304  HA  VAL   203      30.360  63.080  50.370  0.00  0.00
ATOM   3305  CB  VAL   203      30.500  61.580  48.860  0.00  0.00
ATOM   3306  HB  VAL   203      30.930  61.600  47.860  0.00  0.00
ATOM   3307  CG1 VAL   203      31.490  60.850  49.810  0.00  0.00
ATOM   3308 1HG1 VAL   203      32.460  61.320  49.660  0.00  0.00
ATOM   3309 2HG1 VAL   203      31.190  60.920  50.860  0.00  0.00
ATOM   3310 3HG1 VAL   203      31.530  59.790  49.540  0.00  0.00
ATOM   3311  CG2 VAL   203      29.130  60.830  48.870  0.00  0.00
ATOM   3312 1HG2 VAL   203      28.440  61.160  48.100  0.00  0.00
ATOM   3313 2HG2 VAL   203      29.300  59.750  48.890  0.00  0.00
ATOM   3314 3HG2 VAL   203      28.640  61.090  49.810  0.00  0.00
ATOM   3315  C   VAL   203      31.660  63.910  48.860  0.00  0.00
ATOM   3316  O   VAL   203      32.690  63.860  49.580  0.00  0.00
ATOM   3317  N   TYR   204      31.480  64.710  47.830  0.00  0.00
ATOM   3318  H   TYR   204      30.760  64.490  47.160  0.00  0.00
ATOM   3319  CA  TYR   204      32.440  65.800  47.610  0.00  0.00
ATOM   3320  HA  TYR   204      33.410  65.400  47.900  0.00  0.00
ATOM   3321  CB  TYR   204      32.350  66.220  46.120  0.00  0.00
ATOM   3322  HB2 TYR   204      31.370  66.620  45.860  0.00  0.00
ATOM   3323  HB3 TYR   204      33.120  66.980  45.970  0.00  0.00
ATOM   3324  CG  TYR   204      32.620  65.130  45.040  0.00  0.00
ATOM   3325  CD1 TYR   204      33.040  63.870  45.370  0.00  0.00
ATOM   3326  HD1 TYR   204      33.400  63.760  46.390  0.00  0.00
ATOM   3327  CE1 TYR   204      33.120  62.790  44.470  0.00  0.00
ATOM   3328  HE1 TYR   204      33.320  61.830  44.910  0.00  0.00
ATOM   3329  CZ  TYR   204      32.640  62.980  43.200  0.00  0.00
ATOM   3330  OH  TYR   204      32.490  61.900  42.400  0.00  0.00
ATOM   3331  HH  TYR   204      32.310  62.090  41.480  0.00  0.00
ATOM   3332  CE2 TYR   204      32.100  64.220  42.780  0.00  0.00
ATOM   3333  HE2 TYR   204      31.580  64.300  41.840  0.00  0.00
ATOM   3334  CD2 TYR   204      32.110  65.300  43.700  0.00  0.00
ATOM   3335  HD2 TYR   204      31.820  66.290  43.380  0.00  0.00
ATOM   3336  C   TYR   204      32.280  67.020  48.550  0.00  0.00
ATOM   3337  O   TYR   204      33.250  67.750  48.730  0.00  0.00
ATOM   3338  N   ALA   205      31.060  67.320  49.060  0.00  0.00
ATOM   3339  H   ALA   205      30.350  66.630  48.880  0.00  0.00
ATOM   3340  CA  ALA   205      30.850  68.410  50.030  0.00  0.00
ATOM   3341  HA  ALA   205      31.590  69.200  49.890  0.00  0.00
ATOM   3342  CB  ALA   205      29.510  69.140  49.710  0.00  0.00
ATOM   3343  HB1 ALA   205      29.350  69.990  50.380  0.00  0.00
ATOM   3344  HB2 ALA   205      29.490  69.470  48.670  0.00  0.00
ATOM   3345  HB3 ALA   205      28.680  68.450  49.890  0.00  0.00
ATOM   3346  C   ALA   205      30.910  67.840  51.490  0.00  0.00
ATOM   3347  O   ALA   205      30.480  68.530  52.400  0.00  0.00
ATOM   3348  N   TYR   206      31.530  66.670  51.740  0.00  0.00
ATOM   3349  H   TYR   206      31.960  66.150  50.980  0.00  0.00
ATOM   3350  CA  TYR   206      31.690  66.010  53.060  0.00  0.00
ATOM   3351  HA  TYR   206      32.140  65.030  52.960  0.00  0.00
ATOM   3352  CB  TYR   206      32.730  66.870  53.930  0.00  0.00
ATOM   3353  HB2 TYR   206      32.330  67.850  54.190  0.00  0.00
ATOM   3354  HB3 TYR   206      32.950  66.320  54.840  0.00  0.00
ATOM   3355  CG  TYR   206      34.010  67.080  53.180  0.00  0.00
ATOM   3356  CD1 TYR   206      34.470  68.370  52.890  0.00  0.00
ATOM   3357  HD1 TYR   206      33.900  69.170  53.330  0.00  0.00
ATOM   3358  CE1 TYR   206      35.650  68.520  52.110  0.00  0.00
ATOM   3359  HE1 TYR   206      36.060  69.490  51.860  0.00  0.00
ATOM   3360  CZ  TYR   206      36.430  67.450  51.770  0.00  0.00
ATOM   3361  OH  TYR   206      37.550  67.770  51.090  0.00  0.00
ATOM   3362  HH  TYR   206      37.980  66.970  50.770  0.00  0.00
ATOM   3363  CE2 TYR   206      35.970  66.150  51.980  0.00  0.00
ATOM   3364  HE2 TYR   206      36.520  65.260  51.690  0.00  0.00
ATOM   3365  CD2 TYR   206      34.780  65.970  52.670  0.00  0.00
ATOM   3366  HD2 TYR   206      34.420  64.960  52.750  0.00  0.00
ATOM   3367  C   TYR   206      30.320  65.900  53.820  0.00  0.00
ATOM   3368  O   TYR   206      30.360  65.890  55.050  0.00  0.00
ATOM   3369  N   LYS   207      29.190  65.670  53.180  0.00  0.00
ATOM   3370  H   LYS   207      29.130  65.590  52.170  0.00  0.00
ATOM   3371  CA  LYS   207      27.990  65.720  53.950  0.00  0.00
ATOM   3372  HA  LYS   207      28.090  66.500  54.700  0.00  0.00
ATOM   3373  CB  LYS   207      26.700  65.970  53.080  0.00  0.00
ATOM   3374  HB2 LYS   207      26.580  65.200  52.310  0.00  0.00
ATOM   3375  HB3 LYS   207      25.880  65.900  53.780  0.00  0.00
ATOM   3376  CG  LYS   207      26.610  67.290  52.370  0.00  0.00
ATOM   3377  HG2 LYS   207      27.250  67.220  51.490  0.00  0.00
ATOM   3378  HG3 LYS   207      25.590  67.410  52.030  0.00  0.00
ATOM   3379  CD  LYS   207      26.990  68.510  53.110  0.00  0.00
ATOM   3380  HD2 LYS   207      26.460  68.580  54.060  0.00  0.00
ATOM   3381  HD3 LYS   207      28.070  68.450  53.300  0.00  0.00
ATOM   3382  CE  LYS   207      26.600  69.710  52.250  0.00  0.00
ATOM   3383  HE2 LYS   207      27.130  69.660  51.300  0.00  0.00
ATOM   3384  HE3 LYS   207      25.520  69.700  52.080  0.00  0.00
ATOM   3385  NZ  LYS   207      26.990  70.980  52.940  0.00  0.00
ATOM   3386  HZ1 LYS   207      26.710  71.760  52.370  0.00  0.00
ATOM   3387  HZ2 LYS   207      26.530  71.160  53.820  0.00  0.00
ATOM   3388  HZ3 LYS   207      27.980  71.090  53.090  0.00  0.00
ATOM   3389  C   LYS   207      27.710  64.470  54.880  0.00  0.00
ATOM   3390  O   LYS   207      26.970  64.690  55.830  0.00  0.00
ATOM   3391  N   TYR   208      28.180  63.230  54.590  0.00  0.00
ATOM   3392  H   TYR   208      28.750  63.140  53.760  0.00  0.00
ATOM   3393  CA  TYR   208      27.750  62.030  55.170  0.00  0.00
ATOM   3394  HA  TYR   208      27.050  62.260  55.960  0.00  0.00
ATOM   3395  CB  TYR   208      27.060  61.110  54.060  0.00  0.00
ATOM   3396  HB2 TYR   208      27.870  60.740  53.420  0.00  0.00
ATOM   3397  HB3 TYR   208      26.650  60.300  54.660  0.00  0.00
ATOM   3398  CG  TYR   208      25.880  61.700  53.320  0.00  0.00
ATOM   3399  CD1 TYR   208      24.910  62.490  53.980  0.00  0.00
ATOM   3400  HD1 TYR   208      24.870  62.610  55.050  0.00  0.00
ATOM   3401  CE1 TYR   208      24.060  63.300  53.270  0.00  0.00
ATOM   3402  HE1 TYR   208      23.470  64.080  53.730  0.00  0.00
ATOM   3403  CZ  TYR   208      24.150  63.400  51.890  0.00  0.00
ATOM   3404  OH  TYR   208      23.510  64.390  51.280  0.00  0.00
ATOM   3405  HH  TYR   208      23.160  64.970  51.960  0.00  0.00
ATOM   3406  CE2 TYR   208      25.080  62.630  51.140  0.00  0.00
ATOM   3407  HE2 TYR   208      24.960  62.620  50.070  0.00  0.00
ATOM   3408  CD2 TYR   208      25.960  61.770  51.910  0.00  0.00
ATOM   3409  HD2 TYR   208      26.710  61.160  51.430  0.00  0.00
ATOM   3410  C   TYR   208      29.000  61.280  55.700  0.00  0.00
ATOM   3411  O   TYR   208      28.920  60.770  56.830  0.00  0.00
ATOM   3412  OXT TYR   208      30.020  61.260  54.990  0.00  0.00
TER       0              0
ATOM   3413  C13 LIG   209      36.700  60.770  29.890  0.00  0.00
ATOM   3414  H8  LIG   209      36.840  61.620  29.220  0.00  0.00
ATOM   3415  C12 LIG   209      37.710  59.820  30.180  0.00  0.00
ATOM   3416  H7  LIG   209      38.720  59.860  29.770  0.00  0.00
ATOM   3417  C11 LIG   209      37.490  58.770  30.960  0.00  0.00
ATOM   3418  O1  LIG   209      38.430  57.840  31.280  0.00  0.00
ATOM   3419  H20 LIG   209      39.230  58.100  30.790  0.00  0.00
ATOM   3420  C10 LIG   209      36.190  58.630  31.520  0.00  0.00
ATOM   3421  H6  LIG   209      36.040  57.750  32.140  0.00  0.00
ATOM   3422  C9  LIG   209      35.180  59.540  31.200  0.00  0.00
ATOM   3423  H5  LIG   209      34.220  59.460  31.710  0.00  0.00
ATOM   3424  C8  LIG   209      35.430  60.640  30.410  0.00  0.00
ATOM   3425  C7  LIG   209      34.260  61.460  29.880  0.00  0.00
ATOM   3426  H3  LIG   209      33.390  60.820  29.760  0.00  0.00
ATOM   3427  H4  LIG   209      34.510  61.840  28.880  0.00  0.00
ATOM   3428  C1  LIG   209      33.860  62.600  30.870  0.00  0.00
ATOM   3429  O4  LIG   209      33.390  62.060  32.170  0.00  0.00
ATOM   3430  O5  LIG   209      32.930  63.210  32.950  0.00  0.00
ATOM   3431  N1  LIG   209      35.040  63.560  31.020  0.00  0.00
ATOM   3432  H1  LIG   209      35.900  63.010  30.980  0.00  0.00
ATOM   3433  C2  LIG   209      32.830  63.530  30.310  0.00  0.00
ATOM   3434  O2  LIG   209      31.810  63.260  29.760  0.00  0.00
ATOM   3435  N2  LIG   209      33.500  64.700  29.970  0.00  0.00
ATOM   3436  C3  LIG   209      32.960  65.880  29.310  0.00  0.00
ATOM   3437  H2  LIG   209      32.390  65.600  28.410  0.00  0.00
ATOM   3438  H22 LIG   209      32.320  66.460  29.980  0.00  0.00
ATOM   3439  C6  LIG   209      34.810  64.680  30.410  0.00  0.00
ATOM   3440  C5  LIG   209      35.660  65.710  30.070  0.00  0.00
ATOM   3441  C20 LIG   209      37.150  65.740  30.530  0.00  0.00
ATOM   3442  H13 LIG   209      37.630  66.720  30.560  0.00  0.00
ATOM   3443  H14 LIG   209      37.110  65.570  31.610  0.00  0.00
ATOM   3444  C21 LIG   209      37.960  64.670  29.690  0.00  0.00
ATOM   3445  C22 LIG   209      38.880  63.830  30.380  0.00  0.00
ATOM   3446  H15 LIG   209      39.000  63.850  31.460  0.00  0.00
ATOM   3447  C23 LIG   209      39.680  62.860  29.710  0.00  0.00
ATOM   3448  H16 LIG   209      40.390  62.240  30.250  0.00  0.00
ATOM   3449  C24 LIG   209      39.450  62.620  28.380  0.00  0.00
ATOM   3450  H17 LIG   209      39.990  61.920  27.750  0.00  0.00
ATOM   3451  C25 LIG   209      38.440  63.380  27.730  0.00  0.00
ATOM   3452  H18 LIG   209      38.240  63.190  26.680  0.00  0.00
ATOM   3453  C26 LIG   209      37.760  64.420  28.320  0.00  0.00
ATOM   3454  H19 LIG   209      37.030  65.000  27.770  0.00  0.00
ATOM   3455  N3  LIG   209      35.300  66.710  29.360  0.00  0.00
ATOM   3456  C4  LIG   209      34.120  66.750  28.820  0.00  0.00
ATOM   3457  C14 LIG   209      33.820  67.990  28.030  0.00  0.00
ATOM   3458  C15 LIG   209      34.810  68.630  27.270  0.00  0.00
ATOM   3459  H9  LIG   209      35.850  68.310  27.240  0.00  0.00
ATOM   3460  C16 LIG   209      34.590  69.800  26.620  0.00  0.00
ATOM   3461  H10 LIG   209      35.260  70.400  26.020  0.00  0.00
ATOM   3462  C17 LIG   209      33.350  70.370  26.650  0.00  0.00
ATOM   3463  O3  LIG   209      33.080  71.400  25.850  0.00  0.00
ATOM   3464  H21 LIG   209      32.280  71.840  26.190  0.00  0.00
ATOM   3465  C18 LIG   209      32.310  69.720  27.300  0.00  0.00
ATOM   3466  H11 LIG   209      31.340  70.200  27.340  0.00  0.00
ATOM   3467  C19 LIG   209      32.570  68.570  27.950  0.00  0.00
ATOM   3468  H12 LIG   209      31.760  68.020  28.420  0.00  0.00
TER  
