# Supplementary material for: QM/MM simulations provide insight into the mechanism of bioluminescence triggering in ctenophore photoproteins
Source: PLoS One. 2017 Aug 4;12(8):e0182317. doi: 10.1371/journal.pone.0182317 (PMC5544205; doi:10.1371/journal.pone.0182317)
Supplement: S6 Text — (PDB) [file pone.0182317.s006.pdb]

REMARK  default_name                                                
HELIX    1   1 GLU     11  VAL     19  1                                   9
HELIX    2   2 PRO     32  ASP     43  1                                  12
HELIX    3   3 MET     55  LEU     59  1                                   5
HELIX    4   4 TRP     61  LEU     68  1                                   8
HELIX    5   5 ASP     73  LYS     90  1                                  18
HELIX    6   6 ARG    100  GLU    118  1                                  19
HELIX    7   7 LEU    125  SER    132  1                                   8
HELIX    8   8 LEU    150  ALA    156  1                                   7
HELIX    9   9 ALA    164  LYS    170  1                                   7
HELIX   10  10 ARG    181  TRP    192  1                                  12
HELIX   11  11 PRO    198  TRP    200  1                                   3
ATOM      1  N   MET     1      18.368  37.693  51.241  1.00  0.00           N
ATOM      2  H1  MET     1      18.424  37.585  50.238  1.00  0.00           H
ATOM      3  H2  MET     1      17.390  37.841  51.447  1.00  0.00           H
ATOM      4  H3  MET     1      18.762  36.931  51.774  1.00  0.00           H
ATOM      5  CA  MET     1      19.144  38.854  51.745  1.00  0.00           C
ATOM      6  HA  MET     1      19.269  38.841  52.827  1.00  0.00           H
ATOM      7  CB  MET     1      20.590  38.857  51.202  1.00  0.00           C
ATOM      8  HB2 MET     1      21.134  39.648  51.719  1.00  0.00           H
ATOM      9  HB3 MET     1      21.083  37.891  51.317  1.00  0.00           H
ATOM     10  CG  MET     1      20.629  39.049  49.670  1.00  0.00           C
ATOM     11  HG2 MET     1      19.999  38.310  49.174  1.00  0.00           H
ATOM     12  HG3 MET     1      20.230  40.021  49.379  1.00  0.00           H
ATOM     13  SD  MET     1      22.331  38.737  48.995  1.00  0.00           S
ATOM     14  CE  MET     1      21.863  38.383  47.338  1.00  0.00           C
ATOM     15  HE1 MET     1      21.632  37.324  47.222  1.00  0.00           H
ATOM     16  HE2 MET     1      20.943  38.872  47.016  1.00  0.00           H
ATOM     17  HE3 MET     1      22.648  38.640  46.626  1.00  0.00           H
ATOM     18  C   MET     1      18.404  40.151  51.451  1.00  0.00           C
ATOM     19  O   MET     1      17.514  40.141  50.606  1.00  0.00           O
ATOM     20  N   THR     2      18.718  41.203  52.197  1.00  0.00           N
ATOM     21  H   THR     2      19.457  41.051  52.868  1.00  0.00           H
ATOM     22  CA  THR     2      18.112  42.535  52.115  1.00  0.00           C
ATOM     23  HA  THR     2      17.696  42.642  51.114  1.00  0.00           H
ATOM     24  CB  THR     2      17.013  42.936  53.117  1.00  0.00           C
ATOM     25  HB  THR     2      17.485  43.202  54.063  1.00  0.00           H
ATOM     26  CG2 THR     2      16.054  44.073  52.630  1.00  0.00           C
ATOM     27 HG21 THR     2      16.627  44.974  52.414  1.00  0.00           H
ATOM     28 HG22 THR     2      15.457  43.692  51.801  1.00  0.00           H
ATOM     29 HG23 THR     2      15.379  44.344  53.442  1.00  0.00           H
ATOM     30  OG1 THR     2      16.177  41.840  53.269  1.00  0.00           O
ATOM     31  HG1 THR     2      16.297  41.484  54.152  1.00  0.00           H
ATOM     32  C   THR     2      19.255  43.534  52.234  1.00  0.00           C
ATOM     33  O   THR     2      20.099  43.474  53.105  1.00  0.00           O
ATOM     34  N   GLU     3      19.315  44.593  51.368  1.00  0.00           N
ATOM     35  H   GLU     3      18.562  44.507  50.700  1.00  0.00           H
ATOM     36  CA  GLU     3      20.214  45.733  51.346  1.00  0.00           C
ATOM     37  HA  GLU     3      20.247  46.091  50.317  1.00  0.00           H
ATOM     38  CB  GLU     3      19.573  46.823  52.169  1.00  0.00           C
ATOM     39  HB2 GLU     3      19.160  46.534  53.135  1.00  0.00           H
ATOM     40  HB3 GLU     3      20.335  47.542  52.472  1.00  0.00           H
ATOM     41  CG  GLU     3      18.524  47.678  51.554  1.00  0.00           C
ATOM     42  HG2 GLU     3      18.943  47.999  50.600  1.00  0.00           H
ATOM     43  HG3 GLU     3      17.604  47.097  51.486  1.00  0.00           H
ATOM     44  CD  GLU     3      18.104  48.879  52.410  1.00  0.00           C
ATOM     45  OE1 GLU     3      18.427  50.029  51.971  1.00  0.00           O
ATOM     46  OE2 GLU     3      17.336  48.760  53.420  1.00  0.00           O
ATOM     47  C   GLU     3      21.644  45.422  51.655  1.00  0.00           C
ATOM     48  O   GLU     3      22.296  46.128  52.467  1.00  0.00           O
ATOM     49  N   ARG     4      22.287  44.318  51.103  1.00  0.00           N
ATOM     50  H   ARG     4      21.750  43.663  50.552  1.00  0.00           H
ATOM     51  CA  ARG     4      23.731  44.336  51.174  1.00  0.00           C
ATOM     52  HA  ARG     4      24.094  45.281  51.577  1.00  0.00           H
ATOM     53  CB  ARG     4      24.210  43.241  52.185  1.00  0.00           C
ATOM     54  HB2 ARG     4      25.219  43.480  52.521  1.00  0.00           H
ATOM     55  HB3 ARG     4      23.655  43.470  53.095  1.00  0.00           H
ATOM     56  CG  ARG     4      23.976  41.758  51.806  1.00  0.00           C
ATOM     57  HG2 ARG     4      22.923  41.620  51.557  1.00  0.00           H
ATOM     58  HG3 ARG     4      24.659  41.504  50.996  1.00  0.00           H
ATOM     59  CD  ARG     4      24.439  40.866  52.967  1.00  0.00           C
ATOM     60  HD2 ARG     4      25.466  41.167  53.173  1.00  0.00           H
ATOM     61  HD3 ARG     4      23.867  41.164  53.846  1.00  0.00           H
ATOM     62  NE  ARG     4      24.435  39.463  52.576  1.00  0.00           N
ATOM     63  HE  ARG     4      25.206  39.162  51.997  1.00  0.00           H
ATOM     64  CZ  ARG     4      23.618  38.498  52.957  1.00  0.00           C
ATOM     65  NH1 ARG     4      22.603  38.633  53.697  1.00  0.00           N
ATOM     66 HH11 ARG     4      22.444  39.593  53.967  1.00  0.00           H
ATOM     67 HH12 ARG     4      21.970  37.881  53.930  1.00  0.00           H
ATOM     68  NH2 ARG     4      23.905  37.327  52.529  1.00  0.00           N
ATOM     69 HH21 ARG     4      24.716  37.316  51.927  1.00  0.00           H
ATOM     70 HH22 ARG     4      23.214  36.593  52.603  1.00  0.00           H
ATOM     71  C   ARG     4      24.429  44.254  49.780  1.00  0.00           C
ATOM     72  O   ARG     4      25.679  44.393  49.717  1.00  0.00           O
ATOM     73  N   LEU     5      23.648  44.219  48.724  1.00  0.00           N
ATOM     74  H   LEU     5      22.648  44.113  48.821  1.00  0.00           H
ATOM     75  CA  LEU     5      23.951  44.837  47.456  1.00  0.00           C
ATOM     76  HA  LEU     5      25.039  44.910  47.437  1.00  0.00           H
ATOM     77  CB  LEU     5      23.666  43.887  46.265  1.00  0.00           C
ATOM     78  HB2 LEU     5      22.595  43.694  46.208  1.00  0.00           H
ATOM     79  HB3 LEU     5      23.761  44.500  45.369  1.00  0.00           H
ATOM     80  CG  LEU     5      24.453  42.640  46.186  1.00  0.00           C
ATOM     81  HG  LEU     5      25.473  42.941  46.425  1.00  0.00           H
ATOM     82  CD1 LEU     5      23.951  41.561  47.112  1.00  0.00           C
ATOM     83 HD11 LEU     5      24.118  41.821  48.158  1.00  0.00           H
ATOM     84 HD12 LEU     5      22.948  41.302  46.774  1.00  0.00           H
ATOM     85 HD13 LEU     5      24.542  40.656  46.973  1.00  0.00           H
ATOM     86  CD2 LEU     5      24.440  42.093  44.726  1.00  0.00           C
ATOM     87 HD21 LEU     5      24.737  42.844  43.994  1.00  0.00           H
ATOM     88 HD22 LEU     5      25.301  41.434  44.623  1.00  0.00           H
ATOM     89 HD23 LEU     5      23.516  41.580  44.462  1.00  0.00           H
ATOM     90  C   LEU     5      23.312  46.250  47.223  1.00  0.00           C
ATOM     91  O   LEU     5      22.161  46.472  47.467  1.00  0.00           O
ATOM     92  N   ASN     6      24.142  47.093  46.609  1.00  0.00           N
ATOM     93  H   ASN     6      25.027  46.720  46.296  1.00  0.00           H
ATOM     94  CA  ASN     6      23.793  48.450  46.068  1.00  0.00           C
ATOM     95  HA  ASN     6      22.854  48.846  46.454  1.00  0.00           H
ATOM     96  CB  ASN     6      24.896  49.358  46.566  1.00  0.00           C
ATOM     97  HB2 ASN     6      24.832  49.212  47.644  1.00  0.00           H
ATOM     98  HB3 ASN     6      25.889  49.050  46.241  1.00  0.00           H
ATOM     99  CG  ASN     6      24.565  50.858  46.301  1.00  0.00           C
ATOM    100  OD1 ASN     6      23.558  51.115  45.632  1.00  0.00           O
ATOM    101  ND2 ASN     6      25.344  51.811  46.791  1.00  0.00           N
ATOM    102 HD21 ASN     6      25.091  52.783  46.682  1.00  0.00           H
ATOM    103 HD22 ASN     6      26.068  51.504  47.425  1.00  0.00           H
ATOM    104  C   ASN     6      23.731  48.391  44.599  1.00  0.00           C
ATOM    105  O   ASN     6      24.609  47.993  43.945  1.00  0.00           O
ATOM    106  N   GLU     7      22.670  48.923  44.082  1.00  0.00           N
ATOM    107  H   GLU     7      22.051  49.293  44.789  1.00  0.00           H
ATOM    108  CA  GLU     7      22.351  49.033  42.666  1.00  0.00           C
ATOM    109  HA  GLU     7      22.500  48.069  42.180  1.00  0.00           H
ATOM    110  CB  GLU     7      20.927  49.545  42.388  1.00  0.00           C
ATOM    111  HB2 GLU     7      20.737  50.403  43.033  1.00  0.00           H
ATOM    112  HB3 GLU     7      20.738  49.946  41.393  1.00  0.00           H
ATOM    113  CG  GLU     7      19.914  48.500  42.689  1.00  0.00           C
ATOM    114  HG2 GLU     7      20.255  47.682  42.055  1.00  0.00           H
ATOM    115  HG3 GLU     7      19.960  48.148  43.720  1.00  0.00           H
ATOM    116  CD  GLU     7      18.489  48.935  42.498  1.00  0.00           C
ATOM    117  OE1 GLU     7      17.680  48.682  43.403  1.00  0.00           O
ATOM    118  OE2 GLU     7      18.123  49.535  41.441  1.00  0.00           O
ATOM    119  C   GLU     7      23.331  49.985  41.957  1.00  0.00           C
ATOM    120  O   GLU     7      23.605  49.745  40.771  1.00  0.00           O
ATOM    121  N   GLN     8      23.878  50.984  42.664  1.00  0.00           N
ATOM    122  H   GLN     8      23.509  51.066  43.600  1.00  0.00           H
ATOM    123  CA  GLN     8      24.929  51.876  42.229  1.00  0.00           C
ATOM    124  HA  GLN     8      24.631  52.129  41.211  1.00  0.00           H
ATOM    125  CB  GLN     8      24.873  53.180  43.046  1.00  0.00           C
ATOM    126  HB2 GLN     8      25.291  52.920  44.019  1.00  0.00           H
ATOM    127  HB3 GLN     8      25.622  53.846  42.617  1.00  0.00           H
ATOM    128  CG  GLN     8      23.585  53.845  43.329  1.00  0.00           C
ATOM    129  HG2 GLN     8      23.098  53.226  44.082  1.00  0.00           H
ATOM    130  HG3 GLN     8      23.750  54.872  43.653  1.00  0.00           H
ATOM    131  CD  GLN     8      22.616  53.806  42.125  1.00  0.00           C
ATOM    132  OE1 GLN     8      23.014  53.843  41.020  1.00  0.00           O
ATOM    133  NE2 GLN     8      21.326  53.620  42.313  1.00  0.00           N
ATOM    134 HE21 GLN     8      20.759  53.417  41.501  1.00  0.00           H
ATOM    135 HE22 GLN     8      20.920  53.428  43.217  1.00  0.00           H
ATOM    136  C   GLN     8      26.359  51.257  42.239  1.00  0.00           C
ATOM    137  O   GLN     8      27.256  51.930  41.680  1.00  0.00           O
ATOM    138  N   ASN     9      26.601  50.072  42.823  1.00  0.00           N
ATOM    139  H   ASN     9      25.880  49.673  43.407  1.00  0.00           H
ATOM    140  CA  ASN     9      27.767  49.224  42.573  1.00  0.00           C
ATOM    141  HA  ASN     9      28.709  49.760  42.461  1.00  0.00           H
ATOM    142  CB  ASN     9      28.043  48.418  43.832  1.00  0.00           C
ATOM    143  HB2 ASN     9      28.196  49.049  44.707  1.00  0.00           H
ATOM    144  HB3 ASN     9      27.175  47.784  44.011  1.00  0.00           H
ATOM    145  CG  ASN     9      29.176  47.436  43.712  1.00  0.00           C
ATOM    146  OD1 ASN     9      29.018  46.217  43.546  1.00  0.00           O
ATOM    147  ND2 ASN     9      30.395  47.907  43.735  1.00  0.00           N
ATOM    148 HD21 ASN     9      31.099  47.191  43.621  1.00  0.00           H
ATOM    149 HD22 ASN     9      30.585  48.891  43.857  1.00  0.00           H
ATOM    150  C   ASN     9      27.589  48.240  41.373  1.00  0.00           C
ATOM    151  O   ASN     9      28.560  48.095  40.627  1.00  0.00           O
ATOM    152  N   ASN    10      26.409  47.651  41.135  1.00  0.00           N
ATOM    153  H   ASN    10      25.738  47.814  41.872  1.00  0.00           H
ATOM    154  CA  ASN    10      26.272  46.502  40.288  1.00  0.00           C
ATOM    155  HA  ASN    10      27.167  46.353  39.685  1.00  0.00           H
ATOM    156  CB  ASN    10      26.070  45.222  41.177  1.00  0.00           C
ATOM    157  HB2 ASN    10      26.974  45.149  41.781  1.00  0.00           H
ATOM    158  HB3 ASN    10      25.192  45.349  41.810  1.00  0.00           H
ATOM    159  CG  ASN    10      25.937  43.921  40.481  1.00  0.00           C
ATOM    160  OD1 ASN    10      25.430  43.885  39.360  1.00  0.00           O
ATOM    161  ND2 ASN    10      26.506  42.832  41.051  1.00  0.00           N
ATOM    162 HD21 ASN    10      26.459  41.966  40.534  1.00  0.00           H
ATOM    163 HD22 ASN    10      27.034  42.852  41.911  1.00  0.00           H
ATOM    164  C   ASN    10      25.170  46.676  39.224  1.00  0.00           C
ATOM    165  O   ASN    10      23.998  46.365  39.471  1.00  0.00           O
ATOM    166  N   GLU    11      25.568  47.058  38.062  1.00  0.00           N
ATOM    167  H   GLU    11      26.457  47.534  38.005  1.00  0.00           H
ATOM    168  CA  GLU    11      24.650  47.247  36.901  1.00  0.00           C
ATOM    169  HA  GLU    11      24.019  48.097  37.159  1.00  0.00           H
ATOM    170  CB  GLU    11      25.444  47.586  35.597  1.00  0.00           C
ATOM    171  HB2 GLU    11      26.333  46.955  35.609  1.00  0.00           H
ATOM    172  HB3 GLU    11      24.975  47.266  34.667  1.00  0.00           H
ATOM    173  CG  GLU    11      26.012  49.011  35.439  1.00  0.00           C
ATOM    174  HG2 GLU    11      26.682  49.196  36.279  1.00  0.00           H
ATOM    175  HG3 GLU    11      26.494  49.092  34.465  1.00  0.00           H
ATOM    176  CD  GLU    11      24.882  50.055  35.417  1.00  0.00           C
ATOM    177  OE1 GLU    11      24.384  50.429  36.489  1.00  0.00           O
ATOM    178  OE2 GLU    11      24.300  50.270  34.319  1.00  0.00           O
ATOM    179  C   GLU    11      23.652  46.069  36.590  1.00  0.00           C
ATOM    180  O   GLU    11      22.570  46.211  36.043  1.00  0.00           O
ATOM    181  N   SER    12      23.982  44.833  36.940  1.00  0.00           N
ATOM    182  H   SER    12      24.881  44.790  37.399  1.00  0.00           H
ATOM    183  CA  SER    12      23.114  43.641  36.644  1.00  0.00           C
ATOM    184  HA  SER    12      22.634  43.879  35.695  1.00  0.00           H
ATOM    185  CB  SER    12      23.970  42.373  36.480  1.00  0.00           C
ATOM    186  HB2 SER    12      24.813  42.357  37.171  1.00  0.00           H
ATOM    187  HB3 SER    12      23.333  41.508  36.669  1.00  0.00           H
ATOM    188  OG  SER    12      24.360  42.271  35.155  1.00  0.00           O
ATOM    189  HG  SER    12      25.037  42.937  35.015  1.00  0.00           H
ATOM    190  C   SER    12      22.067  43.325  37.728  1.00  0.00           C
ATOM    191  O   SER    12      20.937  42.940  37.418  1.00  0.00           O
ATOM    192  N   TYR    13      22.376  43.602  39.016  1.00  0.00           N
ATOM    193  H   TYR    13      23.336  43.898  39.115  1.00  0.00           H
ATOM    194  CA  TYR    13      21.519  43.639  40.129  1.00  0.00           C
ATOM    195  HA  TYR    13      20.918  42.749  40.315  1.00  0.00           H
ATOM    196  CB  TYR    13      22.408  43.874  41.436  1.00  0.00           C
ATOM    197  HB2 TYR    13      23.191  43.116  41.455  1.00  0.00           H
ATOM    198  HB3 TYR    13      22.893  44.841  41.309  1.00  0.00           H
ATOM    199  CG  TYR    13      21.597  43.951  42.687  1.00  0.00           C
ATOM    200  CD1 TYR    13      21.580  45.051  43.525  1.00  0.00           C
ATOM    201  HD1 TYR    13      22.102  45.981  43.355  1.00  0.00           H
ATOM    202  CE1 TYR    13      20.730  45.080  44.709  1.00  0.00           C
ATOM    203  HE1 TYR    13      20.703  45.977  45.310  1.00  0.00           H
ATOM    204  CZ  TYR    13      19.916  43.976  45.047  1.00  0.00           C
ATOM    205  OH  TYR    13      19.136  44.070  46.120  1.00  0.00           O
ATOM    206  HH  TYR    13      19.121  44.930  46.547  1.00  0.00           H
ATOM    207  CE2 TYR    13      19.944  42.854  44.192  1.00  0.00           C
ATOM    208  HE2 TYR    13      19.341  41.971  44.342  1.00  0.00           H
ATOM    209  CD2 TYR    13      20.785  42.850  43.050  1.00  0.00           C
ATOM    210  HD2 TYR    13      20.699  42.040  42.341  1.00  0.00           H
ATOM    211  C   TYR    13      20.530  44.859  40.021  1.00  0.00           C
ATOM    212  O   TYR    13      19.323  44.701  40.362  1.00  0.00           O
ATOM    213  N   ARG    14      20.960  45.981  39.521  1.00  0.00           N
ATOM    214  H   ARG    14      21.969  45.999  39.563  1.00  0.00           H
ATOM    215  CA  ARG    14      20.174  47.116  38.974  1.00  0.00           C
ATOM    216  HA  ARG    14      19.534  47.476  39.780  1.00  0.00           H
ATOM    217  CB  ARG    14      21.030  48.316  38.530  1.00  0.00           C
ATOM    218  HB2 ARG    14      21.877  48.414  39.209  1.00  0.00           H
ATOM    219  HB3 ARG    14      21.525  48.100  37.583  1.00  0.00           H
ATOM    220  CG  ARG    14      20.221  49.581  38.444  1.00  0.00           C
ATOM    221  HG2 ARG    14      19.441  49.382  37.710  1.00  0.00           H
ATOM    222  HG3 ARG    14      19.785  49.774  39.425  1.00  0.00           H
ATOM    223  CD  ARG    14      21.140  50.777  38.175  1.00  0.00           C
ATOM    224  HD2 ARG    14      20.627  51.722  38.354  1.00  0.00           H
ATOM    225  HD3 ARG    14      22.032  50.699  38.796  1.00  0.00           H
ATOM    226  NE  ARG    14      21.558  50.852  36.756  1.00  0.00           N
ATOM    227  HE  ARG    14      22.486  50.510  36.554  1.00  0.00           H
ATOM    228  CZ  ARG    14      21.026  51.233  35.645  1.00  0.00           C
ATOM    229  NH1 ARG    14      19.853  51.806  35.581  1.00  0.00           N
ATOM    230 HH11 ARG    14      19.323  51.945  36.429  1.00  0.00           H
ATOM    231 HH12 ARG    14      19.571  52.056  34.644  1.00  0.00           H
ATOM    232  NH2 ARG    14      21.717  51.061  34.559  1.00  0.00           N
ATOM    233 HH21 ARG    14      22.652  50.679  34.537  1.00  0.00           H
ATOM    234 HH22 ARG    14      21.357  51.462  33.705  1.00  0.00           H
ATOM    235  C   ARG    14      19.075  46.682  37.997  1.00  0.00           C
ATOM    236  O   ARG    14      17.893  47.028  38.141  1.00  0.00           O
ATOM    237  N   TYR    15      19.420  45.845  37.045  1.00  0.00           N
ATOM    238  H   TYR    15      20.418  45.713  36.972  1.00  0.00           H
ATOM    239  CA  TYR    15      18.507  45.287  36.065  1.00  0.00           C
ATOM    240  HA  TYR    15      17.929  46.087  35.602  1.00  0.00           H
ATOM    241  CB  TYR    15      19.249  44.540  34.913  1.00  0.00           C
ATOM    242  HB2 TYR    15      19.683  45.312  34.277  1.00  0.00           H
ATOM    243  HB3 TYR    15      20.068  43.900  35.240  1.00  0.00           H
ATOM    244  CG  TYR    15      18.345  43.658  34.009  1.00  0.00           C
ATOM    245  CD1 TYR    15      18.148  42.287  34.298  1.00  0.00           C
ATOM    246  HD1 TYR    15      18.645  41.816  35.133  1.00  0.00           H
ATOM    247  CE1 TYR    15      17.271  41.451  33.509  1.00  0.00           C
ATOM    248  HE1 TYR    15      17.176  40.409  33.777  1.00  0.00           H
ATOM    249  CZ  TYR    15      16.516  42.031  32.525  1.00  0.00           C
ATOM    250  OH  TYR    15      15.579  41.339  31.817  1.00  0.00           O
ATOM    251  HH  TYR    15      15.723  40.408  32.002  1.00  0.00           H
ATOM    252  CE2 TYR    15      16.623  43.398  32.281  1.00  0.00           C
ATOM    253  HE2 TYR    15      16.118  43.849  31.439  1.00  0.00           H
ATOM    254  CD2 TYR    15      17.564  44.181  32.973  1.00  0.00           C
ATOM    255  HD2 TYR    15      17.660  45.250  32.852  1.00  0.00           H
ATOM    256  C   TYR    15      17.525  44.459  36.833  1.00  0.00           C
ATOM    257  O   TYR    15      16.310  44.617  36.737  1.00  0.00           O
ATOM    258  N   LEU    16      17.910  43.535  37.636  1.00  0.00           N
ATOM    259  H   LEU    16      18.909  43.391  37.614  1.00  0.00           H
ATOM    260  CA  LEU    16      17.004  42.521  38.220  1.00  0.00           C
ATOM    261  HA  LEU    16      16.519  41.957  37.422  1.00  0.00           H
ATOM    262  CB  LEU    16      17.903  41.549  38.956  1.00  0.00           C
ATOM    263  HB2 LEU    16      18.661  41.121  38.301  1.00  0.00           H
ATOM    264  HB3 LEU    16      18.566  42.033  39.673  1.00  0.00           H
ATOM    265  CG  LEU    16      17.086  40.492  39.754  1.00  0.00           C
ATOM    266  HG  LEU    16      16.529  40.968  40.561  1.00  0.00           H
ATOM    267  CD1 LEU    16      16.091  39.712  38.891  1.00  0.00           C
ATOM    268 HD11 LEU    16      15.584  38.942  39.474  1.00  0.00           H
ATOM    269 HD12 LEU    16      15.253  40.337  38.583  1.00  0.00           H
ATOM    270 HD13 LEU    16      16.612  39.316  38.019  1.00  0.00           H
ATOM    271  CD2 LEU    16      18.077  39.525  40.263  1.00  0.00           C
ATOM    272 HD21 LEU    16      18.824  39.986  40.909  1.00  0.00           H
ATOM    273 HD22 LEU    16      17.744  38.690  40.879  1.00  0.00           H
ATOM    274 HD23 LEU    16      18.679  39.119  39.449  1.00  0.00           H
ATOM    275  C   LEU    16      16.033  43.228  39.220  1.00  0.00           C
ATOM    276  O   LEU    16      14.804  42.857  39.186  1.00  0.00           O
ATOM    277  N   ARG    17      16.467  44.279  39.983  1.00  0.00           N
ATOM    278  H   ARG    17      17.453  44.496  39.988  1.00  0.00           H
ATOM    279  CA  ARG    17      15.651  45.093  40.843  1.00  0.00           C
ATOM    280  HA  ARG    17      15.189  44.291  41.420  1.00  0.00           H
ATOM    281  CB  ARG    17      16.493  46.029  41.747  1.00  0.00           C
ATOM    282  HB2 ARG    17      17.144  46.502  41.011  1.00  0.00           H
ATOM    283  HB3 ARG    17      15.848  46.824  42.120  1.00  0.00           H
ATOM    284  CG  ARG    17      17.336  45.305  42.807  1.00  0.00           C
ATOM    285  HG2 ARG    17      17.649  44.323  42.453  1.00  0.00           H
ATOM    286  HG3 ARG    17      18.254  45.874  42.962  1.00  0.00           H
ATOM    287  CD  ARG    17      16.648  45.184  44.131  1.00  0.00           C
ATOM    288  HD2 ARG    17      15.602  44.962  43.919  1.00  0.00           H
ATOM    289  HD3 ARG    17      17.099  44.364  44.690  1.00  0.00           H
ATOM    290  NE  ARG    17      16.693  46.374  44.935  1.00  0.00           N
ATOM    291  HE  ARG    17      17.123  47.192  44.528  1.00  0.00           H
ATOM    292  CZ  ARG    17      16.201  46.471  46.163  1.00  0.00           C
ATOM    293  NH1 ARG    17      15.530  45.438  46.667  1.00  0.00           N
ATOM    294 HH11 ARG    17      15.441  44.561  46.176  1.00  0.00           H
ATOM    295 HH12 ARG    17      14.839  45.602  47.386  1.00  0.00           H
ATOM    296  NH2 ARG    17      16.205  47.572  46.871  1.00  0.00           N
ATOM    297 HH21 ARG    17      16.541  48.453  46.509  1.00  0.00           H
ATOM    298 HH22 ARG    17      16.047  47.562  47.869  1.00  0.00           H
ATOM    299  C   ARG    17      14.602  45.872  40.041  1.00  0.00           C
ATOM    300  O   ARG    17      13.520  46.136  40.504  1.00  0.00           O
ATOM    301  N   SER    18      14.880  46.073  38.779  1.00  0.00           N
ATOM    302  H   SER    18      15.791  45.959  38.359  1.00  0.00           H
ATOM    303  CA  SER    18      13.822  46.615  37.819  1.00  0.00           C
ATOM    304  HA  SER    18      13.333  47.455  38.313  1.00  0.00           H
ATOM    305  CB  SER    18      14.428  47.161  36.488  1.00  0.00           C
ATOM    306  HB2 SER    18      15.370  47.651  36.733  1.00  0.00           H
ATOM    307  HB3 SER    18      14.557  46.391  35.728  1.00  0.00           H
ATOM    308  OG  SER    18      13.554  48.070  35.985  1.00  0.00           O
ATOM    309  HG  SER    18      13.759  48.823  36.544  1.00  0.00           H
ATOM    310  C   SER    18      12.735  45.644  37.453  1.00  0.00           C
ATOM    311  O   SER    18      11.521  46.054  37.572  1.00  0.00           O
ATOM    312  N   VAL    19      13.127  44.512  36.940  1.00  0.00           N
ATOM    313  H   VAL    19      14.118  44.355  36.823  1.00  0.00           H
ATOM    314  CA  VAL    19      12.209  43.591  36.331  1.00  0.00           C
ATOM    315  HA  VAL    19      11.264  44.091  36.116  1.00  0.00           H
ATOM    316  CB  VAL    19      12.767  43.175  34.912  1.00  0.00           C
ATOM    317  HB  VAL    19      11.966  42.529  34.551  1.00  0.00           H
ATOM    318  CG1 VAL    19      13.013  44.449  34.030  1.00  0.00           C
ATOM    319 HG11 VAL    19      13.825  45.155  34.201  1.00  0.00           H
ATOM    320 HG12 VAL    19      13.166  44.196  32.980  1.00  0.00           H
ATOM    321 HG13 VAL    19      12.081  45.011  34.071  1.00  0.00           H
ATOM    322  CG2 VAL    19      14.045  42.464  34.886  1.00  0.00           C
ATOM    323 HG21 VAL    19      14.093  41.674  35.636  1.00  0.00           H
ATOM    324 HG22 VAL    19      14.141  41.953  33.928  1.00  0.00           H
ATOM    325 HG23 VAL    19      14.881  43.128  35.104  1.00  0.00           H
ATOM    326  C   VAL    19      11.796  42.317  37.123  1.00  0.00           C
ATOM    327  O   VAL    19      10.707  41.832  36.776  1.00  0.00           O
ATOM    328  N   GLY    20      12.543  41.884  38.138  1.00  0.00           N
ATOM    329  H   GLY    20      13.356  42.412  38.423  1.00  0.00           H
ATOM    330  CA  GLY    20      12.260  40.731  38.997  1.00  0.00           C
ATOM    331  HA2 GLY    20      12.978  40.672  39.814  1.00  0.00           H
ATOM    332  HA3 GLY    20      11.212  40.760  39.296  1.00  0.00           H
ATOM    333  C   GLY    20      12.225  39.367  38.288  1.00  0.00           C
ATOM    334  O   GLY    20      11.761  39.192  37.140  1.00  0.00           O
ATOM    335  N   ASN    21      12.620  38.303  38.994  1.00  0.00           N
ATOM    336  H   ASN    21      13.180  38.508  39.809  1.00  0.00           H
ATOM    337  CA  ASN    21      12.607  36.870  38.609  1.00  0.00           C
ATOM    338  HA  ASN    21      11.816  36.633  37.897  1.00  0.00           H
ATOM    339  CB  ASN    21      13.945  36.546  37.937  1.00  0.00           C
ATOM    340  HB2 ASN    21      14.103  37.273  37.140  1.00  0.00           H
ATOM    341  HB3 ASN    21      14.697  36.757  38.697  1.00  0.00           H
ATOM    342  CG  ASN    21      14.207  35.156  37.462  1.00  0.00           C
ATOM    343  OD1 ASN    21      13.327  34.333  37.401  1.00  0.00           O
ATOM    344  ND2 ASN    21      15.479  34.902  37.187  1.00  0.00           N
ATOM    345 HD21 ASN    21      15.767  33.971  36.921  1.00  0.00           H
ATOM    346 HD22 ASN    21      16.143  35.655  37.076  1.00  0.00           H
ATOM    347  C   ASN    21      12.444  35.949  39.877  1.00  0.00           C
ATOM    348  O   ASN    21      13.122  36.224  40.890  1.00  0.00           O
ATOM    349  N   GLN    22      11.668  34.810  39.849  1.00  0.00           N
ATOM    350  H   GLN    22      11.198  34.605  38.979  1.00  0.00           H
ATOM    351  CA  GLN    22      11.557  33.891  40.987  1.00  0.00           C
ATOM    352  HA  GLN    22      11.345  34.542  41.835  1.00  0.00           H
ATOM    353  CB  GLN    22      10.252  32.961  40.989  1.00  0.00           C
ATOM    354  HB2 GLN    22       9.500  33.578  40.497  1.00  0.00           H
ATOM    355  HB3 GLN    22      10.401  32.084  40.358  1.00  0.00           H
ATOM    356  CG  GLN    22       9.718  32.630  42.374  1.00  0.00           C
ATOM    357  HG2 GLN    22      10.440  31.919  42.776  1.00  0.00           H
ATOM    358  HG3 GLN    22       9.711  33.479  43.056  1.00  0.00           H
ATOM    359  CD  GLN    22       8.320  32.035  42.353  1.00  0.00           C
ATOM    360  OE1 GLN    22       8.076  30.855  42.557  1.00  0.00           O
ATOM    361  NE2 GLN    22       7.306  32.853  42.169  1.00  0.00           N
ATOM    362 HE21 GLN    22       6.388  32.450  42.290  1.00  0.00           H
ATOM    363 HE22 GLN    22       7.533  33.772  41.815  1.00  0.00           H
ATOM    364  C   GLN    22      12.886  33.137  41.317  1.00  0.00           C
ATOM    365  O   GLN    22      13.421  32.302  40.578  1.00  0.00           O
ATOM    366  N   TRP    23      13.486  33.415  42.488  1.00  0.00           N
ATOM    367  H   TRP    23      13.084  34.162  43.035  1.00  0.00           H
ATOM    368  CA  TRP    23      14.823  33.033  42.802  1.00  0.00           C
ATOM    369  HA  TRP    23      15.442  33.292  41.943  1.00  0.00           H
ATOM    370  CB  TRP    23      15.294  33.834  44.066  1.00  0.00           C
ATOM    371  HB2 TRP    23      14.606  33.772  44.910  1.00  0.00           H
ATOM    372  HB3 TRP    23      16.209  33.302  44.325  1.00  0.00           H
ATOM    373  CG  TRP    23      15.560  35.283  43.942  1.00  0.00           C
ATOM    374  CD1 TRP    23      16.132  35.944  42.929  1.00  0.00           C
ATOM    375  HD1 TRP    23      16.479  35.496  42.009  1.00  0.00           H
ATOM    376  NE1 TRP    23      16.327  37.244  43.200  1.00  0.00           N
ATOM    377  HE1 TRP    23      16.521  37.870  42.432  1.00  0.00           H
ATOM    378  CE2 TRP    23      15.812  37.564  44.430  1.00  0.00           C
ATOM    379  CZ2 TRP    23      15.829  38.823  45.124  1.00  0.00           C
ATOM    380  HZ2 TRP    23      16.177  39.724  44.640  1.00  0.00           H
ATOM    381  CH2 TRP    23      15.247  38.820  46.363  1.00  0.00           C
ATOM    382  HH2 TRP    23      15.142  39.755  46.893  1.00  0.00           H
ATOM    383  CZ3 TRP    23      14.598  37.656  46.843  1.00  0.00           C
ATOM    384  HZ3 TRP    23      14.089  37.647  47.796  1.00  0.00           H
ATOM    385  CE3 TRP    23      14.556  36.400  46.133  1.00  0.00           C
ATOM    386  HE3 TRP    23      14.037  35.540  46.532  1.00  0.00           H
ATOM    387  CD2 TRP    23      15.246  36.348  44.906  1.00  0.00           C
ATOM    388  C   TRP    23      14.887  31.448  43.006  1.00  0.00           C
ATOM    389  O   TRP    23      14.095  30.868  43.790  1.00  0.00           O
ATOM    390  N   GLN    24      15.981  30.832  42.605  1.00  0.00           N
ATOM    391  H   GLN    24      16.555  31.351  41.957  1.00  0.00           H
ATOM    392  CA  GLN    24      16.435  29.519  42.950  1.00  0.00           C
ATOM    393  HA  GLN    24      16.066  29.304  43.953  1.00  0.00           H
ATOM    394  CB  GLN    24      15.810  28.498  41.972  1.00  0.00           C
ATOM    395  HB2 GLN    24      14.775  28.777  41.778  1.00  0.00           H
ATOM    396  HB3 GLN    24      16.392  28.632  41.060  1.00  0.00           H
ATOM    397  CG  GLN    24      15.922  27.006  42.443  1.00  0.00           C
ATOM    398  HG2 GLN    24      16.944  26.785  42.749  1.00  0.00           H
ATOM    399  HG3 GLN    24      15.304  26.935  43.338  1.00  0.00           H
ATOM    400  CD  GLN    24      15.371  25.923  41.536  1.00  0.00           C
ATOM    401  OE1 GLN    24      14.603  26.191  40.637  1.00  0.00           O
ATOM    402  NE2 GLN    24      15.539  24.713  41.950  1.00  0.00           N
ATOM    403 HE21 GLN    24      14.892  24.023  41.596  1.00  0.00           H
ATOM    404 HE22 GLN    24      16.134  24.576  42.755  1.00  0.00           H
ATOM    405  C   GLN    24      17.987  29.380  42.971  1.00  0.00           C
ATOM    406  O   GLN    24      18.552  28.710  43.858  1.00  0.00           O
ATOM    407  N   PHE    25      18.750  30.098  42.127  1.00  0.00           N
ATOM    408  H   PHE    25      18.422  30.652  41.349  1.00  0.00           H
ATOM    409  CA  PHE    25      20.198  30.374  42.178  1.00  0.00           C
ATOM    410  HA  PHE    25      20.700  29.448  42.460  1.00  0.00           H
ATOM    411  CB  PHE    25      20.674  30.825  40.776  1.00  0.00           C
ATOM    412  HB2 PHE    25      19.986  30.463  40.012  1.00  0.00           H
ATOM    413  HB3 PHE    25      20.547  31.906  40.706  1.00  0.00           H
ATOM    414  CG  PHE    25      22.130  30.602  40.484  1.00  0.00           C
ATOM    415  CD1 PHE    25      22.485  29.547  39.611  1.00  0.00           C
ATOM    416  HD1 PHE    25      21.628  28.993  39.257  1.00  0.00           H
ATOM    417  CE1 PHE    25      23.773  29.316  39.194  1.00  0.00           C
ATOM    418  HE1 PHE    25      23.989  28.494  38.528  1.00  0.00           H
ATOM    419  CZ  PHE    25      24.758  30.237  39.559  1.00  0.00           C
ATOM    420  HZ  PHE    25      25.821  30.100  39.429  1.00  0.00           H
ATOM    421  CE2 PHE    25      24.487  31.224  40.542  1.00  0.00           C
ATOM    422  HE2 PHE    25      25.228  31.917  40.911  1.00  0.00           H
ATOM    423  CD2 PHE    25      23.138  31.457  40.945  1.00  0.00           C
ATOM    424  HD2 PHE    25      22.932  32.373  41.479  1.00  0.00           H
ATOM    425  C   PHE    25      20.558  31.410  43.272  1.00  0.00           C
ATOM    426  O   PHE    25      21.664  31.399  43.761  1.00  0.00           O
ATOM    427  N   ASN    26      19.623  32.351  43.556  1.00  0.00           N
ATOM    428  H   ASN    26      18.733  32.351  43.078  1.00  0.00           H
ATOM    429  CA  ASN    26      19.819  33.182  44.802  1.00  0.00           C
ATOM    430  HA  ASN    26      20.895  33.347  44.762  1.00  0.00           H
ATOM    431  CB  ASN    26      19.082  34.524  44.548  1.00  0.00           C
ATOM    432  HB2 ASN    26      19.395  34.940  43.590  1.00  0.00           H
ATOM    433  HB3 ASN    26      18.001  34.401  44.606  1.00  0.00           H
ATOM    434  CG  ASN    26      19.378  35.539  45.590  1.00  0.00           C
ATOM    435  OD1 ASN    26      19.912  35.336  46.664  1.00  0.00           O
ATOM    436  ND2 ASN    26      18.825  36.711  45.387  1.00  0.00           N
ATOM    437 HD21 ASN    26      19.018  37.371  46.127  1.00  0.00           H
ATOM    438 HD22 ASN    26      18.182  36.900  44.631  1.00  0.00           H
ATOM    439  C   ASN    26      19.434  32.350  45.995  1.00  0.00           C
ATOM    440  O   ASN    26      18.237  32.256  46.304  1.00  0.00           O
ATOM    441  N   VAL    27      20.384  31.717  46.723  1.00  0.00           N
ATOM    442  H   VAL    27      21.334  31.761  46.382  1.00  0.00           H
ATOM    443  CA  VAL    27      20.251  30.951  47.999  1.00  0.00           C
ATOM    444  HA  VAL    27      19.229  31.207  48.282  1.00  0.00           H
ATOM    445  CB  VAL    27      20.516  29.385  47.835  1.00  0.00           C
ATOM    446  HB  VAL    27      20.674  29.100  48.876  1.00  0.00           H
ATOM    447  CG1 VAL    27      19.376  28.506  47.317  1.00  0.00           C
ATOM    448 HG11 VAL    27      18.977  28.982  46.421  1.00  0.00           H
ATOM    449 HG12 VAL    27      19.722  27.472  47.325  1.00  0.00           H
ATOM    450 HG13 VAL    27      18.636  28.570  48.115  1.00  0.00           H
ATOM    451  CG2 VAL    27      21.813  29.149  47.038  1.00  0.00           C
ATOM    452 HG21 VAL    27      22.126  28.106  47.081  1.00  0.00           H
ATOM    453 HG22 VAL    27      21.659  29.353  45.978  1.00  0.00           H
ATOM    454 HG23 VAL    27      22.712  29.707  47.301  1.00  0.00           H
ATOM    455  C   VAL    27      21.120  31.504  49.163  1.00  0.00           C
ATOM    456  O   VAL    27      22.077  32.190  48.912  1.00  0.00           O
ATOM    457  N   GLU    28      20.746  31.243  50.418  1.00  0.00           N
ATOM    458  H   GLU    28      19.989  30.610  50.632  1.00  0.00           H
ATOM    459  CA  GLU    28      21.284  32.072  51.480  1.00  0.00           C
ATOM    460  HA  GLU    28      21.727  32.984  51.080  1.00  0.00           H
ATOM    461  CB  GLU    28      20.131  32.471  52.470  1.00  0.00           C
ATOM    462  HB2 GLU    28      19.300  32.876  51.893  1.00  0.00           H
ATOM    463  HB3 GLU    28      19.752  31.709  53.151  1.00  0.00           H
ATOM    464  CG  GLU    28      20.582  33.626  53.317  1.00  0.00           C
ATOM    465  HG2 GLU    28      19.765  33.863  54.000  1.00  0.00           H
ATOM    466  HG3 GLU    28      21.436  33.344  53.933  1.00  0.00           H
ATOM    467  CD  GLU    28      20.806  34.905  52.538  1.00  0.00           C
ATOM    468  OE1 GLU    28      19.897  35.325  51.904  1.00  0.00           O
ATOM    469  OE2 GLU    28      21.957  35.389  52.472  1.00  0.00           O
ATOM    470  C   GLU    28      22.461  31.352  52.132  1.00  0.00           C
ATOM    471  O   GLU    28      23.465  31.960  52.503  1.00  0.00           O
ATOM    472  N   ASP    29      22.410  30.029  52.057  1.00  0.00           N
ATOM    473  H   ASP    29      21.515  29.677  51.749  1.00  0.00           H
ATOM    474  CA  ASP    29      23.443  29.081  52.346  1.00  0.00           C
ATOM    475  HA  ASP    29      24.344  29.629  52.622  1.00  0.00           H
ATOM    476  CB  ASP    29      23.020  28.138  53.522  1.00  0.00           C
ATOM    477  HB2 ASP    29      22.666  28.835  54.282  1.00  0.00           H
ATOM    478  HB3 ASP    29      22.132  27.641  53.132  1.00  0.00           H
ATOM    479  CG  ASP    29      24.156  27.181  53.938  1.00  0.00           C
ATOM    480  OD1 ASP    29      24.269  26.110  53.320  1.00  0.00           O
ATOM    481  OD2 ASP    29      24.993  27.669  54.727  1.00  0.00           O
ATOM    482  C   ASP    29      23.659  28.231  51.078  1.00  0.00           C
ATOM    483  O   ASP    29      22.816  27.726  50.381  1.00  0.00           O
ATOM    484  N   LEU    30      24.943  28.106  50.715  1.00  0.00           N
ATOM    485  H   LEU    30      25.623  28.515  51.340  1.00  0.00           H
ATOM    486  CA  LEU    30      25.491  27.496  49.457  1.00  0.00           C
ATOM    487  HA  LEU    30      24.677  27.381  48.742  1.00  0.00           H
ATOM    488  CB  LEU    30      26.567  28.454  48.820  1.00  0.00           C
ATOM    489  HB2 LEU    30      26.133  29.448  48.932  1.00  0.00           H
ATOM    490  HB3 LEU    30      27.412  28.434  49.508  1.00  0.00           H
ATOM    491  CG  LEU    30      26.892  28.170  47.386  1.00  0.00           C
ATOM    492  HG  LEU    30      27.338  27.184  47.259  1.00  0.00           H
ATOM    493  CD1 LEU    30      25.720  28.377  46.467  1.00  0.00           C
ATOM    494 HD11 LEU    30      25.300  29.370  46.624  1.00  0.00           H
ATOM    495 HD12 LEU    30      26.210  28.218  45.506  1.00  0.00           H
ATOM    496 HD13 LEU    30      25.029  27.535  46.420  1.00  0.00           H
ATOM    497  CD2 LEU    30      27.830  29.207  46.847  1.00  0.00           C
ATOM    498 HD21 LEU    30      27.345  30.167  46.673  1.00  0.00           H
ATOM    499 HD22 LEU    30      28.595  29.503  47.565  1.00  0.00           H
ATOM    500 HD23 LEU    30      28.347  28.928  45.928  1.00  0.00           H
ATOM    501  C   LEU    30      26.079  26.058  49.661  1.00  0.00           C
ATOM    502  O   LEU    30      26.887  25.876  50.545  1.00  0.00           O
ATOM    503  N   HIE    31      25.709  25.179  48.719  1.00  0.00           N
ATOM    504  H   HIE    31      24.843  25.426  48.261  1.00  0.00           H
ATOM    505  CA  HIE    31      26.082  23.793  48.766  1.00  0.00           C
ATOM    506  HA  HIE    31      25.736  23.387  49.717  1.00  0.00           H
ATOM    507  CB  HIE    31      25.432  23.030  47.597  1.00  0.00           C
ATOM    508  HB2 HIE    31      24.346  23.122  47.600  1.00  0.00           H
ATOM    509  HB3 HIE    31      25.906  23.350  46.670  1.00  0.00           H
ATOM    510  CG  HIE    31      25.737  21.561  47.590  1.00  0.00           C
ATOM    511  ND1 HIE    31      26.999  20.964  47.465  1.00  0.00           N
ATOM    512  CE1 HIE    31      26.774  19.643  47.723  1.00  0.00           C
ATOM    513  HE1 HIE    31      27.553  18.916  47.546  1.00  0.00           H
ATOM    514  NE2 HIE    31      25.452  19.358  47.841  1.00  0.00           N
ATOM    515  HE2 HIE    31      25.011  18.451  47.888  1.00  0.00           H
ATOM    516  CD2 HIE    31      24.872  20.558  48.005  1.00  0.00           C
ATOM    517  HD2 HIE    31      23.833  20.583  48.299  1.00  0.00           H
ATOM    518  C   HIE    31      27.585  23.634  48.696  1.00  0.00           C
ATOM    519  O   HIE    31      28.240  24.329  47.949  1.00  0.00           O
ATOM    520  N   PRO    32      28.182  22.871  49.654  1.00  0.00           N
ATOM    521  CD  PRO    32      27.613  21.976  50.664  1.00  0.00           C
ATOM    522  HD2 PRO    32      26.716  21.429  50.373  1.00  0.00           H
ATOM    523  HD3 PRO    32      27.322  22.663  51.457  1.00  0.00           H
ATOM    524  CG  PRO    32      28.717  20.972  51.033  1.00  0.00           C
ATOM    525  HG2 PRO    32      28.925  20.269  50.227  1.00  0.00           H
ATOM    526  HG3 PRO    32      28.556  20.421  51.960  1.00  0.00           H
ATOM    527  CB  PRO    32      29.972  21.950  50.993  1.00  0.00           C
ATOM    528  HB2 PRO    32      30.895  21.391  50.840  1.00  0.00           H
ATOM    529  HB3 PRO    32      30.052  22.566  51.889  1.00  0.00           H
ATOM    530  CA  PRO    32      29.671  22.911  49.820  1.00  0.00           C
ATOM    531  HA  PRO    32      29.780  23.894  50.278  1.00  0.00           H
ATOM    532  C   PRO    32      30.520  22.622  48.564  1.00  0.00           C
ATOM    533  O   PRO    32      31.691  23.068  48.509  1.00  0.00           O
ATOM    534  N   LYS    33      30.014  21.827  47.534  1.00  0.00           N
ATOM    535  H   LYS    33      29.044  21.558  47.612  1.00  0.00           H
ATOM    536  CA  LYS    33      30.739  21.389  46.318  1.00  0.00           C
ATOM    537  HA  LYS    33      31.729  21.002  46.558  1.00  0.00           H
ATOM    538  CB  LYS    33      30.081  20.154  45.589  1.00  0.00           C
ATOM    539  HB2 LYS    33      28.996  20.252  45.570  1.00  0.00           H
ATOM    540  HB3 LYS    33      30.487  20.080  44.580  1.00  0.00           H
ATOM    541  CG  LYS    33      30.475  18.801  46.231  1.00  0.00           C
ATOM    542  HG2 LYS    33      31.554  18.720  46.366  1.00  0.00           H
ATOM    543  HG3 LYS    33      30.028  18.908  47.219  1.00  0.00           H
ATOM    544  CD  LYS    33      29.875  17.565  45.464  1.00  0.00           C
ATOM    545  HD2 LYS    33      28.821  17.743  45.249  1.00  0.00           H
ATOM    546  HD3 LYS    33      30.440  17.607  44.533  1.00  0.00           H
ATOM    547  CE  LYS    33      30.135  16.380  46.260  1.00  0.00           C
ATOM    548  HE2 LYS    33      31.182  16.079  46.224  1.00  0.00           H
ATOM    549  HE3 LYS    33      29.804  16.613  47.272  1.00  0.00           H
ATOM    550  NZ  LYS    33      29.402  15.263  45.695  1.00  0.00           N
ATOM    551  HZ1 LYS    33      28.476  15.562  45.425  1.00  0.00           H
ATOM    552  HZ2 LYS    33      29.925  15.031  44.863  1.00  0.00           H
ATOM    553  HZ3 LYS    33      29.513  14.477  46.320  1.00  0.00           H
ATOM    554  C   LYS    33      30.735  22.506  45.258  1.00  0.00           C
ATOM    555  O   LYS    33      31.744  22.949  44.675  1.00  0.00           O
ATOM    556  N   MET    34      29.541  23.164  45.143  1.00  0.00           N
ATOM    557  H   MET    34      28.759  22.880  45.715  1.00  0.00           H
ATOM    558  CA  MET    34      29.342  24.432  44.425  1.00  0.00           C
ATOM    559  HA  MET    34      29.712  24.477  43.400  1.00  0.00           H
ATOM    560  CB  MET    34      27.849  24.777  44.373  1.00  0.00           C
ATOM    561  HB2 MET    34      27.281  23.950  43.948  1.00  0.00           H
ATOM    562  HB3 MET    34      27.623  24.995  45.417  1.00  0.00           H
ATOM    563  CG  MET    34      27.395  25.968  43.560  1.00  0.00           C
ATOM    564  HG2 MET    34      26.317  26.125  43.598  1.00  0.00           H
ATOM    565  HG3 MET    34      27.858  26.812  44.069  1.00  0.00           H
ATOM    566  SD  MET    34      27.786  25.878  41.760  1.00  0.00           S
ATOM    567  CE  MET    34      27.792  27.638  41.288  1.00  0.00           C
ATOM    568  HE1 MET    34      28.486  27.794  40.462  1.00  0.00           H
ATOM    569  HE2 MET    34      26.762  27.920  41.075  1.00  0.00           H
ATOM    570  HE3 MET    34      28.246  28.233  42.080  1.00  0.00           H
ATOM    571  C   MET    34      30.025  25.650  45.161  1.00  0.00           C
ATOM    572  O   MET    34      30.308  26.654  44.517  1.00  0.00           O
ATOM    573  N   LEU    35      30.185  25.611  46.496  1.00  0.00           N
ATOM    574  H   LEU    35      29.739  24.879  47.029  1.00  0.00           H
ATOM    575  CA  LEU    35      30.834  26.610  47.254  1.00  0.00           C
ATOM    576  HA  LEU    35      30.363  27.552  46.974  1.00  0.00           H
ATOM    577  CB  LEU    35      30.714  26.422  48.766  1.00  0.00           C
ATOM    578  HB2 LEU    35      29.685  26.405  49.124  1.00  0.00           H
ATOM    579  HB3 LEU    35      31.170  25.467  49.027  1.00  0.00           H
ATOM    580  CG  LEU    35      31.438  27.583  49.529  1.00  0.00           C
ATOM    581  HG  LEU    35      32.518  27.536  49.387  1.00  0.00           H
ATOM    582  CD1 LEU    35      30.692  28.932  49.239  1.00  0.00           C
ATOM    583 HD11 LEU    35      30.835  29.615  50.076  1.00  0.00           H
ATOM    584 HD12 LEU    35      31.038  29.464  48.353  1.00  0.00           H
ATOM    585 HD13 LEU    35      29.614  28.780  49.175  1.00  0.00           H
ATOM    586  CD2 LEU    35      31.152  27.213  51.038  1.00  0.00           C
ATOM    587 HD21 LEU    35      31.348  28.030  51.733  1.00  0.00           H
ATOM    588 HD22 LEU    35      30.174  26.757  51.191  1.00  0.00           H
ATOM    589 HD23 LEU    35      31.923  26.464  51.221  1.00  0.00           H
ATOM    590  C   LEU    35      32.321  26.623  46.808  1.00  0.00           C
ATOM    591  O   LEU    35      32.920  27.578  46.246  1.00  0.00           O
ATOM    592  N   SER    36      33.022  25.470  46.916  1.00  0.00           N
ATOM    593  H   SER    36      32.629  24.628  47.311  1.00  0.00           H
ATOM    594  CA  SER    36      34.471  25.436  46.665  1.00  0.00           C
ATOM    595  HA  SER    36      34.869  26.315  47.172  1.00  0.00           H
ATOM    596  CB  SER    36      35.209  24.248  47.332  1.00  0.00           C
ATOM    597  HB2 SER    36      36.241  24.443  47.622  1.00  0.00           H
ATOM    598  HB3 SER    36      34.719  24.069  48.289  1.00  0.00           H
ATOM    599  OG  SER    36      35.051  23.020  46.620  1.00  0.00           O
ATOM    600  HG  SER    36      35.642  22.363  46.994  1.00  0.00           H
ATOM    601  C   SER    36      34.842  25.466  45.229  1.00  0.00           C
ATOM    602  O   SER    36      35.903  25.983  44.892  1.00  0.00           O
ATOM    603  N   ARG    37      33.997  24.989  44.326  1.00  0.00           N
ATOM    604  H   ARG    37      33.253  24.356  44.582  1.00  0.00           H
ATOM    605  CA  ARG    37      34.033  25.272  42.891  1.00  0.00           C
ATOM    606  HA  ARG    37      34.944  24.825  42.492  1.00  0.00           H
ATOM    607  CB  ARG    37      32.808  24.627  42.262  1.00  0.00           C
ATOM    608  HB2 ARG    37      33.110  23.596  42.077  1.00  0.00           H
ATOM    609  HB3 ARG    37      32.005  24.769  42.984  1.00  0.00           H
ATOM    610  CG  ARG    37      32.372  25.301  40.922  1.00  0.00           C
ATOM    611  HG2 ARG    37      32.025  26.319  41.101  1.00  0.00           H
ATOM    612  HG3 ARG    37      33.196  25.335  40.209  1.00  0.00           H
ATOM    613  CD  ARG    37      31.153  24.407  40.351  1.00  0.00           C
ATOM    614  HD2 ARG    37      30.426  24.478  41.160  1.00  0.00           H
ATOM    615  HD3 ARG    37      30.810  24.899  39.441  1.00  0.00           H
ATOM    616  NE  ARG    37      31.658  23.026  40.029  1.00  0.00           N
ATOM    617  HE  ARG    37      32.589  22.695  40.239  1.00  0.00           H
ATOM    618  CZ  ARG    37      31.047  22.059  39.377  1.00  0.00           C
ATOM    619  NH1 ARG    37      29.809  22.177  38.920  1.00  0.00           N
ATOM    620 HH11 ARG    37      29.264  22.997  39.142  1.00  0.00           H
ATOM    621 HH12 ARG    37      29.411  21.528  38.256  1.00  0.00           H
ATOM    622  NH2 ARG    37      31.683  21.044  39.053  1.00  0.00           N
ATOM    623 HH21 ARG    37      32.689  20.963  39.023  1.00  0.00           H
ATOM    624 HH22 ARG    37      31.143  20.327  38.591  1.00  0.00           H
ATOM    625  C   ARG    37      34.005  26.785  42.557  1.00  0.00           C
ATOM    626  O   ARG    37      34.834  27.324  41.808  1.00  0.00           O
ATOM    627  N   LEU    38      33.142  27.580  43.217  1.00  0.00           N
ATOM    628  H   LEU    38      32.445  27.187  43.834  1.00  0.00           H
ATOM    629  CA  LEU    38      33.040  29.005  43.008  1.00  0.00           C
ATOM    630  HA  LEU    38      33.089  29.298  41.960  1.00  0.00           H
ATOM    631  CB  LEU    38      31.744  29.470  43.627  1.00  0.00           C
ATOM    632  HB2 LEU    38      31.002  29.067  42.938  1.00  0.00           H
ATOM    633  HB3 LEU    38      31.507  29.022  44.593  1.00  0.00           H
ATOM    634  CG  LEU    38      31.462  31.000  43.812  1.00  0.00           C
ATOM    635  HG  LEU    38      32.240  31.479  44.407  1.00  0.00           H
ATOM    636  CD1 LEU    38      31.451  31.576  42.363  1.00  0.00           C
ATOM    637 HD11 LEU    38      30.520  31.307  41.864  1.00  0.00           H
ATOM    638 HD12 LEU    38      31.469  32.664  42.437  1.00  0.00           H
ATOM    639 HD13 LEU    38      32.350  31.283  41.822  1.00  0.00           H
ATOM    640  CD2 LEU    38      30.185  31.344  44.460  1.00  0.00           C
ATOM    641 HD21 LEU    38      29.439  30.690  44.008  1.00  0.00           H
ATOM    642 HD22 LEU    38      30.166  31.154  45.533  1.00  0.00           H
ATOM    643 HD23 LEU    38      29.914  32.371  44.215  1.00  0.00           H
ATOM    644  C   LEU    38      34.228  29.807  43.724  1.00  0.00           C
ATOM    645  O   LEU    38      34.753  30.696  43.107  1.00  0.00           O
ATOM    646  N   TYR    39      34.699  29.359  44.948  1.00  0.00           N
ATOM    647  H   TYR    39      34.360  28.491  45.336  1.00  0.00           H
ATOM    648  CA  TYR    39      35.928  30.019  45.494  1.00  0.00           C
ATOM    649  HA  TYR    39      35.745  31.093  45.476  1.00  0.00           H
ATOM    650  CB  TYR    39      36.111  29.461  46.926  1.00  0.00           C
ATOM    651  HB2 TYR    39      35.803  28.433  47.123  1.00  0.00           H
ATOM    652  HB3 TYR    39      37.140  29.616  47.250  1.00  0.00           H
ATOM    653  CG  TYR    39      35.356  30.227  48.077  1.00  0.00           C
ATOM    654  CD1 TYR    39      34.035  30.617  47.935  1.00  0.00           C
ATOM    655  HD1 TYR    39      33.528  30.532  46.985  1.00  0.00           H
ATOM    656  CE1 TYR    39      33.330  31.093  49.057  1.00  0.00           C
ATOM    657  HE1 TYR    39      32.310  31.423  48.924  1.00  0.00           H
ATOM    658  CZ  TYR    39      33.900  31.103  50.340  1.00  0.00           C
ATOM    659  OH  TYR    39      33.173  31.550  51.353  1.00  0.00           O
ATOM    660  HH  TYR    39      32.344  31.952  51.085  1.00  0.00           H
ATOM    661  CE2 TYR    39      35.296  30.653  50.481  1.00  0.00           C
ATOM    662  HE2 TYR    39      35.802  30.650  51.435  1.00  0.00           H
ATOM    663  CD2 TYR    39      36.005  30.263  49.352  1.00  0.00           C
ATOM    664  HD2 TYR    39      37.070  30.136  49.476  1.00  0.00           H
ATOM    665  C   TYR    39      37.087  29.621  44.660  1.00  0.00           C
ATOM    666  O   TYR    39      37.906  30.515  44.358  1.00  0.00           O
ATOM    667  N   LYS    40      37.181  28.443  44.063  1.00  0.00           N
ATOM    668  H   LYS    40      36.564  27.675  44.289  1.00  0.00           H
ATOM    669  CA  LYS    40      38.223  28.217  43.072  1.00  0.00           C
ATOM    670  HA  LYS    40      39.200  28.535  43.436  1.00  0.00           H
ATOM    671  CB  LYS    40      38.228  26.774  42.693  1.00  0.00           C
ATOM    672  HB2 LYS    40      38.340  26.149  43.579  1.00  0.00           H
ATOM    673  HB3 LYS    40      37.274  26.521  42.230  1.00  0.00           H
ATOM    674  CG  LYS    40      39.385  26.476  41.746  1.00  0.00           C
ATOM    675  HG2 LYS    40      39.318  25.435  41.430  1.00  0.00           H
ATOM    676  HG3 LYS    40      39.254  26.977  40.787  1.00  0.00           H
ATOM    677  CD  LYS    40      40.813  26.605  42.188  1.00  0.00           C
ATOM    678  HD2 LYS    40      41.059  27.634  42.449  1.00  0.00           H
ATOM    679  HD3 LYS    40      40.960  25.897  43.004  1.00  0.00           H
ATOM    680  CE  LYS    40      41.643  26.096  41.018  1.00  0.00           C
ATOM    681  HE2 LYS    40      41.087  25.258  40.597  1.00  0.00           H
ATOM    682  HE3 LYS    40      41.787  26.799  40.197  1.00  0.00           H
ATOM    683  NZ  LYS    40      42.927  25.674  41.561  1.00  0.00           N
ATOM    684  HZ1 LYS    40      43.638  26.369  41.739  1.00  0.00           H
ATOM    685  HZ2 LYS    40      42.810  25.258  42.475  1.00  0.00           H
ATOM    686  HZ3 LYS    40      43.409  25.030  40.950  1.00  0.00           H
ATOM    687  C   LYS    40      38.100  29.087  41.785  1.00  0.00           C
ATOM    688  O   LYS    40      39.052  29.689  41.342  1.00  0.00           O
ATOM    689  N   ARG    41      36.900  29.239  41.227  1.00  0.00           N
ATOM    690  H   ARG    41      36.111  28.726  41.592  1.00  0.00           H
ATOM    691  CA  ARG    41      36.600  29.977  39.985  1.00  0.00           C
ATOM    692  HA  ARG    41      37.054  29.385  39.190  1.00  0.00           H
ATOM    693  CB  ARG    41      35.145  29.910  39.614  1.00  0.00           C
ATOM    694  HB2 ARG    41      34.836  28.901  39.889  1.00  0.00           H
ATOM    695  HB3 ARG    41      34.529  30.479  40.310  1.00  0.00           H
ATOM    696  CG  ARG    41      34.780  30.089  38.175  1.00  0.00           C
ATOM    697  HG2 ARG    41      33.693  30.172  38.163  1.00  0.00           H
ATOM    698  HG3 ARG    41      34.932  31.083  37.753  1.00  0.00           H
ATOM    699  CD  ARG    41      35.294  29.026  37.101  1.00  0.00           C
ATOM    700  HD2 ARG    41      35.507  28.104  37.641  1.00  0.00           H
ATOM    701  HD3 ARG    41      34.472  28.919  36.394  1.00  0.00           H
ATOM    702  NE  ARG    41      36.454  29.503  36.411  1.00  0.00           N
ATOM    703  HE  ARG    41      36.592  30.503  36.396  1.00  0.00           H
ATOM    704  CZ  ARG    41      37.088  28.816  35.446  1.00  0.00           C
ATOM    705  NH1 ARG    41      36.531  27.697  35.011  1.00  0.00           N
ATOM    706 HH11 ARG    41      35.619  27.380  35.308  1.00  0.00           H
ATOM    707 HH12 ARG    41      37.063  27.126  34.370  1.00  0.00           H
ATOM    708  NH2 ARG    41      38.164  29.247  34.885  1.00  0.00           N
ATOM    709 HH21 ARG    41      38.668  30.044  35.248  1.00  0.00           H
ATOM    710 HH22 ARG    41      38.656  28.701  34.193  1.00  0.00           H
ATOM    711  C   ARG    41      37.122  31.445  40.040  1.00  0.00           C
ATOM    712  O   ARG    41      37.679  31.915  39.059  1.00  0.00           O
ATOM    713  N   PHE    42      37.033  32.161  41.162  1.00  0.00           N
ATOM    714  H   PHE    42      36.572  31.750  41.961  1.00  0.00           H
ATOM    715  CA  PHE    42      37.671  33.452  41.428  1.00  0.00           C
ATOM    716  HA  PHE    42      37.172  34.207  40.821  1.00  0.00           H
ATOM    717  CB  PHE    42      37.347  33.849  42.902  1.00  0.00           C
ATOM    718  HB2 PHE    42      36.269  33.739  43.021  1.00  0.00           H
ATOM    719  HB3 PHE    42      37.660  33.030  43.549  1.00  0.00           H
ATOM    720  CG  PHE    42      37.737  35.202  43.441  1.00  0.00           C
ATOM    721  CD1 PHE    42      36.687  36.190  43.521  1.00  0.00           C
ATOM    722  HD1 PHE    42      35.665  35.971  43.249  1.00  0.00           H
ATOM    723  CE1 PHE    42      36.989  37.325  44.288  1.00  0.00           C
ATOM    724  HE1 PHE    42      36.231  38.044  44.561  1.00  0.00           H
ATOM    725  CZ  PHE    42      38.243  37.583  44.809  1.00  0.00           C
ATOM    726  HZ  PHE    42      38.425  38.570  45.208  1.00  0.00           H
ATOM    727  CE2 PHE    42      39.283  36.651  44.604  1.00  0.00           C
ATOM    728  HE2 PHE    42      40.215  36.747  45.141  1.00  0.00           H
ATOM    729  CD2 PHE    42      38.999  35.491  43.864  1.00  0.00           C
ATOM    730  HD2 PHE    42      39.800  34.789  43.687  1.00  0.00           H
ATOM    731  C   PHE    42      39.187  33.323  41.290  1.00  0.00           C
ATOM    732  O   PHE    42      39.798  34.103  40.601  1.00  0.00           O
ATOM    733  N   ASP    43      39.765  32.314  41.866  1.00  0.00           N
ATOM    734  H   ASP    43      39.164  31.711  42.409  1.00  0.00           H
ATOM    735  CA  ASP    43      41.226  32.094  41.939  1.00  0.00           C
ATOM    736  HA  ASP    43      41.694  33.013  42.293  1.00  0.00           H
ATOM    737  CB  ASP    43      41.442  30.982  42.984  1.00  0.00           C
ATOM    738  HB2 ASP    43      40.684  30.969  43.767  1.00  0.00           H
ATOM    739  HB3 ASP    43      41.424  29.995  42.522  1.00  0.00           H
ATOM    740  CG  ASP    43      42.712  31.114  43.782  1.00  0.00           C
ATOM    741  OD1 ASP    43      43.758  30.619  43.336  1.00  0.00           O
ATOM    742  OD2 ASP    43      42.756  31.724  44.910  1.00  0.00           O
ATOM    743  C   ASP    43      41.844  31.856  40.510  1.00  0.00           C
ATOM    744  O   ASP    43      42.980  32.237  40.273  1.00  0.00           O
ATOM    745  N   THR    44      41.031  31.355  39.574  1.00  0.00           N
ATOM    746  H   THR    44      40.089  31.049  39.769  1.00  0.00           H
ATOM    747  CA  THR    44      41.466  31.209  38.129  1.00  0.00           C
ATOM    748  HA  THR    44      42.408  30.674  38.250  1.00  0.00           H
ATOM    749  CB  THR    44      40.468  30.309  37.324  1.00  0.00           C
ATOM    750  HB  THR    44      41.023  30.002  36.437  1.00  0.00           H
ATOM    751  CG2 THR    44      40.172  29.099  38.145  1.00  0.00           C
ATOM    752 HG21 THR    44      39.723  29.412  39.087  1.00  0.00           H
ATOM    753 HG22 THR    44      39.447  28.546  37.547  1.00  0.00           H
ATOM    754 HG23 THR    44      41.059  28.515  38.391  1.00  0.00           H
ATOM    755  OG1 THR    44      39.294  31.003  37.045  1.00  0.00           O
ATOM    756  HG1 THR    44      38.852  31.260  37.858  1.00  0.00           H
ATOM    757  C   THR    44      41.768  32.457  37.359  1.00  0.00           C
ATOM    758  O   THR    44      42.282  32.409  36.257  1.00  0.00           O
ATOM    759  N   PHE    45      41.568  33.630  37.998  1.00  0.00           N
ATOM    760  H   PHE    45      41.072  33.596  38.877  1.00  0.00           H
ATOM    761  CA  PHE    45      41.968  34.991  37.568  1.00  0.00           C
ATOM    762  HA  PHE    45      42.623  34.896  36.703  1.00  0.00           H
ATOM    763  CB  PHE    45      40.771  35.919  37.184  1.00  0.00           C
ATOM    764  HB2 PHE    45      40.248  36.152  38.112  1.00  0.00           H
ATOM    765  HB3 PHE    45      41.318  36.824  36.922  1.00  0.00           H
ATOM    766  CG  PHE    45      39.776  35.443  36.134  1.00  0.00           C
ATOM    767  CD1 PHE    45      38.916  34.373  36.469  1.00  0.00           C
ATOM    768  HD1 PHE    45      38.981  33.911  37.444  1.00  0.00           H
ATOM    769  CE1 PHE    45      37.990  33.871  35.530  1.00  0.00           C
ATOM    770  HE1 PHE    45      37.331  33.067  35.823  1.00  0.00           H
ATOM    771  CZ  PHE    45      37.856  34.454  34.296  1.00  0.00           C
ATOM    772  HZ  PHE    45      37.086  34.091  33.631  1.00  0.00           H
ATOM    773  CE2 PHE    45      38.748  35.491  33.942  1.00  0.00           C
ATOM    774  HE2 PHE    45      38.750  35.887  32.937  1.00  0.00           H
ATOM    775  CD2 PHE    45      39.663  35.994  34.829  1.00  0.00           C
ATOM    776  HD2 PHE    45      40.241  36.877  34.599  1.00  0.00           H
ATOM    777  C   PHE    45      42.797  35.746  38.661  1.00  0.00           C
ATOM    778  O   PHE    45      43.554  36.649  38.285  1.00  0.00           O
ATOM    779  N   ASP    46      42.830  35.333  39.973  1.00  0.00           N
ATOM    780  H   ASP    46      42.222  34.586  40.279  1.00  0.00           H
ATOM    781  CA  ASP    46      43.614  36.045  41.030  1.00  0.00           C
ATOM    782  HA  ASP    46      43.372  37.108  41.026  1.00  0.00           H
ATOM    783  CB  ASP    46      43.149  35.405  42.346  1.00  0.00           C
ATOM    784  HB2 ASP    46      42.071  35.247  42.347  1.00  0.00           H
ATOM    785  HB3 ASP    46      43.640  34.434  42.410  1.00  0.00           H
ATOM    786  CG  ASP    46      43.541  36.172  43.611  1.00  0.00           C
ATOM    787  OD1 ASP    46      44.478  36.974  43.686  1.00  0.00           O
ATOM    788  OD2 ASP    46      42.851  35.908  44.617  1.00  0.00           O
ATOM    789  C   ASP    46      45.103  35.928  40.853  1.00  0.00           C
ATOM    790  O   ASP    46      45.617  34.969  40.249  1.00  0.00           O
ATOM    791  N   LEU    47      45.804  37.003  41.142  1.00  0.00           N
ATOM    792  H   LEU    47      45.248  37.637  41.698  1.00  0.00           H
ATOM    793  CA  LEU    47      47.242  37.159  40.841  1.00  0.00           C
ATOM    794  HA  LEU    47      47.479  36.367  40.130  1.00  0.00           H
ATOM    795  CB  LEU    47      47.619  38.537  40.173  1.00  0.00           C
ATOM    796  HB2 LEU    47      46.885  38.746  39.395  1.00  0.00           H
ATOM    797  HB3 LEU    47      47.373  39.266  40.946  1.00  0.00           H
ATOM    798  CG  LEU    47      48.993  38.502  39.477  1.00  0.00           C
ATOM    799  HG  LEU    47      49.819  38.278  40.152  1.00  0.00           H
ATOM    800  CD1 LEU    47      49.069  37.547  38.319  1.00  0.00           C
ATOM    801 HD11 LEU    47      48.478  37.952  37.498  1.00  0.00           H
ATOM    802 HD12 LEU    47      50.105  37.535  37.980  1.00  0.00           H
ATOM    803 HD13 LEU    47      48.962  36.491  38.569  1.00  0.00           H
ATOM    804  CD2 LEU    47      49.201  40.003  39.034  1.00  0.00           C
ATOM    805 HD21 LEU    47      48.353  40.364  38.452  1.00  0.00           H
ATOM    806 HD22 LEU    47      49.336  40.654  39.898  1.00  0.00           H
ATOM    807 HD23 LEU    47      50.105  40.148  38.443  1.00  0.00           H
ATOM    808  C   LEU    47      48.113  36.845  42.120  1.00  0.00           C
ATOM    809  O   LEU    47      49.316  36.606  42.097  1.00  0.00           O
ATOM    810  N   ASP    48      47.433  36.711  43.251  1.00  0.00           N
ATOM    811  H   ASP    48      46.427  36.776  43.189  1.00  0.00           H
ATOM    812  CA  ASP    48      47.922  36.509  44.512  1.00  0.00           C
ATOM    813  HA  ASP    48      48.921  36.074  44.479  1.00  0.00           H
ATOM    814  CB  ASP    48      48.080  37.805  45.146  1.00  0.00           C
ATOM    815  HB2 ASP    48      48.738  37.806  46.015  1.00  0.00           H
ATOM    816  HB3 ASP    48      48.499  38.475  44.395  1.00  0.00           H
ATOM    817  CG  ASP    48      46.776  38.408  45.685  1.00  0.00           C
ATOM    818  OD1 ASP    48      46.505  37.986  46.858  1.00  0.00           O
ATOM    819  OD2 ASP    48      46.123  39.291  45.067  1.00  0.00           O
ATOM    820  C   ASP    48      47.185  35.434  45.414  1.00  0.00           C
ATOM    821  O   ASP    48      47.779  34.968  46.440  1.00  0.00           O
ATOM    822  N   SER    49      45.975  35.051  45.058  1.00  0.00           N
ATOM    823  H   SER    49      45.520  35.652  44.386  1.00  0.00           H
ATOM    824  CA  SER    49      45.103  34.037  45.806  1.00  0.00           C
ATOM    825  HA  SER    49      44.164  33.933  45.262  1.00  0.00           H
ATOM    826  CB  SER    49      45.733  32.667  45.694  1.00  0.00           C
ATOM    827  HB2 SER    49      46.603  32.789  46.339  1.00  0.00           H
ATOM    828  HB3 SER    49      45.101  31.907  46.152  1.00  0.00           H
ATOM    829  OG  SER    49      46.114  32.297  44.335  1.00  0.00           O
ATOM    830  HG  SER    49      45.353  31.860  43.944  1.00  0.00           H
ATOM    831  C   SER    49      44.497  34.376  47.206  1.00  0.00           C
ATOM    832  O   SER    49      43.666  33.611  47.667  1.00  0.00           O
ATOM    833  N   ASP    50      44.819  35.455  47.778  1.00  0.00           N
ATOM    834  H   ASP    50      45.495  36.067  47.345  1.00  0.00           H
ATOM    835  CA  ASP    50      44.526  35.832  49.149  1.00  0.00           C
ATOM    836  HA  ASP    50      44.891  34.969  49.707  1.00  0.00           H
ATOM    837  CB  ASP    50      45.413  36.981  49.626  1.00  0.00           C
ATOM    838  HB2 ASP    50      46.454  36.831  49.340  1.00  0.00           H
ATOM    839  HB3 ASP    50      44.949  37.916  49.312  1.00  0.00           H
ATOM    840  CG  ASP    50      45.334  36.980  51.197  1.00  0.00           C
ATOM    841  OD1 ASP    50      44.944  38.028  51.753  1.00  0.00           O
ATOM    842  OD2 ASP    50      45.657  35.979  51.802  1.00  0.00           O
ATOM    843  C   ASP    50      43.087  36.113  49.512  1.00  0.00           C
ATOM    844  O   ASP    50      42.581  35.481  50.445  1.00  0.00           O
ATOM    845  N   GLY    51      42.450  36.943  48.727  1.00  0.00           N
ATOM    846  H   GLY    51      42.978  37.492  48.065  1.00  0.00           H
ATOM    847  CA  GLY    51      41.052  37.164  48.816  1.00  0.00           C
ATOM    848  HA2 GLY    51      40.679  36.172  48.563  1.00  0.00           H
ATOM    849  HA3 GLY    51      40.778  37.388  49.848  1.00  0.00           H
ATOM    850  C   GLY    51      40.403  38.281  48.005  1.00  0.00           C
ATOM    851  O   GLY    51      39.146  38.382  47.975  1.00  0.00           O
ATOM    852  N   LYS    52      41.123  39.190  47.355  1.00  0.00           N
ATOM    853  H   LYS    52      42.080  38.981  47.110  1.00  0.00           H
ATOM    854  CA  LYS    52      40.682  40.389  46.691  1.00  0.00           C
ATOM    855  HA  LYS    52      39.611  40.516  46.851  1.00  0.00           H
ATOM    856  CB  LYS    52      41.467  41.513  47.388  1.00  0.00           C
ATOM    857  HB2 LYS    52      41.165  41.606  48.431  1.00  0.00           H
ATOM    858  HB3 LYS    52      42.517  41.222  47.409  1.00  0.00           H
ATOM    859  CG  LYS    52      41.224  42.870  46.650  1.00  0.00           C
ATOM    860  HG2 LYS    52      41.761  42.820  45.703  1.00  0.00           H
ATOM    861  HG3 LYS    52      40.148  42.883  46.474  1.00  0.00           H
ATOM    862  CD  LYS    52      41.673  44.023  47.443  1.00  0.00           C
ATOM    863  HD2 LYS    52      41.170  44.061  48.409  1.00  0.00           H
ATOM    864  HD3 LYS    52      42.759  43.946  47.401  1.00  0.00           H
ATOM    865  CE  LYS    52      41.439  45.390  46.701  1.00  0.00           C
ATOM    866  HE2 LYS    52      41.937  45.306  45.735  1.00  0.00           H
ATOM    867  HE3 LYS    52      40.368  45.518  46.539  1.00  0.00           H
ATOM    868  NZ  LYS    52      41.895  46.592  47.514  1.00  0.00           N
ATOM    869  HZ1 LYS    52      42.864  46.555  47.798  1.00  0.00           H
ATOM    870  HZ2 LYS    52      41.749  47.427  46.965  1.00  0.00           H
ATOM    871  HZ3 LYS    52      41.327  46.517  48.346  1.00  0.00           H
ATOM    872  C   LYS    52      40.971  40.235  45.195  1.00  0.00           C
ATOM    873  O   LYS    52      41.871  39.587  44.758  1.00  0.00           O
ATOM    874  N   MET    53      40.055  40.769  44.385  1.00  0.00           N
ATOM    875  H   MET    53      39.226  41.117  44.844  1.00  0.00           H
ATOM    876  CA  MET    53      40.015  40.829  42.924  1.00  0.00           C
ATOM    877  HA  MET    53      40.966  40.495  42.511  1.00  0.00           H
ATOM    878  CB  MET    53      38.823  40.079  42.385  1.00  0.00           C
ATOM    879  HB2 MET    53      39.063  39.023  42.513  1.00  0.00           H
ATOM    880  HB3 MET    53      37.878  40.244  42.904  1.00  0.00           H
ATOM    881  CG  MET    53      38.513  40.336  40.910  1.00  0.00           C
ATOM    882  HG2 MET    53      37.942  41.264  40.925  1.00  0.00           H
ATOM    883  HG3 MET    53      39.458  40.414  40.372  1.00  0.00           H
ATOM    884  SD  MET    53      37.437  39.119  40.032  1.00  0.00           S
ATOM    885  CE  MET    53      38.570  37.717  40.010  1.00  0.00           C
ATOM    886  HE1 MET    53      38.769  37.404  41.035  1.00  0.00           H
ATOM    887  HE2 MET    53      38.130  36.901  39.435  1.00  0.00           H
ATOM    888  HE3 MET    53      39.499  38.001  39.515  1.00  0.00           H
ATOM    889  C   MET    53      39.831  42.281  42.499  1.00  0.00           C
ATOM    890  O   MET    53      38.798  42.968  42.784  1.00  0.00           O
ATOM    891  N   GLU    54      40.788  42.678  41.688  1.00  0.00           N
ATOM    892  H   GLU    54      41.655  42.172  41.579  1.00  0.00           H
ATOM    893  CA  GLU    54      40.932  44.014  41.121  1.00  0.00           C
ATOM    894  HA  GLU    54      40.195  44.609  41.661  1.00  0.00           H
ATOM    895  CB  GLU    54      42.314  44.643  41.464  1.00  0.00           C
ATOM    896  HB2 GLU    54      43.066  43.869  41.306  1.00  0.00           H
ATOM    897  HB3 GLU    54      42.492  45.447  40.750  1.00  0.00           H
ATOM    898  CG  GLU    54      42.544  45.195  42.859  1.00  0.00           C
ATOM    899  HG2 GLU    54      41.920  46.058  43.089  1.00  0.00           H
ATOM    900  HG3 GLU    54      42.187  44.436  43.555  1.00  0.00           H
ATOM    901  CD  GLU    54      44.018  45.614  43.053  1.00  0.00           C
ATOM    902  OE1 GLU    54      44.301  46.783  42.747  1.00  0.00           O
ATOM    903  OE2 GLU    54      44.893  44.754  43.395  1.00  0.00           O
ATOM    904  C   GLU    54      40.602  44.103  39.623  1.00  0.00           C
ATOM    905  O   GLU    54      40.717  43.128  38.876  1.00  0.00           O
ATOM    906  N   MET    55      40.165  45.325  39.196  1.00  0.00           N
ATOM    907  H   MET    55      40.011  46.077  39.852  1.00  0.00           H
ATOM    908  CA  MET    55      39.886  45.521  37.788  1.00  0.00           C
ATOM    909  HA  MET    55      39.187  44.748  37.466  1.00  0.00           H
ATOM    910  CB  MET    55      39.168  46.902  37.664  1.00  0.00           C
ATOM    911  HB2 MET    55      38.386  47.045  38.409  1.00  0.00           H
ATOM    912  HB3 MET    55      39.866  47.704  37.905  1.00  0.00           H
ATOM    913  CG  MET    55      38.552  47.117  36.271  1.00  0.00           C
ATOM    914  HG2 MET    55      38.071  48.089  36.162  1.00  0.00           H
ATOM    915  HG3 MET    55      39.266  47.062  35.448  1.00  0.00           H
ATOM    916  SD  MET    55      37.201  45.906  35.906  1.00  0.00           S
ATOM    917  CE  MET    55      35.668  46.718  36.498  1.00  0.00           C
ATOM    918  HE1 MET    55      35.881  47.340  37.368  1.00  0.00           H
ATOM    919  HE2 MET    55      35.283  47.192  35.595  1.00  0.00           H
ATOM    920  HE3 MET    55      35.028  45.868  36.732  1.00  0.00           H
ATOM    921  C   MET    55      41.057  45.425  36.797  1.00  0.00           C
ATOM    922  O   MET    55      40.946  44.750  35.753  1.00  0.00           O
ATOM    923  N   ASP    56      42.109  46.152  37.155  1.00  0.00           N
ATOM    924  H   ASP    56      42.080  46.702  38.001  1.00  0.00           H
ATOM    925  CA  ASP    56      43.502  46.089  36.600  1.00  0.00           C
ATOM    926  HA  ASP    56      43.486  46.427  35.563  1.00  0.00           H
ATOM    927  CB  ASP    56      44.400  47.050  37.449  1.00  0.00           C
ATOM    928  HB2 ASP    56      43.855  47.962  37.689  1.00  0.00           H
ATOM    929  HB3 ASP    56      44.582  46.368  38.280  1.00  0.00           H
ATOM    930  CG  ASP    56      45.712  47.435  36.853  1.00  0.00           C
ATOM    931  OD1 ASP    56      46.791  47.275  37.611  1.00  0.00           O
ATOM    932  OD2 ASP    56      45.684  47.923  35.703  1.00  0.00           O
ATOM    933  C   ASP    56      43.973  44.596  36.554  1.00  0.00           C
ATOM    934  O   ASP    56      44.634  44.204  35.557  1.00  0.00           O
ATOM    935  N   GLU    57      43.622  43.803  37.588  1.00  0.00           N
ATOM    936  H   GLU    57      43.172  44.177  38.411  1.00  0.00           H
ATOM    937  CA  GLU    57      43.972  42.383  37.756  1.00  0.00           C
ATOM    938  HA  GLU    57      45.022  42.299  37.473  1.00  0.00           H
ATOM    939  CB  GLU    57      43.745  41.963  39.240  1.00  0.00           C
ATOM    940  HB2 GLU    57      44.240  42.725  39.843  1.00  0.00           H
ATOM    941  HB3 GLU    57      42.689  41.952  39.509  1.00  0.00           H
ATOM    942  CG  GLU    57      44.271  40.663  39.772  1.00  0.00           C
ATOM    943  HG2 GLU    57      43.709  39.853  39.307  1.00  0.00           H
ATOM    944  HG3 GLU    57      45.271  40.519  39.362  1.00  0.00           H
ATOM    945  CD  GLU    57      44.182  40.547  41.311  1.00  0.00           C
ATOM    946  OE1 GLU    57      45.152  39.954  41.855  1.00  0.00           O
ATOM    947  OE2 GLU    57      43.196  40.880  42.013  1.00  0.00           O
ATOM    948  C   GLU    57      43.119  41.535  36.650  1.00  0.00           C
ATOM    949  O   GLU    57      43.733  40.609  36.040  1.00  0.00           O
ATOM    950  N   VAL    58      41.867  41.856  36.238  1.00  0.00           N
ATOM    951  H   VAL    58      41.455  42.644  36.715  1.00  0.00           H
ATOM    952  CA  VAL    58      41.176  41.073  35.188  1.00  0.00           C
ATOM    953  HA  VAL    58      41.556  40.075  34.972  1.00  0.00           H
ATOM    954  CB  VAL    58      39.613  40.934  35.522  1.00  0.00           C
ATOM    955  HB  VAL    58      39.194  40.349  34.703  1.00  0.00           H
ATOM    956  CG1 VAL    58      39.433  40.160  36.825  1.00  0.00           C
ATOM    957 HG11 VAL    58      40.014  39.254  36.654  1.00  0.00           H
ATOM    958 HG12 VAL    58      39.800  40.716  37.688  1.00  0.00           H
ATOM    959 HG13 VAL    58      38.366  39.963  36.933  1.00  0.00           H
ATOM    960  CG2 VAL    58      38.946  42.231  35.731  1.00  0.00           C
ATOM    961 HG21 VAL    58      37.877  42.118  35.551  1.00  0.00           H
ATOM    962 HG22 VAL    58      39.003  42.549  36.772  1.00  0.00           H
ATOM    963 HG23 VAL    58      39.379  42.983  35.072  1.00  0.00           H
ATOM    964  C   VAL    58      41.245  41.730  33.852  1.00  0.00           C
ATOM    965  O   VAL    58      41.021  41.174  32.748  1.00  0.00           O
ATOM    966  N   LEU    59      41.730  43.002  33.761  1.00  0.00           N
ATOM    967  H   LEU    59      41.760  43.548  34.610  1.00  0.00           H
ATOM    968  CA  LEU    59      42.215  43.622  32.502  1.00  0.00           C
ATOM    969  HA  LEU    59      41.515  43.429  31.689  1.00  0.00           H
ATOM    970  CB  LEU    59      42.377  45.091  32.739  1.00  0.00           C
ATOM    971  HB2 LEU    59      42.839  45.194  33.721  1.00  0.00           H
ATOM    972  HB3 LEU    59      43.004  45.551  31.975  1.00  0.00           H
ATOM    973  CG  LEU    59      41.072  45.815  32.665  1.00  0.00           C
ATOM    974  HG  LEU    59      40.266  45.354  33.236  1.00  0.00           H
ATOM    975  CD1 LEU    59      41.181  47.169  33.242  1.00  0.00           C
ATOM    976 HD11 LEU    59      41.804  47.752  32.564  1.00  0.00           H
ATOM    977 HD12 LEU    59      40.198  47.590  33.450  1.00  0.00           H
ATOM    978 HD13 LEU    59      41.675  47.157  34.214  1.00  0.00           H
ATOM    979  CD2 LEU    59      40.609  46.037  31.174  1.00  0.00           C
ATOM    980 HD21 LEU    59      41.415  46.419  30.547  1.00  0.00           H
ATOM    981 HD22 LEU    59      40.194  45.097  30.811  1.00  0.00           H
ATOM    982 HD23 LEU    59      39.820  46.789  31.170  1.00  0.00           H
ATOM    983  C   LEU    59      43.465  42.943  31.989  1.00  0.00           C
ATOM    984  O   LEU    59      43.547  42.687  30.764  1.00  0.00           O
ATOM    985  N   TYR    60      44.374  42.637  32.899  1.00  0.00           N
ATOM    986  H   TYR    60      44.107  42.931  33.827  1.00  0.00           H
ATOM    987  CA  TYR    60      45.522  41.811  32.535  1.00  0.00           C
ATOM    988  HA  TYR    60      45.964  42.245  31.638  1.00  0.00           H
ATOM    989  CB  TYR    60      46.439  42.020  33.746  1.00  0.00           C
ATOM    990  HB2 TYR    60      46.543  43.101  33.839  1.00  0.00           H
ATOM    991  HB3 TYR    60      45.926  41.604  34.613  1.00  0.00           H
ATOM    992  CG  TYR    60      47.916  41.587  33.752  1.00  0.00           C
ATOM    993  CD1 TYR    60      48.644  41.388  32.589  1.00  0.00           C
ATOM    994  HD1 TYR    60      48.215  41.793  31.684  1.00  0.00           H
ATOM    995  CE1 TYR    60      49.932  40.797  32.619  1.00  0.00           C
ATOM    996  HE1 TYR    60      50.539  40.609  31.746  1.00  0.00           H
ATOM    997  CZ  TYR    60      50.396  40.284  33.839  1.00  0.00           C
ATOM    998  OH  TYR    60      51.566  39.576  34.039  1.00  0.00           O
ATOM    999  HH  TYR    60      52.078  39.427  33.240  1.00  0.00           H
ATOM   1000  CE2 TYR    60      49.671  40.519  34.992  1.00  0.00           C
ATOM   1001  HE2 TYR    60      50.026  40.186  35.956  1.00  0.00           H
ATOM   1002  CD2 TYR    60      48.426  41.093  34.948  1.00  0.00           C
ATOM   1003  HD2 TYR    60      47.863  41.206  35.863  1.00  0.00           H
ATOM   1004  C   TYR    60      45.156  40.270  32.178  1.00  0.00           C
ATOM   1005  O   TYR    60      46.045  39.565  31.598  1.00  0.00           O
ATOM   1006  N   TRP    61      44.000  39.726  32.534  1.00  0.00           N
ATOM   1007  H   TRP    61      43.193  40.304  32.724  1.00  0.00           H
ATOM   1008  CA  TRP    61      43.721  38.277  32.356  1.00  0.00           C
ATOM   1009  HA  TRP    61      44.473  37.738  32.934  1.00  0.00           H
ATOM   1010  CB  TRP    61      42.496  37.870  33.127  1.00  0.00           C
ATOM   1011  HB2 TRP    61      42.604  38.111  34.184  1.00  0.00           H
ATOM   1012  HB3 TRP    61      41.638  38.405  32.720  1.00  0.00           H
ATOM   1013  CG  TRP    61      42.247  36.433  33.001  1.00  0.00           C
ATOM   1014  CD1 TRP    61      42.718  35.465  33.821  1.00  0.00           C
ATOM   1015  HD1 TRP    61      43.300  35.582  34.723  1.00  0.00           H
ATOM   1016  NE1 TRP    61      42.358  34.191  33.336  1.00  0.00           N
ATOM   1017  HE1 TRP    61      42.588  33.341  33.832  1.00  0.00           H
ATOM   1018  CE2 TRP    61      41.739  34.334  32.119  1.00  0.00           C
ATOM   1019  CZ2 TRP    61      41.188  33.335  31.285  1.00  0.00           C
ATOM   1020  HZ2 TRP    61      41.368  32.293  31.502  1.00  0.00           H
ATOM   1021  CH2 TRP    61      40.431  33.779  30.170  1.00  0.00           C
ATOM   1022  HH2 TRP    61      39.944  33.069  29.518  1.00  0.00           H
ATOM   1023  CZ3 TRP    61      40.258  35.150  29.947  1.00  0.00           C
ATOM   1024  HZ3 TRP    61      39.540  35.394  29.177  1.00  0.00           H
ATOM   1025  CE3 TRP    61      40.821  36.046  30.828  1.00  0.00           C
ATOM   1026  HE3 TRP    61      40.585  37.099  30.808  1.00  0.00           H
ATOM   1027  CD2 TRP    61      41.574  35.714  31.935  1.00  0.00           C
ATOM   1028  C   TRP    61      43.900  37.778  30.816  1.00  0.00           C
ATOM   1029  O   TRP    61      44.471  36.706  30.646  1.00  0.00           O
ATOM   1030  N   PRO    62      43.281  38.467  29.819  1.00  0.00           N
ATOM   1031  CD  PRO    62      42.296  39.521  29.814  1.00  0.00           C
ATOM   1032  HD2 PRO    62      42.900  40.406  29.611  1.00  0.00           H
ATOM   1033  HD3 PRO    62      41.712  39.593  30.731  1.00  0.00           H
ATOM   1034  CG  PRO    62      41.484  39.192  28.467  1.00  0.00           C
ATOM   1035  HG2 PRO    62      40.961  40.064  28.075  1.00  0.00           H
ATOM   1036  HG3 PRO    62      40.779  38.364  28.538  1.00  0.00           H
ATOM   1037  CB  PRO    62      42.743  38.920  27.600  1.00  0.00           C
ATOM   1038  HB2 PRO    62      43.314  39.815  27.353  1.00  0.00           H
ATOM   1039  HB3 PRO    62      42.399  38.387  26.713  1.00  0.00           H
ATOM   1040  CA  PRO    62      43.507  38.003  28.457  1.00  0.00           C
ATOM   1041  HA  PRO    62      43.052  37.022  28.321  1.00  0.00           H
ATOM   1042  C   PRO    62      44.977  37.883  28.015  1.00  0.00           C
ATOM   1043  O   PRO    62      45.371  36.991  27.231  1.00  0.00           O
ATOM   1044  N   ASP    63      45.850  38.789  28.545  1.00  0.00           N
ATOM   1045  H   ASP    63      45.421  39.521  29.093  1.00  0.00           H
ATOM   1046  CA  ASP    63      47.295  38.735  28.319  1.00  0.00           C
ATOM   1047  HA  ASP    63      47.546  38.494  27.286  1.00  0.00           H
ATOM   1048  CB  ASP    63      47.956  40.120  28.623  1.00  0.00           C
ATOM   1049  HB2 ASP    63      47.446  40.934  28.107  1.00  0.00           H
ATOM   1050  HB3 ASP    63      48.000  40.217  29.708  1.00  0.00           H
ATOM   1051  CG  ASP    63      49.356  40.321  28.001  1.00  0.00           C
ATOM   1052  OD1 ASP    63      50.361  40.151  28.733  1.00  0.00           O
ATOM   1053  OD2 ASP    63      49.447  40.396  26.767  1.00  0.00           O
ATOM   1054  C   ASP    63      47.965  37.528  29.073  1.00  0.00           C
ATOM   1055  O   ASP    63      48.964  37.046  28.631  1.00  0.00           O
ATOM   1056  N   ARG    64      47.459  37.067  30.197  1.00  0.00           N
ATOM   1057  H   ARG    64      46.680  37.529  30.644  1.00  0.00           H
ATOM   1058  CA  ARG    64      48.006  35.945  30.931  1.00  0.00           C
ATOM   1059  HA  ARG    64      49.094  36.000  30.982  1.00  0.00           H
ATOM   1060  CB  ARG    64      47.482  35.872  32.352  1.00  0.00           C
ATOM   1061  HB2 ARG    64      46.410  36.072  32.366  1.00  0.00           H
ATOM   1062  HB3 ARG    64      47.700  34.867  32.713  1.00  0.00           H
ATOM   1063  CG  ARG    64      48.202  37.005  33.158  1.00  0.00           C
ATOM   1064  HG2 ARG    64      49.220  36.724  33.426  1.00  0.00           H
ATOM   1065  HG3 ARG    64      48.327  37.911  32.565  1.00  0.00           H
ATOM   1066  CD  ARG    64      47.287  37.504  34.303  1.00  0.00           C
ATOM   1067  HD2 ARG    64      47.820  38.346  34.744  1.00  0.00           H
ATOM   1068  HD3 ARG    64      46.357  37.863  33.864  1.00  0.00           H
ATOM   1069  NE  ARG    64      46.941  36.407  35.214  1.00  0.00           N
ATOM   1070  HE  ARG    64      47.493  35.563  35.155  1.00  0.00           H
ATOM   1071  CZ  ARG    64      46.049  36.494  36.145  1.00  0.00           C
ATOM   1072  NH1 ARG    64      45.295  37.565  36.338  1.00  0.00           N
ATOM   1073 HH11 ARG    64      45.456  38.437  35.856  1.00  0.00           H
ATOM   1074 HH12 ARG    64      44.658  37.502  37.120  1.00  0.00           H
ATOM   1075  NH2 ARG    64      45.878  35.467  37.007  1.00  0.00           N
ATOM   1076 HH21 ARG    64      46.519  34.701  36.855  1.00  0.00           H
ATOM   1077 HH22 ARG    64      45.287  35.409  37.824  1.00  0.00           H
ATOM   1078  C   ARG    64      47.753  34.647  30.136  1.00  0.00           C
ATOM   1079  O   ARG    64      48.772  34.004  29.866  1.00  0.00           O
ATOM   1080  N   MET    65      46.526  34.381  29.531  1.00  0.00           N
ATOM   1081  H   MET    65      45.725  34.912  29.841  1.00  0.00           H
ATOM   1082  CA  MET    65      46.276  33.246  28.776  1.00  0.00           C
ATOM   1083  HA  MET    65      46.907  32.491  29.246  1.00  0.00           H
ATOM   1084  CB  MET    65      44.866  32.840  29.006  1.00  0.00           C
ATOM   1085  HB2 MET    65      44.612  31.897  28.523  1.00  0.00           H
ATOM   1086  HB3 MET    65      44.721  32.788  30.085  1.00  0.00           H
ATOM   1087  CG  MET    65      43.731  33.799  28.572  1.00  0.00           C
ATOM   1088  HG2 MET    65      42.789  33.406  28.954  1.00  0.00           H
ATOM   1089  HG3 MET    65      44.120  34.754  28.927  1.00  0.00           H
ATOM   1090  SD  MET    65      43.497  33.895  26.651  1.00  0.00           S
ATOM   1091  CE  MET    65      42.134  35.021  26.481  1.00  0.00           C
ATOM   1092  HE1 MET    65      41.663  35.008  25.498  1.00  0.00           H
ATOM   1093  HE2 MET    65      41.484  34.913  27.349  1.00  0.00           H
ATOM   1094  HE3 MET    65      42.536  36.034  26.485  1.00  0.00           H
ATOM   1095  C   MET    65      46.817  33.369  27.297  1.00  0.00           C
ATOM   1096  O   MET    65      47.100  32.360  26.646  1.00  0.00           O
ATOM   1097  N   ARG    66      47.014  34.632  26.772  1.00  0.00           N
ATOM   1098  H   ARG    66      46.529  35.426  27.163  1.00  0.00           H
ATOM   1099  CA  ARG    66      47.694  34.848  25.551  1.00  0.00           C
ATOM   1100  HA  ARG    66      47.148  34.160  24.906  1.00  0.00           H
ATOM   1101  CB  ARG    66      47.607  36.285  25.036  1.00  0.00           C
ATOM   1102  HB2 ARG    66      46.556  36.570  24.995  1.00  0.00           H
ATOM   1103  HB3 ARG    66      48.134  36.926  25.743  1.00  0.00           H
ATOM   1104  CG  ARG    66      48.183  36.506  23.655  1.00  0.00           C
ATOM   1105  HG2 ARG    66      48.031  37.543  23.357  1.00  0.00           H
ATOM   1106  HG3 ARG    66      49.241  36.247  23.705  1.00  0.00           H
ATOM   1107  CD  ARG    66      47.347  35.784  22.563  1.00  0.00           C
ATOM   1108  HD2 ARG    66      46.265  35.785  22.694  1.00  0.00           H
ATOM   1109  HD3 ARG    66      47.499  36.296  21.613  1.00  0.00           H
ATOM   1110  NE  ARG    66      47.759  34.386  22.296  1.00  0.00           N
ATOM   1111  HE  ARG    66      48.319  33.958  23.020  1.00  0.00           H
ATOM   1112  CZ  ARG    66      47.214  33.496  21.405  1.00  0.00           C
ATOM   1113  NH1 ARG    66      46.740  33.899  20.251  1.00  0.00           N
ATOM   1114 HH11 ARG    66      46.663  34.893  20.087  1.00  0.00           H
ATOM   1115 HH12 ARG    66      46.414  33.230  19.569  1.00  0.00           H
ATOM   1116  NH2 ARG    66      47.316  32.218  21.608  1.00  0.00           N
ATOM   1117 HH21 ARG    66      47.680  31.920  22.502  1.00  0.00           H
ATOM   1118 HH22 ARG    66      46.854  31.501  21.067  1.00  0.00           H
ATOM   1119  C   ARG    66      49.147  34.410  25.575  1.00  0.00           C
ATOM   1120  O   ARG    66      49.655  34.043  24.526  1.00  0.00           O
ATOM   1121  N   GLN    67      49.808  34.388  26.738  1.00  0.00           N
ATOM   1122  H   GLN    67      49.322  34.814  27.515  1.00  0.00           H
ATOM   1123  CA  GLN    67      51.289  34.352  26.901  1.00  0.00           C
ATOM   1124  HA  GLN    67      51.665  35.228  26.373  1.00  0.00           H
ATOM   1125  CB  GLN    67      51.653  34.432  28.415  1.00  0.00           C
ATOM   1126  HB2 GLN    67      50.860  35.038  28.853  1.00  0.00           H
ATOM   1127  HB3 GLN    67      51.663  33.463  28.913  1.00  0.00           H
ATOM   1128  CG  GLN    67      52.985  35.128  28.684  1.00  0.00           C
ATOM   1129  HG2 GLN    67      53.822  34.752  28.095  1.00  0.00           H
ATOM   1130  HG3 GLN    67      52.827  36.199  28.558  1.00  0.00           H
ATOM   1131  CD  GLN    67      53.380  34.672  30.125  1.00  0.00           C
ATOM   1132  OE1 GLN    67      52.614  34.616  31.070  1.00  0.00           O
ATOM   1133  NE2 GLN    67      54.678  34.377  30.296  1.00  0.00           N
ATOM   1134 HE21 GLN    67      54.931  34.020  31.206  1.00  0.00           H
ATOM   1135 HE22 GLN    67      55.297  34.243  29.509  1.00  0.00           H
ATOM   1136  C   GLN    67      51.972  33.082  26.316  1.00  0.00           C
ATOM   1137  O   GLN    67      53.180  32.884  26.422  1.00  0.00           O
ATOM   1138  N   LEU    68      51.178  32.127  25.820  1.00  0.00           N
ATOM   1139  H   LEU    68      50.196  32.349  25.740  1.00  0.00           H
ATOM   1140  CA  LEU    68      51.668  30.997  25.056  1.00  0.00           C
ATOM   1141  HA  LEU    68      52.502  30.531  25.581  1.00  0.00           H
ATOM   1142  CB  LEU    68      50.601  29.866  25.035  1.00  0.00           C
ATOM   1143  HB2 LEU    68      49.974  29.912  25.926  1.00  0.00           H
ATOM   1144  HB3 LEU    68      49.963  30.121  24.189  1.00  0.00           H
ATOM   1145  CG  LEU    68      51.324  28.523  24.983  1.00  0.00           C
ATOM   1146  HG  LEU    68      52.181  28.622  24.318  1.00  0.00           H
ATOM   1147  CD1 LEU    68      51.799  27.899  26.297  1.00  0.00           C
ATOM   1148 HD11 LEU    68      52.069  26.845  26.225  1.00  0.00           H
ATOM   1149 HD12 LEU    68      52.736  28.403  26.533  1.00  0.00           H
ATOM   1150 HD13 LEU    68      50.967  27.984  26.996  1.00  0.00           H
ATOM   1151  CD2 LEU    68      50.332  27.526  24.332  1.00  0.00           C
ATOM   1152 HD21 LEU    68      50.265  27.796  23.278  1.00  0.00           H
ATOM   1153 HD22 LEU    68      50.698  26.499  24.359  1.00  0.00           H
ATOM   1154 HD23 LEU    68      49.360  27.455  24.819  1.00  0.00           H
ATOM   1155  C   LEU    68      52.218  31.393  23.647  1.00  0.00           C
ATOM   1156  O   LEU    68      52.886  30.624  22.975  1.00  0.00           O
ATOM   1157  N   VAL    69      51.930  32.599  23.062  1.00  0.00           N
ATOM   1158  H   VAL    69      51.384  33.316  23.517  1.00  0.00           H
ATOM   1159  CA  VAL    69      52.743  33.201  21.906  1.00  0.00           C
ATOM   1160  HA  VAL    69      53.627  32.574  21.793  1.00  0.00           H
ATOM   1161  CB  VAL    69      52.024  33.058  20.458  1.00  0.00           C
ATOM   1162  HB  VAL    69      52.790  33.271  19.712  1.00  0.00           H
ATOM   1163  CG1 VAL    69      51.481  31.633  20.135  1.00  0.00           C
ATOM   1164 HG11 VAL    69      52.250  30.922  20.437  1.00  0.00           H
ATOM   1165 HG12 VAL    69      50.628  31.371  20.761  1.00  0.00           H
ATOM   1166 HG13 VAL    69      51.226  31.411  19.099  1.00  0.00           H
ATOM   1167  CG2 VAL    69      50.927  34.078  20.069  1.00  0.00           C
ATOM   1168 HG21 VAL    69      50.798  33.860  19.009  1.00  0.00           H
ATOM   1169 HG22 VAL    69      49.967  33.956  20.571  1.00  0.00           H
ATOM   1170 HG23 VAL    69      51.275  35.101  20.207  1.00  0.00           H
ATOM   1171  C   VAL    69      53.145  34.663  22.179  1.00  0.00           C
ATOM   1172  O   VAL    69      52.495  35.203  23.058  1.00  0.00           O
ATOM   1173  N   ASN    70      54.095  35.266  21.468  1.00  0.00           N
ATOM   1174  H   ASN    70      54.450  34.709  20.703  1.00  0.00           H
ATOM   1175  CA  ASN    70      54.362  36.746  21.618  1.00  0.00           C
ATOM   1176  HA  ASN    70      54.277  36.958  22.684  1.00  0.00           H
ATOM   1177  CB  ASN    70      55.832  36.927  21.176  1.00  0.00           C
ATOM   1178  HB2 ASN    70      56.456  36.351  21.860  1.00  0.00           H
ATOM   1179  HB3 ASN    70      55.909  36.494  20.179  1.00  0.00           H
ATOM   1180  CG  ASN    70      56.353  38.323  21.007  1.00  0.00           C
ATOM   1181  OD1 ASN    70      55.658  39.323  21.165  1.00  0.00           O
ATOM   1182  ND2 ASN    70      57.657  38.306  20.600  1.00  0.00           N
ATOM   1183 HD21 ASN    70      58.208  39.104  20.314  1.00  0.00           H
ATOM   1184 HD22 ASN    70      58.094  37.410  20.438  1.00  0.00           H
ATOM   1185  C   ASN    70      53.294  37.570  20.880  1.00  0.00           C
ATOM   1186  O   ASN    70      53.258  37.729  19.631  1.00  0.00           O
ATOM   1187  N   ALA    71      52.426  38.272  21.616  1.00  0.00           N
ATOM   1188  H   ALA    71      52.580  38.226  22.613  1.00  0.00           H
ATOM   1189  CA  ALA    71      51.429  39.163  21.041  1.00  0.00           C
ATOM   1190  HA  ALA    71      51.384  38.919  19.980  1.00  0.00           H
ATOM   1191  CB  ALA    71      50.089  38.881  21.603  1.00  0.00           C
ATOM   1192  HB1 ALA    71      49.438  39.557  21.049  1.00  0.00           H
ATOM   1193  HB2 ALA    71      49.705  37.883  21.393  1.00  0.00           H
ATOM   1194  HB3 ALA    71      49.966  39.034  22.675  1.00  0.00           H
ATOM   1195  C   ALA    71      51.777  40.624  21.181  1.00  0.00           C
ATOM   1196  O   ALA    71      52.642  41.021  21.966  1.00  0.00           O
ATOM   1197  N   THR    72      50.986  41.543  20.523  1.00  0.00           N
ATOM   1198  H   THR    72      50.382  41.140  19.821  1.00  0.00           H
ATOM   1199  CA  THR    72      50.979  43.004  20.697  1.00  0.00           C
ATOM   1200  HA  THR    72      51.846  43.292  21.293  1.00  0.00           H
ATOM   1201  CB  THR    72      51.007  43.643  19.289  1.00  0.00           C
ATOM   1202  HB  THR    72      50.915  44.727  19.365  1.00  0.00           H
ATOM   1203  CG2 THR    72      52.232  43.308  18.450  1.00  0.00           C
ATOM   1204 HG21 THR    72      53.116  43.524  19.051  1.00  0.00           H
ATOM   1205 HG22 THR    72      52.187  42.236  18.260  1.00  0.00           H
ATOM   1206 HG23 THR    72      52.177  43.937  17.562  1.00  0.00           H
ATOM   1207  OG1 THR    72      49.838  43.288  18.571  1.00  0.00           O
ATOM   1208  HG1 THR    72      49.821  43.875  17.812  1.00  0.00           H
ATOM   1209  C   THR    72      49.784  43.403  21.611  1.00  0.00           C
ATOM   1210  O   THR    72      48.899  42.601  22.026  1.00  0.00           O
ATOM   1211  N   ASP    73      49.771  44.726  21.984  1.00  0.00           N
ATOM   1212  H   ASP    73      50.466  45.345  21.593  1.00  0.00           H
ATOM   1213  CA  ASP    73      48.723  45.198  22.954  1.00  0.00           C
ATOM   1214  HA  ASP    73      48.837  44.514  23.796  1.00  0.00           H
ATOM   1215  CB  ASP    73      48.938  46.627  23.473  1.00  0.00           C
ATOM   1216  HB2 ASP    73      49.999  46.685  23.715  1.00  0.00           H
ATOM   1217  HB3 ASP    73      48.789  47.425  22.745  1.00  0.00           H
ATOM   1218  CG  ASP    73      48.265  46.973  24.791  1.00  0.00           C
ATOM   1219  OD1 ASP    73      47.403  47.859  24.691  1.00  0.00           O
ATOM   1220  OD2 ASP    73      48.429  46.206  25.813  1.00  0.00           O
ATOM   1221  C   ASP    73      47.300  45.081  22.285  1.00  0.00           C
ATOM   1222  O   ASP    73      46.289  44.687  22.821  1.00  0.00           O
ATOM   1223  N   GLU    74      47.235  45.514  21.054  1.00  0.00           N
ATOM   1224  H   GLU    74      48.083  45.900  20.664  1.00  0.00           H
ATOM   1225  CA  GLU    74      45.995  45.461  20.292  1.00  0.00           C
ATOM   1226  HA  GLU    74      45.334  46.021  20.953  1.00  0.00           H
ATOM   1227  CB  GLU    74      46.093  46.272  19.002  1.00  0.00           C
ATOM   1228  HB2 GLU    74      45.141  46.468  18.509  1.00  0.00           H
ATOM   1229  HB3 GLU    74      46.439  47.265  19.288  1.00  0.00           H
ATOM   1230  CG  GLU    74      47.080  45.750  18.028  1.00  0.00           C
ATOM   1231  HG2 GLU    74      48.069  45.929  18.450  1.00  0.00           H
ATOM   1232  HG3 GLU    74      47.219  44.669  17.997  1.00  0.00           H
ATOM   1233  CD  GLU    74      47.011  46.343  16.671  1.00  0.00           C
ATOM   1234  OE1 GLU    74      47.943  47.109  16.275  1.00  0.00           O
ATOM   1235  OE2 GLU    74      46.070  46.019  15.953  1.00  0.00           O
ATOM   1236  C   GLU    74      45.275  44.099  19.991  1.00  0.00           C
ATOM   1237  O   GLU    74      44.189  44.043  19.400  1.00  0.00           O
ATOM   1238  N   GLN    75      45.926  42.989  20.329  1.00  0.00           N
ATOM   1239  H   GLN    75      46.830  43.192  20.731  1.00  0.00           H
ATOM   1240  CA  GLN    75      45.353  41.604  20.216  1.00  0.00           C
ATOM   1241  HA  GLN    75      44.686  41.459  19.367  1.00  0.00           H
ATOM   1242  CB  GLN    75      46.443  40.571  20.016  1.00  0.00           C
ATOM   1243  HB2 GLN    75      47.298  40.869  20.623  1.00  0.00           H
ATOM   1244  HB3 GLN    75      46.122  39.563  20.281  1.00  0.00           H
ATOM   1245  CG  GLN    75      46.961  40.628  18.620  1.00  0.00           C
ATOM   1246  HG2 GLN    75      46.172  40.301  17.942  1.00  0.00           H
ATOM   1247  HG3 GLN    75      47.236  41.663  18.418  1.00  0.00           H
ATOM   1248  CD  GLN    75      48.203  39.792  18.440  1.00  0.00           C
ATOM   1249  OE1 GLN    75      48.215  38.592  18.466  1.00  0.00           O
ATOM   1250  NE2 GLN    75      49.260  40.485  18.097  1.00  0.00           N
ATOM   1251 HE21 GLN    75      50.153  40.059  17.898  1.00  0.00           H
ATOM   1252 HE22 GLN    75      49.246  41.484  17.949  1.00  0.00           H
ATOM   1253  C   GLN    75      44.539  41.282  21.472  1.00  0.00           C
ATOM   1254  O   GLN    75      43.556  40.524  21.451  1.00  0.00           O
ATOM   1255  N   VAL    76      44.906  41.869  22.548  1.00  0.00           N
ATOM   1256  H   VAL    76      45.736  42.444  22.541  1.00  0.00           H
ATOM   1257  CA  VAL    76      44.251  41.586  23.844  1.00  0.00           C
ATOM   1258  HA  VAL    76      43.689  40.652  23.806  1.00  0.00           H
ATOM   1259  CB  VAL    76      45.285  41.473  25.012  1.00  0.00           C
ATOM   1260  HB  VAL    76      44.861  41.299  26.001  1.00  0.00           H
ATOM   1261  CG1 VAL    76      46.238  40.261  24.847  1.00  0.00           C
ATOM   1262 HG11 VAL    76      45.715  39.383  24.468  1.00  0.00           H
ATOM   1263 HG12 VAL    76      46.991  40.449  24.081  1.00  0.00           H
ATOM   1264 HG13 VAL    76      46.817  40.057  25.747  1.00  0.00           H
ATOM   1265  CG2 VAL    76      46.016  42.777  25.287  1.00  0.00           C
ATOM   1266 HG21 VAL    76      46.709  42.947  24.464  1.00  0.00           H
ATOM   1267 HG22 VAL    76      45.169  43.456  25.389  1.00  0.00           H
ATOM   1268 HG23 VAL    76      46.556  42.639  26.224  1.00  0.00           H
ATOM   1269  C   VAL    76      43.152  42.604  24.224  1.00  0.00           C
ATOM   1270  O   VAL    76      42.475  42.416  25.250  1.00  0.00           O
ATOM   1271  N   GLU    77      43.044  43.689  23.449  1.00  0.00           N
ATOM   1272  H   GLU    77      43.732  43.760  22.713  1.00  0.00           H
ATOM   1273  CA  GLU    77      42.148  44.863  23.568  1.00  0.00           C
ATOM   1274  HA  GLU    77      42.394  45.398  24.485  1.00  0.00           H
ATOM   1275  CB  GLU    77      42.560  45.834  22.369  1.00  0.00           C
ATOM   1276  HB2 GLU    77      43.570  46.198  22.561  1.00  0.00           H
ATOM   1277  HB3 GLU    77      42.418  45.366  21.395  1.00  0.00           H
ATOM   1278  CG  GLU    77      41.709  47.082  22.234  1.00  0.00           C
ATOM   1279  HG2 GLU    77      41.692  47.485  21.221  1.00  0.00           H
ATOM   1280  HG3 GLU    77      40.655  46.810  22.293  1.00  0.00           H
ATOM   1281  CD  GLU    77      42.076  48.230  23.182  1.00  0.00           C
ATOM   1282  OE1 GLU    77      42.415  49.305  22.640  1.00  0.00           O
ATOM   1283  OE2 GLU    77      42.204  47.906  24.405  1.00  0.00           O
ATOM   1284  C   GLU    77      40.661  44.545  23.513  1.00  0.00           C
ATOM   1285  O   GLU    77      40.008  44.832  24.518  1.00  0.00           O
ATOM   1286  N   LYS    78      40.048  43.982  22.417  1.00  0.00           N
ATOM   1287  H   LYS    78      40.546  43.907  21.541  1.00  0.00           H
ATOM   1288  CA  LYS    78      38.635  43.452  22.381  1.00  0.00           C
ATOM   1289  HA  LYS    78      37.935  44.286  22.444  1.00  0.00           H
ATOM   1290  CB  LYS    78      38.273  42.855  20.971  1.00  0.00           C
ATOM   1291  HB2 LYS    78      38.723  43.511  20.225  1.00  0.00           H
ATOM   1292  HB3 LYS    78      38.775  41.892  20.876  1.00  0.00           H
ATOM   1293  CG  LYS    78      36.758  42.638  20.795  1.00  0.00           C
ATOM   1294  HG2 LYS    78      36.488  41.862  21.510  1.00  0.00           H
ATOM   1295  HG3 LYS    78      36.222  43.587  20.826  1.00  0.00           H
ATOM   1296  CD  LYS    78      36.665  42.172  19.390  1.00  0.00           C
ATOM   1297  HD2 LYS    78      37.099  42.883  18.687  1.00  0.00           H
ATOM   1298  HD3 LYS    78      37.263  41.266  19.291  1.00  0.00           H
ATOM   1299  CE  LYS    78      35.191  41.987  18.954  1.00  0.00           C
ATOM   1300  HE2 LYS    78      34.779  41.106  19.446  1.00  0.00           H
ATOM   1301  HE3 LYS    78      34.518  42.792  19.249  1.00  0.00           H
ATOM   1302  NZ  LYS    78      35.020  41.659  17.523  1.00  0.00           N
ATOM   1303  HZ1 LYS    78      34.776  42.448  16.943  1.00  0.00           H
ATOM   1304  HZ2 LYS    78      35.903  41.259  17.236  1.00  0.00           H
ATOM   1305  HZ3 LYS    78      34.264  40.991  17.482  1.00  0.00           H
ATOM   1306  C   LYS    78      38.336  42.497  23.550  1.00  0.00           C
ATOM   1307  O   LYS    78      37.373  42.683  24.291  1.00  0.00           O
ATOM   1308  N   MET    79      39.112  41.436  23.789  1.00  0.00           N
ATOM   1309  H   MET    79      39.718  41.212  23.012  1.00  0.00           H
ATOM   1310  CA  MET    79      38.885  40.450  24.853  1.00  0.00           C
ATOM   1311  HA  MET    79      37.850  40.166  24.666  1.00  0.00           H
ATOM   1312  CB  MET    79      39.871  39.297  24.659  1.00  0.00           C
ATOM   1313  HB2 MET    79      39.842  39.013  23.607  1.00  0.00           H
ATOM   1314  HB3 MET    79      40.849  39.616  25.020  1.00  0.00           H
ATOM   1315  CG  MET    79      39.505  38.113  25.591  1.00  0.00           C
ATOM   1316  HG2 MET    79      40.183  37.276  25.420  1.00  0.00           H
ATOM   1317  HG3 MET    79      39.697  38.563  26.565  1.00  0.00           H
ATOM   1318  SD  MET    79      37.755  37.623  25.570  1.00  0.00           S
ATOM   1319  CE  MET    79      37.737  36.418  26.872  1.00  0.00           C
ATOM   1320  HE1 MET    79      38.445  35.596  26.767  1.00  0.00           H
ATOM   1321  HE2 MET    79      37.936  36.850  27.853  1.00  0.00           H
ATOM   1322  HE3 MET    79      36.719  36.034  26.934  1.00  0.00           H
ATOM   1323  C   MET    79      38.988  41.018  26.312  1.00  0.00           C
ATOM   1324  O   MET    79      38.190  40.638  27.160  1.00  0.00           O
ATOM   1325  N   ARG    80      39.867  42.029  26.538  1.00  0.00           N
ATOM   1326  H   ARG    80      40.384  42.333  25.725  1.00  0.00           H
ATOM   1327  CA  ARG    80      39.920  42.621  27.895  1.00  0.00           C
ATOM   1328  HA  ARG    80      39.731  41.892  28.682  1.00  0.00           H
ATOM   1329  CB  ARG    80      41.372  43.073  28.127  1.00  0.00           C
ATOM   1330  HB2 ARG    80      41.430  43.173  29.210  1.00  0.00           H
ATOM   1331  HB3 ARG    80      42.150  42.377  27.811  1.00  0.00           H
ATOM   1332  CG  ARG    80      41.713  44.470  27.605  1.00  0.00           C
ATOM   1333  HG2 ARG    80      41.624  44.363  26.524  1.00  0.00           H
ATOM   1334  HG3 ARG    80      41.012  45.184  28.038  1.00  0.00           H
ATOM   1335  CD  ARG    80      43.134  44.920  27.831  1.00  0.00           C
ATOM   1336  HD2 ARG    80      43.362  45.112  28.880  1.00  0.00           H
ATOM   1337  HD3 ARG    80      43.787  44.097  27.542  1.00  0.00           H
ATOM   1338  NE  ARG    80      43.408  45.991  26.896  1.00  0.00           N
ATOM   1339  HE  ARG    80      42.602  46.437  26.482  1.00  0.00           H
ATOM   1340  CZ  ARG    80      44.613  46.236  26.368  1.00  0.00           C
ATOM   1341  NH1 ARG    80      45.739  45.707  26.695  1.00  0.00           N
ATOM   1342 HH11 ARG    80      45.760  44.990  27.406  1.00  0.00           H
ATOM   1343 HH12 ARG    80      46.659  45.975  26.376  1.00  0.00           H
ATOM   1344  NH2 ARG    80      44.629  47.073  25.346  1.00  0.00           N
ATOM   1345 HH21 ARG    80      43.808  47.439  24.887  1.00  0.00           H
ATOM   1346 HH22 ARG    80      45.560  47.131  24.958  1.00  0.00           H
ATOM   1347  C   ARG    80      38.866  43.718  28.153  1.00  0.00           C
ATOM   1348  O   ARG    80      38.419  43.799  29.311  1.00  0.00           O
ATOM   1349  N   ASP    81      38.379  44.331  27.116  1.00  0.00           N
ATOM   1350  H   ASP    81      38.869  44.159  26.249  1.00  0.00           H
ATOM   1351  CA  ASP    81      37.290  45.238  27.247  1.00  0.00           C
ATOM   1352  HA  ASP    81      37.633  45.799  28.116  1.00  0.00           H
ATOM   1353  CB  ASP    81      37.223  46.077  26.039  1.00  0.00           C
ATOM   1354  HB2 ASP    81      38.162  46.610  25.892  1.00  0.00           H
ATOM   1355  HB3 ASP    81      36.928  45.463  25.188  1.00  0.00           H
ATOM   1356  CG  ASP    81      36.255  47.188  26.222  1.00  0.00           C
ATOM   1357  OD1 ASP    81      36.580  48.154  27.000  1.00  0.00           O
ATOM   1358  OD2 ASP    81      35.151  47.029  25.657  1.00  0.00           O
ATOM   1359  C   ASP    81      36.042  44.426  27.557  1.00  0.00           C
ATOM   1360  O   ASP    81      35.232  44.807  28.419  1.00  0.00           O
ATOM   1361  N   ALA    82      35.787  43.369  26.813  1.00  0.00           N
ATOM   1362  H   ALA    82      36.431  43.307  26.037  1.00  0.00           H
ATOM   1363  CA  ALA    82      34.634  42.502  27.137  1.00  0.00           C
ATOM   1364  HA  ALA    82      33.665  43.000  27.119  1.00  0.00           H
ATOM   1365  CB  ALA    82      34.657  41.310  26.234  1.00  0.00           C
ATOM   1366  HB1 ALA    82      34.467  41.663  25.220  1.00  0.00           H
ATOM   1367  HB2 ALA    82      35.649  40.868  26.331  1.00  0.00           H
ATOM   1368  HB3 ALA    82      33.750  40.743  26.442  1.00  0.00           H
ATOM   1369  C   ALA    82      34.648  41.953  28.571  1.00  0.00           C
ATOM   1370  O   ALA    82      33.611  41.858  29.235  1.00  0.00           O
ATOM   1371  N   VAL    83      35.857  41.613  29.147  1.00  0.00           N
ATOM   1372  H   VAL    83      36.608  41.563  28.473  1.00  0.00           H
ATOM   1373  CA  VAL    83      36.112  41.132  30.516  1.00  0.00           C
ATOM   1374  HA  VAL    83      35.350  40.434  30.863  1.00  0.00           H
ATOM   1375  CB  VAL    83      37.494  40.488  30.652  1.00  0.00           C
ATOM   1376  HB  VAL    83      38.274  41.027  30.113  1.00  0.00           H
ATOM   1377  CG1 VAL    83      37.923  40.384  32.121  1.00  0.00           C
ATOM   1378 HG11 VAL    83      38.153  41.390  32.471  1.00  0.00           H
ATOM   1379 HG12 VAL    83      37.191  39.870  32.743  1.00  0.00           H
ATOM   1380 HG13 VAL    83      38.824  39.776  32.210  1.00  0.00           H
ATOM   1381  CG2 VAL    83      37.490  38.990  30.079  1.00  0.00           C
ATOM   1382 HG21 VAL    83      38.437  38.464  30.203  1.00  0.00           H
ATOM   1383 HG22 VAL    83      36.687  38.404  30.526  1.00  0.00           H
ATOM   1384 HG23 VAL    83      37.361  39.045  28.998  1.00  0.00           H
ATOM   1385  C   VAL    83      35.733  42.189  31.504  1.00  0.00           C
ATOM   1386  O   VAL    83      34.975  41.959  32.393  1.00  0.00           O
ATOM   1387  N   ARG    84      36.270  43.376  31.419  1.00  0.00           N
ATOM   1388  H   ARG    84      36.924  43.391  30.650  1.00  0.00           H
ATOM   1389  CA  ARG    84      35.935  44.544  32.242  1.00  0.00           C
ATOM   1390  HA  ARG    84      36.134  44.258  33.275  1.00  0.00           H
ATOM   1391  CB  ARG    84      36.798  45.780  31.773  1.00  0.00           C
ATOM   1392  HB2 ARG    84      37.867  45.576  31.835  1.00  0.00           H
ATOM   1393  HB3 ARG    84      36.610  45.882  30.704  1.00  0.00           H
ATOM   1394  CG  ARG    84      36.441  47.059  32.491  1.00  0.00           C
ATOM   1395  HG2 ARG    84      35.462  47.370  32.125  1.00  0.00           H
ATOM   1396  HG3 ARG    84      36.357  46.914  33.568  1.00  0.00           H
ATOM   1397  CD  ARG    84      37.387  48.248  32.166  1.00  0.00           C
ATOM   1398  HD2 ARG    84      38.426  47.965  32.332  1.00  0.00           H
ATOM   1399  HD3 ARG    84      37.326  48.450  31.097  1.00  0.00           H
ATOM   1400  NE  ARG    84      37.298  49.478  33.006  1.00  0.00           N
ATOM   1401  HE  ARG    84      37.989  49.633  33.726  1.00  0.00           H
ATOM   1402  CZ  ARG    84      36.560  50.580  32.932  1.00  0.00           C
ATOM   1403  NH1 ARG    84      35.681  50.652  32.027  1.00  0.00           N
ATOM   1404 HH11 ARG    84      35.415  49.783  31.585  1.00  0.00           H
ATOM   1405 HH12 ARG    84      35.176  51.510  31.859  1.00  0.00           H
ATOM   1406  NH2 ARG    84      36.780  51.594  33.654  1.00  0.00           N
ATOM   1407 HH21 ARG    84      37.748  51.699  33.921  1.00  0.00           H
ATOM   1408 HH22 ARG    84      36.168  52.380  33.488  1.00  0.00           H
ATOM   1409  C   ARG    84      34.442  44.891  32.207  1.00  0.00           C
ATOM   1410  O   ARG    84      33.888  45.049  33.318  1.00  0.00           O
ATOM   1411  N   VAL    85      33.718  44.880  31.141  1.00  0.00           N
ATOM   1412  H   VAL    85      34.171  44.652  30.268  1.00  0.00           H
ATOM   1413  CA  VAL    85      32.257  45.159  31.272  1.00  0.00           C
ATOM   1414  HA  VAL    85      32.197  46.077  31.856  1.00  0.00           H
ATOM   1415  CB  VAL    85      31.650  45.583  29.862  1.00  0.00           C
ATOM   1416  HB  VAL    85      32.236  46.403  29.447  1.00  0.00           H
ATOM   1417  CG1 VAL    85      31.479  44.452  28.822  1.00  0.00           C
ATOM   1418 HG11 VAL    85      32.472  44.059  28.604  1.00  0.00           H
ATOM   1419 HG12 VAL    85      30.863  43.618  29.158  1.00  0.00           H
ATOM   1420 HG13 VAL    85      31.032  44.756  27.875  1.00  0.00           H
ATOM   1421  CG2 VAL    85      30.271  46.030  30.125  1.00  0.00           C
ATOM   1422 HG21 VAL    85      29.560  45.204  30.153  1.00  0.00           H
ATOM   1423 HG22 VAL    85      30.175  46.550  31.078  1.00  0.00           H
ATOM   1424 HG23 VAL    85      30.109  46.697  29.279  1.00  0.00           H
ATOM   1425  C   VAL    85      31.486  44.000  31.909  1.00  0.00           C
ATOM   1426  O   VAL    85      30.546  44.316  32.604  1.00  0.00           O
ATOM   1427  N   PHE    86      31.920  42.749  31.767  1.00  0.00           N
ATOM   1428  H   PHE    86      32.751  42.608  31.212  1.00  0.00           H
ATOM   1429  CA  PHE    86      31.355  41.645  32.511  1.00  0.00           C
ATOM   1430  HA  PHE    86      30.282  41.833  32.473  1.00  0.00           H
ATOM   1431  CB  PHE    86      31.705  40.366  31.710  1.00  0.00           C
ATOM   1432  HB2 PHE    86      31.228  40.337  30.731  1.00  0.00           H
ATOM   1433  HB3 PHE    86      32.778  40.447  31.536  1.00  0.00           H
ATOM   1434  CG  PHE    86      31.599  39.047  32.469  1.00  0.00           C
ATOM   1435  CD1 PHE    86      30.516  38.249  32.221  1.00  0.00           C
ATOM   1436  HD1 PHE    86      29.694  38.573  31.600  1.00  0.00           H
ATOM   1437  CE1 PHE    86      30.595  36.881  32.507  1.00  0.00           C
ATOM   1438  HE1 PHE    86      29.916  36.204  32.010  1.00  0.00           H
ATOM   1439  CZ  PHE    86      31.682  36.354  33.302  1.00  0.00           C
ATOM   1440  HZ  PHE    86      31.909  35.370  33.685  1.00  0.00           H
ATOM   1441  CE2 PHE    86      32.667  37.273  33.699  1.00  0.00           C
ATOM   1442  HE2 PHE    86      33.484  36.860  34.273  1.00  0.00           H
ATOM   1443  CD2 PHE    86      32.693  38.602  33.331  1.00  0.00           C
ATOM   1444  HD2 PHE    86      33.498  39.245  33.655  1.00  0.00           H
ATOM   1445  C   PHE    86      31.753  41.644  33.992  1.00  0.00           C
ATOM   1446  O   PHE    86      31.118  40.923  34.721  1.00  0.00           O
ATOM   1447  N   PHE    87      32.671  42.551  34.443  1.00  0.00           N
ATOM   1448  H   PHE    87      33.218  43.073  33.773  1.00  0.00           H
ATOM   1449  CA  PHE    87      33.084  42.709  35.872  1.00  0.00           C
ATOM   1450  HA  PHE    87      32.552  41.926  36.412  1.00  0.00           H
ATOM   1451  CB  PHE    87      34.564  42.466  36.060  1.00  0.00           C
ATOM   1452  HB2 PHE    87      35.140  43.004  35.307  1.00  0.00           H
ATOM   1453  HB3 PHE    87      34.792  42.850  37.054  1.00  0.00           H
ATOM   1454  CG  PHE    87      35.001  40.970  36.134  1.00  0.00           C
ATOM   1455  CD1 PHE    87      35.829  40.381  35.175  1.00  0.00           C
ATOM   1456  HD1 PHE    87      36.256  41.018  34.415  1.00  0.00           H
ATOM   1457  CE1 PHE    87      36.068  38.991  35.149  1.00  0.00           C
ATOM   1458  HE1 PHE    87      36.848  38.575  34.529  1.00  0.00           H
ATOM   1459  CZ  PHE    87      35.374  38.167  36.041  1.00  0.00           C
ATOM   1460  HZ  PHE    87      35.637  37.120  36.070  1.00  0.00           H
ATOM   1461  CE2 PHE    87      34.434  38.745  36.960  1.00  0.00           C
ATOM   1462  HE2 PHE    87      33.852  38.080  37.582  1.00  0.00           H
ATOM   1463  CD2 PHE    87      34.353  40.142  37.113  1.00  0.00           C
ATOM   1464  HD2 PHE    87      33.658  40.551  37.831  1.00  0.00           H
ATOM   1465  C   PHE    87      32.612  43.972  36.642  1.00  0.00           C
ATOM   1466  O   PHE    87      32.109  43.898  37.788  1.00  0.00           O
ATOM   1467  N   LEU    88      32.550  45.068  35.975  1.00  0.00           N
ATOM   1468  H   LEU    88      32.986  45.097  35.064  1.00  0.00           H
ATOM   1469  CA  LEU    88      31.535  46.116  36.197  1.00  0.00           C
ATOM   1470  HA  LEU    88      31.812  46.620  37.123  1.00  0.00           H
ATOM   1471  CB  LEU    88      31.599  47.144  35.084  1.00  0.00           C
ATOM   1472  HB2 LEU    88      32.579  47.527  34.799  1.00  0.00           H
ATOM   1473  HB3 LEU    88      31.221  46.684  34.171  1.00  0.00           H
ATOM   1474  CG  LEU    88      30.789  48.401  35.349  1.00  0.00           C
ATOM   1475  HG  LEU    88      29.758  48.150  35.599  1.00  0.00           H
ATOM   1476  CD1 LEU    88      31.404  49.289  36.437  1.00  0.00           C
ATOM   1477 HD11 LEU    88      32.452  49.427  36.172  1.00  0.00           H
ATOM   1478 HD12 LEU    88      30.864  50.233  36.520  1.00  0.00           H
ATOM   1479 HD13 LEU    88      31.354  48.732  37.372  1.00  0.00           H
ATOM   1480  CD2 LEU    88      30.695  49.310  34.143  1.00  0.00           C
ATOM   1481 HD21 LEU    88      30.338  48.781  33.259  1.00  0.00           H
ATOM   1482 HD22 LEU    88      29.888  50.009  34.364  1.00  0.00           H
ATOM   1483 HD23 LEU    88      31.607  49.854  33.900  1.00  0.00           H
ATOM   1484  C   LEU    88      30.078  45.544  36.359  1.00  0.00           C
ATOM   1485  O   LEU    88      29.359  45.892  37.249  1.00  0.00           O
ATOM   1486  N   HIE    89      29.649  44.529  35.543  1.00  0.00           N
ATOM   1487  H   HIE    89      30.187  44.400  34.698  1.00  0.00           H
ATOM   1488  CA  HIE    89      28.375  43.842  35.757  1.00  0.00           C
ATOM   1489  HA  HIE    89      27.670  44.654  35.940  1.00  0.00           H
ATOM   1490  CB  HIE    89      27.872  43.188  34.421  1.00  0.00           C
ATOM   1491  HB2 HIE    89      28.720  42.984  33.766  1.00  0.00           H
ATOM   1492  HB3 HIE    89      27.314  42.281  34.652  1.00  0.00           H
ATOM   1493  CG  HIE    89      26.940  44.174  33.658  1.00  0.00           C
ATOM   1494  ND1 HIE    89      25.681  44.457  34.066  1.00  0.00           N
ATOM   1495  CE1 HIE    89      25.170  45.249  33.054  1.00  0.00           C
ATOM   1496  HE1 HIE    89      24.201  45.727  33.064  1.00  0.00           H
ATOM   1497  NE2 HIE    89      26.025  45.460  32.077  1.00  0.00           N
ATOM   1498  HE2 HIE    89      25.832  45.889  31.184  1.00  0.00           H
ATOM   1499  CD2 HIE    89      27.169  44.741  32.432  1.00  0.00           C
ATOM   1500  HD2 HIE    89      28.060  44.623  31.833  1.00  0.00           H
ATOM   1501  C   HIE    89      28.376  42.772  36.811  1.00  0.00           C
ATOM   1502  O   HIE    89      27.395  41.992  36.937  1.00  0.00           O
ATOM   1503  N   LYS    90      29.514  42.630  37.516  1.00  0.00           N
ATOM   1504  H   LYS    90      30.270  43.232  37.223  1.00  0.00           H
ATOM   1505  CA  LYS    90      29.618  41.898  38.725  1.00  0.00           C
ATOM   1506  HA  LYS    90      28.641  41.603  39.108  1.00  0.00           H
ATOM   1507  CB  LYS    90      30.350  40.538  38.485  1.00  0.00           C
ATOM   1508  HB2 LYS    90      31.203  40.699  37.826  1.00  0.00           H
ATOM   1509  HB3 LYS    90      30.791  40.214  39.428  1.00  0.00           H
ATOM   1510  CG  LYS    90      29.320  39.490  38.119  1.00  0.00           C
ATOM   1511  HG2 LYS    90      28.564  39.565  38.901  1.00  0.00           H
ATOM   1512  HG3 LYS    90      28.792  39.780  37.211  1.00  0.00           H
ATOM   1513  CD  LYS    90      29.878  38.046  37.977  1.00  0.00           C
ATOM   1514  HD2 LYS    90      30.406  37.663  38.851  1.00  0.00           H
ATOM   1515  HD3 LYS    90      29.102  37.334  37.698  1.00  0.00           H
ATOM   1516  CE  LYS    90      30.857  38.043  36.773  1.00  0.00           C
ATOM   1517  HE2 LYS    90      31.731  38.666  36.967  1.00  0.00           H
ATOM   1518  HE3 LYS    90      31.288  37.045  36.693  1.00  0.00           H
ATOM   1519  NZ  LYS    90      30.236  38.447  35.530  1.00  0.00           N
ATOM   1520  HZ1 LYS    90      30.291  39.455  35.502  1.00  0.00           H
ATOM   1521  HZ2 LYS    90      30.742  38.060  34.747  1.00  0.00           H
ATOM   1522  HZ3 LYS    90      29.256  38.216  35.444  1.00  0.00           H
ATOM   1523  C   LYS    90      30.205  42.667  39.988  1.00  0.00           C
ATOM   1524  O   LYS    90      30.446  41.985  41.009  1.00  0.00           O
ATOM   1525  N   GLY    91      30.239  44.043  39.943  1.00  0.00           N
ATOM   1526  H   GLY    91      30.114  44.461  39.033  1.00  0.00           H
ATOM   1527  CA  GLY    91      30.471  44.956  41.117  1.00  0.00           C
ATOM   1528  HA2 GLY    91      30.019  45.923  40.895  1.00  0.00           H
ATOM   1529  HA3 GLY    91      30.060  44.423  41.975  1.00  0.00           H
ATOM   1530  C   GLY    91      31.950  45.232  41.528  1.00  0.00           C
ATOM   1531  O   GLY    91      32.221  45.967  42.461  1.00  0.00           O
ATOM   1532  N   VAL    92      32.890  44.693  40.715  1.00  0.00           N
ATOM   1533  H   VAL    92      32.441  44.228  39.940  1.00  0.00           H
ATOM   1534  CA  VAL    92      34.294  44.817  40.927  1.00  0.00           C
ATOM   1535  HA  VAL    92      34.537  44.587  41.964  1.00  0.00           H
ATOM   1536  CB  VAL    92      35.090  43.768  40.036  1.00  0.00           C
ATOM   1537  HB  VAL    92      34.943  44.000  38.981  1.00  0.00           H
ATOM   1538  CG1 VAL    92      36.609  43.901  40.308  1.00  0.00           C
ATOM   1539 HG11 VAL    92      36.871  43.535  41.300  1.00  0.00           H
ATOM   1540 HG12 VAL    92      37.119  43.195  39.653  1.00  0.00           H
ATOM   1541 HG13 VAL    92      36.877  44.931  40.076  1.00  0.00           H
ATOM   1542  CG2 VAL    92      34.696  42.267  40.308  1.00  0.00           C
ATOM   1543 HG21 VAL    92      33.855  42.081  39.641  1.00  0.00           H
ATOM   1544 HG22 VAL    92      35.499  41.625  39.947  1.00  0.00           H
ATOM   1545 HG23 VAL    92      34.422  42.038  41.338  1.00  0.00           H
ATOM   1546  C   VAL    92      34.775  46.239  40.626  1.00  0.00           C
ATOM   1547  O   VAL    92      34.725  46.624  39.439  1.00  0.00           O
ATOM   1548  N   GLU    93      35.069  47.097  41.618  1.00  0.00           N
ATOM   1549  H   GLU    93      34.894  46.810  42.570  1.00  0.00           H
ATOM   1550  CA  GLU    93      35.163  48.471  41.429  1.00  0.00           C
ATOM   1551  HA  GLU    93      34.311  48.839  40.858  1.00  0.00           H
ATOM   1552  CB  GLU    93      35.077  49.353  42.682  1.00  0.00           C
ATOM   1553  HB2 GLU    93      35.807  49.040  43.428  1.00  0.00           H
ATOM   1554  HB3 GLU    93      35.164  50.385  42.343  1.00  0.00           H
ATOM   1555  CG  GLU    93      33.624  49.358  43.310  1.00  0.00           C
ATOM   1556  HG2 GLU    93      32.979  49.573  42.458  1.00  0.00           H
ATOM   1557  HG3 GLU    93      33.377  48.344  43.625  1.00  0.00           H
ATOM   1558  CD  GLU    93      33.518  50.454  44.329  1.00  0.00           C
ATOM   1559  OE1 GLU    93      34.043  50.309  45.417  1.00  0.00           O
ATOM   1560  OE2 GLU    93      33.033  51.575  43.963  1.00  0.00           O
ATOM   1561  C   GLU    93      36.428  48.858  40.622  1.00  0.00           C
ATOM   1562  O   GLU    93      37.502  48.226  40.894  1.00  0.00           O
ATOM   1563  N   PRO    94      36.380  49.964  39.768  1.00  0.00           N
ATOM   1564  CD  PRO    94      35.156  50.598  39.322  1.00  0.00           C
ATOM   1565  HD2 PRO    94      34.662  51.286  40.008  1.00  0.00           H
ATOM   1566  HD3 PRO    94      34.459  49.811  39.035  1.00  0.00           H
ATOM   1567  CG  PRO    94      35.496  51.318  38.091  1.00  0.00           C
ATOM   1568  HG2 PRO    94      34.878  52.190  37.873  1.00  0.00           H
ATOM   1569  HG3 PRO    94      35.284  50.604  37.296  1.00  0.00           H
ATOM   1570  CB  PRO    94      37.024  51.660  38.196  1.00  0.00           C
ATOM   1571  HB2 PRO    94      37.057  52.465  38.930  1.00  0.00           H
ATOM   1572  HB3 PRO    94      37.536  51.957  37.281  1.00  0.00           H
ATOM   1573  CA  PRO    94      37.516  50.413  38.912  1.00  0.00           C
ATOM   1574  HA  PRO    94      37.674  49.602  38.201  1.00  0.00           H
ATOM   1575  C   PRO    94      38.805  50.670  39.641  1.00  0.00           C
ATOM   1576  O   PRO    94      39.857  50.449  39.039  1.00  0.00           O
ATOM   1577  N   VAL    95      38.837  51.079  40.929  1.00  0.00           N
ATOM   1578  H   VAL    95      37.956  51.209  41.405  1.00  0.00           H
ATOM   1579  CA  VAL    95      40.140  51.331  41.710  1.00  0.00           C
ATOM   1580  HA  VAL    95      40.951  50.981  41.071  1.00  0.00           H
ATOM   1581  CB  VAL    95      40.422  52.803  42.026  1.00  0.00           C
ATOM   1582  HB  VAL    95      39.586  53.093  42.664  1.00  0.00           H
ATOM   1583  CG1 VAL    95      41.792  52.905  42.777  1.00  0.00           C
ATOM   1584 HG11 VAL    95      41.935  53.976  42.922  1.00  0.00           H
ATOM   1585 HG12 VAL    95      41.662  52.391  43.730  1.00  0.00           H
ATOM   1586 HG13 VAL    95      42.596  52.451  42.197  1.00  0.00           H
ATOM   1587  CG2 VAL    95      40.493  53.709  40.807  1.00  0.00           C
ATOM   1588 HG21 VAL    95      41.051  53.160  40.049  1.00  0.00           H
ATOM   1589 HG22 VAL    95      39.564  54.013  40.326  1.00  0.00           H
ATOM   1590 HG23 VAL    95      41.114  54.598  40.915  1.00  0.00           H
ATOM   1591  C   VAL    95      40.132  50.423  42.969  1.00  0.00           C
ATOM   1592  O   VAL    95      41.221  49.909  43.362  1.00  0.00           O
ATOM   1593  N   ASN    96      38.975  50.045  43.532  1.00  0.00           N
ATOM   1594  H   ASN    96      38.078  50.413  43.250  1.00  0.00           H
ATOM   1595  CA  ASN    96      38.918  49.300  44.830  1.00  0.00           C
ATOM   1596  HA  ASN    96      39.885  49.347  45.331  1.00  0.00           H
ATOM   1597  CB  ASN    96      37.967  49.982  45.821  1.00  0.00           C
ATOM   1598  HB2 ASN    96      38.216  51.043  45.814  1.00  0.00           H
ATOM   1599  HB3 ASN    96      36.918  50.015  45.526  1.00  0.00           H
ATOM   1600  CG  ASN    96      38.061  49.491  47.303  1.00  0.00           C
ATOM   1601  OD1 ASN    96      37.179  48.913  47.914  1.00  0.00           O
ATOM   1602  ND2 ASN    96      39.242  49.726  47.866  1.00  0.00           N
ATOM   1603 HD21 ASN    96      39.326  49.504  48.847  1.00  0.00           H
ATOM   1604 HD22 ASN    96      39.920  50.311  47.399  1.00  0.00           H
ATOM   1605  C   ASN    96      38.705  47.765  44.694  1.00  0.00           C
ATOM   1606  O   ASN    96      39.084  47.059  45.574  1.00  0.00           O
ATOM   1607  N   GLY    97      38.156  47.271  43.576  1.00  0.00           N
ATOM   1608  H   GLY    97      37.710  47.852  42.881  1.00  0.00           H
ATOM   1609  CA  GLY    97      37.947  45.857  43.380  1.00  0.00           C
ATOM   1610  HA2 GLY    97      37.923  45.478  42.358  1.00  0.00           H
ATOM   1611  HA3 GLY    97      38.761  45.275  43.812  1.00  0.00           H
ATOM   1612  C   GLY    97      36.613  45.403  43.962  1.00  0.00           C
ATOM   1613  O   GLY    97      35.693  46.241  44.165  1.00  0.00           O
ATOM   1614  N   LEU    98      36.628  44.159  44.413  1.00  0.00           N
ATOM   1615  H   LEU    98      37.481  43.706  44.117  1.00  0.00           H
ATOM   1616  CA  LEU    98      35.613  43.430  45.233  1.00  0.00           C
ATOM   1617  HA  LEU    98      35.328  44.083  46.058  1.00  0.00           H
ATOM   1618  CB  LEU    98      34.484  42.888  44.411  1.00  0.00           C
ATOM   1619  HB2 LEU    98      34.351  43.695  43.691  1.00  0.00           H
ATOM   1620  HB3 LEU    98      34.904  42.045  43.862  1.00  0.00           H
ATOM   1621  CG  LEU    98      33.130  42.484  45.006  1.00  0.00           C
ATOM   1622  HG  LEU    98      33.267  41.679  45.728  1.00  0.00           H
ATOM   1623  CD1 LEU    98      32.365  43.659  45.529  1.00  0.00           C
ATOM   1624 HD11 LEU    98      32.224  44.358  44.704  1.00  0.00           H
ATOM   1625 HD12 LEU    98      31.398  43.281  45.861  1.00  0.00           H
ATOM   1626 HD13 LEU    98      32.789  44.182  46.385  1.00  0.00           H
ATOM   1627  CD2 LEU    98      32.294  41.726  43.923  1.00  0.00           C
ATOM   1628 HD21 LEU    98      32.722  40.726  43.859  1.00  0.00           H
ATOM   1629 HD22 LEU    98      31.269  41.699  44.291  1.00  0.00           H
ATOM   1630 HD23 LEU    98      32.352  42.186  42.936  1.00  0.00           H
ATOM   1631  C   LEU    98      36.387  42.288  45.921  1.00  0.00           C
ATOM   1632  O   LEU    98      37.461  41.891  45.478  1.00  0.00           O
ATOM   1633  N   LEU    99      35.790  41.773  46.969  1.00  0.00           N
ATOM   1634  H   LEU    99      34.918  42.235  47.186  1.00  0.00           H
ATOM   1635  CA  LEU    99      36.293  40.689  47.849  1.00  0.00           C
ATOM   1636  HA  LEU    99      37.344  40.478  47.654  1.00  0.00           H
ATOM   1637  CB  LEU    99      36.237  41.197  49.364  1.00  0.00           C
ATOM   1638  HB2 LEU    99      35.287  41.724  49.455  1.00  0.00           H
ATOM   1639  HB3 LEU    99      36.310  40.389  50.092  1.00  0.00           H
ATOM   1640  CG  LEU    99      37.405  42.097  49.694  1.00  0.00           C
ATOM   1641  HG  LEU    99      37.706  42.647  48.802  1.00  0.00           H
ATOM   1642  CD1 LEU    99      37.099  43.124  50.835  1.00  0.00           C
ATOM   1643 HD11 LEU    99      36.833  42.469  51.666  1.00  0.00           H
ATOM   1644 HD12 LEU    99      38.013  43.680  51.042  1.00  0.00           H
ATOM   1645 HD13 LEU    99      36.327  43.875  50.666  1.00  0.00           H
ATOM   1646  CD2 LEU    99      38.616  41.226  50.046  1.00  0.00           C
ATOM   1647 HD21 LEU    99      38.435  40.655  50.958  1.00  0.00           H
ATOM   1648 HD22 LEU    99      38.691  40.449  49.286  1.00  0.00           H
ATOM   1649 HD23 LEU    99      39.567  41.757  50.044  1.00  0.00           H
ATOM   1650  C   LEU    99      35.585  39.365  47.705  1.00  0.00           C
ATOM   1651  O   LEU    99      34.478  39.346  47.125  1.00  0.00           O
ATOM   1652  N   ARG   100      36.225  38.276  48.118  1.00  0.00           N
ATOM   1653  H   ARG   100      37.091  38.411  48.621  1.00  0.00           H
ATOM   1654  CA  ARG   100      35.865  36.902  47.737  1.00  0.00           C
ATOM   1655  HA  ARG   100      35.931  37.036  46.657  1.00  0.00           H
ATOM   1656  CB  ARG   100      36.952  35.845  48.315  1.00  0.00           C
ATOM   1657  HB2 ARG   100      37.968  36.240  48.312  1.00  0.00           H
ATOM   1658  HB3 ARG   100      36.824  35.671  49.383  1.00  0.00           H
ATOM   1659  CG  ARG   100      36.921  34.560  47.425  1.00  0.00           C
ATOM   1660  HG2 ARG   100      36.075  33.927  47.692  1.00  0.00           H
ATOM   1661  HG3 ARG   100      36.684  34.936  46.429  1.00  0.00           H
ATOM   1662  CD  ARG   100      38.166  33.695  47.477  1.00  0.00           C
ATOM   1663  HD2 ARG   100      38.443  33.644  48.530  1.00  0.00           H
ATOM   1664  HD3 ARG   100      37.916  32.737  47.020  1.00  0.00           H
ATOM   1665  NE  ARG   100      39.323  34.262  46.713  1.00  0.00           N
ATOM   1666  HE  ARG   100      39.153  35.146  46.255  1.00  0.00           H
ATOM   1667  CZ  ARG   100      40.412  33.570  46.369  1.00  0.00           C
ATOM   1668  NH1 ARG   100      40.626  32.388  46.862  1.00  0.00           N
ATOM   1669 HH11 ARG   100      39.927  31.903  47.406  1.00  0.00           H
ATOM   1670 HH12 ARG   100      41.490  31.923  46.620  1.00  0.00           H
ATOM   1671  NH2 ARG   100      41.306  34.040  45.599  1.00  0.00           N
ATOM   1672 HH21 ARG   100      41.533  35.014  45.460  1.00  0.00           H
ATOM   1673 HH22 ARG   100      42.028  33.369  45.379  1.00  0.00           H
ATOM   1674  C   ARG   100      34.414  36.581  47.992  1.00  0.00           C
ATOM   1675  O   ARG   100      33.674  36.313  46.995  1.00  0.00           O
ATOM   1676  N   GLU   101      34.024  36.589  49.255  1.00  0.00           N
ATOM   1677  H   GLU   101      34.738  36.856  49.918  1.00  0.00           H
ATOM   1678  CA  GLU   101      32.662  36.524  49.756  1.00  0.00           C
ATOM   1679  HA  GLU   101      32.244  35.538  49.552  1.00  0.00           H
ATOM   1680  CB  GLU   101      32.700  36.634  51.249  1.00  0.00           C
ATOM   1681  HB2 GLU   101      33.450  37.373  51.530  1.00  0.00           H
ATOM   1682  HB3 GLU   101      31.777  36.959  51.727  1.00  0.00           H
ATOM   1683  CG  GLU   101      33.302  35.475  51.961  1.00  0.00           C
ATOM   1684  HG2 GLU   101      32.589  34.651  51.967  1.00  0.00           H
ATOM   1685  HG3 GLU   101      34.192  35.148  51.423  1.00  0.00           H
ATOM   1686  CD  GLU   101      33.547  35.887  53.405  1.00  0.00           C
ATOM   1687  OE1 GLU   101      34.717  36.212  53.695  1.00  0.00           O
ATOM   1688  OE2 GLU   101      32.613  35.858  54.245  1.00  0.00           O
ATOM   1689  C   GLU   101      31.668  37.519  49.111  1.00  0.00           C
ATOM   1690  O   GLU   101      30.435  37.179  48.899  1.00  0.00           O
ATOM   1691  N   ASP   102      32.104  38.712  48.734  1.00  0.00           N
ATOM   1692  H   ASP   102      33.083  38.955  48.778  1.00  0.00           H
ATOM   1693  CA  ASP   102      31.115  39.710  48.245  1.00  0.00           C
ATOM   1694  HA  ASP   102      30.187  39.563  48.798  1.00  0.00           H
ATOM   1695  CB  ASP   102      31.550  41.175  48.341  1.00  0.00           C
ATOM   1696  HB2 ASP   102      32.616  41.137  48.119  1.00  0.00           H
ATOM   1697  HB3 ASP   102      31.120  41.842  47.592  1.00  0.00           H
ATOM   1698  CG  ASP   102      31.474  41.736  49.808  1.00  0.00           C
ATOM   1699  OD1 ASP   102      32.486  42.239  50.350  1.00  0.00           O
ATOM   1700  OD2 ASP   102      30.375  41.777  50.415  1.00  0.00           O
ATOM   1701  C   ASP   102      30.887  39.458  46.703  1.00  0.00           C
ATOM   1702  O   ASP   102      29.828  39.782  46.094  1.00  0.00           O
ATOM   1703  N   TRP   103      31.835  38.804  46.017  1.00  0.00           N
ATOM   1704  H   TRP   103      32.699  38.546  46.471  1.00  0.00           H
ATOM   1705  CA  TRP   103      31.727  38.281  44.661  1.00  0.00           C
ATOM   1706  HA  TRP   103      31.246  39.011  44.009  1.00  0.00           H
ATOM   1707  CB  TRP   103      33.145  38.124  44.167  1.00  0.00           C
ATOM   1708  HB2 TRP   103      33.856  38.903  44.442  1.00  0.00           H
ATOM   1709  HB3 TRP   103      33.468  37.204  44.654  1.00  0.00           H
ATOM   1710  CG  TRP   103      33.352  37.787  42.675  1.00  0.00           C
ATOM   1711  CD1 TRP   103      33.646  38.738  41.791  1.00  0.00           C
ATOM   1712  HD1 TRP   103      33.798  39.798  41.930  1.00  0.00           H
ATOM   1713  NE1 TRP   103      33.924  38.210  40.544  1.00  0.00           N
ATOM   1714  HE1 TRP   103      34.321  38.722  39.770  1.00  0.00           H
ATOM   1715  CE2 TRP   103      33.834  36.854  40.571  1.00  0.00           C
ATOM   1716  CZ2 TRP   103      34.195  35.828  39.717  1.00  0.00           C
ATOM   1717  HZ2 TRP   103      34.514  36.126  38.729  1.00  0.00           H
ATOM   1718  CH2 TRP   103      34.082  34.506  40.075  1.00  0.00           C
ATOM   1719  HH2 TRP   103      34.173  33.713  39.348  1.00  0.00           H
ATOM   1720  CZ3 TRP   103      33.678  34.174  41.357  1.00  0.00           C
ATOM   1721  HZ3 TRP   103      33.606  33.120  41.580  1.00  0.00           H
ATOM   1722  CE3 TRP   103      33.391  35.162  42.262  1.00  0.00           C
ATOM   1723  HE3 TRP   103      33.048  34.946  43.264  1.00  0.00           H
ATOM   1724  CD2 TRP   103      33.466  36.553  41.933  1.00  0.00           C
ATOM   1725  C   TRP   103      30.906  36.963  44.559  1.00  0.00           C
ATOM   1726  O   TRP   103      30.210  36.751  43.572  1.00  0.00           O
ATOM   1727  N   VAL   104      31.046  36.106  45.634  1.00  0.00           N
ATOM   1728  H   VAL   104      31.806  36.289  46.274  1.00  0.00           H
ATOM   1729  CA  VAL   104      30.194  34.871  45.805  1.00  0.00           C
ATOM   1730  HA  VAL   104      30.394  34.075  45.087  1.00  0.00           H
ATOM   1731  CB  VAL   104      30.668  34.168  47.107  1.00  0.00           C
ATOM   1732  HB  VAL   104      30.718  34.894  47.919  1.00  0.00           H
ATOM   1733  CG1 VAL   104      29.582  33.180  47.525  1.00  0.00           C
ATOM   1734 HG11 VAL   104      30.042  32.511  48.252  1.00  0.00           H
ATOM   1735 HG12 VAL   104      28.690  33.618  47.972  1.00  0.00           H
ATOM   1736 HG13 VAL   104      29.403  32.633  46.599  1.00  0.00           H
ATOM   1737  CG2 VAL   104      31.909  33.358  46.987  1.00  0.00           C
ATOM   1738 HG21 VAL   104      31.843  32.396  46.480  1.00  0.00           H
ATOM   1739 HG22 VAL   104      32.664  33.981  46.507  1.00  0.00           H
ATOM   1740 HG23 VAL   104      32.327  33.241  47.987  1.00  0.00           H
ATOM   1741  C   VAL   104      28.698  35.317  45.871  1.00  0.00           C
ATOM   1742  O   VAL   104      27.853  34.839  45.154  1.00  0.00           O
ATOM   1743  N   GLU   105      28.511  36.378  46.645  1.00  0.00           N
ATOM   1744  H   GLU   105      29.288  36.657  47.226  1.00  0.00           H
ATOM   1745  CA  GLU   105      27.269  37.123  46.681  1.00  0.00           C
ATOM   1746  HA  GLU   105      26.527  36.374  46.958  1.00  0.00           H
ATOM   1747  CB  GLU   105      27.262  38.229  47.762  1.00  0.00           C
ATOM   1748  HB2 GLU   105      27.988  37.952  48.526  1.00  0.00           H
ATOM   1749  HB3 GLU   105      27.612  39.139  47.276  1.00  0.00           H
ATOM   1750  CG  GLU   105      25.943  38.403  48.500  1.00  0.00           C
ATOM   1751  HG2 GLU   105      25.939  39.430  48.865  1.00  0.00           H
ATOM   1752  HG3 GLU   105      25.080  38.338  47.837  1.00  0.00           H
ATOM   1753  CD  GLU   105      25.875  37.453  49.692  1.00  0.00           C
ATOM   1754  OE1 GLU   105      25.395  36.326  49.555  1.00  0.00           O
ATOM   1755  OE2 GLU   105      26.272  37.861  50.837  1.00  0.00           O
ATOM   1756  C   GLU   105      26.846  37.822  45.396  1.00  0.00           C
ATOM   1757  O   GLU   105      25.604  37.922  45.024  1.00  0.00           O
ATOM   1758  N   ALA   106      27.774  38.404  44.623  1.00  0.00           N
ATOM   1759  H   ALA   106      28.657  38.587  45.076  1.00  0.00           H
ATOM   1760  CA  ALA   106      27.478  39.044  43.284  1.00  0.00           C
ATOM   1761  HA  ALA   106      26.524  39.539  43.469  1.00  0.00           H
ATOM   1762  CB  ALA   106      28.473  40.086  42.771  1.00  0.00           C
ATOM   1763  HB1 ALA   106      28.117  40.475  41.817  1.00  0.00           H
ATOM   1764  HB2 ALA   106      28.560  40.861  43.533  1.00  0.00           H
ATOM   1765  HB3 ALA   106      29.431  39.608  42.569  1.00  0.00           H
ATOM   1766  C   ALA   106      26.995  38.065  42.150  1.00  0.00           C
ATOM   1767  O   ALA   106      26.192  38.429  41.295  1.00  0.00           O
ATOM   1768  N   ASN   107      27.435  36.769  42.189  1.00  0.00           N
ATOM   1769  H   ASN   107      28.059  36.491  42.933  1.00  0.00           H
ATOM   1770  CA  ASN   107      26.937  35.771  41.235  1.00  0.00           C
ATOM   1771  HA  ASN   107      26.961  36.245  40.254  1.00  0.00           H
ATOM   1772  CB  ASN   107      27.929  34.632  41.188  1.00  0.00           C
ATOM   1773  HB2 ASN   107      28.345  34.380  42.164  1.00  0.00           H
ATOM   1774  HB3 ASN   107      27.479  33.732  40.769  1.00  0.00           H
ATOM   1775  CG  ASN   107      29.172  34.914  40.338  1.00  0.00           C
ATOM   1776  OD1 ASN   107      29.347  34.581  39.153  1.00  0.00           O
ATOM   1777  ND2 ASN   107      30.219  35.393  40.924  1.00  0.00           N
ATOM   1778 HD21 ASN   107      31.003  35.586  40.317  1.00  0.00           H
ATOM   1779 HD22 ASN   107      30.147  35.678  41.890  1.00  0.00           H
ATOM   1780  C   ASN   107      25.495  35.282  41.642  1.00  0.00           C
ATOM   1781  O   ASN   107      24.748  35.013  40.712  1.00  0.00           O
ATOM   1782  N   ARG   108      25.089  35.305  42.959  1.00  0.00           N
ATOM   1783  H   ARG   108      25.766  35.430  43.699  1.00  0.00           H
ATOM   1784  CA  ARG   108      23.687  35.077  43.387  1.00  0.00           C
ATOM   1785  HA  ARG   108      23.460  34.012  43.355  1.00  0.00           H
ATOM   1786  CB  ARG   108      23.239  35.455  44.841  1.00  0.00           C
ATOM   1787  HB2 ARG   108      23.383  36.529  44.965  1.00  0.00           H
ATOM   1788  HB3 ARG   108      22.162  35.305  44.914  1.00  0.00           H
ATOM   1789  CG  ARG   108      24.008  34.699  45.936  1.00  0.00           C
ATOM   1790  HG2 ARG   108      23.550  33.710  45.939  1.00  0.00           H
ATOM   1791  HG3 ARG   108      25.057  34.529  45.695  1.00  0.00           H
ATOM   1792  CD  ARG   108      23.826  35.253  47.322  1.00  0.00           C
ATOM   1793  HD2 ARG   108      24.515  34.715  47.972  1.00  0.00           H
ATOM   1794  HD3 ARG   108      24.111  36.304  47.270  1.00  0.00           H
ATOM   1795  NE  ARG   108      22.453  35.203  47.707  1.00  0.00           N
ATOM   1796  HE  ARG   108      21.739  35.262  46.996  1.00  0.00           H
ATOM   1797  CZ  ARG   108      21.990  35.264  48.966  1.00  0.00           C
ATOM   1798  NH1 ARG   108      22.806  35.363  49.967  1.00  0.00           N
ATOM   1799 HH11 ARG   108      23.802  35.367  49.803  1.00  0.00           H
ATOM   1800 HH12 ARG   108      22.410  35.381  50.896  1.00  0.00           H
ATOM   1801  NH2 ARG   108      20.706  35.340  49.228  1.00  0.00           N
ATOM   1802 HH21 ARG   108      20.125  35.258  48.406  1.00  0.00           H
ATOM   1803 HH22 ARG   108      20.349  35.318  50.172  1.00  0.00           H
ATOM   1804  C   ARG   108      22.681  35.780  42.495  1.00  0.00           C
ATOM   1805  O   ARG   108      21.591  35.315  42.318  1.00  0.00           O
ATOM   1806  N   VAL   109      22.989  36.997  42.073  1.00  0.00           N
ATOM   1807  H   VAL   109      23.950  37.222  42.290  1.00  0.00           H
ATOM   1808  CA  VAL   109      22.085  37.984  41.391  1.00  0.00           C
ATOM   1809  HA  VAL   109      21.071  37.584  41.353  1.00  0.00           H
ATOM   1810  CB  VAL   109      22.112  39.291  42.156  1.00  0.00           C
ATOM   1811  HB  VAL   109      21.471  39.972  41.595  1.00  0.00           H
ATOM   1812  CG1 VAL   109      21.388  39.175  43.566  1.00  0.00           C
ATOM   1813 HG11 VAL   109      22.047  38.735  44.315  1.00  0.00           H
ATOM   1814 HG12 VAL   109      21.151  40.164  43.958  1.00  0.00           H
ATOM   1815 HG13 VAL   109      20.442  38.666  43.384  1.00  0.00           H
ATOM   1816  CG2 VAL   109      23.481  39.931  42.305  1.00  0.00           C
ATOM   1817 HG21 VAL   109      24.069  39.471  43.099  1.00  0.00           H
ATOM   1818 HG22 VAL   109      24.091  39.761  41.417  1.00  0.00           H
ATOM   1819 HG23 VAL   109      23.285  40.992  42.455  1.00  0.00           H
ATOM   1820  C   VAL   109      22.513  38.116  39.940  1.00  0.00           C
ATOM   1821  O   VAL   109      21.629  38.390  39.113  1.00  0.00           O
ATOM   1822  N   PHE   110      23.758  37.910  39.559  1.00  0.00           N
ATOM   1823  H   PHE   110      24.383  37.657  40.311  1.00  0.00           H
ATOM   1824  CA  PHE   110      24.139  37.876  38.118  1.00  0.00           C
ATOM   1825  HA  PHE   110      23.570  38.671  37.637  1.00  0.00           H
ATOM   1826  CB  PHE   110      25.611  38.203  37.988  1.00  0.00           C
ATOM   1827  HB2 PHE   110      25.761  39.164  38.480  1.00  0.00           H
ATOM   1828  HB3 PHE   110      26.259  37.488  38.496  1.00  0.00           H
ATOM   1829  CG  PHE   110      26.109  38.238  36.514  1.00  0.00           C
ATOM   1830  CD1 PHE   110      26.212  39.389  35.728  1.00  0.00           C
ATOM   1831  HD1 PHE   110      25.819  40.317  36.116  1.00  0.00           H
ATOM   1832  CE1 PHE   110      26.677  39.328  34.368  1.00  0.00           C
ATOM   1833  HE1 PHE   110      26.739  40.223  33.767  1.00  0.00           H
ATOM   1834  CZ  PHE   110      27.121  38.075  33.854  1.00  0.00           C
ATOM   1835  HZ  PHE   110      27.507  38.023  32.846  1.00  0.00           H
ATOM   1836  CE2 PHE   110      27.058  36.929  34.631  1.00  0.00           C
ATOM   1837  HE2 PHE   110      27.471  36.021  34.216  1.00  0.00           H
ATOM   1838  CD2 PHE   110      26.558  36.988  35.985  1.00  0.00           C
ATOM   1839  HD2 PHE   110      26.406  36.064  36.524  1.00  0.00           H
ATOM   1840  C   PHE   110      23.627  36.640  37.384  1.00  0.00           C
ATOM   1841  O   PHE   110      23.349  36.811  36.163  1.00  0.00           O
ATOM   1842  N   ALA   111      23.510  35.476  37.999  1.00  0.00           N
ATOM   1843  H   ALA   111      23.943  35.287  38.892  1.00  0.00           H
ATOM   1844  CA  ALA   111      22.802  34.317  37.321  1.00  0.00           C
ATOM   1845  HA  ALA   111      23.317  34.104  36.385  1.00  0.00           H
ATOM   1846  CB  ALA   111      22.840  33.167  38.256  1.00  0.00           C
ATOM   1847  HB1 ALA   111      23.779  32.614  38.248  1.00  0.00           H
ATOM   1848  HB2 ALA   111      22.639  33.504  39.274  1.00  0.00           H
ATOM   1849  HB3 ALA   111      22.140  32.381  37.975  1.00  0.00           H
ATOM   1850  C   ALA   111      21.330  34.549  36.957  1.00  0.00           C
ATOM   1851  O   ALA   111      20.892  34.242  35.880  1.00  0.00           O
ATOM   1852  N   GLU   112      20.663  35.049  37.961  1.00  0.00           N
ATOM   1853  H   GLU   112      21.133  35.228  38.836  1.00  0.00           H
ATOM   1854  CA  GLU   112      19.230  35.174  37.845  1.00  0.00           C
ATOM   1855  HA  GLU   112      18.869  34.294  37.312  1.00  0.00           H
ATOM   1856  CB  GLU   112      18.575  35.406  39.233  1.00  0.00           C
ATOM   1857  HB2 GLU   112      18.913  36.334  39.693  1.00  0.00           H
ATOM   1858  HB3 GLU   112      17.535  35.724  39.161  1.00  0.00           H
ATOM   1859  CG  GLU   112      18.755  34.275  40.310  1.00  0.00           C
ATOM   1860  HG2 GLU   112      19.820  34.043  40.319  1.00  0.00           H
ATOM   1861  HG3 GLU   112      18.564  34.748  41.274  1.00  0.00           H
ATOM   1862  CD  GLU   112      17.748  33.091  40.082  1.00  0.00           C
ATOM   1863  OE1 GLU   112      17.542  32.391  41.110  1.00  0.00           O
ATOM   1864  OE2 GLU   112      17.594  32.724  38.906  1.00  0.00           O
ATOM   1865  C   GLU   112      18.861  36.354  36.951  1.00  0.00           C
ATOM   1866  O   GLU   112      17.745  36.451  36.526  1.00  0.00           O
ATOM   1867  N   ALA   113      19.817  37.263  36.717  1.00  0.00           N
ATOM   1868  H   ALA   113      20.749  37.028  37.028  1.00  0.00           H
ATOM   1869  CA  ALA   113      19.717  38.414  35.772  1.00  0.00           C
ATOM   1870  HA  ALA   113      18.729  38.873  35.791  1.00  0.00           H
ATOM   1871  CB  ALA   113      20.603  39.541  36.264  1.00  0.00           C
ATOM   1872  HB1 ALA   113      20.450  40.270  35.468  1.00  0.00           H
ATOM   1873  HB2 ALA   113      20.281  39.981  37.208  1.00  0.00           H
ATOM   1874  HB3 ALA   113      21.664  39.293  36.256  1.00  0.00           H
ATOM   1875  C   ALA   113      20.014  37.901  34.358  1.00  0.00           C
ATOM   1876  O   ALA   113      19.341  38.394  33.450  1.00  0.00           O
ATOM   1877  N   GLU   114      21.030  36.966  34.189  1.00  0.00           N
ATOM   1878  H   GLU   114      21.541  36.655  35.003  1.00  0.00           H
ATOM   1879  CA  GLU   114      21.289  36.452  32.857  1.00  0.00           C
ATOM   1880  HA  GLU   114      21.152  37.293  32.177  1.00  0.00           H
ATOM   1881  CB  GLU   114      22.705  35.794  32.919  1.00  0.00           C
ATOM   1882  HB2 GLU   114      22.794  35.431  33.943  1.00  0.00           H
ATOM   1883  HB3 GLU   114      22.552  34.866  32.368  1.00  0.00           H
ATOM   1884  CG  GLU   114      23.930  36.495  32.435  1.00  0.00           C
ATOM   1885  HG2 GLU   114      24.089  37.322  33.126  1.00  0.00           H
ATOM   1886  HG3 GLU   114      24.699  35.724  32.494  1.00  0.00           H
ATOM   1887  CD  GLU   114      23.929  37.026  30.995  1.00  0.00           C
ATOM   1888  OE1 GLU   114      23.971  36.200  30.073  1.00  0.00           O
ATOM   1889  OE2 GLU   114      23.868  38.271  30.769  1.00  0.00           O
ATOM   1890  C   GLU   114      20.171  35.483  32.308  1.00  0.00           C
ATOM   1891  O   GLU   114      19.860  35.629  31.123  1.00  0.00           O
ATOM   1892  N   ARG   115      19.521  34.741  33.223  1.00  0.00           N
ATOM   1893  H   ARG   115      19.881  34.607  34.156  1.00  0.00           H
ATOM   1894  CA  ARG   115      18.299  33.984  32.922  1.00  0.00           C
ATOM   1895  HA  ARG   115      18.488  33.546  31.942  1.00  0.00           H
ATOM   1896  CB  ARG   115      18.067  32.960  34.069  1.00  0.00           C
ATOM   1897  HB2 ARG   115      18.903  32.264  34.139  1.00  0.00           H
ATOM   1898  HB3 ARG   115      18.075  33.477  35.028  1.00  0.00           H
ATOM   1899  CG  ARG   115      16.874  32.127  33.744  1.00  0.00           C
ATOM   1900  HG2 ARG   115      15.984  32.740  33.884  1.00  0.00           H
ATOM   1901  HG3 ARG   115      16.899  31.782  32.710  1.00  0.00           H
ATOM   1902  CD  ARG   115      16.772  30.960  34.666  1.00  0.00           C
ATOM   1903  HD2 ARG   115      16.225  30.104  34.270  1.00  0.00           H
ATOM   1904  HD3 ARG   115      17.776  30.557  34.798  1.00  0.00           H
ATOM   1905  NE  ARG   115      16.394  31.352  36.044  1.00  0.00           N
ATOM   1906  HE  ARG   115      17.152  31.690  36.619  1.00  0.00           H
ATOM   1907  CZ  ARG   115      15.207  31.525  36.599  1.00  0.00           C
ATOM   1908  NH1 ARG   115      14.057  31.257  36.047  1.00  0.00           N
ATOM   1909 HH11 ARG   115      14.030  30.861  35.118  1.00  0.00           H
ATOM   1910 HH12 ARG   115      13.279  31.180  36.686  1.00  0.00           H
ATOM   1911  NH2 ARG   115      15.164  31.975  37.852  1.00  0.00           N
ATOM   1912 HH21 ARG   115      16.024  32.181  38.341  1.00  0.00           H
ATOM   1913 HH22 ARG   115      14.301  32.256  38.296  1.00  0.00           H
ATOM   1914  C   ARG   115      17.096  34.925  32.738  1.00  0.00           C
ATOM   1915  O   ARG   115      16.313  34.741  31.848  1.00  0.00           O
ATOM   1916  N   GLU   116      16.923  35.985  33.496  1.00  0.00           N
ATOM   1917  H   GLU   116      17.584  36.200  34.228  1.00  0.00           H
ATOM   1918  CA  GLU   116      15.976  37.078  33.261  1.00  0.00           C
ATOM   1919  HA  GLU   116      15.040  36.568  33.033  1.00  0.00           H
ATOM   1920  CB  GLU   116      15.696  37.939  34.518  1.00  0.00           C
ATOM   1921  HB2 GLU   116      15.570  37.236  35.341  1.00  0.00           H
ATOM   1922  HB3 GLU   116      16.700  38.324  34.703  1.00  0.00           H
ATOM   1923  CG  GLU   116      14.551  39.003  34.441  1.00  0.00           C
ATOM   1924  HG2 GLU   116      14.427  39.485  35.410  1.00  0.00           H
ATOM   1925  HG3 GLU   116      14.978  39.809  33.844  1.00  0.00           H
ATOM   1926  CD  GLU   116      13.185  38.427  33.989  1.00  0.00           C
ATOM   1927  OE1 GLU   116      12.911  37.166  33.965  1.00  0.00           O
ATOM   1928  OE2 GLU   116      12.266  39.183  33.720  1.00  0.00           O
ATOM   1929  C   GLU   116      16.251  37.811  31.894  1.00  0.00           C
ATOM   1930  O   GLU   116      15.394  38.472  31.431  1.00  0.00           O
ATOM   1931  N   ARG   117      17.443  37.742  31.257  1.00  0.00           N
ATOM   1932  H   ARG   117      18.249  37.320  31.694  1.00  0.00           H
ATOM   1933  CA  ARG   117      17.650  38.268  29.880  1.00  0.00           C
ATOM   1934  HA  ARG   117      16.941  39.050  29.611  1.00  0.00           H
ATOM   1935  CB  ARG   117      19.029  38.763  29.578  1.00  0.00           C
ATOM   1936  HB2 ARG   117      19.677  37.894  29.688  1.00  0.00           H
ATOM   1937  HB3 ARG   117      19.206  39.127  28.566  1.00  0.00           H
ATOM   1938  CG  ARG   117      19.507  39.908  30.413  1.00  0.00           C
ATOM   1939  HG2 ARG   117      19.025  40.794  30.001  1.00  0.00           H
ATOM   1940  HG3 ARG   117      19.152  39.715  31.426  1.00  0.00           H
ATOM   1941  CD  ARG   117      21.018  40.144  30.480  1.00  0.00           C
ATOM   1942  HD2 ARG   117      21.465  39.252  30.920  1.00  0.00           H
ATOM   1943  HD3 ARG   117      21.447  40.184  29.479  1.00  0.00           H
ATOM   1944  NE  ARG   117      21.430  41.330  31.282  1.00  0.00           N
ATOM   1945  HE  ARG   117      20.921  42.184  31.101  1.00  0.00           H
ATOM   1946  CZ  ARG   117      22.235  41.283  32.365  1.00  0.00           C
ATOM   1947  NH1 ARG   117      22.951  40.208  32.579  1.00  0.00           N
ATOM   1948 HH11 ARG   117      23.183  39.528  31.869  1.00  0.00           H
ATOM   1949 HH12 ARG   117      23.640  40.245  33.316  1.00  0.00           H
ATOM   1950  NH2 ARG   117      22.362  42.290  33.223  1.00  0.00           N
ATOM   1951 HH21 ARG   117      21.795  43.079  32.949  1.00  0.00           H
ATOM   1952 HH22 ARG   117      22.826  42.272  34.120  1.00  0.00           H
ATOM   1953  C   ARG   117      17.132  37.188  28.897  1.00  0.00           C
ATOM   1954  O   ARG   117      16.383  37.529  27.974  1.00  0.00           O
ATOM   1955  N   GLU   118      17.414  35.908  29.185  1.00  0.00           N
ATOM   1956  H   GLU   118      18.107  35.800  29.912  1.00  0.00           H
ATOM   1957  CA  GLU   118      16.983  34.775  28.293  1.00  0.00           C
ATOM   1958  HA  GLU   118      17.299  34.932  27.261  1.00  0.00           H
ATOM   1959  CB  GLU   118      17.679  33.500  28.820  1.00  0.00           C
ATOM   1960  HB2 GLU   118      18.717  33.718  29.075  1.00  0.00           H
ATOM   1961  HB3 GLU   118      17.256  33.259  29.795  1.00  0.00           H
ATOM   1962  CG  GLU   118      17.525  32.272  27.853  1.00  0.00           C
ATOM   1963  HG2 GLU   118      17.838  31.339  28.322  1.00  0.00           H
ATOM   1964  HG3 GLU   118      16.472  32.067  27.659  1.00  0.00           H
ATOM   1965  CD  GLU   118      18.290  32.400  26.522  1.00  0.00           C
ATOM   1966  OE1 GLU   118      18.747  33.537  26.215  1.00  0.00           O
ATOM   1967  OE2 GLU   118      18.427  31.416  25.759  1.00  0.00           O
ATOM   1968  C   GLU   118      15.454  34.552  28.334  1.00  0.00           C
ATOM   1969  O   GLU   118      14.857  34.212  27.323  1.00  0.00           O
ATOM   1970  N   ARG   119      14.826  34.852  29.455  1.00  0.00           N
ATOM   1971  H   ARG   119      15.331  35.123  30.286  1.00  0.00           H
ATOM   1972  CA  ARG   119      13.360  34.805  29.656  1.00  0.00           C
ATOM   1973  HA  ARG   119      13.052  33.814  29.323  1.00  0.00           H
ATOM   1974  CB  ARG   119      13.063  34.922  31.157  1.00  0.00           C
ATOM   1975  HB2 ARG   119      13.671  35.736  31.552  1.00  0.00           H
ATOM   1976  HB3 ARG   119      12.032  35.247  31.291  1.00  0.00           H
ATOM   1977  CG  ARG   119      13.263  33.614  31.992  1.00  0.00           C
ATOM   1978  HG2 ARG   119      12.435  32.926  31.820  1.00  0.00           H
ATOM   1979  HG3 ARG   119      14.233  33.203  31.714  1.00  0.00           H
ATOM   1980  CD  ARG   119      13.449  33.955  33.487  1.00  0.00           C
ATOM   1981  HD2 ARG   119      13.684  33.124  34.152  1.00  0.00           H
ATOM   1982  HD3 ARG   119      14.224  34.715  33.587  1.00  0.00           H
ATOM   1983  NE  ARG   119      12.197  34.384  34.056  1.00  0.00           N
ATOM   1984  HE  ARG   119      12.200  35.360  34.315  1.00  0.00           H
ATOM   1985  CZ  ARG   119      11.133  33.629  34.350  1.00  0.00           C
ATOM   1986  NH1 ARG   119      11.203  32.340  34.313  1.00  0.00           N
ATOM   1987 HH11 ARG   119      12.079  31.952  33.993  1.00  0.00           H
ATOM   1988 HH12 ARG   119      10.302  31.886  34.354  1.00  0.00           H
ATOM   1989  NH2 ARG   119      10.003  34.164  34.555  1.00  0.00           N
ATOM   1990 HH21 ARG   119      10.106  35.143  34.782  1.00  0.00           H
ATOM   1991 HH22 ARG   119       9.178  33.615  34.751  1.00  0.00           H
ATOM   1992  C   ARG   119      12.479  35.730  28.795  1.00  0.00           C
ATOM   1993  O   ARG   119      11.256  35.527  28.579  1.00  0.00           O
ATOM   1994  N   ARG   120      13.182  36.792  28.349  1.00  0.00           N
ATOM   1995  H   ARG   120      14.141  36.830  28.665  1.00  0.00           H
ATOM   1996  CA  ARG   120      12.738  37.902  27.454  1.00  0.00           C
ATOM   1997  HA  ARG   120      11.663  37.813  27.297  1.00  0.00           H
ATOM   1998  CB  ARG   120      13.034  39.249  28.201  1.00  0.00           C
ATOM   1999  HB2 ARG   120      14.097  39.347  28.419  1.00  0.00           H
ATOM   2000  HB3 ARG   120      12.694  40.071  27.570  1.00  0.00           H
ATOM   2001  CG  ARG   120      12.236  39.407  29.507  1.00  0.00           C
ATOM   2002  HG2 ARG   120      11.180  39.510  29.254  1.00  0.00           H
ATOM   2003  HG3 ARG   120      12.270  38.514  30.131  1.00  0.00           H
ATOM   2004  CD  ARG   120      12.618  40.604  30.280  1.00  0.00           C
ATOM   2005  HD2 ARG   120      13.636  40.423  30.625  1.00  0.00           H
ATOM   2006  HD3 ARG   120      12.785  41.499  29.681  1.00  0.00           H
ATOM   2007  NE  ARG   120      11.844  40.835  31.506  1.00  0.00           N
ATOM   2008  HE  ARG   120      11.968  40.180  32.265  1.00  0.00           H
ATOM   2009  CZ  ARG   120      10.969  41.815  31.680  1.00  0.00           C
ATOM   2010  NH1 ARG   120      10.993  42.839  30.840  1.00  0.00           N
ATOM   2011 HH11 ARG   120      11.366  42.783  29.903  1.00  0.00           H
ATOM   2012 HH12 ARG   120      10.378  43.624  31.001  1.00  0.00           H
ATOM   2013  NH2 ARG   120      10.201  41.862  32.752  1.00  0.00           N
ATOM   2014 HH21 ARG   120      10.312  41.096  33.400  1.00  0.00           H
ATOM   2015 HH22 ARG   120       9.910  42.805  32.965  1.00  0.00           H
ATOM   2016  C   ARG   120      13.286  37.785  26.080  1.00  0.00           C
ATOM   2017  O   ARG   120      12.809  38.467  25.178  1.00  0.00           O
ATOM   2018  N   GLY   121      14.328  36.930  25.877  1.00  0.00           N
ATOM   2019  H   GLY   121      14.746  36.474  26.675  1.00  0.00           H
ATOM   2020  CA  GLY   121      14.940  36.742  24.567  1.00  0.00           C
ATOM   2021  HA2 GLY   121      15.369  35.740  24.567  1.00  0.00           H
ATOM   2022  HA3 GLY   121      14.170  36.669  23.799  1.00  0.00           H
ATOM   2023  C   GLY   121      15.985  37.803  24.300  1.00  0.00           C
ATOM   2024  O   GLY   121      16.198  37.975  23.135  1.00  0.00           O
ATOM   2025  N   GLU   122      16.514  38.562  25.337  1.00  0.00           N
ATOM   2026  H   GLU   122      16.454  38.272  26.303  1.00  0.00           H
ATOM   2027  CA  GLU   122      17.439  39.692  25.187  1.00  0.00           C
ATOM   2028  HA  GLU   122      17.217  40.188  24.243  1.00  0.00           H
ATOM   2029  CB  GLU   122      17.222  40.681  26.365  1.00  0.00           C
ATOM   2030  HB2 GLU   122      17.561  40.157  27.258  1.00  0.00           H
ATOM   2031  HB3 GLU   122      18.051  41.368  26.195  1.00  0.00           H
ATOM   2032  CG  GLU   122      15.920  41.362  26.530  1.00  0.00           C
ATOM   2033  HG2 GLU   122      15.172  40.575  26.434  1.00  0.00           H
ATOM   2034  HG3 GLU   122      15.801  41.837  27.504  1.00  0.00           H
ATOM   2035  CD  GLU   122      15.656  42.409  25.407  1.00  0.00           C
ATOM   2036  OE1 GLU   122      16.598  43.073  24.945  1.00  0.00           O
ATOM   2037  OE2 GLU   122      14.500  42.457  24.927  1.00  0.00           O
ATOM   2038  C   GLU   122      18.861  39.179  25.056  1.00  0.00           C
ATOM   2039  O   GLU   122      19.177  38.085  25.611  1.00  0.00           O
ATOM   2040  N   PRO   123      19.764  39.946  24.448  1.00  0.00           N
ATOM   2041  CD  PRO   123      19.553  41.232  23.846  1.00  0.00           C
ATOM   2042  HD2 PRO   123      19.641  41.968  24.644  1.00  0.00           H
ATOM   2043  HD3 PRO   123      18.597  41.155  23.328  1.00  0.00           H
ATOM   2044  CG  PRO   123      20.718  41.431  22.881  1.00  0.00           C
ATOM   2045  HG2 PRO   123      20.747  42.449  22.492  1.00  0.00           H
ATOM   2046  HG3 PRO   123      20.464  40.848  21.996  1.00  0.00           H
ATOM   2047  CB  PRO   123      21.904  40.815  23.632  1.00  0.00           C
ATOM   2048  HB2 PRO   123      22.376  41.471  24.363  1.00  0.00           H
ATOM   2049  HB3 PRO   123      22.736  40.615  22.956  1.00  0.00           H
ATOM   2050  CA  PRO   123      21.199  39.628  24.372  1.00  0.00           C
ATOM   2051  HA  PRO   123      21.342  38.744  23.750  1.00  0.00           H
ATOM   2052  C   PRO   123      21.874  39.437  25.725  1.00  0.00           C
ATOM   2053  O   PRO   123      21.397  39.876  26.791  1.00  0.00           O
ATOM   2054  N   SER   124      23.013  38.739  25.583  1.00  0.00           N
ATOM   2055  H   SER   124      23.253  38.273  24.720  1.00  0.00           H
ATOM   2056  CA  SER   124      23.707  38.204  26.746  1.00  0.00           C
ATOM   2057  HA  SER   124      23.114  38.334  27.651  1.00  0.00           H
ATOM   2058  CB  SER   124      23.763  36.646  26.619  1.00  0.00           C
ATOM   2059  HB2 SER   124      22.826  36.089  26.589  1.00  0.00           H
ATOM   2060  HB3 SER   124      24.267  36.488  25.666  1.00  0.00           H
ATOM   2061  OG  SER   124      24.655  36.097  27.597  1.00  0.00           O
ATOM   2062  HG  SER   124      24.383  36.181  28.514  1.00  0.00           H
ATOM   2063  C   SER   124      25.163  38.729  26.907  1.00  0.00           C
ATOM   2064  O   SER   124      25.899  38.708  25.922  1.00  0.00           O
ATOM   2065  N   LEU   125      25.557  38.961  28.175  1.00  0.00           N
ATOM   2066  H   LEU   125      24.797  38.772  28.813  1.00  0.00           H
ATOM   2067  CA  LEU   125      26.894  39.262  28.552  1.00  0.00           C
ATOM   2068  HA  LEU   125      27.265  39.975  27.816  1.00  0.00           H
ATOM   2069  CB  LEU   125      26.833  39.874  29.989  1.00  0.00           C
ATOM   2070  HB2 LEU   125      26.278  39.183  30.622  1.00  0.00           H
ATOM   2071  HB3 LEU   125      27.844  40.091  30.336  1.00  0.00           H
ATOM   2072  CG  LEU   125      26.059  41.228  30.033  1.00  0.00           C
ATOM   2073  HG  LEU   125      25.026  41.052  29.733  1.00  0.00           H
ATOM   2074  CD1 LEU   125      26.044  41.813  31.441  1.00  0.00           C
ATOM   2075 HD11 LEU   125      27.029  42.166  31.744  1.00  0.00           H
ATOM   2076 HD12 LEU   125      25.368  42.657  31.296  1.00  0.00           H
ATOM   2077 HD13 LEU   125      25.674  41.024  32.095  1.00  0.00           H
ATOM   2078  CD2 LEU   125      26.716  42.298  29.159  1.00  0.00           C
ATOM   2079 HD21 LEU   125      27.790  42.185  29.310  1.00  0.00           H
ATOM   2080 HD22 LEU   125      26.474  42.001  28.139  1.00  0.00           H
ATOM   2081 HD23 LEU   125      26.415  43.295  29.482  1.00  0.00           H
ATOM   2082  C   LEU   125      27.748  38.003  28.543  1.00  0.00           C
ATOM   2083  O   LEU   125      28.939  38.171  28.320  1.00  0.00           O
ATOM   2084  N   ILE   126      27.230  36.801  28.725  1.00  0.00           N
ATOM   2085  H   ILE   126      26.243  36.772  28.940  1.00  0.00           H
ATOM   2086  CA  ILE   126      28.028  35.554  28.530  1.00  0.00           C
ATOM   2087  HA  ILE   126      28.980  35.665  29.049  1.00  0.00           H
ATOM   2088  CB  ILE   126      27.403  34.298  29.156  1.00  0.00           C
ATOM   2089  HB  ILE   126      26.483  34.170  28.586  1.00  0.00           H
ATOM   2090  CG2 ILE   126      28.347  33.020  29.001  1.00  0.00           C
ATOM   2091 HG21 ILE   126      29.301  33.188  29.501  1.00  0.00           H
ATOM   2092 HG22 ILE   126      27.867  32.097  29.326  1.00  0.00           H
ATOM   2093 HG23 ILE   126      28.637  32.913  27.956  1.00  0.00           H
ATOM   2094  CG1 ILE   126      26.979  34.523  30.614  1.00  0.00           C
ATOM   2095 HG12 ILE   126      27.924  34.590  31.152  1.00  0.00           H
ATOM   2096 HG13 ILE   126      26.496  35.499  30.649  1.00  0.00           H
ATOM   2097  CD1 ILE   126      26.125  33.509  31.294  1.00  0.00           C
ATOM   2098 HD11 ILE   126      25.999  33.793  32.339  1.00  0.00           H
ATOM   2099 HD12 ILE   126      25.183  33.435  30.750  1.00  0.00           H
ATOM   2100 HD13 ILE   126      26.687  32.580  31.382  1.00  0.00           H
ATOM   2101  C   ILE   126      28.313  35.372  27.032  1.00  0.00           C
ATOM   2102  O   ILE   126      29.376  34.918  26.662  1.00  0.00           O
ATOM   2103  N   ALA   127      27.360  35.828  26.166  1.00  0.00           N
ATOM   2104  H   ALA   127      26.489  36.166  26.550  1.00  0.00           H
ATOM   2105  CA  ALA   127      27.558  35.719  24.687  1.00  0.00           C
ATOM   2106  HA  ALA   127      27.863  34.688  24.506  1.00  0.00           H
ATOM   2107  CB  ALA   127      26.212  35.751  23.986  1.00  0.00           C
ATOM   2108  HB1 ALA   127      25.764  36.740  24.082  1.00  0.00           H
ATOM   2109  HB2 ALA   127      26.253  35.499  22.927  1.00  0.00           H
ATOM   2110  HB3 ALA   127      25.541  35.069  24.508  1.00  0.00           H
ATOM   2111  C   ALA   127      28.605  36.751  24.307  1.00  0.00           C
ATOM   2112  O   ALA   127      29.378  36.476  23.444  1.00  0.00           O
ATOM   2113  N   LEU   128      28.720  37.932  24.930  1.00  0.00           N
ATOM   2114  H   LEU   128      28.016  38.157  25.618  1.00  0.00           H
ATOM   2115  CA  LEU   128      29.783  38.908  24.599  1.00  0.00           C
ATOM   2116  HA  LEU   128      29.646  38.931  23.517  1.00  0.00           H
ATOM   2117  CB  LEU   128      29.462  40.261  25.254  1.00  0.00           C
ATOM   2118  HB2 LEU   128      28.374  40.317  25.264  1.00  0.00           H
ATOM   2119  HB3 LEU   128      29.702  40.286  26.317  1.00  0.00           H
ATOM   2120  CG  LEU   128      30.054  41.528  24.497  1.00  0.00           C
ATOM   2121  HG  LEU   128      31.141  41.566  24.561  1.00  0.00           H
ATOM   2122  CD1 LEU   128      29.707  41.524  23.058  1.00  0.00           C
ATOM   2123 HD11 LEU   128      29.888  42.536  22.695  1.00  0.00           H
ATOM   2124 HD12 LEU   128      30.419  40.951  22.465  1.00  0.00           H
ATOM   2125 HD13 LEU   128      28.743  41.122  22.749  1.00  0.00           H
ATOM   2126  CD2 LEU   128      29.408  42.737  25.213  1.00  0.00           C
ATOM   2127 HD21 LEU   128      28.333  42.661  25.377  1.00  0.00           H
ATOM   2128 HD22 LEU   128      29.875  42.858  26.190  1.00  0.00           H
ATOM   2129 HD23 LEU   128      29.657  43.671  24.708  1.00  0.00           H
ATOM   2130  C   LEU   128      31.209  38.405  24.856  1.00  0.00           C
ATOM   2131  O   LEU   128      32.177  38.794  24.177  1.00  0.00           O
ATOM   2132  N   LEU   129      31.377  37.607  25.884  1.00  0.00           N
ATOM   2133  H   LEU   129      30.623  37.444  26.535  1.00  0.00           H
ATOM   2134  CA  LEU   129      32.669  36.919  26.094  1.00  0.00           C
ATOM   2135  HA  LEU   129      33.592  37.498  26.070  1.00  0.00           H
ATOM   2136  CB  LEU   129      32.722  36.180  27.404  1.00  0.00           C
ATOM   2137  HB2 LEU   129      31.906  35.459  27.446  1.00  0.00           H
ATOM   2138  HB3 LEU   129      33.666  35.636  27.439  1.00  0.00           H
ATOM   2139  CG  LEU   129      32.796  37.009  28.621  1.00  0.00           C
ATOM   2140  HG  LEU   129      31.887  37.609  28.654  1.00  0.00           H
ATOM   2141  CD1 LEU   129      32.846  36.188  29.934  1.00  0.00           C
ATOM   2142 HD11 LEU   129      31.861  35.747  30.087  1.00  0.00           H
ATOM   2143 HD12 LEU   129      33.527  35.337  29.960  1.00  0.00           H
ATOM   2144 HD13 LEU   129      33.080  36.907  30.719  1.00  0.00           H
ATOM   2145  CD2 LEU   129      34.052  37.882  28.669  1.00  0.00           C
ATOM   2146 HD21 LEU   129      34.162  38.433  29.603  1.00  0.00           H
ATOM   2147 HD22 LEU   129      34.928  37.257  28.496  1.00  0.00           H
ATOM   2148 HD23 LEU   129      34.020  38.578  27.830  1.00  0.00           H
ATOM   2149  C   LEU   129      32.927  35.873  25.030  1.00  0.00           C
ATOM   2150  O   LEU   129      34.008  35.857  24.524  1.00  0.00           O
ATOM   2151  N   SER   130      31.921  34.983  24.836  1.00  0.00           N
ATOM   2152  H   SER   130      31.068  34.969  25.376  1.00  0.00           H
ATOM   2153  CA  SER   130      31.810  33.849  23.883  1.00  0.00           C
ATOM   2154  HA  SER   130      32.609  33.164  24.167  1.00  0.00           H
ATOM   2155  CB  SER   130      30.416  33.257  23.911  1.00  0.00           C
ATOM   2156  HB2 SER   130      29.751  34.088  23.676  1.00  0.00           H
ATOM   2157  HB3 SER   130      30.243  32.487  23.159  1.00  0.00           H
ATOM   2158  OG  SER   130      30.150  32.787  25.242  1.00  0.00           O
ATOM   2159  HG  SER   130      29.905  33.567  25.746  1.00  0.00           H
ATOM   2160  C   SER   130      32.173  34.308  22.466  1.00  0.00           C
ATOM   2161  O   SER   130      32.877  33.579  21.740  1.00  0.00           O
ATOM   2162  N   ASN   131      31.843  35.571  22.078  1.00  0.00           N
ATOM   2163  H   ASN   131      31.487  36.130  22.841  1.00  0.00           H
ATOM   2164  CA  ASN   131      32.122  36.216  20.767  1.00  0.00           C
ATOM   2165  HA  ASN   131      32.205  35.466  19.980  1.00  0.00           H
ATOM   2166  CB  ASN   131      30.871  37.124  20.517  1.00  0.00           C
ATOM   2167  HB2 ASN   131      29.913  36.646  20.723  1.00  0.00           H
ATOM   2168  HB3 ASN   131      30.848  37.996  21.171  1.00  0.00           H
ATOM   2169  CG  ASN   131      30.763  37.573  19.019  1.00  0.00           C
ATOM   2170  OD1 ASN   131      31.431  37.096  18.114  1.00  0.00           O
ATOM   2171  ND2 ASN   131      29.945  38.519  18.740  1.00  0.00           N
ATOM   2172 HD21 ASN   131      29.708  38.604  17.762  1.00  0.00           H
ATOM   2173 HD22 ASN   131      29.369  38.833  19.508  1.00  0.00           H
ATOM   2174  C   ASN   131      33.520  36.957  20.758  1.00  0.00           C
ATOM   2175  O   ASN   131      34.162  36.913  19.773  1.00  0.00           O
ATOM   2176  N   SER   132      33.819  37.790  21.742  1.00  0.00           N
ATOM   2177  H   SER   132      33.154  37.979  22.478  1.00  0.00           H
ATOM   2178  CA  SER   132      35.074  38.585  21.776  1.00  0.00           C
ATOM   2179  HA  SER   132      35.116  39.143  20.841  1.00  0.00           H
ATOM   2180  CB  SER   132      35.044  39.515  23.015  1.00  0.00           C
ATOM   2181  HB2 SER   132      35.078  38.937  23.938  1.00  0.00           H
ATOM   2182  HB3 SER   132      35.950  40.121  23.030  1.00  0.00           H
ATOM   2183  OG  SER   132      33.954  40.318  23.022  1.00  0.00           O
ATOM   2184  HG  SER   132      33.347  39.744  23.496  1.00  0.00           H
ATOM   2185  C   SER   132      36.376  37.674  21.828  1.00  0.00           C
ATOM   2186  O   SER   132      37.444  38.093  21.354  1.00  0.00           O
ATOM   2187  N   TYR   133      36.246  36.518  22.376  1.00  0.00           N
ATOM   2188  H   TYR   133      35.389  36.293  22.860  1.00  0.00           H
ATOM   2189  CA  TYR   133      37.378  35.599  22.586  1.00  0.00           C
ATOM   2190  HA  TYR   133      38.152  36.139  23.133  1.00  0.00           H
ATOM   2191  CB  TYR   133      36.766  34.683  23.613  1.00  0.00           C
ATOM   2192  HB2 TYR   133      36.577  35.314  24.481  1.00  0.00           H
ATOM   2193  HB3 TYR   133      35.817  34.291  23.245  1.00  0.00           H
ATOM   2194  CG  TYR   133      37.564  33.525  24.109  1.00  0.00           C
ATOM   2195  CD1 TYR   133      38.947  33.573  24.338  1.00  0.00           C
ATOM   2196  HD1 TYR   133      39.554  34.429  24.082  1.00  0.00           H
ATOM   2197  CE1 TYR   133      39.653  32.389  24.791  1.00  0.00           C
ATOM   2198  HE1 TYR   133      40.717  32.423  24.970  1.00  0.00           H
ATOM   2199  CZ  TYR   133      38.912  31.164  25.087  1.00  0.00           C
ATOM   2200  OH  TYR   133      39.633  30.136  25.433  1.00  0.00           O
ATOM   2201  HH  TYR   133      40.534  30.452  25.530  1.00  0.00           H
ATOM   2202  CE2 TYR   133      37.528  31.114  24.720  1.00  0.00           C
ATOM   2203  HE2 TYR   133      36.969  30.191  24.749  1.00  0.00           H
ATOM   2204  CD2 TYR   133      36.903  32.298  24.300  1.00  0.00           C
ATOM   2205  HD2 TYR   133      35.875  32.203  23.983  1.00  0.00           H
ATOM   2206  C   TYR   133      37.851  34.860  21.371  1.00  0.00           C
ATOM   2207  O   TYR   133      39.007  34.505  21.328  1.00  0.00           O
ATOM   2208  N   TYR   134      37.023  34.561  20.354  1.00  0.00           N
ATOM   2209  H   TYR   134      36.021  34.613  20.475  1.00  0.00           H
ATOM   2210  CA  TYR   134      37.587  34.029  19.096  1.00  0.00           C
ATOM   2211  HA  TYR   134      38.500  33.479  19.327  1.00  0.00           H
ATOM   2212  CB  TYR   134      36.594  32.980  18.530  1.00  0.00           C
ATOM   2213  HB2 TYR   134      35.652  33.460  18.265  1.00  0.00           H
ATOM   2214  HB3 TYR   134      37.059  32.460  17.693  1.00  0.00           H
ATOM   2215  CG  TYR   134      36.381  31.880  19.484  1.00  0.00           C
ATOM   2216  CD1 TYR   134      37.295  30.795  19.654  1.00  0.00           C
ATOM   2217  HD1 TYR   134      38.066  30.739  18.900  1.00  0.00           H
ATOM   2218  CE1 TYR   134      36.949  29.678  20.466  1.00  0.00           C
ATOM   2219  HE1 TYR   134      37.437  28.715  20.448  1.00  0.00           H
ATOM   2220  CZ  TYR   134      35.723  29.672  21.078  1.00  0.00           C
ATOM   2221  OH  TYR   134      35.217  28.490  21.573  1.00  0.00           O
ATOM   2222  HH  TYR   134      35.888  27.803  21.584  1.00  0.00           H
ATOM   2223  CE2 TYR   134      34.908  30.815  21.103  1.00  0.00           C
ATOM   2224  HE2 TYR   134      33.920  30.768  21.537  1.00  0.00           H
ATOM   2225  CD2 TYR   134      35.218  31.875  20.283  1.00  0.00           C
ATOM   2226  HD2 TYR   134      34.433  32.609  20.179  1.00  0.00           H
ATOM   2227  C   TYR   134      37.962  35.072  18.048  1.00  0.00           C
ATOM   2228  O   TYR   134      38.306  34.778  16.926  1.00  0.00           O
ATOM   2229  N   ASP   135      37.737  36.388  18.355  1.00  0.00           N
ATOM   2230  H   ASP   135      37.176  36.599  19.168  1.00  0.00           H
ATOM   2231  CA  ASP   135      38.165  37.583  17.526  1.00  0.00           C
ATOM   2232  HA  ASP   135      38.091  37.291  16.478  1.00  0.00           H
ATOM   2233  CB  ASP   135      37.211  38.735  17.678  1.00  0.00           C
ATOM   2234  HB2 ASP   135      36.241  38.245  17.757  1.00  0.00           H
ATOM   2235  HB3 ASP   135      37.332  39.359  18.563  1.00  0.00           H
ATOM   2236  CG  ASP   135      37.245  39.733  16.554  1.00  0.00           C
ATOM   2237  OD1 ASP   135      36.869  39.275  15.440  1.00  0.00           O
ATOM   2238  OD2 ASP   135      37.481  40.936  16.777  1.00  0.00           O
ATOM   2239  C   ASP   135      39.600  38.015  17.918  1.00  0.00           C
ATOM   2240  O   ASP   135      40.091  39.003  17.406  1.00  0.00           O
ATOM   2241  N   VAL   136      40.168  37.346  18.935  1.00  0.00           N
ATOM   2242  H   VAL   136      39.638  36.635  19.418  1.00  0.00           H
ATOM   2243  CA  VAL   136      41.513  37.532  19.429  1.00  0.00           C
ATOM   2244  HA  VAL   136      41.474  38.551  19.816  1.00  0.00           H
ATOM   2245  CB  VAL   136      41.783  36.577  20.581  1.00  0.00           C
ATOM   2246  HB  VAL   136      40.860  36.463  21.149  1.00  0.00           H
ATOM   2247  CG1 VAL   136      42.207  35.171  20.192  1.00  0.00           C
ATOM   2248 HG11 VAL   136      41.444  34.667  19.599  1.00  0.00           H
ATOM   2249 HG12 VAL   136      43.183  35.010  19.734  1.00  0.00           H
ATOM   2250 HG13 VAL   136      42.311  34.605  21.118  1.00  0.00           H
ATOM   2251  CG2 VAL   136      42.884  37.134  21.509  1.00  0.00           C
ATOM   2252 HG21 VAL   136      43.038  36.429  22.326  1.00  0.00           H
ATOM   2253 HG22 VAL   136      43.878  37.221  21.070  1.00  0.00           H
ATOM   2254 HG23 VAL   136      42.659  38.109  21.940  1.00  0.00           H
ATOM   2255  C   VAL   136      42.643  37.390  18.379  1.00  0.00           C
ATOM   2256  O   VAL   136      43.813  37.701  18.649  1.00  0.00           O
ATOM   2257  N   LEU   137      42.351  36.938  17.195  1.00  0.00           N
ATOM   2258  H   LEU   137      41.410  36.662  16.955  1.00  0.00           H
ATOM   2259  CA  LEU   137      43.365  36.880  16.128  1.00  0.00           C
ATOM   2260  HA  LEU   137      42.886  36.431  15.258  1.00  0.00           H
ATOM   2261  CB  LEU   137      43.971  38.246  15.737  1.00  0.00           C
ATOM   2262  HB2 LEU   137      44.672  38.648  16.469  1.00  0.00           H
ATOM   2263  HB3 LEU   137      44.699  38.013  14.960  1.00  0.00           H
ATOM   2264  CG  LEU   137      43.029  39.391  15.244  1.00  0.00           C
ATOM   2265  HG  LEU   137      42.243  39.454  15.997  1.00  0.00           H
ATOM   2266  CD1 LEU   137      43.788  40.683  15.127  1.00  0.00           C
ATOM   2267 HD11 LEU   137      43.255  41.525  14.687  1.00  0.00           H
ATOM   2268 HD12 LEU   137      44.047  41.003  16.137  1.00  0.00           H
ATOM   2269 HD13 LEU   137      44.671  40.560  14.500  1.00  0.00           H
ATOM   2270  CD2 LEU   137      42.371  39.398  13.875  1.00  0.00           C
ATOM   2271 HD21 LEU   137      41.744  40.285  13.784  1.00  0.00           H
ATOM   2272 HD22 LEU   137      43.108  39.355  13.072  1.00  0.00           H
ATOM   2273 HD23 LEU   137      41.795  38.499  13.654  1.00  0.00           H
ATOM   2274  C   LEU   137      44.498  35.839  16.432  1.00  0.00           C
ATOM   2275  O   LEU   137      45.694  36.083  16.280  1.00  0.00           O
ATOM   2276  N   ASP   138      44.070  34.643  16.784  1.00  0.00           N
ATOM   2277  H   ASP   138      43.085  34.454  16.900  1.00  0.00           H
ATOM   2278  CA  ASP   138      44.924  33.461  16.828  1.00  0.00           C
ATOM   2279  HA  ASP   138      45.829  33.768  17.352  1.00  0.00           H
ATOM   2280  CB  ASP   138      44.250  32.308  17.691  1.00  0.00           C
ATOM   2281  HB2 ASP   138      43.930  32.736  18.640  1.00  0.00           H
ATOM   2282  HB3 ASP   138      43.349  31.874  17.257  1.00  0.00           H
ATOM   2283  CG  ASP   138      45.337  31.288  17.952  1.00  0.00           C
ATOM   2284  OD1 ASP   138      46.252  31.595  18.770  1.00  0.00           O
ATOM   2285  OD2 ASP   138      45.406  30.306  17.209  1.00  0.00           O
ATOM   2286  C   ASP   138      45.365  33.007  15.429  1.00  0.00           C
ATOM   2287  O   ASP   138      44.707  33.174  14.418  1.00  0.00           O
ATOM   2288  N   ASP   139      46.575  32.402  15.312  1.00  0.00           N
ATOM   2289  H   ASP   139      46.938  31.957  16.143  1.00  0.00           H
ATOM   2290  CA  ASP   139      47.010  31.717  14.065  1.00  0.00           C
ATOM   2291  HA  ASP   139      47.041  32.507  13.315  1.00  0.00           H
ATOM   2292  CB  ASP   139      48.498  31.190  14.193  1.00  0.00           C
ATOM   2293  HB2 ASP   139      49.097  32.078  14.394  1.00  0.00           H
ATOM   2294  HB3 ASP   139      48.684  30.619  15.103  1.00  0.00           H
ATOM   2295  CG  ASP   139      49.045  30.473  13.015  1.00  0.00           C
ATOM   2296  OD1 ASP   139      49.337  29.178  12.971  1.00  0.00           O
ATOM   2297  OD2 ASP   139      49.147  31.135  11.987  1.00  0.00           O
ATOM   2298  C   ASP   139      45.977  30.689  13.562  1.00  0.00           C
ATOM   2299  O   ASP   139      45.662  30.739  12.362  1.00  0.00           O
ATOM   2300  N   ASP   140      45.397  29.865  14.442  1.00  0.00           N
ATOM   2301  H   ASP   140      45.514  30.121  15.412  1.00  0.00           H
ATOM   2302  CA  ASP   140      44.564  28.716  14.126  1.00  0.00           C
ATOM   2303  HA  ASP   140      44.018  28.992  13.224  1.00  0.00           H
ATOM   2304  CB  ASP   140      45.527  27.537  13.709  1.00  0.00           C
ATOM   2305  HB2 ASP   140      46.349  27.923  13.108  1.00  0.00           H
ATOM   2306  HB3 ASP   140      45.980  27.121  14.609  1.00  0.00           H
ATOM   2307  CG  ASP   140      44.825  26.472  12.825  1.00  0.00           C
ATOM   2308  OD1 ASP   140      44.430  26.851  11.689  1.00  0.00           O
ATOM   2309  OD2 ASP   140      44.539  25.301  13.168  1.00  0.00           O
ATOM   2310  C   ASP   140      43.453  28.360  15.182  1.00  0.00           C
ATOM   2311  O   ASP   140      42.913  27.210  15.061  1.00  0.00           O
ATOM   2312  N   GLY   141      42.954  29.374  15.892  1.00  0.00           N
ATOM   2313  H   GLY   141      43.456  30.251  15.877  1.00  0.00           H
ATOM   2314  CA  GLY   141      41.655  29.308  16.549  1.00  0.00           C
ATOM   2315  HA2 GLY   141      41.534  28.366  17.084  1.00  0.00           H
ATOM   2316  HA3 GLY   141      41.560  30.051  17.341  1.00  0.00           H
ATOM   2317  C   GLY   141      40.459  29.411  15.602  1.00  0.00           C
ATOM   2318  O   GLY   141      40.443  30.259  14.762  1.00  0.00           O
ATOM   2319  N   ASP   142      39.442  28.601  15.703  1.00  0.00           N
ATOM   2320  H   ASP   142      39.513  27.880  16.407  1.00  0.00           H
ATOM   2321  CA  ASP   142      38.064  28.838  15.071  1.00  0.00           C
ATOM   2322  HA  ASP   142      38.191  29.807  14.589  1.00  0.00           H
ATOM   2323  CB  ASP   142      37.963  27.854  13.938  1.00  0.00           C
ATOM   2324  HB2 ASP   142      38.884  27.824  13.356  1.00  0.00           H
ATOM   2325  HB3 ASP   142      37.780  26.858  14.343  1.00  0.00           H
ATOM   2326  CG  ASP   142      36.756  28.325  13.005  1.00  0.00           C
ATOM   2327  OD1 ASP   142      35.893  29.102  13.468  1.00  0.00           O
ATOM   2328  OD2 ASP   142      36.607  27.747  11.885  1.00  0.00           O
ATOM   2329  C   ASP   142      36.933  28.764  16.131  1.00  0.00           C
ATOM   2330  O   ASP   142      37.044  27.892  16.983  1.00  0.00           O
ATOM   2331  N   GLY   143      35.962  29.632  16.169  1.00  0.00           N
ATOM   2332  H   GLY   143      36.036  30.340  15.453  1.00  0.00           H
ATOM   2333  CA  GLY   143      34.922  29.709  17.215  1.00  0.00           C
ATOM   2334  HA2 GLY   143      35.359  29.640  18.212  1.00  0.00           H
ATOM   2335  HA3 GLY   143      34.400  30.658  17.097  1.00  0.00           H
ATOM   2336  C   GLY   143      33.866  28.556  17.097  1.00  0.00           C
ATOM   2337  O   GLY   143      33.016  28.394  17.935  1.00  0.00           O
ATOM   2338  N   THR   144      34.007  27.747  15.999  1.00  0.00           N
ATOM   2339  H   THR   144      34.865  27.866  15.480  1.00  0.00           H
ATOM   2340  CA  THR   144      33.414  26.437  15.684  1.00  0.00           C
ATOM   2341  HA  THR   144      32.655  26.124  16.402  1.00  0.00           H
ATOM   2342  CB  THR   144      32.719  26.531  14.375  1.00  0.00           C
ATOM   2343  HB  THR   144      33.428  27.015  13.703  1.00  0.00           H
ATOM   2344  CG2 THR   144      32.152  25.300  13.805  1.00  0.00           C
ATOM   2345 HG21 THR   144      31.852  25.569  12.793  1.00  0.00           H
ATOM   2346 HG22 THR   144      32.934  24.540  13.829  1.00  0.00           H
ATOM   2347 HG23 THR   144      31.364  24.856  14.414  1.00  0.00           H
ATOM   2348  OG1 THR   144      31.677  27.472  14.468  1.00  0.00           O
ATOM   2349  HG1 THR   144      31.211  27.562  13.634  1.00  0.00           H
ATOM   2350  C   THR   144      34.537  25.352  15.458  1.00  0.00           C
ATOM   2351  O   THR   144      35.390  25.508  14.528  1.00  0.00           O
ATOM   2352  N   VAL   145      34.742  24.334  16.381  1.00  0.00           N
ATOM   2353  H   VAL   145      33.966  24.099  16.983  1.00  0.00           H
ATOM   2354  CA  VAL   145      36.015  23.698  16.628  1.00  0.00           C
ATOM   2355  HA  VAL   145      36.552  23.524  15.695  1.00  0.00           H
ATOM   2356  CB  VAL   145      36.838  24.508  17.654  1.00  0.00           C
ATOM   2357  HB  VAL   145      36.990  25.505  17.239  1.00  0.00           H
ATOM   2358  CG1 VAL   145      36.262  24.735  19.040  1.00  0.00           C
ATOM   2359 HG11 VAL   145      36.132  23.735  19.453  1.00  0.00           H
ATOM   2360 HG12 VAL   145      36.932  25.359  19.630  1.00  0.00           H
ATOM   2361 HG13 VAL   145      35.291  25.224  18.964  1.00  0.00           H
ATOM   2362  CG2 VAL   145      38.230  23.931  17.629  1.00  0.00           C
ATOM   2363 HG21 VAL   145      38.394  22.979  18.134  1.00  0.00           H
ATOM   2364 HG22 VAL   145      38.584  23.888  16.599  1.00  0.00           H
ATOM   2365 HG23 VAL   145      38.932  24.709  17.927  1.00  0.00           H
ATOM   2366  C   VAL   145      35.725  22.234  17.123  1.00  0.00           C
ATOM   2367  O   VAL   145      34.955  21.933  17.954  1.00  0.00           O
ATOM   2368  N   ASP   146      36.398  21.313  16.339  1.00  0.00           N
ATOM   2369  H   ASP   146      36.938  21.638  15.550  1.00  0.00           H
ATOM   2370  CA  ASP   146      36.438  19.892  16.601  1.00  0.00           C
ATOM   2371  HA  ASP   146      35.428  19.523  16.780  1.00  0.00           H
ATOM   2372  CB  ASP   146      37.068  19.157  15.375  1.00  0.00           C
ATOM   2373  HB2 ASP   146      36.405  19.283  14.519  1.00  0.00           H
ATOM   2374  HB3 ASP   146      38.006  19.613  15.059  1.00  0.00           H
ATOM   2375  CG  ASP   146      37.287  17.711  15.662  1.00  0.00           C
ATOM   2376  OD1 ASP   146      38.449  17.270  15.904  1.00  0.00           O
ATOM   2377  OD2 ASP   146      36.286  16.933  15.797  1.00  0.00           O
ATOM   2378  C   ASP   146      37.362  19.647  17.876  1.00  0.00           C
ATOM   2379  O   ASP   146      38.411  20.210  17.971  1.00  0.00           O
ATOM   2380  N   VAL   147      37.037  18.689  18.740  1.00  0.00           N
ATOM   2381  H   VAL   147      36.149  18.254  18.538  1.00  0.00           H
ATOM   2382  CA  VAL   147      37.797  18.285  19.930  1.00  0.00           C
ATOM   2383  HA  VAL   147      37.601  19.184  20.516  1.00  0.00           H
ATOM   2384  CB  VAL   147      37.206  17.004  20.537  1.00  0.00           C
ATOM   2385  HB  VAL   147      36.127  17.148  20.482  1.00  0.00           H
ATOM   2386  CG1 VAL   147      37.635  15.768  19.648  1.00  0.00           C
ATOM   2387 HG11 VAL   147      36.975  14.984  20.020  1.00  0.00           H
ATOM   2388 HG12 VAL   147      37.432  15.919  18.588  1.00  0.00           H
ATOM   2389 HG13 VAL   147      38.602  15.321  19.881  1.00  0.00           H
ATOM   2390  CG2 VAL   147      37.576  16.866  22.025  1.00  0.00           C
ATOM   2391 HG21 VAL   147      38.641  16.654  22.118  1.00  0.00           H
ATOM   2392 HG22 VAL   147      37.231  17.708  22.626  1.00  0.00           H
ATOM   2393 HG23 VAL   147      36.997  15.988  22.313  1.00  0.00           H
ATOM   2394  C   VAL   147      39.346  18.156  19.777  1.00  0.00           C
ATOM   2395  O   VAL   147      40.016  18.419  20.805  1.00  0.00           O
ATOM   2396  N   ASP   148      39.929  17.772  18.701  1.00  0.00           N
ATOM   2397  H   ASP   148      39.304  17.613  17.924  1.00  0.00           H
ATOM   2398  CA  ASP   148      41.407  17.712  18.426  1.00  0.00           C
ATOM   2399  HA  ASP   148      41.781  17.425  19.409  1.00  0.00           H
ATOM   2400  CB  ASP   148      41.769  16.504  17.506  1.00  0.00           C
ATOM   2401  HB2 ASP   148      41.364  15.593  17.946  1.00  0.00           H
ATOM   2402  HB3 ASP   148      41.368  16.690  16.510  1.00  0.00           H
ATOM   2403  CG  ASP   148      43.285  16.290  17.391  1.00  0.00           C
ATOM   2404  OD1 ASP   148      43.799  16.450  16.245  1.00  0.00           O
ATOM   2405  OD2 ASP   148      43.929  16.199  18.467  1.00  0.00           O
ATOM   2406  C   ASP   148      42.098  19.106  18.026  1.00  0.00           C
ATOM   2407  O   ASP   148      43.157  19.354  18.501  1.00  0.00           O
ATOM   2408  N   GLU   149      41.352  19.974  17.338  1.00  0.00           N
ATOM   2409  H   GLU   149      40.419  19.627  17.163  1.00  0.00           H
ATOM   2410  CA  GLU   149      41.667  21.418  17.136  1.00  0.00           C
ATOM   2411  HA  GLU   149      42.724  21.610  16.948  1.00  0.00           H
ATOM   2412  CB  GLU   149      40.831  21.910  15.925  1.00  0.00           C
ATOM   2413  HB2 GLU   149      39.765  21.802  16.125  1.00  0.00           H
ATOM   2414  HB3 GLU   149      41.011  22.983  15.861  1.00  0.00           H
ATOM   2415  CG  GLU   149      41.108  21.186  14.661  1.00  0.00           C
ATOM   2416  HG2 GLU   149      40.791  20.150  14.784  1.00  0.00           H
ATOM   2417  HG3 GLU   149      40.535  21.493  13.786  1.00  0.00           H
ATOM   2418  CD  GLU   149      42.615  21.041  14.459  1.00  0.00           C
ATOM   2419  OE1 GLU   149      43.154  19.914  14.206  1.00  0.00           O
ATOM   2420  OE2 GLU   149      43.310  22.093  14.471  1.00  0.00           O
ATOM   2421  C   GLU   149      41.325  22.296  18.366  1.00  0.00           C
ATOM   2422  O   GLU   149      41.855  23.378  18.555  1.00  0.00           O
ATOM   2423  N   LEU   150      40.424  21.787  19.239  1.00  0.00           N
ATOM   2424  H   LEU   150      39.992  20.900  19.022  1.00  0.00           H
ATOM   2425  CA  LEU   150      40.074  22.502  20.500  1.00  0.00           C
ATOM   2426  HA  LEU   150      39.698  23.483  20.211  1.00  0.00           H
ATOM   2427  CB  LEU   150      38.934  21.744  21.166  1.00  0.00           C
ATOM   2428  HB2 LEU   150      38.123  21.651  20.444  1.00  0.00           H
ATOM   2429  HB3 LEU   150      39.314  20.738  21.344  1.00  0.00           H
ATOM   2430  CG  LEU   150      38.414  22.223  22.543  1.00  0.00           C
ATOM   2431  HG  LEU   150      39.237  22.412  23.233  1.00  0.00           H
ATOM   2432  CD1 LEU   150      37.576  23.471  22.475  1.00  0.00           C
ATOM   2433 HD11 LEU   150      37.126  23.613  23.457  1.00  0.00           H
ATOM   2434 HD12 LEU   150      38.178  24.352  22.252  1.00  0.00           H
ATOM   2435 HD13 LEU   150      36.814  23.391  21.699  1.00  0.00           H
ATOM   2436  CD2 LEU   150      37.501  21.100  23.027  1.00  0.00           C
ATOM   2437 HD21 LEU   150      37.172  21.310  24.045  1.00  0.00           H
ATOM   2438 HD22 LEU   150      36.546  20.991  22.512  1.00  0.00           H
ATOM   2439 HD23 LEU   150      37.957  20.112  22.968  1.00  0.00           H
ATOM   2440  C   LEU   150      41.200  22.845  21.463  1.00  0.00           C
ATOM   2441  O   LEU   150      41.157  23.790  22.223  1.00  0.00           O
ATOM   2442  N   LYS   151      42.263  22.056  21.342  1.00  0.00           N
ATOM   2443  H   LYS   151      42.304  21.248  20.738  1.00  0.00           H
ATOM   2444  CA  LYS   151      43.529  22.226  22.004  1.00  0.00           C
ATOM   2445  HA  LYS   151      43.396  22.163  23.084  1.00  0.00           H
ATOM   2446  CB  LYS   151      44.443  21.031  21.563  1.00  0.00           C
ATOM   2447  HB2 LYS   151      44.439  20.999  20.473  1.00  0.00           H
ATOM   2448  HB3 LYS   151      45.479  21.101  21.894  1.00  0.00           H
ATOM   2449  CG  LYS   151      43.827  19.665  22.157  1.00  0.00           C
ATOM   2450  HG2 LYS   151      43.855  19.707  23.246  1.00  0.00           H
ATOM   2451  HG3 LYS   151      42.746  19.618  22.027  1.00  0.00           H
ATOM   2452  CD  LYS   151      44.347  18.456  21.519  1.00  0.00           C
ATOM   2453  HD2 LYS   151      44.324  18.591  20.437  1.00  0.00           H
ATOM   2454  HD3 LYS   151      45.391  18.285  21.780  1.00  0.00           H
ATOM   2455  CE  LYS   151      43.466  17.319  21.895  1.00  0.00           C
ATOM   2456  HE2 LYS   151      43.589  17.248  22.976  1.00  0.00           H
ATOM   2457  HE3 LYS   151      42.432  17.414  21.565  1.00  0.00           H
ATOM   2458  NZ  LYS   151      44.075  16.117  21.277  1.00  0.00           N
ATOM   2459  HZ1 LYS   151      44.597  16.396  20.458  1.00  0.00           H
ATOM   2460  HZ2 LYS   151      44.621  15.518  21.879  1.00  0.00           H
ATOM   2461  HZ3 LYS   151      43.456  15.421  20.885  1.00  0.00           H
ATOM   2462  C   LYS   151      44.166  23.618  21.711  1.00  0.00           C
ATOM   2463  O   LYS   151      44.802  24.162  22.612  1.00  0.00           O
ATOM   2464  N   THR   152      43.929  24.226  20.585  1.00  0.00           N
ATOM   2465  H   THR   152      43.521  23.629  19.880  1.00  0.00           H
ATOM   2466  CA  THR   152      44.390  25.633  20.291  1.00  0.00           C
ATOM   2467  HA  THR   152      45.440  25.756  20.554  1.00  0.00           H
ATOM   2468  CB  THR   152      44.259  25.788  18.727  1.00  0.00           C
ATOM   2469  HB  THR   152      43.216  25.698  18.423  1.00  0.00           H
ATOM   2470  CG2 THR   152      44.810  27.018  18.057  1.00  0.00           C
ATOM   2471 HG21 THR   152      44.132  27.857  18.213  1.00  0.00           H
ATOM   2472 HG22 THR   152      45.744  27.417  18.452  1.00  0.00           H
ATOM   2473 HG23 THR   152      44.939  26.802  16.997  1.00  0.00           H
ATOM   2474  OG1 THR   152      44.893  24.724  18.116  1.00  0.00           O
ATOM   2475  HG1 THR   152      44.448  24.562  17.281  1.00  0.00           H
ATOM   2476  C   THR   152      43.591  26.661  21.076  1.00  0.00           C
ATOM   2477  O   THR   152      44.185  27.704  21.376  1.00  0.00           O
ATOM   2478  N   MET   153      42.402  26.408  21.514  1.00  0.00           N
ATOM   2479  H   MET   153      42.055  25.460  21.526  1.00  0.00           H
ATOM   2480  CA  MET   153      41.543  27.268  22.299  1.00  0.00           C
ATOM   2481  HA  MET   153      41.672  28.345  22.186  1.00  0.00           H
ATOM   2482  CB  MET   153      40.019  26.817  21.986  1.00  0.00           C
ATOM   2483  HB2 MET   153      39.791  27.152  20.974  1.00  0.00           H
ATOM   2484  HB3 MET   153      39.763  25.757  22.001  1.00  0.00           H
ATOM   2485  CG  MET   153      39.020  27.360  23.023  1.00  0.00           C
ATOM   2486  HG2 MET   153      39.284  27.236  24.073  1.00  0.00           H
ATOM   2487  HG3 MET   153      39.057  28.438  22.872  1.00  0.00           H
ATOM   2488  SD  MET   153      37.330  26.692  22.938  1.00  0.00           S
ATOM   2489  CE  MET   153      36.460  27.306  24.423  1.00  0.00           C
ATOM   2490  HE1 MET   153      37.218  27.491  25.184  1.00  0.00           H
ATOM   2491  HE2 MET   153      36.017  28.287  24.254  1.00  0.00           H
ATOM   2492  HE3 MET   153      35.709  26.604  24.786  1.00  0.00           H
ATOM   2493  C   MET   153      41.829  26.939  23.803  1.00  0.00           C
ATOM   2494  O   MET   153      41.952  27.812  24.659  1.00  0.00           O
ATOM   2495  N   MET   154      42.071  25.687  24.179  1.00  0.00           N
ATOM   2496  H   MET   154      41.919  24.847  23.641  1.00  0.00           H
ATOM   2497  CA  MET   154      42.520  25.435  25.640  1.00  0.00           C
ATOM   2498  HA  MET   154      41.883  26.006  26.315  1.00  0.00           H
ATOM   2499  CB  MET   154      42.491  23.996  26.051  1.00  0.00           C
ATOM   2500  HB2 MET   154      43.243  23.456  25.475  1.00  0.00           H
ATOM   2501  HB3 MET   154      42.776  23.885  27.097  1.00  0.00           H
ATOM   2502  CG  MET   154      41.088  23.469  25.833  1.00  0.00           C
ATOM   2503  HG2 MET   154      40.769  23.781  24.838  1.00  0.00           H
ATOM   2504  HG3 MET   154      41.024  22.391  25.979  1.00  0.00           H
ATOM   2505  SD  MET   154      39.843  24.248  26.808  1.00  0.00           S
ATOM   2506  CE  MET   154      38.332  23.708  26.037  1.00  0.00           C
ATOM   2507  HE1 MET   154      37.590  23.846  26.823  1.00  0.00           H
ATOM   2508  HE2 MET   154      38.087  24.267  25.134  1.00  0.00           H
ATOM   2509  HE3 MET   154      38.467  22.638  25.878  1.00  0.00           H
ATOM   2510  C   MET   154      43.910  25.981  25.941  1.00  0.00           C
ATOM   2511  O   MET   154      44.225  26.098  27.089  1.00  0.00           O
ATOM   2512  N   LYS   155      44.700  26.171  24.862  1.00  0.00           N
ATOM   2513  H   LYS   155      44.239  26.157  23.964  1.00  0.00           H
ATOM   2514  CA  LYS   155      46.015  26.876  24.956  1.00  0.00           C
ATOM   2515  HA  LYS   155      46.693  26.336  25.617  1.00  0.00           H
ATOM   2516  CB  LYS   155      46.790  26.721  23.668  1.00  0.00           C
ATOM   2517  HB2 LYS   155      45.983  26.757  22.936  1.00  0.00           H
ATOM   2518  HB3 LYS   155      47.512  27.517  23.490  1.00  0.00           H
ATOM   2519  CG  LYS   155      47.473  25.343  23.598  1.00  0.00           C
ATOM   2520  HG2 LYS   155      48.342  25.290  24.254  1.00  0.00           H
ATOM   2521  HG3 LYS   155      46.734  24.566  23.794  1.00  0.00           H
ATOM   2522  CD  LYS   155      48.047  25.333  22.164  1.00  0.00           C
ATOM   2523  HD2 LYS   155      47.297  25.377  21.375  1.00  0.00           H
ATOM   2524  HD3 LYS   155      48.725  26.176  22.031  1.00  0.00           H
ATOM   2525  CE  LYS   155      48.753  23.981  22.025  1.00  0.00           C
ATOM   2526  HE2 LYS   155      49.382  23.883  22.910  1.00  0.00           H
ATOM   2527  HE3 LYS   155      47.907  23.295  21.993  1.00  0.00           H
ATOM   2528  NZ  LYS   155      49.549  23.921  20.752  1.00  0.00           N
ATOM   2529  HZ1 LYS   155      50.274  24.624  20.723  1.00  0.00           H
ATOM   2530  HZ2 LYS   155      50.112  23.084  20.791  1.00  0.00           H
ATOM   2531  HZ3 LYS   155      48.970  24.008  19.929  1.00  0.00           H
ATOM   2532  C   LYS   155      45.954  28.403  25.336  1.00  0.00           C
ATOM   2533  O   LYS   155      46.979  29.012  25.709  1.00  0.00           O
ATOM   2534  N   ALA   156      44.678  28.899  25.381  1.00  0.00           N
ATOM   2535  H   ALA   156      43.881  28.345  25.101  1.00  0.00           H
ATOM   2536  CA  ALA   156      44.408  30.281  25.723  1.00  0.00           C
ATOM   2537  HA  ALA   156      45.252  30.838  26.130  1.00  0.00           H
ATOM   2538  CB  ALA   156      44.173  31.032  24.370  1.00  0.00           C
ATOM   2539  HB1 ALA   156      43.858  32.057  24.564  1.00  0.00           H
ATOM   2540  HB2 ALA   156      45.066  31.069  23.746  1.00  0.00           H
ATOM   2541  HB3 ALA   156      43.350  30.502  23.892  1.00  0.00           H
ATOM   2542  C   ALA   156      43.134  30.319  26.598  1.00  0.00           C
ATOM   2543  O   ALA   156      42.124  30.824  26.223  1.00  0.00           O
ATOM   2544  N   PHE   157      43.288  29.544  27.672  1.00  0.00           N
ATOM   2545  H   PHE   157      44.215  29.176  27.832  1.00  0.00           H
ATOM   2546  CA  PHE   157      42.298  29.314  28.691  1.00  0.00           C
ATOM   2547  HA  PHE   157      41.536  30.090  28.618  1.00  0.00           H
ATOM   2548  CB  PHE   157      41.616  27.955  28.413  1.00  0.00           C
ATOM   2549  HB2 PHE   157      41.553  27.883  27.327  1.00  0.00           H
ATOM   2550  HB3 PHE   157      42.217  27.130  28.796  1.00  0.00           H
ATOM   2551  CG  PHE   157      40.207  27.621  28.883  1.00  0.00           C
ATOM   2552  CD1 PHE   157      39.943  27.219  30.152  1.00  0.00           C
ATOM   2553  HD1 PHE   157      40.715  27.131  30.901  1.00  0.00           H
ATOM   2554  CE1 PHE   157      38.643  26.816  30.547  1.00  0.00           C
ATOM   2555  HE1 PHE   157      38.465  26.450  31.547  1.00  0.00           H
ATOM   2556  CZ  PHE   157      37.641  26.702  29.611  1.00  0.00           C
ATOM   2557  HZ  PHE   157      36.736  26.167  29.858  1.00  0.00           H
ATOM   2558  CE2 PHE   157      37.916  27.150  28.273  1.00  0.00           C
ATOM   2559  HE2 PHE   157      37.148  26.957  27.539  1.00  0.00           H
ATOM   2560  CD2 PHE   157      39.168  27.622  27.951  1.00  0.00           C
ATOM   2561  HD2 PHE   157      39.359  27.854  26.914  1.00  0.00           H
ATOM   2562  C   PHE   157      43.095  29.288  30.033  1.00  0.00           C
ATOM   2563  O   PHE   157      44.338  29.342  29.995  1.00  0.00           O
ATOM   2564  N   ASP   158      42.493  29.022  31.175  1.00  0.00           N
ATOM   2565  H   ASP   158      41.493  28.905  31.253  1.00  0.00           H
ATOM   2566  CA  ASP   158      43.148  28.954  32.545  1.00  0.00           C
ATOM   2567  HA  ASP   158      44.020  29.608  32.527  1.00  0.00           H
ATOM   2568  CB  ASP   158      42.096  29.578  33.492  1.00  0.00           C
ATOM   2569  HB2 ASP   158      42.705  29.898  34.338  1.00  0.00           H
ATOM   2570  HB3 ASP   158      41.663  30.485  33.070  1.00  0.00           H
ATOM   2571  CG  ASP   158      41.037  28.544  34.023  1.00  0.00           C
ATOM   2572  OD1 ASP   158      40.068  28.256  33.261  1.00  0.00           O
ATOM   2573  OD2 ASP   158      41.167  28.114  35.172  1.00  0.00           O
ATOM   2574  C   ASP   158      43.550  27.507  33.024  1.00  0.00           C
ATOM   2575  O   ASP   158      44.204  27.402  34.079  1.00  0.00           O
ATOM   2576  N   VAL   159      43.187  26.502  32.212  1.00  0.00           N
ATOM   2577  H   VAL   159      42.939  26.758  31.267  1.00  0.00           H
ATOM   2578  CA  VAL   159      43.464  25.090  32.479  1.00  0.00           C
ATOM   2579  HA  VAL   159      43.703  24.960  33.535  1.00  0.00           H
ATOM   2580  CB  VAL   159      42.235  24.204  32.279  1.00  0.00           C
ATOM   2581  HB  VAL   159      42.511  23.194  32.583  1.00  0.00           H
ATOM   2582  CG1 VAL   159      41.119  24.582  33.198  1.00  0.00           C
ATOM   2583 HG11 VAL   159      41.535  24.618  34.205  1.00  0.00           H
ATOM   2584 HG12 VAL   159      40.696  25.552  32.939  1.00  0.00           H
ATOM   2585 HG13 VAL   159      40.335  23.825  33.231  1.00  0.00           H
ATOM   2586  CG2 VAL   159      41.585  24.059  30.861  1.00  0.00           C
ATOM   2587 HG21 VAL   159      41.210  25.079  30.782  1.00  0.00           H
ATOM   2588 HG22 VAL   159      42.305  23.667  30.142  1.00  0.00           H
ATOM   2589 HG23 VAL   159      40.778  23.327  30.896  1.00  0.00           H
ATOM   2590  C   VAL   159      44.604  24.564  31.556  1.00  0.00           C
ATOM   2591  O   VAL   159      44.652  25.051  30.484  1.00  0.00           O
ATOM   2592  N   PRO   160      45.417  23.527  31.884  1.00  0.00           N
ATOM   2593  CD  PRO   160      45.673  22.921  33.187  1.00  0.00           C
ATOM   2594  HD2 PRO   160      44.774  22.804  33.793  1.00  0.00           H
ATOM   2595  HD3 PRO   160      46.435  23.517  33.690  1.00  0.00           H
ATOM   2596  CG  PRO   160      46.228  21.579  32.786  1.00  0.00           C
ATOM   2597  HG2 PRO   160      45.368  20.942  32.577  1.00  0.00           H
ATOM   2598  HG3 PRO   160      46.823  21.084  33.554  1.00  0.00           H
ATOM   2599  CB  PRO   160      46.976  21.733  31.494  1.00  0.00           C
ATOM   2600  HB2 PRO   160      46.907  20.786  30.959  1.00  0.00           H
ATOM   2601  HB3 PRO   160      47.999  22.088  31.619  1.00  0.00           H
ATOM   2602  CA  PRO   160      46.192  22.805  30.808  1.00  0.00           C
ATOM   2603  HA  PRO   160      46.919  23.529  30.439  1.00  0.00           H
ATOM   2604  C   PRO   160      45.330  22.228  29.605  1.00  0.00           C
ATOM   2605  O   PRO   160      44.205  21.646  29.816  1.00  0.00           O
ATOM   2606  N   GLN   161      45.896  22.278  28.401  1.00  0.00           N
ATOM   2607  H   GLN   161      46.800  22.726  28.354  1.00  0.00           H
ATOM   2608  CA  GLN   161      45.251  21.899  27.090  1.00  0.00           C
ATOM   2609  HA  GLN   161      44.191  22.152  27.078  1.00  0.00           H
ATOM   2610  CB  GLN   161      45.918  22.619  25.933  1.00  0.00           C
ATOM   2611  HB2 GLN   161      45.393  22.259  25.048  1.00  0.00           H
ATOM   2612  HB3 GLN   161      45.728  23.689  26.005  1.00  0.00           H
ATOM   2613  CG  GLN   161      47.425  22.351  25.693  1.00  0.00           C
ATOM   2614  HG2 GLN   161      47.622  21.284  25.797  1.00  0.00           H
ATOM   2615  HG3 GLN   161      47.660  22.705  24.690  1.00  0.00           H
ATOM   2616  CD  GLN   161      48.380  23.137  26.519  1.00  0.00           C
ATOM   2617  OE1 GLN   161      48.061  23.726  27.519  1.00  0.00           O
ATOM   2618  NE2 GLN   161      49.620  23.056  26.177  1.00  0.00           N
ATOM   2619 HE21 GLN   161      50.263  23.302  26.916  1.00  0.00           H
ATOM   2620 HE22 GLN   161      49.872  22.357  25.494  1.00  0.00           H
ATOM   2621  C   GLN   161      45.182  20.379  26.811  1.00  0.00           C
ATOM   2622  O   GLN   161      45.035  19.878  25.695  1.00  0.00           O
ATOM   2623  N   GLU   162      45.090  19.673  27.899  1.00  0.00           N
ATOM   2624  H   GLU   162      45.007  20.228  28.739  1.00  0.00           H
ATOM   2625  CA  GLU   162      44.773  18.265  27.959  1.00  0.00           C
ATOM   2626  HA  GLU   162      45.062  17.812  27.011  1.00  0.00           H
ATOM   2627  CB  GLU   162      45.315  17.666  29.170  1.00  0.00           C
ATOM   2628  HB2 GLU   162      44.974  18.209  30.052  1.00  0.00           H
ATOM   2629  HB3 GLU   162      45.005  16.635  29.341  1.00  0.00           H
ATOM   2630  CG  GLU   162      46.878  17.684  29.212  1.00  0.00           C
ATOM   2631  HG2 GLU   162      47.239  18.711  29.253  1.00  0.00           H
ATOM   2632  HG3 GLU   162      47.268  17.179  30.096  1.00  0.00           H
ATOM   2633  CD  GLU   162      47.398  16.984  27.949  1.00  0.00           C
ATOM   2634  OE1 GLU   162      47.213  15.745  27.917  1.00  0.00           O
ATOM   2635  OE2 GLU   162      47.898  17.656  26.985  1.00  0.00           O
ATOM   2636  C   GLU   162      43.259  18.081  28.050  1.00  0.00           C
ATOM   2637  O   GLU   162      42.734  17.286  27.273  1.00  0.00           O
ATOM   2638  N   ALA   163      42.497  18.835  28.862  1.00  0.00           N
ATOM   2639  H   ALA   163      43.004  19.500  29.428  1.00  0.00           H
ATOM   2640  CA  ALA   163      41.056  18.801  29.200  1.00  0.00           C
ATOM   2641  HA  ALA   163      40.896  17.800  29.601  1.00  0.00           H
ATOM   2642  CB  ALA   163      40.686  19.843  30.285  1.00  0.00           C
ATOM   2643  HB1 ALA   163      40.668  20.831  29.825  1.00  0.00           H
ATOM   2644  HB2 ALA   163      39.626  19.683  30.480  1.00  0.00           H
ATOM   2645  HB3 ALA   163      41.342  19.915  31.153  1.00  0.00           H
ATOM   2646  C   ALA   163      40.013  18.855  28.057  1.00  0.00           C
ATOM   2647  O   ALA   163      38.813  18.934  28.329  1.00  0.00           O
ATOM   2648  N   ALA   164      40.405  18.829  26.740  1.00  0.00           N
ATOM   2649  H   ALA   164      41.384  18.710  26.523  1.00  0.00           H
ATOM   2650  CA  ALA   164      39.576  18.966  25.549  1.00  0.00           C
ATOM   2651  HA  ALA   164      39.234  19.999  25.619  1.00  0.00           H
ATOM   2652  CB  ALA   164      40.443  18.795  24.326  1.00  0.00           C
ATOM   2653  HB1 ALA   164      39.929  19.065  23.404  1.00  0.00           H
ATOM   2654  HB2 ALA   164      41.317  19.446  24.344  1.00  0.00           H
ATOM   2655  HB3 ALA   164      40.742  17.751  24.230  1.00  0.00           H
ATOM   2656  C   ALA   164      38.405  18.080  25.438  1.00  0.00           C
ATOM   2657  O   ALA   164      37.271  18.576  25.205  1.00  0.00           O
ATOM   2658  N   TYR   165      38.435  16.791  25.802  1.00  0.00           N
ATOM   2659  H   TYR   165      39.356  16.525  26.119  1.00  0.00           H
ATOM   2660  CA  TYR   165      37.369  15.866  25.651  1.00  0.00           C
ATOM   2661  HA  TYR   165      36.968  15.979  24.644  1.00  0.00           H
ATOM   2662  CB  TYR   165      37.970  14.401  25.709  1.00  0.00           C
ATOM   2663  HB2 TYR   165      38.617  14.318  26.583  1.00  0.00           H
ATOM   2664  HB3 TYR   165      37.238  13.601  25.818  1.00  0.00           H
ATOM   2665  CG  TYR   165      38.848  14.168  24.490  1.00  0.00           C
ATOM   2666  CD1 TYR   165      38.283  13.743  23.255  1.00  0.00           C
ATOM   2667  HD1 TYR   165      37.218  13.605  23.140  1.00  0.00           H
ATOM   2668  CE1 TYR   165      39.095  13.569  22.123  1.00  0.00           C
ATOM   2669  HE1 TYR   165      38.586  13.257  21.223  1.00  0.00           H
ATOM   2670  CZ  TYR   165      40.482  13.713  22.250  1.00  0.00           C
ATOM   2671  OH  TYR   165      41.374  13.604  21.182  1.00  0.00           O
ATOM   2672  HH  TYR   165      40.970  13.309  20.362  1.00  0.00           H
ATOM   2673  CE2 TYR   165      41.082  13.871  23.504  1.00  0.00           C
ATOM   2674  HE2 TYR   165      42.154  14.000  23.489  1.00  0.00           H
ATOM   2675  CD2 TYR   165      40.306  14.113  24.627  1.00  0.00           C
ATOM   2676  HD2 TYR   165      40.756  14.424  25.557  1.00  0.00           H
ATOM   2677  C   TYR   165      36.321  16.078  26.761  1.00  0.00           C
ATOM   2678  O   TYR   165      35.092  15.941  26.579  1.00  0.00           O
ATOM   2679  N   THR   166      36.790  16.406  27.952  1.00  0.00           N
ATOM   2680  H   THR   166      37.772  16.642  27.952  1.00  0.00           H
ATOM   2681  CA  THR   166      36.056  16.642  29.222  1.00  0.00           C
ATOM   2682  HA  THR   166      35.260  15.897  29.189  1.00  0.00           H
ATOM   2683  CB  THR   166      36.936  16.515  30.454  1.00  0.00           C
ATOM   2684  HB  THR   166      36.262  16.414  31.305  1.00  0.00           H
ATOM   2685  CG2 THR   166      37.788  15.268  30.396  1.00  0.00           C
ATOM   2686 HG21 THR   166      38.207  15.295  31.402  1.00  0.00           H
ATOM   2687 HG22 THR   166      37.157  14.406  30.180  1.00  0.00           H
ATOM   2688 HG23 THR   166      38.465  15.336  29.544  1.00  0.00           H
ATOM   2689  OG1 THR   166      37.744  17.697  30.635  1.00  0.00           O
ATOM   2690  HG1 THR   166      38.264  17.804  29.835  1.00  0.00           H
ATOM   2691  C   THR   166      35.267  17.960  29.161  1.00  0.00           C
ATOM   2692  O   THR   166      34.129  17.975  29.709  1.00  0.00           O
ATOM   2693  N   PHE   167      35.728  18.830  28.279  1.00  0.00           N
ATOM   2694  H   PHE   167      36.588  18.577  27.815  1.00  0.00           H
ATOM   2695  CA  PHE   167      34.987  20.033  27.851  1.00  0.00           C
ATOM   2696  HA  PHE   167      34.436  20.357  28.734  1.00  0.00           H
ATOM   2697  CB  PHE   167      36.034  21.115  27.438  1.00  0.00           C
ATOM   2698  HB2 PHE   167      36.888  20.963  28.098  1.00  0.00           H
ATOM   2699  HB3 PHE   167      36.289  20.874  26.406  1.00  0.00           H
ATOM   2700  CG  PHE   167      35.485  22.522  27.491  1.00  0.00           C
ATOM   2701  CD1 PHE   167      35.302  23.168  28.749  1.00  0.00           C
ATOM   2702  HD1 PHE   167      35.724  22.654  29.600  1.00  0.00           H
ATOM   2703  CE1 PHE   167      34.724  24.468  28.883  1.00  0.00           C
ATOM   2704  HE1 PHE   167      34.608  24.768  29.914  1.00  0.00           H
ATOM   2705  CZ  PHE   167      34.338  25.126  27.702  1.00  0.00           C
ATOM   2706  HZ  PHE   167      33.835  26.081  27.723  1.00  0.00           H
ATOM   2707  CE2 PHE   167      34.539  24.465  26.454  1.00  0.00           C
ATOM   2708  HE2 PHE   167      34.271  24.923  25.514  1.00  0.00           H
ATOM   2709  CD2 PHE   167      35.007  23.174  26.349  1.00  0.00           C
ATOM   2710  HD2 PHE   167      35.064  22.719  25.371  1.00  0.00           H
ATOM   2711  C   PHE   167      33.986  19.818  26.704  1.00  0.00           C
ATOM   2712  O   PHE   167      32.842  20.326  26.786  1.00  0.00           O
ATOM   2713  N   PHE   168      34.274  19.141  25.576  1.00  0.00           N
ATOM   2714  H   PHE   168      35.177  18.689  25.550  1.00  0.00           H
ATOM   2715  CA  PHE   168      33.302  18.852  24.462  1.00  0.00           C
ATOM   2716  HA  PHE   168      32.935  19.847  24.210  1.00  0.00           H
ATOM   2717  CB  PHE   168      34.036  18.385  23.204  1.00  0.00           C
ATOM   2718  HB2 PHE   168      34.762  19.183  23.048  1.00  0.00           H
ATOM   2719  HB3 PHE   168      34.597  17.501  23.508  1.00  0.00           H
ATOM   2720  CG  PHE   168      33.192  18.190  21.922  1.00  0.00           C
ATOM   2721  CD1 PHE   168      32.190  19.148  21.634  1.00  0.00           C
ATOM   2722  HD1 PHE   168      32.126  19.992  22.305  1.00  0.00           H
ATOM   2723  CE1 PHE   168      31.328  18.854  20.555  1.00  0.00           C
ATOM   2724  HE1 PHE   168      30.482  19.506  20.389  1.00  0.00           H
ATOM   2725  CZ  PHE   168      31.603  17.816  19.694  1.00  0.00           C
ATOM   2726  HZ  PHE   168      31.063  17.630  18.778  1.00  0.00           H
ATOM   2727  CE2 PHE   168      32.625  16.874  20.007  1.00  0.00           C
ATOM   2728  HE2 PHE   168      32.853  16.143  19.245  1.00  0.00           H
ATOM   2729  CD2 PHE   168      33.410  17.097  21.101  1.00  0.00           C
ATOM   2730  HD2 PHE   168      34.112  16.332  21.398  1.00  0.00           H
ATOM   2731  C   PHE   168      32.174  17.834  24.827  1.00  0.00           C
ATOM   2732  O   PHE   168      31.088  17.929  24.217  1.00  0.00           O
ATOM   2733  N   GLU   169      32.391  17.018  25.847  1.00  0.00           N
ATOM   2734  H   GLU   169      33.322  16.839  26.196  1.00  0.00           H
ATOM   2735  CA  GLU   169      31.350  16.251  26.541  1.00  0.00           C
ATOM   2736  HA  GLU   169      31.114  15.445  25.846  1.00  0.00           H
ATOM   2737  CB  GLU   169      31.941  15.680  27.802  1.00  0.00           C
ATOM   2738  HB2 GLU   169      32.666  14.939  27.465  1.00  0.00           H
ATOM   2739  HB3 GLU   169      32.499  16.436  28.355  1.00  0.00           H
ATOM   2740  CG  GLU   169      30.993  15.000  28.667  1.00  0.00           C
ATOM   2741  HG2 GLU   169      30.329  15.763  29.073  1.00  0.00           H
ATOM   2742  HG3 GLU   169      30.466  14.350  27.969  1.00  0.00           H
ATOM   2743  CD  GLU   169      31.777  14.229  29.772  1.00  0.00           C
ATOM   2744  OE1 GLU   169      32.145  14.823  30.805  1.00  0.00           O
ATOM   2745  OE2 GLU   169      31.989  13.021  29.632  1.00  0.00           O
ATOM   2746  C   GLU   169      30.140  17.123  26.823  1.00  0.00           C
ATOM   2747  O   GLU   169      28.978  16.655  26.565  1.00  0.00           O
ATOM   2748  N   LYS   170      30.325  18.389  27.322  1.00  0.00           N
ATOM   2749  H   LYS   170      31.280  18.716  27.362  1.00  0.00           H
ATOM   2750  CA  LYS   170      29.328  19.217  28.010  1.00  0.00           C
ATOM   2751  HA  LYS   170      28.681  18.563  28.594  1.00  0.00           H
ATOM   2752  CB  LYS   170      30.027  20.021  29.079  1.00  0.00           C
ATOM   2753  HB2 LYS   170      30.726  20.730  28.636  1.00  0.00           H
ATOM   2754  HB3 LYS   170      29.220  20.477  29.653  1.00  0.00           H
ATOM   2755  CG  LYS   170      30.923  19.260  30.117  1.00  0.00           C
ATOM   2756  HG2 LYS   170      31.665  18.682  29.566  1.00  0.00           H
ATOM   2757  HG3 LYS   170      31.429  19.974  30.767  1.00  0.00           H
ATOM   2758  CD  LYS   170      30.142  18.312  31.026  1.00  0.00           C
ATOM   2759  HD2 LYS   170      29.198  18.750  31.352  1.00  0.00           H
ATOM   2760  HD3 LYS   170      29.828  17.381  30.554  1.00  0.00           H
ATOM   2761  CE  LYS   170      30.969  17.949  32.253  1.00  0.00           C
ATOM   2762  HE2 LYS   170      31.102  18.900  32.770  1.00  0.00           H
ATOM   2763  HE3 LYS   170      30.488  17.331  33.011  1.00  0.00           H
ATOM   2764  NZ  LYS   170      32.269  17.315  32.030  1.00  0.00           N
ATOM   2765  HZ1 LYS   170      32.200  16.421  31.565  1.00  0.00           H
ATOM   2766  HZ2 LYS   170      32.874  17.866  31.436  1.00  0.00           H
ATOM   2767  HZ3 LYS   170      32.836  17.176  32.854  1.00  0.00           H
ATOM   2768  C   LYS   170      28.447  20.084  27.106  1.00  0.00           C
ATOM   2769  O   LYS   170      27.540  20.798  27.552  1.00  0.00           O
ATOM   2770  N   ALA   171      28.650  19.910  25.792  1.00  0.00           N
ATOM   2771  H   ALA   171      29.457  19.339  25.585  1.00  0.00           H
ATOM   2772  CA  ALA   171      27.718  20.264  24.704  1.00  0.00           C
ATOM   2773  HA  ALA   171      27.521  21.318  24.904  1.00  0.00           H
ATOM   2774  CB  ALA   171      28.489  20.124  23.330  1.00  0.00           C
ATOM   2775  HB1 ALA   171      29.375  20.759  23.332  1.00  0.00           H
ATOM   2776  HB2 ALA   171      28.792  19.101  23.105  1.00  0.00           H
ATOM   2777  HB3 ALA   171      27.836  20.388  22.498  1.00  0.00           H
ATOM   2778  C   ALA   171      26.523  19.272  24.632  1.00  0.00           C
ATOM   2779  O   ALA   171      26.556  18.138  25.081  1.00  0.00           O
ATOM   2780  N   ASP   172      25.443  19.758  23.920  1.00  0.00           N
ATOM   2781  H   ASP   172      25.456  20.683  23.514  1.00  0.00           H
ATOM   2782  CA  ASP   172      24.237  18.982  23.715  1.00  0.00           C
ATOM   2783  HA  ASP   172      24.363  18.020  24.211  1.00  0.00           H
ATOM   2784  CB  ASP   172      23.031  19.650  24.461  1.00  0.00           C
ATOM   2785  HB2 ASP   172      23.218  20.721  24.529  1.00  0.00           H
ATOM   2786  HB3 ASP   172      22.139  19.387  23.893  1.00  0.00           H
ATOM   2787  CG  ASP   172      22.840  19.138  25.865  1.00  0.00           C
ATOM   2788  OD1 ASP   172      23.285  19.769  26.900  1.00  0.00           O
ATOM   2789  OD2 ASP   172      22.169  18.094  26.125  1.00  0.00           O
ATOM   2790  C   ASP   172      24.038  18.656  22.214  1.00  0.00           C
ATOM   2791  O   ASP   172      23.203  17.845  21.894  1.00  0.00           O
ATOM   2792  N   THR   173      24.896  19.198  21.363  1.00  0.00           N
ATOM   2793  H   THR   173      25.419  19.953  21.783  1.00  0.00           H
ATOM   2794  CA  THR   173      25.285  18.675  19.995  1.00  0.00           C
ATOM   2795  HA  THR   173      24.382  18.733  19.387  1.00  0.00           H
ATOM   2796  CB  THR   173      26.191  19.631  19.265  1.00  0.00           C
ATOM   2797  HB  THR   173      25.917  20.627  19.615  1.00  0.00           H
ATOM   2798  CG2 THR   173      27.674  19.375  19.449  1.00  0.00           C
ATOM   2799 HG21 THR   173      27.856  19.439  20.521  1.00  0.00           H
ATOM   2800 HG22 THR   173      27.957  18.371  19.130  1.00  0.00           H
ATOM   2801 HG23 THR   173      28.353  20.041  18.916  1.00  0.00           H
ATOM   2802  OG1 THR   173      25.954  19.590  17.941  1.00  0.00           O
ATOM   2803  HG1 THR   173      26.467  20.276  17.507  1.00  0.00           H
ATOM   2804  C   THR   173      25.725  17.251  19.944  1.00  0.00           C
ATOM   2805  O   THR   173      26.382  16.707  20.852  1.00  0.00           O
ATOM   2806  N   ASP   174      25.521  16.622  18.824  1.00  0.00           N
ATOM   2807  H   ASP   174      24.908  17.150  18.219  1.00  0.00           H
ATOM   2808  CA  ASP   174      26.064  15.297  18.505  1.00  0.00           C
ATOM   2809  HA  ASP   174      25.830  14.635  19.338  1.00  0.00           H
ATOM   2810  CB  ASP   174      25.341  14.699  17.224  1.00  0.00           C
ATOM   2811  HB2 ASP   174      24.325  14.453  17.534  1.00  0.00           H
ATOM   2812  HB3 ASP   174      25.296  15.456  16.441  1.00  0.00           H
ATOM   2813  CG  ASP   174      25.903  13.461  16.673  1.00  0.00           C
ATOM   2814  OD1 ASP   174      27.101  13.113  16.796  1.00  0.00           O
ATOM   2815  OD2 ASP   174      25.114  12.823  15.940  1.00  0.00           O
ATOM   2816  C   ASP   174      27.620  15.329  18.318  1.00  0.00           C
ATOM   2817  O   ASP   174      28.152  16.053  17.427  1.00  0.00           O
ATOM   2818  N   LYS   175      28.331  14.564  19.214  1.00  0.00           N
ATOM   2819  H   LYS   175      27.959  13.968  19.939  1.00  0.00           H
ATOM   2820  CA  LYS   175      29.755  14.504  19.255  1.00  0.00           C
ATOM   2821  HA  LYS   175      30.155  15.506  19.411  1.00  0.00           H
ATOM   2822  CB  LYS   175      30.182  13.737  20.550  1.00  0.00           C
ATOM   2823  HB2 LYS   175      30.062  12.661  20.422  1.00  0.00           H
ATOM   2824  HB3 LYS   175      31.208  13.995  20.811  1.00  0.00           H
ATOM   2825  CG  LYS   175      29.373  14.223  21.786  1.00  0.00           C
ATOM   2826  HG2 LYS   175      28.357  13.861  21.632  1.00  0.00           H
ATOM   2827  HG3 LYS   175      29.729  13.747  22.699  1.00  0.00           H
ATOM   2828  CD  LYS   175      29.305  15.684  22.123  1.00  0.00           C
ATOM   2829  HD2 LYS   175      30.313  16.073  22.269  1.00  0.00           H
ATOM   2830  HD3 LYS   175      28.790  16.281  21.371  1.00  0.00           H
ATOM   2831  CE  LYS   175      28.601  15.700  23.503  1.00  0.00           C
ATOM   2832  HE2 LYS   175      29.025  15.000  24.223  1.00  0.00           H
ATOM   2833  HE3 LYS   175      28.801  16.700  23.888  1.00  0.00           H
ATOM   2834  NZ  LYS   175      27.090  15.564  23.486  1.00  0.00           N
ATOM   2835  HZ1 LYS   175      26.723  16.155  22.755  1.00  0.00           H
ATOM   2836  HZ2 LYS   175      26.839  14.592  23.368  1.00  0.00           H
ATOM   2837  HZ3 LYS   175      26.681  15.899  24.346  1.00  0.00           H
ATOM   2838  C   LYS   175      30.531  13.888  18.131  1.00  0.00           C
ATOM   2839  O   LYS   175      31.719  13.734  18.292  1.00  0.00           O
ATOM   2840  N   SER   176      29.957  13.586  16.998  1.00  0.00           N
ATOM   2841  H   SER   176      28.961  13.422  17.008  1.00  0.00           H
ATOM   2842  CA  SER   176      30.529  13.215  15.694  1.00  0.00           C
ATOM   2843  HA  SER   176      31.518  12.770  15.802  1.00  0.00           H
ATOM   2844  CB  SER   176      29.590  12.293  14.979  1.00  0.00           C
ATOM   2845  HB2 SER   176      30.156  11.812  14.181  1.00  0.00           H
ATOM   2846  HB3 SER   176      29.351  11.534  15.724  1.00  0.00           H
ATOM   2847  OG  SER   176      28.468  12.982  14.469  1.00  0.00           O
ATOM   2848  HG  SER   176      28.034  13.191  15.300  1.00  0.00           H
ATOM   2849  C   SER   176      30.875  14.461  14.824  1.00  0.00           C
ATOM   2850  O   SER   176      31.861  14.499  14.110  1.00  0.00           O
ATOM   2851  N   GLY   177      30.380  15.614  15.309  1.00  0.00           N
ATOM   2852  H   GLY   177      29.716  15.568  16.069  1.00  0.00           H
ATOM   2853  CA  GLY   177      30.589  16.993  14.756  1.00  0.00           C
ATOM   2854  HA2 GLY   177      31.157  16.890  13.831  1.00  0.00           H
ATOM   2855  HA3 GLY   177      29.597  17.435  14.657  1.00  0.00           H
ATOM   2856  C   GLY   177      31.380  17.876  15.720  1.00  0.00           C
ATOM   2857  O   GLY   177      32.379  17.392  16.302  1.00  0.00           O
ATOM   2858  N   LYS   178      31.085  19.140  15.745  1.00  0.00           N
ATOM   2859  H   LYS   178      30.164  19.404  15.424  1.00  0.00           H
ATOM   2860  CA  LYS   178      31.925  20.187  16.349  1.00  0.00           C
ATOM   2861  HA  LYS   178      32.826  19.735  16.764  1.00  0.00           H
ATOM   2862  CB  LYS   178      32.551  21.165  15.344  1.00  0.00           C
ATOM   2863  HB2 LYS   178      31.768  21.721  14.829  1.00  0.00           H
ATOM   2864  HB3 LYS   178      33.129  21.959  15.817  1.00  0.00           H
ATOM   2865  CG  LYS   178      33.417  20.333  14.391  1.00  0.00           C
ATOM   2866  HG2 LYS   178      34.188  19.778  14.925  1.00  0.00           H
ATOM   2867  HG3 LYS   178      32.819  19.606  13.842  1.00  0.00           H
ATOM   2868  CD  LYS   178      34.109  21.172  13.267  1.00  0.00           C
ATOM   2869  HD2 LYS   178      33.428  21.898  12.823  1.00  0.00           H
ATOM   2870  HD3 LYS   178      34.892  21.748  13.760  1.00  0.00           H
ATOM   2871  CE  LYS   178      34.776  20.273  12.267  1.00  0.00           C
ATOM   2872  HE2 LYS   178      35.417  19.504  12.698  1.00  0.00           H
ATOM   2873  HE3 LYS   178      34.012  19.786  11.660  1.00  0.00           H
ATOM   2874  NZ  LYS   178      35.626  21.077  11.338  1.00  0.00           N
ATOM   2875  HZ1 LYS   178      35.074  21.777  10.861  1.00  0.00           H
ATOM   2876  HZ2 LYS   178      36.350  21.551  11.859  1.00  0.00           H
ATOM   2877  HZ3 LYS   178      36.007  20.419  10.673  1.00  0.00           H
ATOM   2878  C   LYS   178      31.280  20.951  17.525  1.00  0.00           C
ATOM   2879  O   LYS   178      30.086  21.132  17.574  1.00  0.00           O
ATOM   2880  N   LEU   179      32.172  21.482  18.387  1.00  0.00           N
ATOM   2881  H   LEU   179      33.150  21.256  18.271  1.00  0.00           H
ATOM   2882  CA  LEU   179      31.733  22.461  19.366  1.00  0.00           C
ATOM   2883  HA  LEU   179      30.809  22.110  19.825  1.00  0.00           H
ATOM   2884  CB  LEU   179      32.906  22.536  20.380  1.00  0.00           C
ATOM   2885  HB2 LEU   179      33.046  21.531  20.778  1.00  0.00           H
ATOM   2886  HB3 LEU   179      33.889  22.758  19.964  1.00  0.00           H
ATOM   2887  CG  LEU   179      32.800  23.541  21.533  1.00  0.00           C
ATOM   2888  HG  LEU   179      32.813  24.559  21.145  1.00  0.00           H
ATOM   2889  CD1 LEU   179      31.472  23.327  22.258  1.00  0.00           C
ATOM   2890 HD11 LEU   179      30.640  23.424  21.561  1.00  0.00           H
ATOM   2891 HD12 LEU   179      31.455  22.313  22.658  1.00  0.00           H
ATOM   2892 HD13 LEU   179      31.337  24.151  22.959  1.00  0.00           H
ATOM   2893  CD2 LEU   179      34.002  23.390  22.525  1.00  0.00           C
ATOM   2894 HD21 LEU   179      34.267  22.333  22.551  1.00  0.00           H
ATOM   2895 HD22 LEU   179      34.820  23.912  22.028  1.00  0.00           H
ATOM   2896 HD23 LEU   179      33.788  23.946  23.438  1.00  0.00           H
ATOM   2897  C   LEU   179      31.405  23.834  18.666  1.00  0.00           C
ATOM   2898  O   LEU   179      32.120  24.171  17.699  1.00  0.00           O
ATOM   2899  N   GLU   180      30.360  24.577  18.956  1.00  0.00           N
ATOM   2900  H   GLU   180      29.778  24.281  19.726  1.00  0.00           H
ATOM   2901  CA  GLU   180      30.122  25.939  18.404  1.00  0.00           C
ATOM   2902  HA  GLU   180      31.094  26.346  18.125  1.00  0.00           H
ATOM   2903  CB  GLU   180      29.249  25.915  17.082  1.00  0.00           C
ATOM   2904  HB2 GLU   180      29.004  26.895  16.672  1.00  0.00           H
ATOM   2905  HB3 GLU   180      29.672  25.289  16.297  1.00  0.00           H
ATOM   2906  CG  GLU   180      27.841  25.235  17.385  1.00  0.00           C
ATOM   2907  HG2 GLU   180      28.118  24.364  17.978  1.00  0.00           H
ATOM   2908  HG3 GLU   180      27.225  26.019  17.828  1.00  0.00           H
ATOM   2909  CD  GLU   180      27.178  24.661  16.140  1.00  0.00           C
ATOM   2910  OE1 GLU   180      26.435  23.733  16.330  1.00  0.00           O
ATOM   2911  OE2 GLU   180      27.640  24.999  15.016  1.00  0.00           O
ATOM   2912  C   GLU   180      29.496  26.900  19.367  1.00  0.00           C
ATOM   2913  O   GLU   180      29.080  26.519  20.438  1.00  0.00           O
ATOM   2914  N   ARG   181      29.422  28.225  19.063  1.00  0.00           N
ATOM   2915  H   ARG   181      29.807  28.464  18.160  1.00  0.00           H
ATOM   2916  CA  ARG   181      29.275  29.157  20.176  1.00  0.00           C
ATOM   2917  HA  ARG   181      29.980  28.896  20.965  1.00  0.00           H
ATOM   2918  CB  ARG   181      29.613  30.614  19.654  1.00  0.00           C
ATOM   2919  HB2 ARG   181      29.146  30.822  18.691  1.00  0.00           H
ATOM   2920  HB3 ARG   181      29.245  31.381  20.336  1.00  0.00           H
ATOM   2921  CG  ARG   181      31.102  30.855  19.472  1.00  0.00           C
ATOM   2922  HG2 ARG   181      31.567  31.157  20.411  1.00  0.00           H
ATOM   2923  HG3 ARG   181      31.547  29.909  19.164  1.00  0.00           H
ATOM   2924  CD  ARG   181      31.365  31.977  18.464  1.00  0.00           C
ATOM   2925  HD2 ARG   181      32.408  32.249  18.626  1.00  0.00           H
ATOM   2926  HD3 ARG   181      31.330  31.630  17.431  1.00  0.00           H
ATOM   2927  NE  ARG   181      30.517  33.151  18.609  1.00  0.00           N
ATOM   2928  HE  ARG   181      30.035  33.242  19.492  1.00  0.00           H
ATOM   2929  CZ  ARG   181      30.195  34.014  17.684  1.00  0.00           C
ATOM   2930  NH1 ARG   181      30.809  34.015  16.559  1.00  0.00           N
ATOM   2931 HH11 ARG   181      31.696  33.546  16.445  1.00  0.00           H
ATOM   2932 HH12 ARG   181      30.534  34.710  15.880  1.00  0.00           H
ATOM   2933  NH2 ARG   181      29.215  34.928  17.907  1.00  0.00           N
ATOM   2934 HH21 ARG   181      28.766  34.777  18.799  1.00  0.00           H
ATOM   2935 HH22 ARG   181      28.796  35.362  17.097  1.00  0.00           H
ATOM   2936  C   ARG   181      27.889  29.193  20.886  1.00  0.00           C
ATOM   2937  O   ARG   181      27.841  29.943  21.917  1.00  0.00           O
ATOM   2938  N   THR   182      26.846  28.503  20.437  1.00  0.00           N
ATOM   2939  H   THR   182      26.784  28.088  19.519  1.00  0.00           H
ATOM   2940  CA  THR   182      25.691  28.333  21.244  1.00  0.00           C
ATOM   2941  HA  THR   182      25.274  29.203  21.753  1.00  0.00           H
ATOM   2942  CB  THR   182      24.535  27.837  20.360  1.00  0.00           C
ATOM   2943  HB  THR   182      23.703  27.613  21.028  1.00  0.00           H
ATOM   2944  CG2 THR   182      24.087  29.006  19.466  1.00  0.00           C
ATOM   2945 HG21 THR   182      23.985  29.924  20.045  1.00  0.00           H
ATOM   2946 HG22 THR   182      24.616  29.207  18.534  1.00  0.00           H
ATOM   2947 HG23 THR   182      23.083  28.702  19.169  1.00  0.00           H
ATOM   2948  OG1 THR   182      24.818  26.765  19.562  1.00  0.00           O
ATOM   2949  HG1 THR   182      24.133  26.109  19.710  1.00  0.00           H
ATOM   2950  C   THR   182      26.045  27.308  22.420  1.00  0.00           C
ATOM   2951  O   THR   182      25.753  27.544  23.609  1.00  0.00           O
ATOM   2952  N   GLU   183      26.687  26.189  22.112  1.00  0.00           N
ATOM   2953  H   GLU   183      26.890  26.028  21.136  1.00  0.00           H
ATOM   2954  CA  GLU   183      27.135  25.191  23.108  1.00  0.00           C
ATOM   2955  HA  GLU   183      26.209  24.807  23.535  1.00  0.00           H
ATOM   2956  CB  GLU   183      27.906  24.069  22.345  1.00  0.00           C
ATOM   2957  HB2 GLU   183      28.887  24.427  22.034  1.00  0.00           H
ATOM   2958  HB3 GLU   183      28.353  23.301  22.976  1.00  0.00           H
ATOM   2959  CG  GLU   183      27.211  23.291  21.120  1.00  0.00           C
ATOM   2960  HG2 GLU   183      27.308  23.936  20.247  1.00  0.00           H
ATOM   2961  HG3 GLU   183      27.889  22.511  20.775  1.00  0.00           H
ATOM   2962  CD  GLU   183      25.799  22.791  21.333  1.00  0.00           C
ATOM   2963  OE1 GLU   183      25.412  22.047  22.255  1.00  0.00           O
ATOM   2964  OE2 GLU   183      25.046  23.079  20.389  1.00  0.00           O
ATOM   2965  C   GLU   183      27.981  25.838  24.194  1.00  0.00           C
ATOM   2966  O   GLU   183      27.789  25.617  25.405  1.00  0.00           O
ATOM   2967  N   LEU   184      28.869  26.782  23.819  1.00  0.00           N
ATOM   2968  H   LEU   184      29.089  26.978  22.853  1.00  0.00           H
ATOM   2969  CA  LEU   184      29.864  27.383  24.739  1.00  0.00           C
ATOM   2970  HA  LEU   184      30.457  26.629  25.257  1.00  0.00           H
ATOM   2971  CB  LEU   184      30.958  28.182  23.996  1.00  0.00           C
ATOM   2972  HB2 LEU   184      31.467  27.510  23.305  1.00  0.00           H
ATOM   2973  HB3 LEU   184      30.414  28.955  23.453  1.00  0.00           H
ATOM   2974  CG  LEU   184      32.032  28.918  24.831  1.00  0.00           C
ATOM   2975  HG  LEU   184      31.581  29.700  25.441  1.00  0.00           H
ATOM   2976  CD1 LEU   184      32.803  27.933  25.726  1.00  0.00           C
ATOM   2977 HD11 LEU   184      33.358  27.188  25.154  1.00  0.00           H
ATOM   2978 HD12 LEU   184      33.519  28.529  26.292  1.00  0.00           H
ATOM   2979 HD13 LEU   184      32.134  27.446  26.436  1.00  0.00           H
ATOM   2980  CD2 LEU   184      33.028  29.627  23.863  1.00  0.00           C
ATOM   2981 HD21 LEU   184      33.635  30.267  24.503  1.00  0.00           H
ATOM   2982 HD22 LEU   184      33.638  28.914  23.308  1.00  0.00           H
ATOM   2983 HD23 LEU   184      32.481  30.261  23.166  1.00  0.00           H
ATOM   2984  C   LEU   184      29.049  28.135  25.865  1.00  0.00           C
ATOM   2985  O   LEU   184      29.406  28.085  27.072  1.00  0.00           O
ATOM   2986  N   VAL   185      28.051  28.938  25.463  1.00  0.00           N
ATOM   2987  H   VAL   185      27.875  28.916  24.468  1.00  0.00           H
ATOM   2988  CA  VAL   185      27.158  29.786  26.349  1.00  0.00           C
ATOM   2989  HA  VAL   185      27.777  30.270  27.104  1.00  0.00           H
ATOM   2990  CB  VAL   185      26.362  30.728  25.382  1.00  0.00           C
ATOM   2991  HB  VAL   185      25.678  30.171  24.741  1.00  0.00           H
ATOM   2992  CG1 VAL   185      25.325  31.485  26.176  1.00  0.00           C
ATOM   2993 HG11 VAL   185      24.763  32.201  25.577  1.00  0.00           H
ATOM   2994 HG12 VAL   185      24.646  30.767  26.636  1.00  0.00           H
ATOM   2995 HG13 VAL   185      25.855  32.084  26.916  1.00  0.00           H
ATOM   2996  CG2 VAL   185      27.103  31.760  24.566  1.00  0.00           C
ATOM   2997 HG21 VAL   185      27.868  31.293  23.944  1.00  0.00           H
ATOM   2998 HG22 VAL   185      26.324  32.236  23.972  1.00  0.00           H
ATOM   2999 HG23 VAL   185      27.519  32.560  25.178  1.00  0.00           H
ATOM   3000  C   VAL   185      26.184  28.932  27.126  1.00  0.00           C
ATOM   3001  O   VAL   185      25.944  29.192  28.267  1.00  0.00           O
ATOM   3002  N   HIE   186      25.825  27.794  26.516  1.00  0.00           N
ATOM   3003  H   HIE   186      26.117  27.555  25.579  1.00  0.00           H
ATOM   3004  CA  HIE   186      24.945  26.818  27.137  1.00  0.00           C
ATOM   3005  HA  HIE   186      24.039  27.273  27.537  1.00  0.00           H
ATOM   3006  CB  HIE   186      24.453  25.889  26.036  1.00  0.00           C
ATOM   3007  HB2 HIE   186      23.781  26.424  25.366  1.00  0.00           H
ATOM   3008  HB3 HIE   186      25.268  25.510  25.419  1.00  0.00           H
ATOM   3009  CG  HIE   186      23.684  24.734  26.465  1.00  0.00           C
ATOM   3010  ND1 HIE   186      22.382  24.803  27.074  1.00  0.00           N
ATOM   3011  CE1 HIE   186      22.003  23.523  27.299  1.00  0.00           C
ATOM   3012  HE1 HIE   186      21.054  23.172  27.676  1.00  0.00           H
ATOM   3013  NE2 HIE   186      22.920  22.677  26.701  1.00  0.00           N
ATOM   3014  HE2 HIE   186      22.837  21.674  26.782  1.00  0.00           H
ATOM   3015  CD2 HIE   186      23.987  23.427  26.244  1.00  0.00           C
ATOM   3016  HD2 HIE   186      24.879  23.073  25.749  1.00  0.00           H
ATOM   3017  C   HIE   186      25.627  26.009  28.235  1.00  0.00           C
ATOM   3018  O   HIE   186      25.041  25.692  29.254  1.00  0.00           O
ATOM   3019  N   LEU   187      26.918  25.726  28.045  1.00  0.00           N
ATOM   3020  H   LEU   187      27.454  26.028  27.243  1.00  0.00           H
ATOM   3021  CA  LEU   187      27.808  25.096  29.054  1.00  0.00           C
ATOM   3022  HA  LEU   187      27.376  24.157  29.399  1.00  0.00           H
ATOM   3023  CB  LEU   187      29.144  24.809  28.328  1.00  0.00           C
ATOM   3024  HB2 LEU   187      28.956  24.226  27.427  1.00  0.00           H
ATOM   3025  HB3 LEU   187      29.594  25.760  28.041  1.00  0.00           H
ATOM   3026  CG  LEU   187      30.316  24.064  29.116  1.00  0.00           C
ATOM   3027  HG  LEU   187      29.906  23.196  29.631  1.00  0.00           H
ATOM   3028  CD1 LEU   187      31.194  23.518  28.065  1.00  0.00           C
ATOM   3029 HD11 LEU   187      32.091  23.087  28.510  1.00  0.00           H
ATOM   3030 HD12 LEU   187      30.726  22.706  27.509  1.00  0.00           H
ATOM   3031 HD13 LEU   187      31.482  24.179  27.248  1.00  0.00           H
ATOM   3032  CD2 LEU   187      31.142  24.995  30.033  1.00  0.00           C
ATOM   3033 HD21 LEU   187      30.516  25.261  30.884  1.00  0.00           H
ATOM   3034 HD22 LEU   187      32.108  24.554  30.281  1.00  0.00           H
ATOM   3035 HD23 LEU   187      31.359  25.859  29.405  1.00  0.00           H
ATOM   3036  C   LEU   187      28.005  25.995  30.233  1.00  0.00           C
ATOM   3037  O   LEU   187      27.674  25.611  31.325  1.00  0.00           O
ATOM   3038  N   PHE   188      28.434  27.266  30.063  1.00  0.00           N
ATOM   3039  H   PHE   188      28.500  27.680  29.144  1.00  0.00           H
ATOM   3040  CA  PHE   188      28.587  28.245  31.165  1.00  0.00           C
ATOM   3041  HA  PHE   188      29.414  27.945  31.809  1.00  0.00           H
ATOM   3042  CB  PHE   188      29.051  29.567  30.684  1.00  0.00           C
ATOM   3043  HB2 PHE   188      29.921  29.493  30.031  1.00  0.00           H
ATOM   3044  HB3 PHE   188      28.259  29.992  30.067  1.00  0.00           H
ATOM   3045  CG  PHE   188      29.393  30.656  31.735  1.00  0.00           C
ATOM   3046  CD1 PHE   188      30.659  31.315  31.751  1.00  0.00           C
ATOM   3047  HD1 PHE   188      31.434  31.025  31.057  1.00  0.00           H
ATOM   3048  CE1 PHE   188      30.959  32.426  32.612  1.00  0.00           C
ATOM   3049  HE1 PHE   188      31.956  32.832  32.702  1.00  0.00           H
ATOM   3050  CZ  PHE   188      29.933  32.872  33.430  1.00  0.00           C
ATOM   3051  HZ  PHE   188      30.090  33.783  33.989  1.00  0.00           H
ATOM   3052  CE2 PHE   188      28.673  32.266  33.439  1.00  0.00           C
ATOM   3053  HE2 PHE   188      27.862  32.697  34.007  1.00  0.00           H
ATOM   3054  CD2 PHE   188      28.416  31.160  32.650  1.00  0.00           C
ATOM   3055  HD2 PHE   188      27.437  30.721  32.775  1.00  0.00           H
ATOM   3056  C   PHE   188      27.180  28.269  31.935  1.00  0.00           C
ATOM   3057  O   PHE   188      27.146  28.222  33.209  1.00  0.00           O
ATOM   3058  N   ARG   189      26.087  28.311  31.162  1.00  0.00           N
ATOM   3059  H   ARG   189      26.033  28.304  30.154  1.00  0.00           H
ATOM   3060  CA  ARG   189      24.764  28.468  31.669  1.00  0.00           C
ATOM   3061  HA  ARG   189      24.779  29.282  32.394  1.00  0.00           H
ATOM   3062  CB  ARG   189      23.772  29.010  30.650  1.00  0.00           C
ATOM   3063  HB2 ARG   189      24.016  28.459  29.742  1.00  0.00           H
ATOM   3064  HB3 ARG   189      22.743  28.779  30.927  1.00  0.00           H
ATOM   3065  CG  ARG   189      23.754  30.522  30.441  1.00  0.00           C
ATOM   3066  HG2 ARG   189      23.669  30.959  31.436  1.00  0.00           H
ATOM   3067  HG3 ARG   189      24.724  30.700  29.975  1.00  0.00           H
ATOM   3068  CD  ARG   189      22.758  31.063  29.402  1.00  0.00           C
ATOM   3069  HD2 ARG   189      23.197  30.751  28.454  1.00  0.00           H
ATOM   3070  HD3 ARG   189      21.783  30.578  29.444  1.00  0.00           H
ATOM   3071  NE  ARG   189      22.689  32.556  29.320  1.00  0.00           N
ATOM   3072  HE  ARG   189      23.267  33.077  29.964  1.00  0.00           H
ATOM   3073  CZ  ARG   189      21.879  33.442  28.730  1.00  0.00           C
ATOM   3074  NH1 ARG   189      21.071  33.037  27.794  1.00  0.00           N
ATOM   3075 HH11 ARG   189      21.205  32.178  27.279  1.00  0.00           H
ATOM   3076 HH12 ARG   189      20.354  33.631  27.404  1.00  0.00           H
ATOM   3077  NH2 ARG   189      21.891  34.714  28.960  1.00  0.00           N
ATOM   3078 HH21 ARG   189      22.487  35.183  29.627  1.00  0.00           H
ATOM   3079 HH22 ARG   189      21.491  35.308  28.248  1.00  0.00           H
ATOM   3080  C   ARG   189      24.161  27.282  32.440  1.00  0.00           C
ATOM   3081  O   ARG   189      23.617  27.585  33.454  1.00  0.00           O
ATOM   3082  N   LYS   190      24.471  26.023  32.165  1.00  0.00           N
ATOM   3083  H   LYS   190      25.069  25.988  31.352  1.00  0.00           H
ATOM   3084  CA  LYS   190      24.199  24.856  32.982  1.00  0.00           C
ATOM   3085  HA  LYS   190      23.167  24.665  33.275  1.00  0.00           H
ATOM   3086  CB  LYS   190      25.010  23.643  32.405  1.00  0.00           C
ATOM   3087  HB2 LYS   190      26.027  23.888  32.097  1.00  0.00           H
ATOM   3088  HB3 LYS   190      25.156  22.910  33.198  1.00  0.00           H
ATOM   3089  CG  LYS   190      24.380  23.025  31.145  1.00  0.00           C
ATOM   3090  HG2 LYS   190      23.365  22.707  31.385  1.00  0.00           H
ATOM   3091  HG3 LYS   190      24.316  23.830  30.413  1.00  0.00           H
ATOM   3092  CD  LYS   190      25.247  21.767  30.579  1.00  0.00           C
ATOM   3093  HD2 LYS   190      26.323  21.897  30.457  1.00  0.00           H
ATOM   3094  HD3 LYS   190      25.058  20.860  31.152  1.00  0.00           H
ATOM   3095  CE  LYS   190      24.578  21.544  29.290  1.00  0.00           C
ATOM   3096  HE2 LYS   190      23.514  21.316  29.360  1.00  0.00           H
ATOM   3097  HE3 LYS   190      24.661  22.399  28.620  1.00  0.00           H
ATOM   3098  NZ  LYS   190      25.142  20.296  28.665  1.00  0.00           N
ATOM   3099  HZ1 LYS   190      25.352  19.522  29.279  1.00  0.00           H
ATOM   3100  HZ2 LYS   190      24.697  20.042  27.795  1.00  0.00           H
ATOM   3101  HZ3 LYS   190      26.032  20.544  28.258  1.00  0.00           H
ATOM   3102  C   LYS   190      24.831  25.018  34.420  1.00  0.00           C
ATOM   3103  O   LYS   190      24.170  24.576  35.436  1.00  0.00           O
ATOM   3104  N   PHE   191      26.048  25.493  34.594  1.00  0.00           N
ATOM   3105  H   PHE   191      26.602  25.727  33.783  1.00  0.00           H
ATOM   3106  CA  PHE   191      26.822  25.479  35.813  1.00  0.00           C
ATOM   3107  HA  PHE   191      26.437  24.692  36.462  1.00  0.00           H
ATOM   3108  CB  PHE   191      28.242  24.987  35.445  1.00  0.00           C
ATOM   3109  HB2 PHE   191      28.689  25.643  34.698  1.00  0.00           H
ATOM   3110  HB3 PHE   191      28.867  24.914  36.335  1.00  0.00           H
ATOM   3111  CG  PHE   191      28.276  23.644  34.681  1.00  0.00           C
ATOM   3112  CD1 PHE   191      29.046  23.449  33.470  1.00  0.00           C
ATOM   3113  HD1 PHE   191      29.495  24.314  33.004  1.00  0.00           H
ATOM   3114  CE1 PHE   191      28.983  22.303  32.758  1.00  0.00           C
ATOM   3115  HE1 PHE   191      29.480  22.272  31.800  1.00  0.00           H
ATOM   3116  CZ  PHE   191      28.233  21.260  33.190  1.00  0.00           C
ATOM   3117  HZ  PHE   191      28.296  20.365  32.589  1.00  0.00           H
ATOM   3118  CE2 PHE   191      27.441  21.375  34.369  1.00  0.00           C
ATOM   3119  HE2 PHE   191      26.860  20.507  34.642  1.00  0.00           H
ATOM   3120  CD2 PHE   191      27.531  22.512  35.186  1.00  0.00           C
ATOM   3121  HD2 PHE   191      26.816  22.518  35.995  1.00  0.00           H
ATOM   3122  C   PHE   191      26.834  26.864  36.587  1.00  0.00           C
ATOM   3123  O   PHE   191      26.980  26.801  37.794  1.00  0.00           O
ATOM   3124  N   TRP   192      26.602  28.014  35.921  1.00  0.00           N
ATOM   3125  H   TRP   192      26.647  27.872  34.923  1.00  0.00           H
ATOM   3126  CA  TRP   192      26.813  29.395  36.468  1.00  0.00           C
ATOM   3127  HA  TRP   192      27.044  29.535  37.524  1.00  0.00           H
ATOM   3128  CB  TRP   192      28.126  29.894  35.804  1.00  0.00           C
ATOM   3129  HB2 TRP   192      27.933  29.883  34.731  1.00  0.00           H
ATOM   3130  HB3 TRP   192      28.379  30.911  36.102  1.00  0.00           H
ATOM   3131  CG  TRP   192      29.263  28.959  36.128  1.00  0.00           C
ATOM   3132  CD1 TRP   192      29.869  28.157  35.262  1.00  0.00           C
ATOM   3133  HD1 TRP   192      29.576  28.003  34.233  1.00  0.00           H
ATOM   3134  NE1 TRP   192      30.922  27.458  35.847  1.00  0.00           N
ATOM   3135  HE1 TRP   192      31.529  26.839  35.329  1.00  0.00           H
ATOM   3136  CE2 TRP   192      31.078  27.937  37.112  1.00  0.00           C
ATOM   3137  CZ2 TRP   192      32.115  27.624  37.988  1.00  0.00           C
ATOM   3138  HZ2 TRP   192      32.776  26.778  37.871  1.00  0.00           H
ATOM   3139  CH2 TRP   192      32.123  28.261  39.231  1.00  0.00           C
ATOM   3140  HH2 TRP   192      32.802  27.988  40.025  1.00  0.00           H
ATOM   3141  CZ3 TRP   192      31.191  29.263  39.499  1.00  0.00           C
ATOM   3142  HZ3 TRP   192      31.186  29.767  40.455  1.00  0.00           H
ATOM   3143  CE3 TRP   192      30.099  29.488  38.659  1.00  0.00           C
ATOM   3144  HE3 TRP   192      29.272  30.167  38.807  1.00  0.00           H
ATOM   3145  CD2 TRP   192      30.030  28.876  37.347  1.00  0.00           C
ATOM   3146  C   TRP   192      25.710  30.295  36.110  1.00  0.00           C
ATOM   3147  O   TRP   192      25.926  31.470  36.195  1.00  0.00           O
ATOM   3148  N   MET   193      24.553  29.812  35.678  1.00  0.00           N
ATOM   3149  H   MET   193      24.570  28.819  35.496  1.00  0.00           H
ATOM   3150  CA  MET   193      23.263  30.557  35.587  1.00  0.00           C
ATOM   3151  HA  MET   193      23.390  31.433  36.223  1.00  0.00           H
ATOM   3152  CB  MET   193      22.954  30.982  34.140  1.00  0.00           C
ATOM   3153  HB2 MET   193      23.847  31.476  33.756  1.00  0.00           H
ATOM   3154  HB3 MET   193      22.803  30.058  33.582  1.00  0.00           H
ATOM   3155  CG  MET   193      21.740  31.910  33.880  1.00  0.00           C
ATOM   3156  HG2 MET   193      20.962  31.841  34.641  1.00  0.00           H
ATOM   3157  HG3 MET   193      22.120  32.920  34.036  1.00  0.00           H
ATOM   3158  SD  MET   193      21.084  31.936  32.218  1.00  0.00           S
ATOM   3159  CE  MET   193      20.441  30.253  32.076  1.00  0.00           C
ATOM   3160  HE1 MET   193      19.425  30.255  32.470  1.00  0.00           H
ATOM   3161  HE2 MET   193      20.495  30.012  31.015  1.00  0.00           H
ATOM   3162  HE3 MET   193      20.965  29.485  32.647  1.00  0.00           H
ATOM   3163  C   MET   193      22.104  29.711  36.120  1.00  0.00           C
ATOM   3164  O   MET   193      21.320  30.197  36.892  1.00  0.00           O
ATOM   3165  N   GLU   194      21.954  28.458  35.670  1.00  0.00           N
ATOM   3166  H   GLU   194      22.673  28.160  35.026  1.00  0.00           H
ATOM   3167  CA  GLU   194      20.976  27.486  36.155  1.00  0.00           C
ATOM   3168  HA  GLU   194      20.072  28.070  36.332  1.00  0.00           H
ATOM   3169  CB  GLU   194      20.624  26.385  35.129  1.00  0.00           C
ATOM   3170  HB2 GLU   194      21.454  25.681  35.069  1.00  0.00           H
ATOM   3171  HB3 GLU   194      19.777  25.861  35.573  1.00  0.00           H
ATOM   3172  CG  GLU   194      20.249  26.735  33.656  1.00  0.00           C
ATOM   3173  HG2 GLU   194      20.772  27.620  33.293  1.00  0.00           H
ATOM   3174  HG3 GLU   194      20.565  25.892  33.043  1.00  0.00           H
ATOM   3175  CD  GLU   194      18.703  26.758  33.424  1.00  0.00           C
ATOM   3176  OE1 GLU   194      18.107  27.853  33.382  1.00  0.00           O
ATOM   3177  OE2 GLU   194      18.105  25.703  33.276  1.00  0.00           O
ATOM   3178  C   GLU   194      21.517  26.908  37.519  1.00  0.00           C
ATOM   3179  O   GLU   194      22.712  26.545  37.765  1.00  0.00           O
ATOM   3180  N   PRO   195      20.657  26.645  38.501  1.00  0.00           N
ATOM   3181  CD  PRO   195      19.203  26.845  38.592  1.00  0.00           C
ATOM   3182  HD2 PRO   195      18.584  26.435  37.794  1.00  0.00           H
ATOM   3183  HD3 PRO   195      19.007  27.917  38.569  1.00  0.00           H
ATOM   3184  CG  PRO   195      18.694  26.188  39.880  1.00  0.00           C
ATOM   3185  HG2 PRO   195      18.744  25.122  39.659  1.00  0.00           H
ATOM   3186  HG3 PRO   195      17.780  26.641  40.265  1.00  0.00           H
ATOM   3187  CB  PRO   195      19.859  26.519  40.772  1.00  0.00           C
ATOM   3188  HB2 PRO   195      20.054  25.929  41.667  1.00  0.00           H
ATOM   3189  HB3 PRO   195      19.801  27.544  41.139  1.00  0.00           H
ATOM   3190  CA  PRO   195      21.088  26.270  39.830  1.00  0.00           C
ATOM   3191  HA  PRO   195      21.945  26.911  40.032  1.00  0.00           H
ATOM   3192  C   PRO   195      21.649  24.852  39.890  1.00  0.00           C
ATOM   3193  O   PRO   195      21.365  23.979  39.087  1.00  0.00           O
ATOM   3194  N   TYR   196      22.444  24.518  40.980  1.00  0.00           N
ATOM   3195  H   TYR   196      22.628  25.221  41.682  1.00  0.00           H
ATOM   3196  CA  TYR   196      23.230  23.246  41.134  1.00  0.00           C
ATOM   3197  HA  TYR   196      23.803  22.929  40.263  1.00  0.00           H
ATOM   3198  CB  TYR   196      24.221  23.462  42.300  1.00  0.00           C
ATOM   3199  HB2 TYR   196      24.686  24.426  42.092  1.00  0.00           H
ATOM   3200  HB3 TYR   196      23.618  23.550  43.204  1.00  0.00           H
ATOM   3201  CG  TYR   196      25.304  22.371  42.442  1.00  0.00           C
ATOM   3202  CD1 TYR   196      26.168  22.086  41.351  1.00  0.00           C
ATOM   3203  HD1 TYR   196      26.198  22.592  40.397  1.00  0.00           H
ATOM   3204  CE1 TYR   196      27.158  21.030  41.535  1.00  0.00           C
ATOM   3205  HE1 TYR   196      27.830  20.801  40.721  1.00  0.00           H
ATOM   3206  CZ  TYR   196      27.275  20.407  42.835  1.00  0.00           C
ATOM   3207  OH  TYR   196      28.264  19.568  43.107  1.00  0.00           O
ATOM   3208  HH  TYR   196      28.953  19.588  42.438  1.00  0.00           H
ATOM   3209  CE2 TYR   196      26.311  20.658  43.880  1.00  0.00           C
ATOM   3210  HE2 TYR   196      26.563  20.209  44.829  1.00  0.00           H
ATOM   3211  CD2 TYR   196      25.400  21.712  43.717  1.00  0.00           C
ATOM   3212  HD2 TYR   196      24.722  21.946  44.525  1.00  0.00           H
ATOM   3213  C   TYR   196      22.286  22.004  41.377  1.00  0.00           C
ATOM   3214  O   TYR   196      21.236  22.076  41.950  1.00  0.00           O
ATOM   3215  N   ASP   197      22.650  20.805  40.910  1.00  0.00           N
ATOM   3216  H   ASP   197      23.578  20.710  40.524  1.00  0.00           H
ATOM   3217  CA  ASP   197      21.785  19.648  40.846  1.00  0.00           C
ATOM   3218  HA  ASP   197      21.037  19.696  41.638  1.00  0.00           H
ATOM   3219  CB  ASP   197      21.120  19.796  39.483  1.00  0.00           C
ATOM   3220  HB2 ASP   197      20.801  20.818  39.280  1.00  0.00           H
ATOM   3221  HB3 ASP   197      21.854  19.500  38.734  1.00  0.00           H
ATOM   3222  CG  ASP   197      19.885  18.819  39.396  1.00  0.00           C
ATOM   3223  OD1 ASP   197      18.886  19.007  40.100  1.00  0.00           O
ATOM   3224  OD2 ASP   197      19.911  17.855  38.566  1.00  0.00           O
ATOM   3225  C   ASP   197      22.515  18.270  40.721  1.00  0.00           C
ATOM   3226  O   ASP   197      23.660  18.268  40.262  1.00  0.00           O
ATOM   3227  N   PRO   198      21.978  17.148  41.174  1.00  0.00           N
ATOM   3228  CD  PRO   198      20.736  16.893  41.853  1.00  0.00           C
ATOM   3229  HD2 PRO   198      20.012  16.879  41.038  1.00  0.00           H
ATOM   3230  HD3 PRO   198      20.425  17.780  42.404  1.00  0.00           H
ATOM   3231  CG  PRO   198      20.748  15.630  42.648  1.00  0.00           C
ATOM   3232  HG2 PRO   198      19.766  15.159  42.690  1.00  0.00           H
ATOM   3233  HG3 PRO   198      21.177  15.590  43.649  1.00  0.00           H
ATOM   3234  CB  PRO   198      21.599  14.812  41.767  1.00  0.00           C
ATOM   3235  HB2 PRO   198      20.919  14.434  41.003  1.00  0.00           H
ATOM   3236  HB3 PRO   198      22.059  13.966  42.278  1.00  0.00           H
ATOM   3237  CA  PRO   198      22.643  15.837  41.229  1.00  0.00           C
ATOM   3238  HA  PRO   198      23.402  16.028  41.987  1.00  0.00           H
ATOM   3239  C   PRO   198      23.259  15.454  39.934  1.00  0.00           C
ATOM   3240  O   PRO   198      24.121  14.539  39.771  1.00  0.00           O
ATOM   3241  N   GLN   199      22.821  16.025  38.841  1.00  0.00           N
ATOM   3242  H   GLN   199      22.067  16.684  38.968  1.00  0.00           H
ATOM   3243  CA  GLN   199      23.347  15.835  37.528  1.00  0.00           C
ATOM   3244  HA  GLN   199      23.355  14.757  37.364  1.00  0.00           H
ATOM   3245  CB  GLN   199      22.384  16.473  36.510  1.00  0.00           C
ATOM   3246  HB2 GLN   199      21.342  16.330  36.795  1.00  0.00           H
ATOM   3247  HB3 GLN   199      22.487  17.555  36.434  1.00  0.00           H
ATOM   3248  CG  GLN   199      22.631  16.026  35.039  1.00  0.00           C
ATOM   3249  HG2 GLN   199      23.627  16.264  34.666  1.00  0.00           H
ATOM   3250  HG3 GLN   199      22.514  14.943  35.091  1.00  0.00           H
ATOM   3251  CD  GLN   199      21.598  16.626  34.039  1.00  0.00           C
ATOM   3252  OE1 GLN   199      20.760  17.438  34.411  1.00  0.00           O
ATOM   3253  NE2 GLN   199      21.657  16.320  32.795  1.00  0.00           N
ATOM   3254 HE21 GLN   199      21.085  16.750  32.081  1.00  0.00           H
ATOM   3255 HE22 GLN   199      22.209  15.525  32.507  1.00  0.00           H
ATOM   3256  C   GLN   199      24.763  16.342  37.391  1.00  0.00           C
ATOM   3257  O   GLN   199      25.503  15.884  36.519  1.00  0.00           O
ATOM   3258  N   TRP   200      25.238  17.262  38.215  1.00  0.00           N
ATOM   3259  H   TRP   200      24.470  17.552  38.803  1.00  0.00           H
ATOM   3260  CA  TRP   200      26.458  18.087  38.047  1.00  0.00           C
ATOM   3261  HA  TRP   200      26.988  17.748  37.157  1.00  0.00           H
ATOM   3262  CB  TRP   200      26.054  19.548  37.877  1.00  0.00           C
ATOM   3263  HB2 TRP   200      25.540  19.838  38.794  1.00  0.00           H
ATOM   3264  HB3 TRP   200      26.963  20.125  37.709  1.00  0.00           H
ATOM   3265  CG  TRP   200      25.010  19.875  36.847  1.00  0.00           C
ATOM   3266  CD1 TRP   200      24.105  20.829  37.054  1.00  0.00           C
ATOM   3267  HD1 TRP   200      24.019  21.425  37.951  1.00  0.00           H
ATOM   3268  NE1 TRP   200      23.333  21.009  35.948  1.00  0.00           N
ATOM   3269  HE1 TRP   200      22.589  21.680  35.818  1.00  0.00           H
ATOM   3270  CE2 TRP   200      23.645  20.124  34.962  1.00  0.00           C
ATOM   3271  CZ2 TRP   200      23.171  19.945  33.696  1.00  0.00           C
ATOM   3272  HZ2 TRP   200      22.410  20.628  33.350  1.00  0.00           H
ATOM   3273  CH2 TRP   200      23.639  18.888  32.847  1.00  0.00           C
ATOM   3274  HH2 TRP   200      23.126  18.715  31.913  1.00  0.00           H
ATOM   3275  CZ3 TRP   200      24.676  18.136  33.313  1.00  0.00           C
ATOM   3276  HZ3 TRP   200      25.035  17.397  32.612  1.00  0.00           H
ATOM   3277  CE3 TRP   200      25.212  18.298  34.601  1.00  0.00           C
ATOM   3278  HE3 TRP   200      26.018  17.693  34.990  1.00  0.00           H
ATOM   3279  CD2 TRP   200      24.698  19.301  35.480  1.00  0.00           C
ATOM   3280  C   TRP   200      27.475  17.914  39.259  1.00  0.00           C
ATOM   3281  O   TRP   200      28.394  18.699  39.419  1.00  0.00           O
ATOM   3282  N   ASP   201      27.261  16.874  40.074  1.00  0.00           N
ATOM   3283  H   ASP   201      26.499  16.251  39.847  1.00  0.00           H
ATOM   3284  CA  ASP   201      28.035  16.547  41.237  1.00  0.00           C
ATOM   3285  HA  ASP   201      27.900  17.407  41.893  1.00  0.00           H
ATOM   3286  CB  ASP   201      27.439  15.246  41.838  1.00  0.00           C
ATOM   3287  HB2 ASP   201      26.379  15.250  41.581  1.00  0.00           H
ATOM   3288  HB3 ASP   201      27.699  14.320  41.326  1.00  0.00           H
ATOM   3289  CG  ASP   201      27.804  14.931  43.240  1.00  0.00           C
ATOM   3290  OD1 ASP   201      28.680  14.033  43.426  1.00  0.00           O
ATOM   3291  OD2 ASP   201      27.301  15.545  44.269  1.00  0.00           O
ATOM   3292  C   ASP   201      29.558  16.370  41.059  1.00  0.00           C
ATOM   3293  O   ASP   201      30.251  16.297  42.056  1.00  0.00           O
ATOM   3294  N   GLY   202      30.052  16.110  39.844  1.00  0.00           N
ATOM   3295  H   GLY   202      29.325  16.143  39.143  1.00  0.00           H
ATOM   3296  CA  GLY   202      31.495  15.820  39.535  1.00  0.00           C
ATOM   3297  HA2 GLY   202      31.922  15.215  40.334  1.00  0.00           H
ATOM   3298  HA3 GLY   202      31.542  15.259  38.601  1.00  0.00           H
ATOM   3299  C   GLY   202      32.321  17.130  39.440  1.00  0.00           C
ATOM   3300  O   GLY   202      31.888  18.210  39.821  1.00  0.00           O
ATOM   3301  N   VAL   203      33.456  17.084  38.649  1.00  0.00           N
ATOM   3302  H   VAL   203      33.787  16.164  38.395  1.00  0.00           H
ATOM   3303  CA  VAL   203      34.201  18.208  38.114  1.00  0.00           C
ATOM   3304  HA  VAL   203      33.881  19.032  38.752  1.00  0.00           H
ATOM   3305  CB  VAL   203      35.708  18.110  38.066  1.00  0.00           C
ATOM   3306  HB  VAL   203      36.214  18.880  37.484  1.00  0.00           H
ATOM   3307  CG1 VAL   203      36.218  18.171  39.523  1.00  0.00           C
ATOM   3308 HG11 VAL   203      37.307  18.175  39.558  1.00  0.00           H
ATOM   3309 HG12 VAL   203      35.811  19.096  39.931  1.00  0.00           H
ATOM   3310 HG13 VAL   203      35.786  17.320  40.050  1.00  0.00           H
ATOM   3311  CG2 VAL   203      36.252  16.741  37.568  1.00  0.00           C
ATOM   3312 HG21 VAL   203      35.793  15.873  38.041  1.00  0.00           H
ATOM   3313 HG22 VAL   203      35.965  16.634  36.522  1.00  0.00           H
ATOM   3314 HG23 VAL   203      37.341  16.715  37.535  1.00  0.00           H
ATOM   3315  C   VAL   203      33.665  18.511  36.701  1.00  0.00           C
ATOM   3316  O   VAL   203      33.503  17.537  35.972  1.00  0.00           O
HETATM 3317  N   TYO   204      33.329  19.812  36.401  1.00  0.00           N
HETATM 3318  H   TYO   204      33.539  20.522  37.088  1.00  0.00           H
HETATM 3319  CA  TYO   204      32.518  20.110  35.242  1.00  0.00           C
HETATM 3320  HA  TYO   204      31.829  19.292  35.036  1.00  0.00           H
HETATM 3321  CB  TYO   204      31.640  21.392  35.205  1.00  0.00           C
HETATM 3322  HB2 TYO   204      31.002  21.209  34.340  1.00  0.00           H
HETATM 3323  HB3 TYO   204      30.914  21.439  36.016  1.00  0.00           H
HETATM 3324  CD2 TYO   204      32.364  23.423  33.853  1.00  0.00           C
HETATM 3325  CG  TYO   204      32.359  22.754  35.124  1.00  0.00           C
HETATM 3326  CD1 TYO   204      32.732  23.468  36.286  1.00  0.00           C
HETATM 3327  HD1 TYO   204      32.591  22.978  37.238  1.00  0.00           H
HETATM 3328  CE1 TYO   204      33.384  24.705  36.149  1.00  0.00           C
HETATM 3329  HE1 TYO   204      33.844  25.274  36.943  1.00  0.00           H
HETATM 3330  CZ  TYO   204      33.436  25.345  34.933  1.00  0.00           C
HETATM 3331  OH  TYO   204      34.132  26.535  34.879  1.00  0.00           O
HETATM 3332  CE2 TYO   204      32.824  24.732  33.846  1.00  0.00           C
HETATM 3333  HE2 TYO   204      32.824  25.276  32.913  1.00  0.00           H
HETATM 3334  HD2 TYO   204      32.125  22.867  32.959  1.00  0.00           H
HETATM 3335  C   TYO   204      33.530  20.307  34.044  1.00  0.00           C
HETATM 3336  O   TYO   204      33.154  20.024  32.875  1.00  0.00           O
ATOM   3337  N   ALA   205      34.716  20.842  34.319  1.00  0.00           N
ATOM   3338  H   ALA   205      34.996  21.073  35.261  1.00  0.00           H
ATOM   3339  CA  ALA   205      35.837  20.698  33.332  1.00  0.00           C
ATOM   3340  HA  ALA   205      35.758  19.738  32.823  1.00  0.00           H
ATOM   3341  CB  ALA   205      35.720  21.820  32.281  1.00  0.00           C
ATOM   3342  HB1 ALA   205      36.615  21.980  31.681  1.00  0.00           H
ATOM   3343  HB2 ALA   205      34.855  21.633  31.644  1.00  0.00           H
ATOM   3344  HB3 ALA   205      35.575  22.720  32.878  1.00  0.00           H
ATOM   3345  C   ALA   205      37.166  20.712  34.184  1.00  0.00           C
ATOM   3346  O   ALA   205      37.224  21.334  35.296  1.00  0.00           O
ATOM   3347  N   TYR   206      38.224  20.051  33.630  1.00  0.00           N
ATOM   3348  H   TYR   206      38.019  19.657  32.723  1.00  0.00           H
ATOM   3349  CA  TYR   206      39.557  19.918  34.253  1.00  0.00           C
ATOM   3350  HA  TYR   206      39.929  19.069  33.679  1.00  0.00           H
ATOM   3351  CB  TYR   206      40.563  21.018  33.917  1.00  0.00           C
ATOM   3352  HB2 TYR   206      40.717  20.990  32.839  1.00  0.00           H
ATOM   3353  HB3 TYR   206      40.121  21.948  34.274  1.00  0.00           H
ATOM   3354  CG  TYR   206      41.975  20.904  34.552  1.00  0.00           C
ATOM   3355  CD1 TYR   206      42.354  21.688  35.614  1.00  0.00           C
ATOM   3356  HD1 TYR   206      41.635  22.449  35.880  1.00  0.00           H
ATOM   3357  CE1 TYR   206      43.563  21.413  36.334  1.00  0.00           C
ATOM   3358  HE1 TYR   206      43.690  22.005  37.228  1.00  0.00           H
ATOM   3359  CZ  TYR   206      44.463  20.457  35.930  1.00  0.00           C
ATOM   3360  OH  TYR   206      45.626  20.090  36.581  1.00  0.00           O
ATOM   3361  HH  TYR   206      45.662  20.506  37.445  1.00  0.00           H
ATOM   3362  CE2 TYR   206      44.113  19.659  34.774  1.00  0.00           C
ATOM   3363  HE2 TYR   206      44.694  18.803  34.463  1.00  0.00           H
ATOM   3364  CD2 TYR   206      42.879  19.854  34.148  1.00  0.00           C
ATOM   3365  HD2 TYR   206      42.634  19.205  33.320  1.00  0.00           H
ATOM   3366  C   TYR   206      39.549  19.529  35.727  1.00  0.00           C
ATOM   3367  O   TYR   206      39.691  18.339  35.993  1.00  0.00           O
ATOM   3368  N   LYS   207      39.412  20.500  36.667  1.00  0.00           N
ATOM   3369  H   LYS   207      39.297  21.438  36.310  1.00  0.00           H
ATOM   3370  CA  LYS   207      39.295  20.198  38.088  1.00  0.00           C
ATOM   3371  HA  LYS   207      38.989  19.152  38.074  1.00  0.00           H
ATOM   3372  CB  LYS   207      40.719  20.138  38.767  1.00  0.00           C
ATOM   3373  HB2 LYS   207      41.477  20.295  38.000  1.00  0.00           H
ATOM   3374  HB3 LYS   207      40.787  21.003  39.427  1.00  0.00           H
ATOM   3375  CG  LYS   207      41.026  18.884  39.627  1.00  0.00           C
ATOM   3376  HG2 LYS   207      41.837  19.111  40.319  1.00  0.00           H
ATOM   3377  HG3 LYS   207      40.136  18.542  40.154  1.00  0.00           H
ATOM   3378  CD  LYS   207      41.461  17.624  38.761  1.00  0.00           C
ATOM   3379  HD2 LYS   207      41.829  16.932  39.519  1.00  0.00           H
ATOM   3380  HD3 LYS   207      40.691  17.142  38.158  1.00  0.00           H
ATOM   3381  CE  LYS   207      42.559  17.879  37.667  1.00  0.00           C
ATOM   3382  HE2 LYS   207      42.326  17.093  36.950  1.00  0.00           H
ATOM   3383  HE3 LYS   207      42.559  18.857  37.185  1.00  0.00           H
ATOM   3384  NZ  LYS   207      43.939  17.722  38.116  1.00  0.00           N
ATOM   3385  HZ1 LYS   207      44.125  18.488  38.747  1.00  0.00           H
ATOM   3386  HZ2 LYS   207      44.142  16.811  38.501  1.00  0.00           H
ATOM   3387  HZ3 LYS   207      44.590  17.778  37.346  1.00  0.00           H
ATOM   3388  C   LYS   207      38.116  20.943  38.815  1.00  0.00           C
ATOM   3389  O   LYS   207      38.137  20.772  40.025  1.00  0.00           O
ATOM   3390  N   TYR   208      37.143  21.588  38.196  1.00  0.00           N
ATOM   3391  H   TYR   208      37.070  21.508  37.192  1.00  0.00           H
ATOM   3392  CA  TYR   208      36.346  22.555  39.065  1.00  0.00           C
ATOM   3393  HA  TYR   208      36.838  22.645  40.033  1.00  0.00           H
ATOM   3394  CB  TYR   208      36.490  23.931  38.436  1.00  0.00           C
ATOM   3395  HB2 TYR   208      35.817  23.959  37.579  1.00  0.00           H
ATOM   3396  HB3 TYR   208      36.164  24.637  39.200  1.00  0.00           H
ATOM   3397  CG  TYR   208      37.845  24.322  37.886  1.00  0.00           C
ATOM   3398  CD1 TYR   208      37.946  25.057  36.670  1.00  0.00           C
ATOM   3399  HD1 TYR   208      37.076  25.249  36.060  1.00  0.00           H
ATOM   3400  CE1 TYR   208      39.183  25.633  36.291  1.00  0.00           C
ATOM   3401  HE1 TYR   208      39.298  26.274  35.430  1.00  0.00           H
ATOM   3402  CZ  TYR   208      40.333  25.536  37.147  1.00  0.00           C
ATOM   3403  OH  TYR   208      41.519  26.238  36.957  1.00  0.00           O
ATOM   3404  HH  TYR   208      41.440  26.887  36.255  1.00  0.00           H
ATOM   3405  CE2 TYR   208      40.211  24.671  38.259  1.00  0.00           C
ATOM   3406  HE2 TYR   208      41.104  24.581  38.859  1.00  0.00           H
ATOM   3407  CD2 TYR   208      38.958  24.079  38.667  1.00  0.00           C
ATOM   3408  HD2 TYR   208      38.900  23.647  39.655  1.00  0.00           H
ATOM   3409  C   TYR   208      34.948  22.093  39.315  1.00  0.00           C
ATOM   3410  O   TYR   208      34.399  21.276  38.489  1.00  0.00           O
ATOM   3411  OXT TYR   208      34.355  22.413  40.378  1.00  0.00           O
TER    3412      TYR   208
HETATM 3413  N1  MOL   209      35.610  28.823  31.331  1.00  0.00           N
HETATM 3414  C6  MOL   209      35.288  29.732  32.304  1.00  0.00           C
HETATM 3415  H1  MOL   209      36.489  28.368  31.550  1.00  0.00           H
HETATM 3416  C1  MOL   209      34.424  27.946  31.079  1.00  0.00           C
HETATM 3417  C7  MOL   209      34.073  27.898  29.586  1.00  0.00           C
HETATM 3418  C8  MOL   209      33.566  29.319  29.081  1.00  0.00           C
HETATM 3419  C13 MOL   209      34.450  30.254  28.619  1.00  0.00           C
HETATM 3420  C12 MOL   209      34.003  31.452  28.006  1.00  0.00           C
HETATM 3421  C11 MOL   209      32.649  31.516  27.825  1.00  0.00           C
HETATM 3422  C10 MOL   209      31.737  30.500  28.130  1.00  0.00           C
HETATM 3423  C9  MOL   209      32.219  29.394  28.810  1.00  0.00           C
HETATM 3424  H5  MOL   209      31.558  28.567  29.055  1.00  0.00           H
HETATM 3425  H6  MOL   209      30.687  30.579  27.861  1.00  0.00           H
HETATM 3426  O1  MOL   209      32.090  32.597  27.273  1.00  0.00           O
HETATM 3427  H20 MOL   209      31.461  32.401  26.556  1.00  0.00           H
HETATM 3428  H7  MOL   209      34.743  32.186  27.699  1.00  0.00           H
HETATM 3429  H8  MOL   209      35.496  30.234  28.916  1.00  0.00           H
HETATM 3430  H3  MOL   209      35.018  27.643  29.103  1.00  0.00           H
HETATM 3431  H4  MOL   209      33.371  27.080  29.411  1.00  0.00           H
HETATM 3432  O4  MOL   209      34.667  26.548  31.439  1.00  0.00           O
HETATM 3433  O5  MOL   209      35.452  26.289  32.714  1.00  0.00           O
HETATM 3434  H21 MOL   209      34.702  26.435  33.317  1.00  0.00           H
HETATM 3435  C2  MOL   209      33.396  28.494  31.967  1.00  0.00           C
HETATM 3436  O2  MOL   209      32.221  28.222  31.875  1.00  0.00           O
HETATM 3437  N2  MOL   209      33.959  29.455  32.711  1.00  0.00           N
HETATM 3438  C3  MOL   209      33.401  30.018  33.985  1.00  0.00           C
HETATM 3439  H23 MOL   209      33.413  29.267  34.779  1.00  0.00           H
HETATM 3440  H2  MOL   209      32.371  30.329  33.788  1.00  0.00           H
HETATM 3441  C4  MOL   209      34.177  31.289  34.338  1.00  0.00           C
HETATM 3442  C14 MOL   209      33.480  32.260  35.289  1.00  0.00           C
HETATM 3443  C15 MOL   209      32.293  31.884  35.926  1.00  0.00           C
HETATM 3444  C16 MOL   209      31.594  32.764  36.755  1.00  0.00           C
HETATM 3445  C17 MOL   209      32.054  34.073  36.896  1.00  0.00           C
HETATM 3446  O3  MOL   209      31.472  35.027  37.689  1.00  0.00           O
HETATM 3447  H22 MOL   209      30.924  34.624  38.386  1.00  0.00           H
HETATM 3448  C18 MOL   209      33.156  34.486  36.173  1.00  0.00           C
HETATM 3449  H11 MOL   209      33.459  35.516  36.342  1.00  0.00           H
HETATM 3450  C19 MOL   209      33.816  33.655  35.358  1.00  0.00           C
HETATM 3451  H12 MOL   209      34.718  33.999  34.858  1.00  0.00           H
HETATM 3452  H10 MOL   209      30.639  32.502  37.203  1.00  0.00           H
HETATM 3453  H9  MOL   209      31.765  30.964  35.689  1.00  0.00           H
HETATM 3454  N3  MOL   209      35.338  31.577  33.833  1.00  0.00           N
HETATM 3455  C5  MOL   209      35.964  30.822  32.748  1.00  0.00           C
HETATM 3456  C20 MOL   209      37.390  30.985  32.288  1.00  0.00           C
HETATM 3457  H13 MOL   209      37.976  31.654  32.922  1.00  0.00           H
HETATM 3458  H14 MOL   209      37.849  29.996  32.362  1.00  0.00           H
HETATM 3459  C21 MOL   209      37.398  31.453  30.864  1.00  0.00           C
HETATM 3460  C22 MOL   209      38.121  30.832  29.845  1.00  0.00           C
HETATM 3461  H15 MOL   209      38.745  29.968  30.060  1.00  0.00           H
HETATM 3462  C23 MOL   209      38.217  31.427  28.560  1.00  0.00           C
HETATM 3463  H16 MOL   209      38.805  30.908  27.807  1.00  0.00           H
HETATM 3464  C26 MOL   209      36.815  32.681  30.602  1.00  0.00           C
HETATM 3465  H19 MOL   209      36.337  33.229  31.410  1.00  0.00           H
HETATM 3466  C25 MOL   209      36.959  33.267  29.316  1.00  0.00           C
HETATM 3467  H18 MOL   209      36.657  34.308  29.227  1.00  0.00           H
HETATM 3468  C24 MOL   209      37.673  32.722  28.267  1.00  0.00           C
HETATM 3469  H17 MOL   209      37.730  33.217  27.301  1.00  0.00           H
CONECT 3315 3303 3316 3317
CONECT 3335 3319 3336 3337
CONECT 3319 3320 3321 3317 3335
CONECT 3321 3319 3322 3323 3325
CONECT 3326 3327 3328 3325
CONECT 3324 3334 3332 3325
CONECT 3328 3329 3326 3330
CONECT 3332 3330 3333 3324
CONECT 3325 3321 3326 3324
CONECT 3330 3331 3332 3328
CONECT 3318 3317
CONECT 3320 3319
CONECT 3322 3321
CONECT 3323 3321
CONECT 3327 3326
CONECT 3334 3324
CONECT 3329 3328
CONECT 3333 3332
CONECT 3317 3318 3319 3315
CONECT 3336 3335
CONECT 3331 3330
CONECT 3337 3339 3335 3338
CONECT 3416 3413 3432 3435 3417
CONECT 3422 3423 3421 3425
CONECT 3421 3426 3422 3420
CONECT 3420 3421 3428 3419
CONECT 3419 3420 3418 3429
CONECT 3442 3450 3443 3441
CONECT 3443 3442 3453 3444
CONECT 3444 3445 3443 3452
CONECT 3445 3446 3448 3444
CONECT 3448 3445 3450 3449
CONECT 3450 3442 3451 3448
CONECT 3435 3436 3416 3437
CONECT 3456 3459 3455 3458 3457
CONECT 3459 3456 3460 3464
CONECT 3460 3459 3461 3462
CONECT 3462 3460 3463 3468
CONECT 3468 3469 3462 3466
CONECT 3466 3467 3464 3468
CONECT 3464 3459 3465 3466
CONECT 3438 3437 3439 3440 3441
CONECT 3441 3438 3442 3454
CONECT 3455 3414 3456 3454
CONECT 3414 3413 3437 3455
CONECT 3417 3430 3431 3416 3418
CONECT 3418 3423 3419 3417
CONECT 3423 3422 3424 3418
CONECT 3415 3413
CONECT 3452 3444
CONECT 3449 3448
CONECT 3451 3450
CONECT 3457 3456
CONECT 3458 3456
CONECT 3461 3460
CONECT 3463 3462
CONECT 3469 3468
CONECT 3467 3466
CONECT 3465 3464
CONECT 3440 3438
CONECT 3427 3426
CONECT 3434 3433
CONECT 3447 3446
CONECT 3439 3438
CONECT 3430 3417
CONECT 3431 3417
CONECT 3424 3423
CONECT 3425 3422
CONECT 3428 3420
CONECT 3429 3419
CONECT 3453 3443
CONECT 3413 3416 3415 3414
CONECT 3437 3438 3435 3414
CONECT 3454 3455 3441
CONECT 3426 3427 3421
CONECT 3436 3435
CONECT 3446 3445 3447
CONECT 3432 3416 3433
CONECT 3433 3434 3432
END
