# Supplementary material for: QM/MM simulations provide insight into the mechanism of bioluminescence triggering in ctenophore photoproteins
Source: PLoS One. 2017 Aug 4;12(8):e0182317. doi: 10.1371/journal.pone.0182317 (PMC5544205; doi:10.1371/journal.pone.0182317)
Supplement: S7 Text — (PDB) [file pone.0182317.s007.pdb]

REMARK  default_name                                                
ATOM      1  N   MET     1      35.464  56.971  23.290  1.00  0.00           N  
ATOM      2  H1  MET     1      36.275  56.459  23.606  1.00  0.00           H  
ATOM      3  H2  MET     1      35.039  57.267  24.157  1.00  0.00           H  
ATOM      4  H3  MET     1      35.701  57.820  22.796  1.00  0.00           H  
ATOM      5  CA  MET     1      34.396  56.222  22.504  1.00  0.00           C  
ATOM      6  HA  MET     1      33.546  56.903  22.464  1.00  0.00           H  
ATOM      7  CB  MET     1      34.933  56.008  21.048  1.00  0.00           C  
ATOM      8  HB2 MET     1      35.306  56.952  20.651  1.00  0.00           H  
ATOM      9  HB3 MET     1      35.677  55.212  21.060  1.00  0.00           H  
ATOM     10  CG  MET     1      33.766  55.580  20.110  1.00  0.00           C  
ATOM     11  HG2 MET     1      33.565  54.527  20.307  1.00  0.00           H  
ATOM     12  HG3 MET     1      32.892  56.138  20.446  1.00  0.00           H  
ATOM     13  SD  MET     1      34.004  55.728  18.283  1.00  0.00           S  
ATOM     14  CE  MET     1      34.024  57.467  17.937  1.00  0.00           C  
ATOM     15  HE1 MET     1      34.838  57.855  18.550  1.00  0.00           H  
ATOM     16  HE2 MET     1      34.107  57.656  16.867  1.00  0.00           H  
ATOM     17  HE3 MET     1      33.152  57.876  18.448  1.00  0.00           H  
ATOM     18  C   MET     1      34.005  54.862  23.098  1.00  0.00           C  
ATOM     19  O   MET     1      34.560  53.824  22.753  1.00  0.00           O  
ATOM     20  N   THR     2      32.907  54.893  23.802  1.00  0.00           N  
ATOM     21  H   THR     2      32.465  55.784  23.977  1.00  0.00           H  
ATOM     22  CA  THR     2      32.256  53.825  24.521  1.00  0.00           C  
ATOM     23  HA  THR     2      32.998  53.433  25.216  1.00  0.00           H  
ATOM     24  CB  THR     2      31.032  54.332  25.355  1.00  0.00           C  
ATOM     25  HB  THR     2      30.171  54.678  24.782  1.00  0.00           H  
ATOM     26  CG2 THR     2      30.570  53.434  26.508  1.00  0.00           C  
ATOM     27 HG21 THR     2      31.112  52.494  26.611  1.00  0.00           H  
ATOM     28 HG22 THR     2      30.699  53.973  27.447  1.00  0.00           H  
ATOM     29 HG23 THR     2      29.588  53.063  26.214  1.00  0.00           H  
ATOM     30  OG1 THR     2      31.359  55.543  25.946  1.00  0.00           O  
ATOM     31  HG1 THR     2      30.595  56.121  25.878  1.00  0.00           H  
ATOM     32  C   THR     2      31.798  52.639  23.724  1.00  0.00           C  
ATOM     33  O   THR     2      31.608  51.525  24.267  1.00  0.00           O  
ATOM     34  N   GLU     3      31.631  52.845  22.404  1.00  0.00           N  
ATOM     35  H   GLU     3      31.715  53.816  22.141  1.00  0.00           H  
ATOM     36  CA  GLU     3      31.107  51.886  21.492  1.00  0.00           C  
ATOM     37  HA  GLU     3      30.050  51.742  21.719  1.00  0.00           H  
ATOM     38  CB  GLU     3      31.074  52.628  20.124  1.00  0.00           C  
ATOM     39  HB2 GLU     3      30.781  53.665  20.284  1.00  0.00           H  
ATOM     40  HB3 GLU     3      32.016  52.779  19.596  1.00  0.00           H  
ATOM     41  CG  GLU     3      29.944  51.953  19.280  1.00  0.00           C  
ATOM     42  HG2 GLU     3      30.117  50.878  19.334  1.00  0.00           H  
ATOM     43  HG3 GLU     3      28.945  52.115  19.685  1.00  0.00           H  
ATOM     44  CD  GLU     3      29.959  52.412  17.881  1.00  0.00           C  
ATOM     45  OE1 GLU     3      29.700  53.593  17.622  1.00  0.00           O  
ATOM     46  OE2 GLU     3      30.433  51.569  17.086  1.00  0.00           O  
ATOM     47  C   GLU     3      31.932  50.546  21.428  1.00  0.00           C  
ATOM     48  O   GLU     3      31.229  49.534  21.204  1.00  0.00           O  
ATOM     49  N   ARG     4      33.257  50.419  21.700  1.00  0.00           N  
ATOM     50  H   ARG     4      33.709  51.314  21.816  1.00  0.00           H  
ATOM     51  CA  ARG     4      34.094  49.187  21.813  1.00  0.00           C  
ATOM     52  HA  ARG     4      33.788  48.594  20.951  1.00  0.00           H  
ATOM     53  CB  ARG     4      35.614  49.487  21.799  1.00  0.00           C  
ATOM     54  HB2 ARG     4      35.795  50.041  22.720  1.00  0.00           H  
ATOM     55  HB3 ARG     4      36.100  48.512  21.762  1.00  0.00           H  
ATOM     56  CG  ARG     4      36.050  50.298  20.668  1.00  0.00           C  
ATOM     57  HG2 ARG     4      35.922  49.616  19.827  1.00  0.00           H  
ATOM     58  HG3 ARG     4      35.357  51.138  20.610  1.00  0.00           H  
ATOM     59  CD  ARG     4      37.544  50.714  20.811  1.00  0.00           C  
ATOM     60  HD2 ARG     4      37.574  51.600  21.446  1.00  0.00           H  
ATOM     61  HD3 ARG     4      38.099  49.863  21.205  1.00  0.00           H  
ATOM     62  NE  ARG     4      38.028  51.220  19.509  1.00  0.00           N  
ATOM     63  HE  ARG     4      37.648  52.076  19.130  1.00  0.00           H  
ATOM     64  CZ  ARG     4      38.926  50.671  18.792  1.00  0.00           C  
ATOM     65  NH1 ARG     4      39.597  49.604  19.112  1.00  0.00           N  
ATOM     66 HH11 ARG     4      39.737  49.248  20.047  1.00  0.00           H  
ATOM     67 HH12 ARG     4      40.192  49.270  18.368  1.00  0.00           H  
ATOM     68  NH2 ARG     4      39.371  51.166  17.656  1.00  0.00           N  
ATOM     69 HH21 ARG     4      38.900  51.916  17.170  1.00  0.00           H  
ATOM     70 HH22 ARG     4      40.157  50.755  17.174  1.00  0.00           H  
ATOM     71  C   ARG     4      33.838  48.394  23.082  1.00  0.00           C  
ATOM     72  O   ARG     4      34.221  47.248  23.117  1.00  0.00           O  
ATOM     73  N   LEU     5      33.302  48.919  24.198  1.00  0.00           N  
ATOM     74  H   LEU     5      32.886  49.839  24.175  1.00  0.00           H  
ATOM     75  CA  LEU     5      33.260  48.228  25.465  1.00  0.00           C  
ATOM     76  HA  LEU     5      34.174  47.681  25.695  1.00  0.00           H  
ATOM     77  CB  LEU     5      33.231  49.271  26.617  1.00  0.00           C  
ATOM     78  HB2 LEU     5      32.323  49.863  26.501  1.00  0.00           H  
ATOM     79  HB3 LEU     5      33.036  48.827  27.593  1.00  0.00           H  
ATOM     80  CG  LEU     5      34.420  50.238  26.828  1.00  0.00           C  
ATOM     81  HG  LEU     5      34.598  50.737  25.875  1.00  0.00           H  
ATOM     82  CD1 LEU     5      34.152  51.339  27.879  1.00  0.00           C  
ATOM     83 HD11 LEU     5      33.523  52.113  27.437  1.00  0.00           H  
ATOM     84 HD12 LEU     5      33.695  50.850  28.740  1.00  0.00           H  
ATOM     85 HD13 LEU     5      35.000  51.899  28.274  1.00  0.00           H  
ATOM     86  CD2 LEU     5      35.744  49.563  27.225  1.00  0.00           C  
ATOM     87 HD21 LEU     5      35.987  48.797  26.489  1.00  0.00           H  
ATOM     88 HD22 LEU     5      36.427  50.376  27.470  1.00  0.00           H  
ATOM     89 HD23 LEU     5      35.476  49.054  28.152  1.00  0.00           H  
ATOM     90  C   LEU     5      32.132  47.157  25.596  1.00  0.00           C  
ATOM     91  O   LEU     5      31.013  47.325  25.021  1.00  0.00           O  
ATOM     92  N   ASN     6      32.450  46.010  26.233  1.00  0.00           N  
ATOM     93  H   ASN     6      33.401  45.772  26.479  1.00  0.00           H  
ATOM     94  CA  ASN     6      31.532  44.943  26.563  1.00  0.00           C  
ATOM     95  HA  ASN     6      30.633  45.067  25.959  1.00  0.00           H  
ATOM     96  CB  ASN     6      32.142  43.598  26.125  1.00  0.00           C  
ATOM     97  HB2 ASN     6      32.300  43.688  25.051  1.00  0.00           H  
ATOM     98  HB3 ASN     6      33.175  43.431  26.432  1.00  0.00           H  
ATOM     99  CG  ASN     6      31.320  42.402  26.344  1.00  0.00           C  
ATOM    100  OD1 ASN     6      30.080  42.443  26.559  1.00  0.00           O  
ATOM    101  ND2 ASN     6      31.902  41.215  26.300  1.00  0.00           N  
ATOM    102 HD21 ASN     6      31.316  40.425  26.529  1.00  0.00           H  
ATOM    103 HD22 ASN     6      32.899  41.128  26.169  1.00  0.00           H  
ATOM    104  C   ASN     6      31.268  44.900  28.029  1.00  0.00           C  
ATOM    105  O   ASN     6      32.109  44.453  28.847  1.00  0.00           O  
ATOM    106  N   GLU     7      30.024  45.144  28.397  1.00  0.00           N  
ATOM    107  H   GLU     7      29.281  45.179  27.714  1.00  0.00           H  
ATOM    108  CA  GLU     7      29.673  45.095  29.860  1.00  0.00           C  
ATOM    109  HA  GLU     7      30.341  45.751  30.417  1.00  0.00           H  
ATOM    110  CB  GLU     7      28.290  45.725  29.986  1.00  0.00           C  
ATOM    111  HB2 GLU     7      28.207  46.258  30.934  1.00  0.00           H  
ATOM    112  HB3 GLU     7      28.032  46.415  29.183  1.00  0.00           H  
ATOM    113  CG  GLU     7      27.100  44.779  29.883  1.00  0.00           C  
ATOM    114  HG2 GLU     7      27.438  44.053  29.144  1.00  0.00           H  
ATOM    115  HG3 GLU     7      27.052  44.216  30.816  1.00  0.00           H  
ATOM    116  CD  GLU     7      25.695  45.341  29.611  1.00  0.00           C  
ATOM    117  OE1 GLU     7      25.087  45.789  30.590  1.00  0.00           O  
ATOM    118  OE2 GLU     7      25.361  45.340  28.409  1.00  0.00           O  
ATOM    119  C   GLU     7      29.726  43.687  30.541  1.00  0.00           C  
ATOM    120  O   GLU     7      29.970  43.536  31.738  1.00  0.00           O  
ATOM    121  N   GLN     8      29.714  42.638  29.739  1.00  0.00           N  
ATOM    122  H   GLN     8      29.807  42.839  28.753  1.00  0.00           H  
ATOM    123  CA  GLN     8      29.812  41.240  30.266  1.00  0.00           C  
ATOM    124  HA  GLN     8      29.307  41.148  31.228  1.00  0.00           H  
ATOM    125  CB  GLN     8      29.074  40.329  29.232  1.00  0.00           C  
ATOM    126  HB2 GLN     8      29.548  40.565  28.280  1.00  0.00           H  
ATOM    127  HB3 GLN     8      29.230  39.276  29.467  1.00  0.00           H  
ATOM    128  CG  GLN     8      27.560  40.607  29.101  1.00  0.00           C  
ATOM    129  HG2 GLN     8      27.109  40.883  30.055  1.00  0.00           H  
ATOM    130  HG3 GLN     8      27.383  41.400  28.375  1.00  0.00           H  
ATOM    131  CD  GLN     8      26.722  39.516  28.573  1.00  0.00           C  
ATOM    132  OE1 GLN     8      27.148  38.380  28.688  1.00  0.00           O  
ATOM    133  NE2 GLN     8      25.520  39.806  28.191  1.00  0.00           N  
ATOM    134 HE21 GLN     8      24.991  39.021  27.840  1.00  0.00           H  
ATOM    135 HE22 GLN     8      25.207  40.752  28.028  1.00  0.00           H  
ATOM    136  C   GLN     8      31.316  40.880  30.406  1.00  0.00           C  
ATOM    137  O   GLN     8      31.612  39.688  30.691  1.00  0.00           O  
ATOM    138  N   ASN     9      32.274  41.789  30.189  1.00  0.00           N  
ATOM    139  H   ASN     9      32.117  42.700  29.782  1.00  0.00           H  
ATOM    140  CA  ASN     9      33.755  41.538  30.306  1.00  0.00           C  
ATOM    141  HA  ASN     9      33.813  40.598  30.855  1.00  0.00           H  
ATOM    142  CB  ASN     9      34.299  41.274  28.902  1.00  0.00           C  
ATOM    143  HB2 ASN     9      33.599  40.589  28.424  1.00  0.00           H  
ATOM    144  HB3 ASN     9      34.388  42.167  28.283  1.00  0.00           H  
ATOM    145  CG  ASN     9      35.699  40.701  28.919  1.00  0.00           C  
ATOM    146  OD1 ASN     9      36.000  39.702  29.558  1.00  0.00           O  
ATOM    147  ND2 ASN     9      36.630  41.294  28.279  1.00  0.00           N  
ATOM    148 HD21 ASN     9      37.584  40.968  28.220  1.00  0.00           H  
ATOM    149 HD22 ASN     9      36.306  42.095  27.757  1.00  0.00           H  
ATOM    150  C   ASN     9      34.550  42.657  31.092  1.00  0.00           C  
ATOM    151  O   ASN     9      35.637  42.409  31.482  1.00  0.00           O  
ATOM    152  N   ASN    10      33.935  43.806  31.287  1.00  0.00           N  
ATOM    153  H   ASN    10      32.930  43.728  31.225  1.00  0.00           H  
ATOM    154  CA  ASN    10      34.411  45.073  31.861  1.00  0.00           C  
ATOM    155  HA  ASN    10      35.339  44.900  32.406  1.00  0.00           H  
ATOM    156  CB  ASN    10      34.660  45.996  30.654  1.00  0.00           C  
ATOM    157  HB2 ASN    10      35.362  45.496  29.986  1.00  0.00           H  
ATOM    158  HB3 ASN    10      33.670  46.222  30.259  1.00  0.00           H  
ATOM    159  CG  ASN    10      35.261  47.363  31.091  1.00  0.00           C  
ATOM    160  OD1 ASN    10      34.841  48.074  31.980  1.00  0.00           O  
ATOM    161  ND2 ASN    10      36.363  47.712  30.444  1.00  0.00           N  
ATOM    162 HD21 ASN    10      36.748  48.529  30.895  1.00  0.00           H  
ATOM    163 HD22 ASN    10      36.865  47.248  29.701  1.00  0.00           H  
ATOM    164  C   ASN    10      33.392  45.556  32.877  1.00  0.00           C  
ATOM    165  O   ASN    10      32.367  46.221  32.632  1.00  0.00           O  
ATOM    166  N   GLU    11      33.589  45.175  34.129  1.00  0.00           N  
ATOM    167  H   GLU    11      34.343  44.521  34.284  1.00  0.00           H  
ATOM    168  CA  GLU    11      32.775  45.510  35.253  1.00  0.00           C  
ATOM    169  HA  GLU    11      31.730  45.366  34.979  1.00  0.00           H  
ATOM    170  CB  GLU    11      33.052  44.610  36.472  1.00  0.00           C  
ATOM    171  HB2 GLU    11      33.281  43.616  36.088  1.00  0.00           H  
ATOM    172  HB3 GLU    11      33.914  45.105  36.919  1.00  0.00           H  
ATOM    173  CG  GLU    11      32.005  44.444  37.500  1.00  0.00           C  
ATOM    174  HG2 GLU    11      32.466  44.018  38.391  1.00  0.00           H  
ATOM    175  HG3 GLU    11      31.696  45.450  37.786  1.00  0.00           H  
ATOM    176  CD  GLU    11      30.793  43.573  37.060  1.00  0.00           C  
ATOM    177  OE1 GLU    11      29.655  44.061  36.997  1.00  0.00           O  
ATOM    178  OE2 GLU    11      31.002  42.396  36.741  1.00  0.00           O  
ATOM    179  C   GLU    11      32.837  46.965  35.690  1.00  0.00           C  
ATOM    180  O   GLU    11      31.896  47.542  36.226  1.00  0.00           O  
ATOM    181  N   SER    12      33.905  47.640  35.317  1.00  0.00           N  
ATOM    182  H   SER    12      34.648  47.056  34.958  1.00  0.00           H  
ATOM    183  CA  SER    12      33.957  49.132  35.495  1.00  0.00           C  
ATOM    184  HA  SER    12      33.737  49.453  36.513  1.00  0.00           H  
ATOM    185  CB  SER    12      35.409  49.614  35.218  1.00  0.00           C  
ATOM    186  HB2 SER    12      35.611  49.639  34.147  1.00  0.00           H  
ATOM    187  HB3 SER    12      35.599  50.599  35.646  1.00  0.00           H  
ATOM    188  OG  SER    12      36.374  48.766  35.912  1.00  0.00           O  
ATOM    189  HG  SER    12      36.505  47.935  35.449  1.00  0.00           H  
ATOM    190  C   SER    12      32.941  49.941  34.746  1.00  0.00           C  
ATOM    191  O   SER    12      32.406  50.955  35.108  1.00  0.00           O  
ATOM    192  N   TYR    13      32.633  49.374  33.525  1.00  0.00           N  
ATOM    193  H   TYR    13      33.116  48.501  33.370  1.00  0.00           H  
ATOM    194  CA  TYR    13      31.762  49.924  32.506  1.00  0.00           C  
ATOM    195  HA  TYR    13      31.857  51.009  32.495  1.00  0.00           H  
ATOM    196  CB  TYR    13      32.077  49.466  31.110  1.00  0.00           C  
ATOM    197  HB2 TYR    13      33.041  49.832  30.758  1.00  0.00           H  
ATOM    198  HB3 TYR    13      32.159  48.379  31.073  1.00  0.00           H  
ATOM    199  CG  TYR    13      31.143  49.782  30.021  1.00  0.00           C  
ATOM    200  CD1 TYR    13      30.712  51.061  29.790  1.00  0.00           C  
ATOM    201  HD1 TYR    13      31.128  51.847  30.402  1.00  0.00           H  
ATOM    202  CE1 TYR    13      29.757  51.391  28.851  1.00  0.00           C  
ATOM    203  HE1 TYR    13      29.229  52.333  28.892  1.00  0.00           H  
ATOM    204  CZ  TYR    13      29.236  50.334  28.045  1.00  0.00           C  
ATOM    205  OH  TYR    13      28.187  50.556  27.213  1.00  0.00           O  
ATOM    206  HH  TYR    13      27.754  51.403  27.338  1.00  0.00           H  
ATOM    207  CE2 TYR    13      29.614  49.019  28.279  1.00  0.00           C  
ATOM    208  HE2 TYR    13      29.232  48.164  27.742  1.00  0.00           H  
ATOM    209  CD2 TYR    13      30.523  48.751  29.265  1.00  0.00           C  
ATOM    210  HD2 TYR    13      30.937  47.775  29.469  1.00  0.00           H  
ATOM    211  C   TYR    13      30.336  49.485  32.898  1.00  0.00           C  
ATOM    212  O   TYR    13      29.400  50.338  33.061  1.00  0.00           O  
ATOM    213  N   ARG    14      30.140  48.218  33.274  1.00  0.00           N  
ATOM    214  H   ARG    14      30.877  47.539  33.149  1.00  0.00           H  
ATOM    215  CA  ARG    14      28.914  47.726  33.872  1.00  0.00           C  
ATOM    216  HA  ARG    14      28.115  47.840  33.139  1.00  0.00           H  
ATOM    217  CB  ARG    14      28.889  46.189  34.142  1.00  0.00           C  
ATOM    218  HB2 ARG    14      29.235  45.687  33.239  1.00  0.00           H  
ATOM    219  HB3 ARG    14      29.735  46.026  34.810  1.00  0.00           H  
ATOM    220  CG  ARG    14      27.428  45.707  34.455  1.00  0.00           C  
ATOM    221  HG2 ARG    14      27.067  45.940  35.457  1.00  0.00           H  
ATOM    222  HG3 ARG    14      26.737  46.200  33.772  1.00  0.00           H  
ATOM    223  CD  ARG    14      27.261  44.263  34.162  1.00  0.00           C  
ATOM    224  HD2 ARG    14      26.340  43.879  34.602  1.00  0.00           H  
ATOM    225  HD3 ARG    14      27.376  44.171  33.082  1.00  0.00           H  
ATOM    226  NE  ARG    14      28.236  43.266  34.786  1.00  0.00           N  
ATOM    227  HE  ARG    14      28.841  43.604  35.520  1.00  0.00           H  
ATOM    228  CZ  ARG    14      28.319  41.956  34.437  1.00  0.00           C  
ATOM    229  NH1 ARG    14      27.649  41.429  33.523  1.00  0.00           N  
ATOM    230 HH11 ARG    14      26.872  41.948  33.140  1.00  0.00           H  
ATOM    231 HH12 ARG    14      27.630  40.434  33.350  1.00  0.00           H  
ATOM    232  NH2 ARG    14      29.208  41.230  35.008  1.00  0.00           N  
ATOM    233 HH21 ARG    14      29.803  41.606  35.731  1.00  0.00           H  
ATOM    234 HH22 ARG    14      29.165  40.226  34.902  1.00  0.00           H  
ATOM    235  C   ARG    14      28.489  48.403  35.159  1.00  0.00           C  
ATOM    236  O   ARG    14      27.292  48.635  35.339  1.00  0.00           O  
ATOM    237  N   TYR    15      29.429  48.778  35.996  1.00  0.00           N  
ATOM    238  H   TYR    15      30.341  48.384  35.816  1.00  0.00           H  
ATOM    239  CA  TYR    15      29.279  49.651  37.165  1.00  0.00           C  
ATOM    240  HA  TYR    15      28.553  49.146  37.803  1.00  0.00           H  
ATOM    241  CB  TYR    15      30.576  49.647  37.953  1.00  0.00           C  
ATOM    242  HB2 TYR    15      30.898  48.638  38.212  1.00  0.00           H  
ATOM    243  HB3 TYR    15      31.252  50.163  37.271  1.00  0.00           H  
ATOM    244  CG  TYR    15      30.565  50.477  39.252  1.00  0.00           C  
ATOM    245  CD1 TYR    15      30.064  50.009  40.553  1.00  0.00           C  
ATOM    246  HD1 TYR    15      29.734  48.982  40.591  1.00  0.00           H  
ATOM    247  CE1 TYR    15      30.167  50.891  41.666  1.00  0.00           C  
ATOM    248  HE1 TYR    15      29.814  50.562  42.632  1.00  0.00           H  
ATOM    249  CZ  TYR    15      30.773  52.159  41.548  1.00  0.00           C  
ATOM    250  OH  TYR    15      30.877  52.914  42.611  1.00  0.00           O  
ATOM    251  HH  TYR    15      30.419  52.574  43.383  1.00  0.00           H  
ATOM    252  CE2 TYR    15      31.225  52.634  40.292  1.00  0.00           C  
ATOM    253  HE2 TYR    15      31.592  53.644  40.181  1.00  0.00           H  
ATOM    254  CD2 TYR    15      31.179  51.789  39.157  1.00  0.00           C  
ATOM    255  HD2 TYR    15      31.526  52.155  38.202  1.00  0.00           H  
ATOM    256  C   TYR    15      28.646  51.040  36.882  1.00  0.00           C  
ATOM    257  O   TYR    15      27.498  51.270  37.330  1.00  0.00           O  
ATOM    258  N   LEU    16      29.247  51.889  36.059  1.00  0.00           N  
ATOM    259  H   LEU    16      30.051  51.574  35.535  1.00  0.00           H  
ATOM    260  CA  LEU    16      28.618  53.098  35.570  1.00  0.00           C  
ATOM    261  HA  LEU    16      28.550  53.810  36.393  1.00  0.00           H  
ATOM    262  CB  LEU    16      29.492  53.772  34.510  1.00  0.00           C  
ATOM    263  HB2 LEU    16      29.982  53.017  33.895  1.00  0.00           H  
ATOM    264  HB3 LEU    16      28.753  54.265  33.878  1.00  0.00           H  
ATOM    265  CG  LEU    16      30.487  54.904  35.019  1.00  0.00           C  
ATOM    266  HG  LEU    16      29.878  55.697  35.452  1.00  0.00           H  
ATOM    267  CD1 LEU    16      31.546  54.456  36.053  1.00  0.00           C  
ATOM    268 HD11 LEU    16      32.195  53.653  35.704  1.00  0.00           H  
ATOM    269 HD12 LEU    16      32.199  55.303  36.261  1.00  0.00           H  
ATOM    270 HD13 LEU    16      31.118  54.213  37.025  1.00  0.00           H  
ATOM    271  CD2 LEU    16      31.161  55.390  33.768  1.00  0.00           C  
ATOM    272 HD21 LEU    16      31.936  56.127  33.979  1.00  0.00           H  
ATOM    273 HD22 LEU    16      31.633  54.545  33.267  1.00  0.00           H  
ATOM    274 HD23 LEU    16      30.445  55.850  33.086  1.00  0.00           H  
ATOM    275  C   LEU    16      27.173  52.841  34.875  1.00  0.00           C  
ATOM    276  O   LEU    16      26.224  53.619  35.160  1.00  0.00           O  
ATOM    277  N   ARG    17      27.038  51.759  34.069  1.00  0.00           N  
ATOM    278  H   ARG    17      27.830  51.153  33.906  1.00  0.00           H  
ATOM    279  CA  ARG    17      25.661  51.375  33.560  1.00  0.00           C  
ATOM    280  HA  ARG    17      25.094  52.147  33.041  1.00  0.00           H  
ATOM    281  CB  ARG    17      25.959  50.273  32.501  1.00  0.00           C  
ATOM    282  HB2 ARG    17      26.563  49.482  32.945  1.00  0.00           H  
ATOM    283  HB3 ARG    17      24.993  49.855  32.218  1.00  0.00           H  
ATOM    284  CG  ARG    17      26.588  50.835  31.131  1.00  0.00           C  
ATOM    285  HG2 ARG    17      26.028  51.666  30.701  1.00  0.00           H  
ATOM    286  HG3 ARG    17      27.629  51.138  31.245  1.00  0.00           H  
ATOM    287  CD  ARG    17      26.673  49.652  30.084  1.00  0.00           C  
ATOM    288  HD2 ARG    17      26.693  50.099  29.090  1.00  0.00           H  
ATOM    289  HD3 ARG    17      27.656  49.192  30.174  1.00  0.00           H  
ATOM    290  NE  ARG    17      25.599  48.646  30.098  1.00  0.00           N  
ATOM    291  HE  ARG    17      25.805  47.686  30.336  1.00  0.00           H  
ATOM    292  CZ  ARG    17      24.386  48.856  29.721  1.00  0.00           C  
ATOM    293  NH1 ARG    17      23.935  49.947  29.189  1.00  0.00           N  
ATOM    294 HH11 ARG    17      24.603  50.508  28.681  1.00  0.00           H  
ATOM    295 HH12 ARG    17      22.975  50.127  28.931  1.00  0.00           H  
ATOM    296  NH2 ARG    17      23.490  47.974  29.927  1.00  0.00           N  
ATOM    297 HH21 ARG    17      23.793  47.117  30.368  1.00  0.00           H  
ATOM    298 HH22 ARG    17      22.569  48.073  29.524  1.00  0.00           H  
ATOM    299  C   ARG    17      24.749  50.713  34.693  1.00  0.00           C  
ATOM    300  O   ARG    17      23.559  50.624  34.484  1.00  0.00           O  
ATOM    301  N   SER    18      25.243  50.683  35.933  1.00  0.00           N  
ATOM    302  H   SER    18      26.245  50.799  35.982  1.00  0.00           H  
ATOM    303  CA  SER    18      24.434  50.353  37.125  1.00  0.00           C  
ATOM    304  HA  SER    18      23.417  50.137  36.797  1.00  0.00           H  
ATOM    305  CB  SER    18      25.027  49.153  37.870  1.00  0.00           C  
ATOM    306  HB2 SER    18      26.025  49.328  38.271  1.00  0.00           H  
ATOM    307  HB3 SER    18      24.390  48.903  38.719  1.00  0.00           H  
ATOM    308  OG  SER    18      25.205  47.965  37.072  1.00  0.00           O  
ATOM    309  HG  SER    18      25.877  48.043  36.391  1.00  0.00           H  
ATOM    310  C   SER    18      24.166  51.434  38.165  1.00  0.00           C  
ATOM    311  O   SER    18      23.064  51.544  38.653  1.00  0.00           O  
ATOM    312  N   VAL    19      25.193  52.197  38.545  1.00  0.00           N  
ATOM    313  H   VAL    19      26.059  51.978  38.074  1.00  0.00           H  
ATOM    314  CA  VAL    19      25.071  53.294  39.570  1.00  0.00           C  
ATOM    315  HA  VAL    19      24.199  53.153  40.210  1.00  0.00           H  
ATOM    316  CB  VAL    19      26.228  53.318  40.586  1.00  0.00           C  
ATOM    317  HB  VAL    19      26.003  54.047  41.365  1.00  0.00           H  
ATOM    318  CG1 VAL    19      26.325  51.968  41.269  1.00  0.00           C  
ATOM    319 HG11 VAL    19      27.142  51.949  41.990  1.00  0.00           H  
ATOM    320 HG12 VAL    19      25.397  51.692  41.769  1.00  0.00           H  
ATOM    321 HG13 VAL    19      26.588  51.226  40.514  1.00  0.00           H  
ATOM    322  CG2 VAL    19      27.567  53.670  39.900  1.00  0.00           C  
ATOM    323 HG21 VAL    19      27.415  54.466  39.170  1.00  0.00           H  
ATOM    324 HG22 VAL    19      28.305  54.077  40.592  1.00  0.00           H  
ATOM    325 HG23 VAL    19      27.956  52.789  39.389  1.00  0.00           H  
ATOM    326  C   VAL    19      24.781  54.691  38.929  1.00  0.00           C  
ATOM    327  O   VAL    19      24.374  55.579  39.694  1.00  0.00           O  
ATOM    328  N   GLY    20      25.035  54.940  37.604  1.00  0.00           N  
ATOM    329  H   GLY    20      25.529  54.147  37.221  1.00  0.00           H  
ATOM    330  CA  GLY    20      24.982  56.285  36.980  1.00  0.00           C  
ATOM    331  HA2 GLY    20      24.796  56.244  35.907  1.00  0.00           H  
ATOM    332  HA3 GLY    20      24.163  56.813  37.468  1.00  0.00           H  
ATOM    333  C   GLY    20      26.189  57.149  37.193  1.00  0.00           C  
ATOM    334  O   GLY    20      26.816  57.050  38.185  1.00  0.00           O  
ATOM    335  N   ASN    21      26.397  58.087  36.215  1.00  0.00           N  
ATOM    336  H   ASN    21      25.837  58.104  35.375  1.00  0.00           H  
ATOM    337  CA  ASN    21      27.404  59.133  36.471  1.00  0.00           C  
ATOM    338  HA  ASN    21      27.678  59.231  37.522  1.00  0.00           H  
ATOM    339  CB  ASN    21      28.705  58.478  35.919  1.00  0.00           C  
ATOM    340  HB2 ASN    21      28.797  57.601  36.560  1.00  0.00           H  
ATOM    341  HB3 ASN    21      28.573  58.274  34.856  1.00  0.00           H  
ATOM    342  CG  ASN    21      29.953  59.411  36.017  1.00  0.00           C  
ATOM    343  OD1 ASN    21      30.155  60.104  37.032  1.00  0.00           O  
ATOM    344  ND2 ASN    21      30.834  59.430  35.003  1.00  0.00           N  
ATOM    345 HD21 ASN    21      31.700  59.950  35.013  1.00  0.00           H  
ATOM    346 HD22 ASN    21      30.657  58.877  34.177  1.00  0.00           H  
ATOM    347  C   ASN    21      27.186  60.455  35.702  1.00  0.00           C  
ATOM    348  O   ASN    21      26.753  60.512  34.570  1.00  0.00           O  
ATOM    349  N   GLN    22      27.428  61.595  36.308  1.00  0.00           N  
ATOM    350  H   GLN    22      27.551  61.525  37.308  1.00  0.00           H  
ATOM    351  CA  GLN    22      27.330  62.880  35.623  1.00  0.00           C  
ATOM    352  HA  GLN    22      26.620  62.827  34.798  1.00  0.00           H  
ATOM    353  CB  GLN    22      26.965  64.006  36.596  1.00  0.00           C  
ATOM    354  HB2 GLN    22      25.993  63.788  37.039  1.00  0.00           H  
ATOM    355  HB3 GLN    22      27.674  64.177  37.406  1.00  0.00           H  
ATOM    356  CG  GLN    22      26.901  65.312  35.749  1.00  0.00           C  
ATOM    357  HG2 GLN    22      27.917  65.550  35.433  1.00  0.00           H  
ATOM    358  HG3 GLN    22      26.326  65.088  34.851  1.00  0.00           H  
ATOM    359  CD  GLN    22      26.339  66.572  36.497  1.00  0.00           C  
ATOM    360  OE1 GLN    22      26.417  66.629  37.694  1.00  0.00           O  
ATOM    361  NE2 GLN    22      25.787  67.543  35.866  1.00  0.00           N  
ATOM    362 HE21 GLN    22      25.415  68.337  36.367  1.00  0.00           H  
ATOM    363 HE22 GLN    22      25.919  67.493  34.865  1.00  0.00           H  
ATOM    364  C   GLN    22      28.680  63.223  34.875  1.00  0.00           C  
ATOM    365  O   GLN    22      28.602  63.143  33.655  1.00  0.00           O  
ATOM    366  N   TRP    23      29.779  63.552  35.645  1.00  0.00           N  
ATOM    367  H   TRP    23      29.715  63.631  36.650  1.00  0.00           H  
ATOM    368  CA  TRP    23      31.156  63.629  35.102  1.00  0.00           C  
ATOM    369  HA  TRP    23      31.251  62.764  34.446  1.00  0.00           H  
ATOM    370  CB  TRP    23      31.461  64.801  34.193  1.00  0.00           C  
ATOM    371  HB2 TRP    23      32.522  64.734  33.954  1.00  0.00           H  
ATOM    372  HB3 TRP    23      31.090  64.745  33.170  1.00  0.00           H  
ATOM    373  CG  TRP    23      31.215  66.133  34.778  1.00  0.00           C  
ATOM    374  CD1 TRP    23      31.901  66.662  35.773  1.00  0.00           C  
ATOM    375  HD1 TRP    23      32.784  66.220  36.209  1.00  0.00           H  
ATOM    376  NE1 TRP    23      31.438  67.927  36.082  1.00  0.00           N  
ATOM    377  HE1 TRP    23      31.861  68.615  36.689  1.00  0.00           H  
ATOM    378  CE2 TRP    23      30.335  68.207  35.289  1.00  0.00           C  
ATOM    379  CZ2 TRP    23      29.557  69.325  35.070  1.00  0.00           C  
ATOM    380  HZ2 TRP    23      29.663  70.247  35.623  1.00  0.00           H  
ATOM    381  CH2 TRP    23      28.512  69.389  34.117  1.00  0.00           C  
ATOM    382  HH2 TRP    23      27.983  70.308  33.912  1.00  0.00           H  
ATOM    383  CZ3 TRP    23      28.192  68.225  33.426  1.00  0.00           C  
ATOM    384  HZ3 TRP    23      27.391  68.360  32.714  1.00  0.00           H  
ATOM    385  CE3 TRP    23      29.065  67.128  33.594  1.00  0.00           C  
ATOM    386  HE3 TRP    23      28.848  66.316  32.915  1.00  0.00           H  
ATOM    387  CD2 TRP    23      30.168  67.092  34.457  1.00  0.00           C  
ATOM    388  C   TRP    23      32.256  63.447  36.191  1.00  0.00           C  
ATOM    389  O   TRP    23      32.084  63.946  37.285  1.00  0.00           O  
ATOM    390  N   GLN    24      33.345  62.702  35.941  1.00  0.00           N  
ATOM    391  H   GLN    24      33.395  62.097  35.134  1.00  0.00           H  
ATOM    392  CA  GLN    24      34.471  62.646  36.881  1.00  0.00           C  
ATOM    393  HA  GLN    24      34.437  63.464  37.599  1.00  0.00           H  
ATOM    394  CB  GLN    24      34.479  61.371  37.702  1.00  0.00           C  
ATOM    395  HB2 GLN    24      34.323  60.469  37.110  1.00  0.00           H  
ATOM    396  HB3 GLN    24      35.468  61.363  38.160  1.00  0.00           H  
ATOM    397  CG  GLN    24      33.483  61.240  38.859  1.00  0.00           C  
ATOM    398  HG2 GLN    24      32.447  61.325  38.534  1.00  0.00           H  
ATOM    399  HG3 GLN    24      33.666  60.300  39.380  1.00  0.00           H  
ATOM    400  CD  GLN    24      33.621  62.333  39.870  1.00  0.00           C  
ATOM    401  OE1 GLN    24      34.469  63.225  39.899  1.00  0.00           O  
ATOM    402  NE2 GLN    24      32.844  62.282  40.899  1.00  0.00           N  
ATOM    403 HE21 GLN    24      33.217  62.724  41.728  1.00  0.00           H  
ATOM    404 HE22 GLN    24      32.140  61.557  40.919  1.00  0.00           H  
ATOM    405  C   GLN    24      35.782  62.731  36.125  1.00  0.00           C  
ATOM    406  O   GLN    24      36.629  63.556  36.437  1.00  0.00           O  
ATOM    407  N   PHE    25      35.898  61.988  35.007  1.00  0.00           N  
ATOM    408  H   PHE    25      35.109  61.492  34.618  1.00  0.00           H  
ATOM    409  CA  PHE    25      37.136  62.057  34.259  1.00  0.00           C  
ATOM    410  HA  PHE    25      37.623  63.030  34.328  1.00  0.00           H  
ATOM    411  CB  PHE    25      38.170  61.051  34.784  1.00  0.00           C  
ATOM    412  HB2 PHE    25      38.282  61.047  35.868  1.00  0.00           H  
ATOM    413  HB3 PHE    25      37.650  60.103  34.643  1.00  0.00           H  
ATOM    414  CG  PHE    25      39.531  60.825  34.133  1.00  0.00           C  
ATOM    415  CD1 PHE    25      39.747  59.854  33.131  1.00  0.00           C  
ATOM    416  HD1 PHE    25      38.890  59.324  32.741  1.00  0.00           H  
ATOM    417  CE1 PHE    25      41.067  59.532  32.780  1.00  0.00           C  
ATOM    418  HE1 PHE    25      41.188  58.736  32.060  1.00  0.00           H  
ATOM    419  CZ  PHE    25      42.180  60.177  33.313  1.00  0.00           C  
ATOM    420  HZ  PHE    25      43.148  59.877  32.940  1.00  0.00           H  
ATOM    421  CE2 PHE    25      41.959  61.191  34.284  1.00  0.00           C  
ATOM    422  HE2 PHE    25      42.812  61.617  34.791  1.00  0.00           H  
ATOM    423  CD2 PHE    25      40.615  61.567  34.667  1.00  0.00           C  
ATOM    424  HD2 PHE    25      40.309  62.283  35.416  1.00  0.00           H  
ATOM    425  C   PHE    25      36.920  61.762  32.742  1.00  0.00           C  
ATOM    426  O   PHE    25      36.136  60.886  32.443  1.00  0.00           O  
ATOM    427  N   ASN    26      37.618  62.322  31.811  1.00  0.00           N  
ATOM    428  H   ASN    26      38.221  63.088  32.075  1.00  0.00           H  
ATOM    429  CA  ASN    26      37.795  61.855  30.409  1.00  0.00           C  
ATOM    430  HA  ASN    26      37.506  60.804  30.418  1.00  0.00           H  
ATOM    431  CB  ASN    26      36.747  62.570  29.520  1.00  0.00           C  
ATOM    432  HB2 ASN    26      35.742  62.408  29.908  1.00  0.00           H  
ATOM    433  HB3 ASN    26      37.067  63.609  29.440  1.00  0.00           H  
ATOM    434  CG  ASN    26      36.727  62.156  28.045  1.00  0.00           C  
ATOM    435  OD1 ASN    26      37.383  61.220  27.601  1.00  0.00           O  
ATOM    436  ND2 ASN    26      35.886  62.853  27.326  1.00  0.00           N  
ATOM    437 HD21 ASN    26      35.834  62.527  26.371  1.00  0.00           H  
ATOM    438 HD22 ASN    26      35.357  63.610  27.734  1.00  0.00           H  
ATOM    439  C   ASN    26      39.190  61.995  29.941  1.00  0.00           C  
ATOM    440  O   ASN    26      39.826  63.019  30.116  1.00  0.00           O  
ATOM    441  N   VAL    27      39.754  61.016  29.187  1.00  0.00           N  
ATOM    442  H   VAL    27      39.085  60.329  28.868  1.00  0.00           H  
ATOM    443  CA  VAL    27      41.037  61.153  28.467  1.00  0.00           C  
ATOM    444  HA  VAL    27      41.789  61.429  29.207  1.00  0.00           H  
ATOM    445  CB  VAL    27      41.650  59.798  28.058  1.00  0.00           C  
ATOM    446  HB  VAL    27      42.571  59.928  27.490  1.00  0.00           H  
ATOM    447  CG1 VAL    27      41.949  58.937  29.308  1.00  0.00           C  
ATOM    448 HG11 VAL    27      41.019  58.846  29.869  1.00  0.00           H  
ATOM    449 HG12 VAL    27      42.325  57.985  28.934  1.00  0.00           H  
ATOM    450 HG13 VAL    27      42.799  59.365  29.840  1.00  0.00           H  
ATOM    451  CG2 VAL    27      40.671  59.133  27.166  1.00  0.00           C  
ATOM    452 HG21 VAL    27      40.757  59.537  26.157  1.00  0.00           H  
ATOM    453 HG22 VAL    27      40.996  58.096  27.081  1.00  0.00           H  
ATOM    454 HG23 VAL    27      39.661  59.094  27.575  1.00  0.00           H  
ATOM    455  C   VAL    27      41.023  62.020  27.218  1.00  0.00           C  
ATOM    456  O   VAL    27      42.055  62.521  26.843  1.00  0.00           O  
ATOM    457  N   GLU    28      39.824  62.205  26.587  1.00  0.00           N  
ATOM    458  H   GLU    28      38.987  61.710  26.859  1.00  0.00           H  
ATOM    459  CA  GLU    28      39.751  63.004  25.303  1.00  0.00           C  
ATOM    460  HA  GLU    28      40.647  62.773  24.726  1.00  0.00           H  
ATOM    461  CB  GLU    28      38.425  62.639  24.575  1.00  0.00           C  
ATOM    462  HB2 GLU    28      38.400  61.563  24.405  1.00  0.00           H  
ATOM    463  HB3 GLU    28      37.623  62.907  25.263  1.00  0.00           H  
ATOM    464  CG  GLU    28      38.122  63.340  23.262  1.00  0.00           C  
ATOM    465  HG2 GLU    28      37.908  64.404  23.369  1.00  0.00           H  
ATOM    466  HG3 GLU    28      39.006  63.223  22.635  1.00  0.00           H  
ATOM    467  CD  GLU    28      36.953  62.772  22.485  1.00  0.00           C  
ATOM    468  OE1 GLU    28      35.794  63.264  22.468  1.00  0.00           O  
ATOM    469  OE2 GLU    28      37.139  61.813  21.739  1.00  0.00           O  
ATOM    470  C   GLU    28      39.788  64.558  25.577  1.00  0.00           C  
ATOM    471  O   GLU    28      40.210  65.322  24.743  1.00  0.00           O  
ATOM    472  N   ASP    29      39.356  64.937  26.773  1.00  0.00           N  
ATOM    473  H   ASP    29      39.127  64.211  27.437  1.00  0.00           H  
ATOM    474  CA  ASP    29      39.279  66.305  27.315  1.00  0.00           C  
ATOM    475  HA  ASP    29      39.372  66.985  26.468  1.00  0.00           H  
ATOM    476  CB  ASP    29      37.954  66.557  27.985  1.00  0.00           C  
ATOM    477  HB2 ASP    29      37.107  66.274  27.360  1.00  0.00           H  
ATOM    478  HB3 ASP    29      37.911  66.161  29.000  1.00  0.00           H  
ATOM    479  CG  ASP    29      37.720  68.039  28.393  1.00  0.00           C  
ATOM    480  OD1 ASP    29      36.796  68.281  29.237  1.00  0.00           O  
ATOM    481  OD2 ASP    29      38.389  68.996  27.931  1.00  0.00           O  
ATOM    482  C   ASP    29      40.491  66.656  28.259  1.00  0.00           C  
ATOM    483  O   ASP    29      40.431  66.850  29.484  1.00  0.00           O  
ATOM    484  N   LEU    30      41.682  66.592  27.642  1.00  0.00           N  
ATOM    485  H   LEU    30      41.616  66.188  26.718  1.00  0.00           H  
ATOM    486  CA  LEU    30      42.996  66.812  28.288  1.00  0.00           C  
ATOM    487  HA  LEU    30      42.776  67.214  29.277  1.00  0.00           H  
ATOM    488  CB  LEU    30      43.873  65.607  28.404  1.00  0.00           C  
ATOM    489  HB2 LEU    30      43.807  65.145  27.418  1.00  0.00           H  
ATOM    490  HB3 LEU    30      44.879  65.904  28.698  1.00  0.00           H  
ATOM    491  CG  LEU    30      43.361  64.627  29.432  1.00  0.00           C  
ATOM    492  HG  LEU    30      42.361  64.299  29.147  1.00  0.00           H  
ATOM    493  CD1 LEU    30      44.242  63.331  29.498  1.00  0.00           C  
ATOM    494 HD11 LEU    30      45.233  63.742  29.689  1.00  0.00           H  
ATOM    495 HD12 LEU    30      43.958  62.580  30.235  1.00  0.00           H  
ATOM    496 HD13 LEU    30      44.250  62.889  28.502  1.00  0.00           H  
ATOM    497  CD2 LEU    30      43.378  65.158  30.807  1.00  0.00           C  
ATOM    498 HD21 LEU    30      43.145  64.387  31.542  1.00  0.00           H  
ATOM    499 HD22 LEU    30      44.369  65.488  31.117  1.00  0.00           H  
ATOM    500 HD23 LEU    30      42.777  66.058  30.938  1.00  0.00           H  
ATOM    501  C   LEU    30      43.716  68.062  27.595  1.00  0.00           C  
ATOM    502  O   LEU    30      43.573  68.329  26.460  1.00  0.00           O  
ATOM    503  N   HIE    31      44.497  68.784  28.383  1.00  0.00           N  
ATOM    504  H   HIE    31      44.751  68.416  29.288  1.00  0.00           H  
ATOM    505  CA  HIE    31      45.294  69.974  27.886  1.00  0.00           C  
ATOM    506  HA  HIE    31      44.603  70.683  27.431  1.00  0.00           H  
ATOM    507  CB  HIE    31      45.912  70.659  29.184  1.00  0.00           C  
ATOM    508  HB2 HIE    31      45.235  70.749  30.033  1.00  0.00           H  
ATOM    509  HB3 HIE    31      46.750  70.070  29.556  1.00  0.00           H  
ATOM    510  CG  HIE    31      46.531  72.011  28.838  1.00  0.00           C  
ATOM    511  ND1 HIE    31      47.880  72.206  28.445  1.00  0.00           N  
ATOM    512  CE1 HIE    31      47.959  73.434  27.957  1.00  0.00           C  
ATOM    513  HE1 HIE    31      48.807  73.926  27.503  1.00  0.00           H  
ATOM    514  NE2 HIE    31      46.794  74.069  28.018  1.00  0.00           N  
ATOM    515  HE2 HIE    31      46.560  74.942  27.568  1.00  0.00           H  
ATOM    516  CD2 HIE    31      45.871  73.162  28.454  1.00  0.00           C  
ATOM    517  HD2 HIE    31      44.813  73.338  28.586  1.00  0.00           H  
ATOM    518  C   HIE    31      46.456  69.482  27.009  1.00  0.00           C  
ATOM    519  O   HIE    31      47.170  68.578  27.403  1.00  0.00           O  
ATOM    520  N   PRO    32      46.717  70.124  25.863  1.00  0.00           N  
ATOM    521  CD  PRO    32      46.034  71.267  25.231  1.00  0.00           C  
ATOM    522  HD2 PRO    32      46.111  72.207  25.777  1.00  0.00           H  
ATOM    523  HD3 PRO    32      44.958  71.097  25.239  1.00  0.00           H  
ATOM    524  CG  PRO    32      46.564  71.498  23.822  1.00  0.00           C  
ATOM    525  HG2 PRO    32      46.541  72.561  23.581  1.00  0.00           H  
ATOM    526  HG3 PRO    32      45.938  70.885  23.174  1.00  0.00           H  
ATOM    527  CB  PRO    32      47.944  70.767  23.855  1.00  0.00           C  
ATOM    528  HB2 PRO    32      48.731  71.452  24.171  1.00  0.00           H  
ATOM    529  HB3 PRO    32      48.235  70.239  22.947  1.00  0.00           H  
ATOM    530  CA  PRO    32      47.784  69.720  25.033  1.00  0.00           C  
ATOM    531  HA  PRO    32      47.420  68.795  24.587  1.00  0.00           H  
ATOM    532  C   PRO    32      49.153  69.473  25.660  1.00  0.00           C  
ATOM    533  O   PRO    32      49.789  68.592  25.133  1.00  0.00           O  
ATOM    534  N   LYS    33      49.586  70.146  26.778  1.00  0.00           N  
ATOM    535  H   LYS    33      49.052  70.929  27.124  1.00  0.00           H  
ATOM    536  CA  LYS    33      50.843  69.803  27.436  1.00  0.00           C  
ATOM    537  HA  LYS    33      51.631  69.790  26.684  1.00  0.00           H  
ATOM    538  CB  LYS    33      51.322  70.926  28.355  1.00  0.00           C  
ATOM    539  HB2 LYS    33      51.629  71.715  27.668  1.00  0.00           H  
ATOM    540  HB3 LYS    33      50.474  71.221  28.973  1.00  0.00           H  
ATOM    541  CG  LYS    33      52.552  70.487  29.171  1.00  0.00           C  
ATOM    542  HG2 LYS    33      52.179  69.906  30.015  1.00  0.00           H  
ATOM    543  HG3 LYS    33      53.358  69.959  28.662  1.00  0.00           H  
ATOM    544  CD  LYS    33      53.155  71.703  29.893  1.00  0.00           C  
ATOM    545  HD2 LYS    33      52.366  72.231  30.427  1.00  0.00           H  
ATOM    546  HD3 LYS    33      53.952  71.273  30.499  1.00  0.00           H  
ATOM    547  CE  LYS    33      53.876  72.624  28.845  1.00  0.00           C  
ATOM    548  HE2 LYS    33      54.667  72.100  28.309  1.00  0.00           H  
ATOM    549  HE3 LYS    33      53.166  73.027  28.123  1.00  0.00           H  
ATOM    550  NZ  LYS    33      54.364  73.912  29.404  1.00  0.00           N  
ATOM    551  HZ1 LYS    33      53.602  74.409  29.841  1.00  0.00           H  
ATOM    552  HZ2 LYS    33      55.064  73.749  30.114  1.00  0.00           H  
ATOM    553  HZ3 LYS    33      54.868  74.536  28.790  1.00  0.00           H  
ATOM    554  C   LYS    33      50.813  68.413  28.197  1.00  0.00           C  
ATOM    555  O   LYS    33      51.768  67.618  28.148  1.00  0.00           O  
ATOM    556  N   MET    34      49.687  68.035  28.847  1.00  0.00           N  
ATOM    557  H   MET    34      48.935  68.702  28.754  1.00  0.00           H  
ATOM    558  CA  MET    34      49.449  66.729  29.526  1.00  0.00           C  
ATOM    559  HA  MET    34      50.390  66.504  30.028  1.00  0.00           H  
ATOM    560  CB  MET    34      48.316  67.018  30.546  1.00  0.00           C  
ATOM    561  HB2 MET    34      48.698  67.610  31.378  1.00  0.00           H  
ATOM    562  HB3 MET    34      47.556  67.483  29.918  1.00  0.00           H  
ATOM    563  CG  MET    34      47.660  65.786  31.134  1.00  0.00           C  
ATOM    564  HG2 MET    34      46.884  66.076  31.842  1.00  0.00           H  
ATOM    565  HG3 MET    34      47.078  65.181  30.438  1.00  0.00           H  
ATOM    566  SD  MET    34      48.718  64.681  32.034  1.00  0.00           S  
ATOM    567  CE  MET    34      48.182  63.052  31.515  1.00  0.00           C  
ATOM    568  HE1 MET    34      48.899  62.275  31.781  1.00  0.00           H  
ATOM    569  HE2 MET    34      47.306  62.881  32.141  1.00  0.00           H  
ATOM    570  HE3 MET    34      47.902  62.957  30.466  1.00  0.00           H  
ATOM    571  C   MET    34      49.010  65.660  28.507  1.00  0.00           C  
ATOM    572  O   MET    34      49.482  64.519  28.719  1.00  0.00           O  
ATOM    573  N   LEU    35      48.435  65.963  27.364  1.00  0.00           N  
ATOM    574  H   LEU    35      48.242  66.942  27.207  1.00  0.00           H  
ATOM    575  CA  LEU    35      48.153  64.940  26.384  1.00  0.00           C  
ATOM    576  HA  LEU    35      47.667  64.133  26.932  1.00  0.00           H  
ATOM    577  CB  LEU    35      47.283  65.554  25.262  1.00  0.00           C  
ATOM    578  HB2 LEU    35      46.303  65.780  25.683  1.00  0.00           H  
ATOM    579  HB3 LEU    35      47.704  66.476  24.862  1.00  0.00           H  
ATOM    580  CG  LEU    35      47.010  64.510  24.119  1.00  0.00           C  
ATOM    581  HG  LEU    35      47.978  64.160  23.760  1.00  0.00           H  
ATOM    582  CD1 LEU    35      46.272  63.279  24.545  1.00  0.00           C  
ATOM    583 HD11 LEU    35      46.699  62.701  25.365  1.00  0.00           H  
ATOM    584 HD12 LEU    35      45.196  63.423  24.649  1.00  0.00           H  
ATOM    585 HD13 LEU    35      46.389  62.605  23.696  1.00  0.00           H  
ATOM    586  CD2 LEU    35      46.331  65.186  23.005  1.00  0.00           C  
ATOM    587 HD21 LEU    35      45.946  64.518  22.234  1.00  0.00           H  
ATOM    588 HD22 LEU    35      45.490  65.774  23.374  1.00  0.00           H  
ATOM    589 HD23 LEU    35      46.966  65.930  22.525  1.00  0.00           H  
ATOM    590  C   LEU    35      49.495  64.396  25.864  1.00  0.00           C  
ATOM    591  O   LEU    35      49.455  63.211  25.634  1.00  0.00           O  
ATOM    592  N   SER    36      50.539  65.224  25.697  1.00  0.00           N  
ATOM    593  H   SER    36      50.447  66.215  25.865  1.00  0.00           H  
ATOM    594  CA  SER    36      51.960  64.844  25.353  1.00  0.00           C  
ATOM    595  HA  SER    36      51.903  64.208  24.470  1.00  0.00           H  
ATOM    596  CB  SER    36      52.879  65.987  25.071  1.00  0.00           C  
ATOM    597  HB2 SER    36      53.241  66.258  26.062  1.00  0.00           H  
ATOM    598  HB3 SER    36      53.760  65.602  24.558  1.00  0.00           H  
ATOM    599  OG  SER    36      52.364  67.105  24.357  1.00  0.00           O  
ATOM    600  HG  SER    36      53.059  67.724  24.125  1.00  0.00           H  
ATOM    601  C   SER    36      52.541  63.907  26.437  1.00  0.00           C  
ATOM    602  O   SER    36      53.379  63.096  26.099  1.00  0.00           O  
ATOM    603  N   ARG    37      51.998  63.884  27.653  1.00  0.00           N  
ATOM    604  H   ARG    37      51.335  64.594  27.931  1.00  0.00           H  
ATOM    605  CA  ARG    37      52.414  62.990  28.757  1.00  0.00           C  
ATOM    606  HA  ARG    37      53.375  62.559  28.478  1.00  0.00           H  
ATOM    607  CB  ARG    37      52.475  63.818  30.063  1.00  0.00           C  
ATOM    608  HB2 ARG    37      52.569  64.878  29.826  1.00  0.00           H  
ATOM    609  HB3 ARG    37      51.563  63.579  30.610  1.00  0.00           H  
ATOM    610  CG  ARG    37      53.634  63.418  30.965  1.00  0.00           C  
ATOM    611  HG2 ARG    37      53.726  62.335  31.039  1.00  0.00           H  
ATOM    612  HG3 ARG    37      54.551  63.762  30.487  1.00  0.00           H  
ATOM    613  CD  ARG    37      53.434  63.801  32.354  1.00  0.00           C  
ATOM    614  HD2 ARG    37      54.460  64.058  32.617  1.00  0.00           H  
ATOM    615  HD3 ARG    37      52.674  64.583  32.334  1.00  0.00           H  
ATOM    616  NE  ARG    37      52.926  62.687  33.236  1.00  0.00           N  
ATOM    617  HE  ARG    37      53.244  61.728  33.236  1.00  0.00           H  
ATOM    618  CZ  ARG    37      51.941  62.872  34.091  1.00  0.00           C  
ATOM    619  NH1 ARG    37      51.455  64.042  34.433  1.00  0.00           N  
ATOM    620 HH11 ARG    37      51.877  64.855  34.006  1.00  0.00           H  
ATOM    621 HH12 ARG    37      51.002  64.165  35.327  1.00  0.00           H  
ATOM    622  NH2 ARG    37      51.394  61.854  34.641  1.00  0.00           N  
ATOM    623 HH21 ARG    37      51.766  60.986  34.285  1.00  0.00           H  
ATOM    624 HH22 ARG    37      50.540  61.813  35.179  1.00  0.00           H  
ATOM    625  C   ARG    37      51.571  61.755  28.938  1.00  0.00           C  
ATOM    626  O   ARG    37      51.957  60.897  29.740  1.00  0.00           O  
ATOM    627  N   LEU    38      50.436  61.601  28.196  1.00  0.00           N  
ATOM    628  H   LEU    38      50.190  62.377  27.597  1.00  0.00           H  
ATOM    629  CA  LEU    38      49.398  60.571  28.517  1.00  0.00           C  
ATOM    630  HA  LEU    38      49.077  60.713  29.548  1.00  0.00           H  
ATOM    631  CB  LEU    38      48.237  60.886  27.591  1.00  0.00           C  
ATOM    632  HB2 LEU    38      47.859  61.859  27.904  1.00  0.00           H  
ATOM    633  HB3 LEU    38      48.540  61.047  26.556  1.00  0.00           H  
ATOM    634  CG  LEU    38      47.104  59.818  27.493  1.00  0.00           C  
ATOM    635  HG  LEU    38      47.478  58.889  27.062  1.00  0.00           H  
ATOM    636  CD1 LEU    38      46.558  59.589  28.903  1.00  0.00           C  
ATOM    637 HD11 LEU    38      45.573  59.127  28.962  1.00  0.00           H  
ATOM    638 HD12 LEU    38      47.219  59.030  29.566  1.00  0.00           H  
ATOM    639 HD13 LEU    38      46.415  60.539  29.418  1.00  0.00           H  
ATOM    640  CD2 LEU    38      45.923  60.253  26.627  1.00  0.00           C  
ATOM    641 HD21 LEU    38      45.559  61.241  26.910  1.00  0.00           H  
ATOM    642 HD22 LEU    38      46.281  60.375  25.605  1.00  0.00           H  
ATOM    643 HD23 LEU    38      45.208  59.433  26.694  1.00  0.00           H  
ATOM    644  C   LEU    38      49.899  59.102  28.379  1.00  0.00           C  
ATOM    645  O   LEU    38      49.537  58.269  29.166  1.00  0.00           O  
ATOM    646  N   TYR    39      50.699  58.755  27.384  1.00  0.00           N  
ATOM    647  H   TYR    39      51.041  59.457  26.742  1.00  0.00           H  
ATOM    648  CA  TYR    39      51.129  57.378  27.008  1.00  0.00           C  
ATOM    649  HA  TYR    39      50.471  56.693  27.542  1.00  0.00           H  
ATOM    650  CB  TYR    39      50.893  57.128  25.549  1.00  0.00           C  
ATOM    651  HB2 TYR    39      51.521  57.852  25.031  1.00  0.00           H  
ATOM    652  HB3 TYR    39      51.130  56.089  25.324  1.00  0.00           H  
ATOM    653  CG  TYR    39      49.446  57.434  25.063  1.00  0.00           C  
ATOM    654  CD1 TYR    39      48.566  56.370  25.089  1.00  0.00           C  
ATOM    655  HD1 TYR    39      48.769  55.390  25.493  1.00  0.00           H  
ATOM    656  CE1 TYR    39      47.325  56.548  24.439  1.00  0.00           C  
ATOM    657  HE1 TYR    39      46.624  55.735  24.321  1.00  0.00           H  
ATOM    658  CZ  TYR    39      47.026  57.728  23.722  1.00  0.00           C  
ATOM    659  OH  TYR    39      45.927  57.835  22.989  1.00  0.00           O  
ATOM    660  HH  TYR    39      45.631  58.717  22.753  1.00  0.00           H  
ATOM    661  CE2 TYR    39      47.875  58.855  23.793  1.00  0.00           C  
ATOM    662  HE2 TYR    39      47.650  59.880  23.538  1.00  0.00           H  
ATOM    663  CD2 TYR    39      49.087  58.676  24.535  1.00  0.00           C  
ATOM    664  HD2 TYR    39      49.852  59.439  24.524  1.00  0.00           H  
ATOM    665  C   TYR    39      52.589  57.197  27.443  1.00  0.00           C  
ATOM    666  O   TYR    39      53.145  56.142  27.217  1.00  0.00           O  
ATOM    667  N   LYS    40      53.277  58.134  28.160  1.00  0.00           N  
ATOM    668  H   LYS    40      52.773  58.997  28.310  1.00  0.00           H  
ATOM    669  CA  LYS    40      54.685  57.967  28.604  1.00  0.00           C  
ATOM    670  HA  LYS    40      55.303  57.717  27.742  1.00  0.00           H  
ATOM    671  CB  LYS    40      55.247  59.251  29.305  1.00  0.00           C  
ATOM    672  HB2 LYS    40      54.577  59.516  30.123  1.00  0.00           H  
ATOM    673  HB3 LYS    40      56.312  59.176  29.523  1.00  0.00           H  
ATOM    674  CG  LYS    40      55.121  60.411  28.370  1.00  0.00           C  
ATOM    675  HG2 LYS    40      54.138  60.488  27.904  1.00  0.00           H  
ATOM    676  HG3 LYS    40      55.330  61.265  29.014  1.00  0.00           H  
ATOM    677  CD  LYS    40      56.097  60.257  27.135  1.00  0.00           C  
ATOM    678  HD2 LYS    40      57.133  60.353  27.459  1.00  0.00           H  
ATOM    679  HD3 LYS    40      56.014  59.248  26.731  1.00  0.00           H  
ATOM    680  CE  LYS    40      55.769  61.133  25.987  1.00  0.00           C  
ATOM    681  HE2 LYS    40      54.695  60.997  25.856  1.00  0.00           H  
ATOM    682  HE3 LYS    40      55.899  62.160  26.329  1.00  0.00           H  
ATOM    683  NZ  LYS    40      56.518  60.973  24.747  1.00  0.00           N  
ATOM    684  HZ1 LYS    40      56.387  60.040  24.383  1.00  0.00           H  
ATOM    685  HZ2 LYS    40      56.238  61.682  24.084  1.00  0.00           H  
ATOM    686  HZ3 LYS    40      57.485  61.189  24.941  1.00  0.00           H  
ATOM    687  C   LYS    40      54.924  56.831  29.445  1.00  0.00           C  
ATOM    688  O   LYS    40      55.994  56.209  29.224  1.00  0.00           O  
ATOM    689  N   ARG    41      54.023  56.614  30.336  1.00  0.00           N  
ATOM    690  H   ARG    41      53.148  57.101  30.465  1.00  0.00           H  
ATOM    691  CA  ARG    41      54.162  55.359  31.123  1.00  0.00           C  
ATOM    692  HA  ARG    41      55.200  55.266  31.441  1.00  0.00           H  
ATOM    693  CB  ARG    41      53.295  55.417  32.377  1.00  0.00           C  
ATOM    694  HB2 ARG    41      53.621  56.264  32.980  1.00  0.00           H  
ATOM    695  HB3 ARG    41      52.258  55.675  32.164  1.00  0.00           H  
ATOM    696  CG  ARG    41      53.488  54.179  33.287  1.00  0.00           C  
ATOM    697  HG2 ARG    41      52.958  54.254  34.237  1.00  0.00           H  
ATOM    698  HG3 ARG    41      52.985  53.382  32.739  1.00  0.00           H  
ATOM    699  CD  ARG    41      54.882  53.597  33.652  1.00  0.00           C  
ATOM    700  HD2 ARG    41      54.809  52.990  34.554  1.00  0.00           H  
ATOM    701  HD3 ARG    41      55.216  52.931  32.856  1.00  0.00           H  
ATOM    702  NE  ARG    41      55.801  54.695  33.951  1.00  0.00           N  
ATOM    703  HE  ARG    41      55.400  55.621  33.902  1.00  0.00           H  
ATOM    704  CZ  ARG    41      57.192  54.508  33.793  1.00  0.00           C  
ATOM    705  NH1 ARG    41      57.671  53.285  33.433  1.00  0.00           N  
ATOM    706 HH11 ARG    41      57.047  52.504  33.287  1.00  0.00           H  
ATOM    707 HH12 ARG    41      58.649  53.040  33.365  1.00  0.00           H  
ATOM    708  NH2 ARG    41      58.042  55.579  34.169  1.00  0.00           N  
ATOM    709 HH21 ARG    41      57.561  56.395  34.522  1.00  0.00           H  
ATOM    710 HH22 ARG    41      58.752  55.829  33.495  1.00  0.00           H  
ATOM    711  C   ARG    41      53.830  54.125  30.216  1.00  0.00           C  
ATOM    712  O   ARG    41      54.654  53.191  30.261  1.00  0.00           O  
ATOM    713  N   PHE    42      52.801  54.042  29.297  1.00  0.00           N  
ATOM    714  H   PHE    42      52.200  54.853  29.263  1.00  0.00           H  
ATOM    715  CA  PHE    42      52.454  52.932  28.375  1.00  0.00           C  
ATOM    716  HA  PHE    42      52.054  52.140  29.009  1.00  0.00           H  
ATOM    717  CB  PHE    42      51.256  53.312  27.495  1.00  0.00           C  
ATOM    718  HB2 PHE    42      50.521  53.685  28.208  1.00  0.00           H  
ATOM    719  HB3 PHE    42      51.505  54.123  26.811  1.00  0.00           H  
ATOM    720  CG  PHE    42      50.525  52.264  26.697  1.00  0.00           C  
ATOM    721  CD1 PHE    42      50.971  51.731  25.493  1.00  0.00           C  
ATOM    722  HD1 PHE    42      51.828  52.147  24.985  1.00  0.00           H  
ATOM    723  CE1 PHE    42      50.347  50.618  24.795  1.00  0.00           C  
ATOM    724  HE1 PHE    42      50.749  50.269  23.855  1.00  0.00           H  
ATOM    725  CZ  PHE    42      49.109  50.131  25.285  1.00  0.00           C  
ATOM    726  HZ  PHE    42      48.557  49.393  24.723  1.00  0.00           H  
ATOM    727  CE2 PHE    42      48.622  50.719  26.434  1.00  0.00           C  
ATOM    728  HE2 PHE    42      47.689  50.368  26.848  1.00  0.00           H  
ATOM    729  CD2 PHE    42      49.259  51.810  27.089  1.00  0.00           C  
ATOM    730  HD2 PHE    42      48.855  52.215  28.005  1.00  0.00           H  
ATOM    731  C   PHE    42      53.698  52.504  27.512  1.00  0.00           C  
ATOM    732  O   PHE    42      53.943  51.317  27.355  1.00  0.00           O  
ATOM    733  N   ASP    43      54.426  53.475  27.015  1.00  0.00           N  
ATOM    734  H   ASP    43      54.110  54.422  27.167  1.00  0.00           H  
ATOM    735  CA  ASP    43      55.446  53.319  26.051  1.00  0.00           C  
ATOM    736  HA  ASP    43      54.898  52.818  25.254  1.00  0.00           H  
ATOM    737  CB  ASP    43      55.938  54.708  25.604  1.00  0.00           C  
ATOM    738  HB2 ASP    43      55.070  55.320  25.359  1.00  0.00           H  
ATOM    739  HB3 ASP    43      56.473  55.204  26.414  1.00  0.00           H  
ATOM    740  CG  ASP    43      56.793  54.524  24.312  1.00  0.00           C  
ATOM    741  OD1 ASP    43      56.221  54.386  23.210  1.00  0.00           O  
ATOM    742  OD2 ASP    43      58.061  54.617  24.410  1.00  0.00           O  
ATOM    743  C   ASP    43      56.556  52.458  26.527  1.00  0.00           C  
ATOM    744  O   ASP    43      56.967  51.588  25.734  1.00  0.00           O  
ATOM    745  N   THR    44      56.879  52.500  27.809  1.00  0.00           N  
ATOM    746  H   THR    44      56.514  53.290  28.323  1.00  0.00           H  
ATOM    747  CA  THR    44      57.858  51.671  28.489  1.00  0.00           C  
ATOM    748  HA  THR    44      58.757  51.774  27.881  1.00  0.00           H  
ATOM    749  CB  THR    44      58.215  52.208  29.905  1.00  0.00           C  
ATOM    750  HB  THR    44      59.075  51.718  30.360  1.00  0.00           H  
ATOM    751  CG2 THR    44      58.533  53.743  29.657  1.00  0.00           C  
ATOM    752 HG21 THR    44      59.238  53.892  28.839  1.00  0.00           H  
ATOM    753 HG22 THR    44      57.644  54.305  29.372  1.00  0.00           H  
ATOM    754 HG23 THR    44      58.972  54.095  30.591  1.00  0.00           H  
ATOM    755  OG1 THR    44      57.116  52.086  30.766  1.00  0.00           O  
ATOM    756  HG1 THR    44      56.323  52.309  30.272  1.00  0.00           H  
ATOM    757  C   THR    44      57.452  50.208  28.631  1.00  0.00           C  
ATOM    758  O   THR    44      58.175  49.393  29.046  1.00  0.00           O  
ATOM    759  N   PHE    45      56.229  49.845  28.308  1.00  0.00           N  
ATOM    760  H   PHE    45      55.518  50.547  28.163  1.00  0.00           H  
ATOM    761  CA  PHE    45      55.616  48.442  28.278  1.00  0.00           C  
ATOM    762  HA  PHE    45      56.285  47.699  28.714  1.00  0.00           H  
ATOM    763  CB  PHE    45      54.374  48.436  29.158  1.00  0.00           C  
ATOM    764  HB2 PHE    45      53.564  48.913  28.607  1.00  0.00           H  
ATOM    765  HB3 PHE    45      54.015  47.413  29.267  1.00  0.00           H  
ATOM    766  CG  PHE    45      54.468  48.971  30.538  1.00  0.00           C  
ATOM    767  CD1 PHE    45      55.430  48.474  31.405  1.00  0.00           C  
ATOM    768  HD1 PHE    45      56.254  47.864  31.067  1.00  0.00           H  
ATOM    769  CE1 PHE    45      55.557  48.947  32.703  1.00  0.00           C  
ATOM    770  HE1 PHE    45      56.379  48.611  33.318  1.00  0.00           H  
ATOM    771  CZ  PHE    45      54.569  49.881  33.177  1.00  0.00           C  
ATOM    772  HZ  PHE    45      54.549  50.299  34.172  1.00  0.00           H  
ATOM    773  CE2 PHE    45      53.503  50.373  32.366  1.00  0.00           C  
ATOM    774  HE2 PHE    45      52.772  50.984  32.873  1.00  0.00           H  
ATOM    775  CD2 PHE    45      53.457  49.875  31.015  1.00  0.00           C  
ATOM    776  HD2 PHE    45      52.595  50.132  30.418  1.00  0.00           H  
ATOM    777  C   PHE    45      55.177  48.051  26.832  1.00  0.00           C  
ATOM    778  O   PHE    45      54.771  46.890  26.664  1.00  0.00           O  
ATOM    779  N   ASP    46      55.302  48.928  25.843  1.00  0.00           N  
ATOM    780  H   ASP    46      55.577  49.846  26.163  1.00  0.00           H  
ATOM    781  CA  ASP    46      55.101  48.681  24.399  1.00  0.00           C  
ATOM    782  HA  ASP    46      54.185  48.112  24.237  1.00  0.00           H  
ATOM    783  CB  ASP    46      55.037  50.100  23.696  1.00  0.00           C  
ATOM    784  HB2 ASP    46      54.461  50.734  24.370  1.00  0.00           H  
ATOM    785  HB3 ASP    46      56.010  50.553  23.507  1.00  0.00           H  
ATOM    786  CG  ASP    46      54.245  50.038  22.419  1.00  0.00           C  
ATOM    787  OD1 ASP    46      54.795  49.527  21.396  1.00  0.00           O  
ATOM    788  OD2 ASP    46      53.253  50.790  22.374  1.00  0.00           O  
ATOM    789  C   ASP    46      56.288  47.842  23.923  1.00  0.00           C  
ATOM    790  O   ASP    46      57.399  48.078  24.348  1.00  0.00           O  
ATOM    791  N   LEU    47      56.004  46.819  23.042  1.00  0.00           N  
ATOM    792  H   LEU    47      55.051  46.775  22.709  1.00  0.00           H  
ATOM    793  CA  LEU    47      56.884  45.900  22.505  1.00  0.00           C  
ATOM    794  HA  LEU    47      57.394  45.452  23.357  1.00  0.00           H  
ATOM    795  CB  LEU    47      56.037  44.865  21.802  1.00  0.00           C  
ATOM    796  HB2 LEU    47      55.270  45.355  21.203  1.00  0.00           H  
ATOM    797  HB3 LEU    47      56.728  44.274  21.201  1.00  0.00           H  
ATOM    798  CG  LEU    47      55.281  43.880  22.636  1.00  0.00           C  
ATOM    799  HG  LEU    47      54.673  44.312  23.430  1.00  0.00           H  
ATOM    800  CD1 LEU    47      54.362  42.967  21.817  1.00  0.00           C  
ATOM    801 HD11 LEU    47      54.010  42.180  22.485  1.00  0.00           H  
ATOM    802 HD12 LEU    47      53.559  43.621  21.477  1.00  0.00           H  
ATOM    803 HD13 LEU    47      54.882  42.483  20.991  1.00  0.00           H  
ATOM    804  CD2 LEU    47      56.179  42.944  23.405  1.00  0.00           C  
ATOM    805 HD21 LEU    47      56.786  43.486  24.130  1.00  0.00           H  
ATOM    806 HD22 LEU    47      55.639  42.177  23.960  1.00  0.00           H  
ATOM    807 HD23 LEU    47      56.898  42.447  22.753  1.00  0.00           H  
ATOM    808  C   LEU    47      57.946  46.527  21.574  1.00  0.00           C  
ATOM    809  O   LEU    47      59.019  45.990  21.432  1.00  0.00           O  
ATOM    810  N   ASP    48      57.697  47.724  21.009  1.00  0.00           N  
ATOM    811  H   ASP    48      56.821  48.196  21.181  1.00  0.00           H  
ATOM    812  CA  ASP    48      58.588  48.410  20.137  1.00  0.00           C  
ATOM    813  HA  ASP    48      59.621  48.300  20.464  1.00  0.00           H  
ATOM    814  CB  ASP    48      58.431  47.646  18.793  1.00  0.00           C  
ATOM    815  HB2 ASP    48      58.234  46.577  18.877  1.00  0.00           H  
ATOM    816  HB3 ASP    48      57.590  48.055  18.232  1.00  0.00           H  
ATOM    817  CG  ASP    48      59.668  47.824  17.915  1.00  0.00           C  
ATOM    818  OD1 ASP    48      60.751  47.354  18.321  1.00  0.00           O  
ATOM    819  OD2 ASP    48      59.699  48.554  16.888  1.00  0.00           O  
ATOM    820  C   ASP    48      58.366  49.956  20.024  1.00  0.00           C  
ATOM    821  O   ASP    48      58.937  50.564  19.079  1.00  0.00           O  
ATOM    822  N   SER    49      57.621  50.588  20.932  1.00  0.00           N  
ATOM    823  H   SER    49      57.184  49.940  21.571  1.00  0.00           H  
ATOM    824  CA  SER    49      57.067  51.971  20.958  1.00  0.00           C  
ATOM    825  HA  SER    49      56.397  51.973  21.818  1.00  0.00           H  
ATOM    826  CB  SER    49      58.190  53.008  21.184  1.00  0.00           C  
ATOM    827  HB2 SER    49      58.898  52.877  20.365  1.00  0.00           H  
ATOM    828  HB3 SER    49      57.802  54.026  21.201  1.00  0.00           H  
ATOM    829  OG  SER    49      58.773  52.915  22.468  1.00  0.00           O  
ATOM    830  HG  SER    49      58.253  53.474  23.051  1.00  0.00           H  
ATOM    831  C   SER    49      56.224  52.329  19.674  1.00  0.00           C  
ATOM    832  O   SER    49      56.331  53.403  19.099  1.00  0.00           O  
ATOM    833  N   ASP    50      55.438  51.278  19.318  1.00  0.00           N  
ATOM    834  H   ASP    50      55.316  50.551  20.008  1.00  0.00           H  
ATOM    835  CA  ASP    50      54.649  51.230  18.063  1.00  0.00           C  
ATOM    836  HA  ASP    50      54.764  52.167  17.518  1.00  0.00           H  
ATOM    837  CB  ASP    50      55.301  50.083  17.263  1.00  0.00           C  
ATOM    838  HB2 ASP    50      56.387  50.178  17.268  1.00  0.00           H  
ATOM    839  HB3 ASP    50      54.944  49.135  17.665  1.00  0.00           H  
ATOM    840  CG  ASP    50      54.836  50.098  15.823  1.00  0.00           C  
ATOM    841  OD1 ASP    50      54.128  49.147  15.420  1.00  0.00           O  
ATOM    842  OD2 ASP    50      55.076  51.097  15.154  1.00  0.00           O  
ATOM    843  C   ASP    50      53.104  51.021  18.264  1.00  0.00           C  
ATOM    844  O   ASP    50      52.386  51.290  17.341  1.00  0.00           O  
ATOM    845  N   GLY    51      52.633  50.449  19.335  1.00  0.00           N  
ATOM    846  H   GLY    51      53.282  50.159  20.053  1.00  0.00           H  
ATOM    847  CA  GLY    51      51.237  50.488  19.709  1.00  0.00           C  
ATOM    848  HA2 GLY    51      50.941  51.487  20.027  1.00  0.00           H  
ATOM    849  HA3 GLY    51      50.671  50.232  18.813  1.00  0.00           H  
ATOM    850  C   GLY    51      50.725  49.396  20.672  1.00  0.00           C  
ATOM    851  O   GLY    51      49.629  49.528  21.200  1.00  0.00           O  
ATOM    852  N   LYS    52      51.556  48.362  20.970  1.00  0.00           N  
ATOM    853  H   LYS    52      52.444  48.169  20.528  1.00  0.00           H  
ATOM    854  CA  LYS    52      51.060  47.258  21.785  1.00  0.00           C  
ATOM    855  HA  LYS    52      50.132  47.609  22.236  1.00  0.00           H  
ATOM    856  CB  LYS    52      50.756  46.002  20.934  1.00  0.00           C  
ATOM    857  HB2 LYS    52      50.298  46.279  19.984  1.00  0.00           H  
ATOM    858  HB3 LYS    52      51.747  45.593  20.736  1.00  0.00           H  
ATOM    859  CG  LYS    52      49.927  44.948  21.616  1.00  0.00           C  
ATOM    860  HG2 LYS    52      50.432  44.431  22.433  1.00  0.00           H  
ATOM    861  HG3 LYS    52      49.020  45.369  22.049  1.00  0.00           H  
ATOM    862  CD  LYS    52      49.576  43.832  20.607  1.00  0.00           C  
ATOM    863  HD2 LYS    52      48.837  44.207  19.900  1.00  0.00           H  
ATOM    864  HD3 LYS    52      50.500  43.466  20.160  1.00  0.00           H  
ATOM    865  CE  LYS    52      48.855  42.777  21.473  1.00  0.00           C  
ATOM    866  HE2 LYS    52      49.600  42.438  22.192  1.00  0.00           H  
ATOM    867  HE3 LYS    52      48.048  43.233  22.047  1.00  0.00           H  
ATOM    868  NZ  LYS    52      48.392  41.630  20.640  1.00  0.00           N  
ATOM    869  HZ1 LYS    52      49.113  41.281  20.025  1.00  0.00           H  
ATOM    870  HZ2 LYS    52      48.253  40.868  21.289  1.00  0.00           H  
ATOM    871  HZ3 LYS    52      47.606  41.849  20.046  1.00  0.00           H  
ATOM    872  C   LYS    52      51.982  46.855  22.966  1.00  0.00           C  
ATOM    873  O   LYS    52      53.170  46.604  22.784  1.00  0.00           O  
ATOM    874  N   MET    53      51.330  46.829  24.159  1.00  0.00           N  
ATOM    875  H   MET    53      50.365  47.126  24.162  1.00  0.00           H  
ATOM    876  CA  MET    53      51.953  46.513  25.429  1.00  0.00           C  
ATOM    877  HA  MET    53      53.022  46.671  25.288  1.00  0.00           H  
ATOM    878  CB  MET    53      51.366  47.355  26.581  1.00  0.00           C  
ATOM    879  HB2 MET    53      51.889  47.343  27.538  1.00  0.00           H  
ATOM    880  HB3 MET    53      51.465  48.412  26.333  1.00  0.00           H  
ATOM    881  CG  MET    53      49.891  47.062  26.984  1.00  0.00           C  
ATOM    882  HG2 MET    53      49.364  47.950  27.331  1.00  0.00           H  
ATOM    883  HG3 MET    53      49.358  46.829  26.063  1.00  0.00           H  
ATOM    884  SD  MET    53      49.570  45.594  27.989  1.00  0.00           S  
ATOM    885  CE  MET    53      50.228  46.109  29.610  1.00  0.00           C  
ATOM    886  HE1 MET    53      49.706  47.054  29.762  1.00  0.00           H  
ATOM    887  HE2 MET    53      49.910  45.399  30.374  1.00  0.00           H  
ATOM    888  HE3 MET    53      51.289  46.336  29.509  1.00  0.00           H  
ATOM    889  C   MET    53      51.928  45.037  25.919  1.00  0.00           C  
ATOM    890  O   MET    53      51.022  44.344  25.478  1.00  0.00           O  
ATOM    891  N   GLU    54      52.833  44.580  26.845  1.00  0.00           N  
ATOM    892  H   GLU    54      53.629  45.161  27.064  1.00  0.00           H  
ATOM    893  CA  GLU    54      52.959  43.230  27.443  1.00  0.00           C  
ATOM    894  HA  GLU    54      52.384  42.458  26.933  1.00  0.00           H  
ATOM    895  CB  GLU    54      54.439  42.790  27.270  1.00  0.00           C  
ATOM    896  HB2 GLU    54      54.758  43.178  26.303  1.00  0.00           H  
ATOM    897  HB3 GLU    54      54.973  43.260  28.095  1.00  0.00           H  
ATOM    898  CG  GLU    54      54.676  41.245  27.352  1.00  0.00           C  
ATOM    899  HG2 GLU    54      55.736  41.056  27.183  1.00  0.00           H  
ATOM    900  HG3 GLU    54      54.540  40.889  28.373  1.00  0.00           H  
ATOM    901  CD  GLU    54      53.847  40.430  26.376  1.00  0.00           C  
ATOM    902  OE1 GLU    54      53.676  40.961  25.258  1.00  0.00           O  
ATOM    903  OE2 GLU    54      53.465  39.257  26.564  1.00  0.00           O  
ATOM    904  C   GLU    54      52.448  43.135  28.864  1.00  0.00           C  
ATOM    905  O   GLU    54      52.846  43.930  29.709  1.00  0.00           O  
ATOM    906  N   MET    55      51.660  42.095  29.170  1.00  0.00           N  
ATOM    907  H   MET    55      51.474  41.360  28.502  1.00  0.00           H  
ATOM    908  CA  MET    55      51.134  41.930  30.547  1.00  0.00           C  
ATOM    909  HA  MET    55      50.907  42.875  31.040  1.00  0.00           H  
ATOM    910  CB  MET    55      49.829  41.067  30.585  1.00  0.00           C  
ATOM    911  HB2 MET    55      49.093  41.562  29.952  1.00  0.00           H  
ATOM    912  HB3 MET    55      49.971  40.050  30.219  1.00  0.00           H  
ATOM    913  CG  MET    55      49.098  40.935  31.965  1.00  0.00           C  
ATOM    914  HG2 MET    55      48.181  40.350  31.898  1.00  0.00           H  
ATOM    915  HG3 MET    55      49.875  40.569  32.635  1.00  0.00           H  
ATOM    916  SD  MET    55      48.593  42.550  32.740  1.00  0.00           S  
ATOM    917  CE  MET    55      47.231  43.078  31.623  1.00  0.00           C  
ATOM    918  HE1 MET    55      46.339  42.465  31.756  1.00  0.00           H  
ATOM    919  HE2 MET    55      46.932  44.114  31.786  1.00  0.00           H  
ATOM    920  HE3 MET    55      47.445  43.127  30.556  1.00  0.00           H  
ATOM    921  C   MET    55      52.255  41.409  31.460  1.00  0.00           C  
ATOM    922  O   MET    55      52.405  42.018  32.524  1.00  0.00           O  
ATOM    923  N   ASP    56      53.089  40.515  31.013  1.00  0.00           N  
ATOM    924  H   ASP    56      52.780  39.988  30.209  1.00  0.00           H  
ATOM    925  CA  ASP    56      54.198  39.956  31.788  1.00  0.00           C  
ATOM    926  HA  ASP    56      53.772  39.565  32.712  1.00  0.00           H  
ATOM    927  CB  ASP    56      54.606  38.663  31.108  1.00  0.00           C  
ATOM    928  HB2 ASP    56      53.716  38.035  31.053  1.00  0.00           H  
ATOM    929  HB3 ASP    56      54.947  39.032  30.141  1.00  0.00           H  
ATOM    930  CG  ASP    56      55.726  37.882  31.837  1.00  0.00           C  
ATOM    931  OD1 ASP    56      55.361  37.320  32.921  1.00  0.00           O  
ATOM    932  OD2 ASP    56      56.885  37.677  31.376  1.00  0.00           O  
ATOM    933  C   ASP    56      55.291  41.031  32.060  1.00  0.00           C  
ATOM    934  O   ASP    56      56.069  40.797  32.987  1.00  0.00           O  
ATOM    935  N   GLU    57      55.309  42.187  31.500  1.00  0.00           N  
ATOM    936  H   GLU    57      54.806  42.500  30.682  1.00  0.00           H  
ATOM    937  CA  GLU    57      56.236  43.240  31.905  1.00  0.00           C  
ATOM    938  HA  GLU    57      57.198  42.756  32.075  1.00  0.00           H  
ATOM    939  CB  GLU    57      56.442  44.179  30.708  1.00  0.00           C  
ATOM    940  HB2 GLU    57      56.524  43.667  29.749  1.00  0.00           H  
ATOM    941  HB3 GLU    57      55.610  44.867  30.561  1.00  0.00           H  
ATOM    942  CG  GLU    57      57.689  45.080  30.814  1.00  0.00           C  
ATOM    943  HG2 GLU    57      57.629  45.987  30.213  1.00  0.00           H  
ATOM    944  HG3 GLU    57      57.816  45.452  31.830  1.00  0.00           H  
ATOM    945  CD  GLU    57      58.924  44.278  30.431  1.00  0.00           C  
ATOM    946  OE1 GLU    57      59.394  44.380  29.258  1.00  0.00           O  
ATOM    947  OE2 GLU    57      59.380  43.450  31.257  1.00  0.00           O  
ATOM    948  C   GLU    57      55.772  44.060  33.114  1.00  0.00           C  
ATOM    949  O   GLU    57      56.651  44.461  33.925  1.00  0.00           O  
ATOM    950  N   VAL    58      54.490  44.327  33.253  1.00  0.00           N  
ATOM    951  H   VAL    58      53.865  44.178  32.474  1.00  0.00           H  
ATOM    952  CA  VAL    58      53.886  45.080  34.417  1.00  0.00           C  
ATOM    953  HA  VAL    58      54.604  45.813  34.783  1.00  0.00           H  
ATOM    954  CB  VAL    58      52.491  45.724  34.055  1.00  0.00           C  
ATOM    955  HB  VAL    58      52.134  46.277  34.923  1.00  0.00           H  
ATOM    956  CG1 VAL    58      52.756  46.737  32.927  1.00  0.00           C  
ATOM    957 HG11 VAL    58      53.439  46.310  32.193  1.00  0.00           H  
ATOM    958 HG12 VAL    58      51.821  47.040  32.455  1.00  0.00           H  
ATOM    959 HG13 VAL    58      53.176  47.628  33.394  1.00  0.00           H  
ATOM    960  CG2 VAL    58      51.338  44.804  33.595  1.00  0.00           C  
ATOM    961 HG21 VAL    58      51.412  43.921  34.229  1.00  0.00           H  
ATOM    962 HG22 VAL    58      50.372  45.281  33.758  1.00  0.00           H  
ATOM    963 HG23 VAL    58      51.410  44.531  32.542  1.00  0.00           H  
ATOM    964  C   VAL    58      53.702  44.059  35.533  1.00  0.00           C  
ATOM    965  O   VAL    58      53.792  44.519  36.651  1.00  0.00           O  
ATOM    966  N   LEU    59      53.517  42.739  35.262  1.00  0.00           N  
ATOM    967  H   LEU    59      53.448  42.582  34.267  1.00  0.00           H  
ATOM    968  CA  LEU    59      53.474  41.740  36.310  1.00  0.00           C  
ATOM    969  HA  LEU    59      52.947  42.107  37.190  1.00  0.00           H  
ATOM    970  CB  LEU    59      52.665  40.521  35.842  1.00  0.00           C  
ATOM    971  HB2 LEU    59      53.214  40.176  34.966  1.00  0.00           H  
ATOM    972  HB3 LEU    59      52.720  39.773  36.632  1.00  0.00           H  
ATOM    973  CG  LEU    59      51.178  40.848  35.523  1.00  0.00           C  
ATOM    974  HG  LEU    59      51.113  41.457  34.622  1.00  0.00           H  
ATOM    975  CD1 LEU    59      50.416  39.529  35.254  1.00  0.00           C  
ATOM    976 HD11 LEU    59      49.376  39.796  35.069  1.00  0.00           H  
ATOM    977 HD12 LEU    59      50.761  39.119  34.305  1.00  0.00           H  
ATOM    978 HD13 LEU    59      50.465  38.842  36.099  1.00  0.00           H  
ATOM    979  CD2 LEU    59      50.507  41.696  36.582  1.00  0.00           C  
ATOM    980 HD21 LEU    59      50.873  42.723  36.599  1.00  0.00           H  
ATOM    981 HD22 LEU    59      49.445  41.793  36.355  1.00  0.00           H  
ATOM    982 HD23 LEU    59      50.615  41.292  37.589  1.00  0.00           H  
ATOM    983  C   LEU    59      54.829  41.359  36.964  1.00  0.00           C  
ATOM    984  O   LEU    59      54.877  40.824  38.077  1.00  0.00           O  
ATOM    985  N   TYR    60      55.971  41.625  36.317  1.00  0.00           N  
ATOM    986  H   TYR    60      55.793  41.988  35.391  1.00  0.00           H  
ATOM    987  CA  TYR    60      57.390  41.632  36.818  1.00  0.00           C  
ATOM    988  HA  TYR    60      57.396  40.961  37.677  1.00  0.00           H  
ATOM    989  CB  TYR    60      58.368  41.253  35.730  1.00  0.00           C  
ATOM    990  HB2 TYR    60      58.071  40.318  35.255  1.00  0.00           H  
ATOM    991  HB3 TYR    60      58.056  41.960  34.962  1.00  0.00           H  
ATOM    992  CG  TYR    60      59.801  41.242  36.116  1.00  0.00           C  
ATOM    993  CD1 TYR    60      60.283  40.743  37.377  1.00  0.00           C  
ATOM    994  HD1 TYR    60      59.655  40.246  38.102  1.00  0.00           H  
ATOM    995  CE1 TYR    60      61.675  40.678  37.666  1.00  0.00           C  
ATOM    996  HE1 TYR    60      61.975  40.139  38.552  1.00  0.00           H  
ATOM    997  CZ  TYR    60      62.601  41.074  36.681  1.00  0.00           C  
ATOM    998  OH  TYR    60      63.921  41.001  36.962  1.00  0.00           O  
ATOM    999  HH  TYR    60      64.038  40.616  37.833  1.00  0.00           H  
ATOM   1000  CE2 TYR    60      62.113  41.560  35.490  1.00  0.00           C  
ATOM   1001  HE2 TYR    60      62.776  41.922  34.718  1.00  0.00           H  
ATOM   1002  CD2 TYR    60      60.758  41.691  35.199  1.00  0.00           C  
ATOM   1003  HD2 TYR    60      60.395  42.260  34.356  1.00  0.00           H  
ATOM   1004  C   TYR    60      57.829  43.032  37.391  1.00  0.00           C  
ATOM   1005  O   TYR    60      58.652  43.166  38.296  1.00  0.00           O  
ATOM   1006  N   TRP    61      57.355  44.117  36.846  1.00  0.00           N  
ATOM   1007  H   TRP    61      56.796  43.987  36.015  1.00  0.00           H  
ATOM   1008  CA  TRP    61      57.752  45.549  37.147  1.00  0.00           C  
ATOM   1009  HA  TRP    61      58.768  45.627  36.761  1.00  0.00           H  
ATOM   1010  CB  TRP    61      56.799  46.483  36.486  1.00  0.00           C  
ATOM   1011  HB2 TRP    61      56.873  46.384  35.403  1.00  0.00           H  
ATOM   1012  HB3 TRP    61      55.787  46.165  36.738  1.00  0.00           H  
ATOM   1013  CG  TRP    61      57.064  47.952  36.849  1.00  0.00           C  
ATOM   1014  CD1 TRP    61      56.339  48.634  37.751  1.00  0.00           C  
ATOM   1015  HD1 TRP    61      55.519  48.158  38.269  1.00  0.00           H  
ATOM   1016  NE1 TRP    61      56.722  49.951  37.722  1.00  0.00           N  
ATOM   1017  HE1 TRP    61      56.311  50.674  38.296  1.00  0.00           H  
ATOM   1018  CE2 TRP    61      57.536  50.168  36.633  1.00  0.00           C  
ATOM   1019  CZ2 TRP    61      58.153  51.365  36.191  1.00  0.00           C  
ATOM   1020  HZ2 TRP    61      57.979  52.357  36.581  1.00  0.00           H  
ATOM   1021  CH2 TRP    61      59.155  51.285  35.230  1.00  0.00           C  
ATOM   1022  HH2 TRP    61      59.680  52.185  34.944  1.00  0.00           H  
ATOM   1023  CZ3 TRP    61      59.499  50.051  34.666  1.00  0.00           C  
ATOM   1024  HZ3 TRP    61      60.198  49.963  33.847  1.00  0.00           H  
ATOM   1025  CE3 TRP    61      58.803  48.897  35.110  1.00  0.00           C  
ATOM   1026  HE3 TRP    61      58.963  47.966  34.587  1.00  0.00           H  
ATOM   1027  CD2 TRP    61      57.878  48.880  36.115  1.00  0.00           C  
ATOM   1028  C   TRP    61      57.914  45.838  38.678  1.00  0.00           C  
ATOM   1029  O   TRP    61      59.025  46.187  39.076  1.00  0.00           O  
ATOM   1030  N   PRO    62      56.937  45.534  39.610  1.00  0.00           N  
ATOM   1031  CD  PRO    62      55.720  44.790  39.322  1.00  0.00           C  
ATOM   1032  HD2 PRO    62      55.805  43.953  38.628  1.00  0.00           H  
ATOM   1033  HD3 PRO    62      54.988  45.468  38.881  1.00  0.00           H  
ATOM   1034  CG  PRO    62      55.277  44.315  40.675  1.00  0.00           C  
ATOM   1035  HG2 PRO    62      55.875  43.488  41.056  1.00  0.00           H  
ATOM   1036  HG3 PRO    62      54.218  44.091  40.810  1.00  0.00           H  
ATOM   1037  CB  PRO    62      55.689  45.488  41.541  1.00  0.00           C  
ATOM   1038  HB2 PRO    62      55.664  45.264  42.607  1.00  0.00           H  
ATOM   1039  HB3 PRO    62      55.091  46.361  41.278  1.00  0.00           H  
ATOM   1040  CA  PRO    62      57.075  45.797  41.078  1.00  0.00           C  
ATOM   1041  HA  PRO    62      57.252  46.862  41.228  1.00  0.00           H  
ATOM   1042  C   PRO    62      58.216  45.042  41.733  1.00  0.00           C  
ATOM   1043  O   PRO    62      58.692  45.538  42.781  1.00  0.00           O  
ATOM   1044  N   ASP    63      58.521  43.854  41.212  1.00  0.00           N  
ATOM   1045  H   ASP    63      58.127  43.621  40.311  1.00  0.00           H  
ATOM   1046  CA  ASP    63      59.636  42.983  41.639  1.00  0.00           C  
ATOM   1047  HA  ASP    63      59.683  43.057  42.725  1.00  0.00           H  
ATOM   1048  CB  ASP    63      59.281  41.491  41.324  1.00  0.00           C  
ATOM   1049  HB2 ASP    63      58.291  41.300  41.736  1.00  0.00           H  
ATOM   1050  HB3 ASP    63      59.294  41.354  40.242  1.00  0.00           H  
ATOM   1051  CG  ASP    63      60.280  40.444  41.922  1.00  0.00           C  
ATOM   1052  OD1 ASP    63      60.232  40.240  43.118  1.00  0.00           O  
ATOM   1053  OD2 ASP    63      61.001  39.714  41.149  1.00  0.00           O  
ATOM   1054  C   ASP    63      60.999  43.359  40.976  1.00  0.00           C  
ATOM   1055  O   ASP    63      62.025  43.480  41.653  1.00  0.00           O  
ATOM   1056  N   ARG    64      60.996  43.902  39.740  1.00  0.00           N  
ATOM   1057  H   ARG    64      60.191  43.794  39.139  1.00  0.00           H  
ATOM   1058  CA  ARG    64      62.161  44.527  39.063  1.00  0.00           C  
ATOM   1059  HA  ARG    64      63.004  43.840  39.134  1.00  0.00           H  
ATOM   1060  CB  ARG    64      61.819  44.847  37.588  1.00  0.00           C  
ATOM   1061  HB2 ARG    64      61.156  44.090  37.167  1.00  0.00           H  
ATOM   1062  HB3 ARG    64      61.220  45.756  37.541  1.00  0.00           H  
ATOM   1063  CG  ARG    64      62.970  45.014  36.535  1.00  0.00           C  
ATOM   1064  HG2 ARG    64      63.728  45.743  36.820  1.00  0.00           H  
ATOM   1065  HG3 ARG    64      63.344  43.993  36.449  1.00  0.00           H  
ATOM   1066  CD  ARG    64      62.281  45.310  35.242  1.00  0.00           C  
ATOM   1067  HD2 ARG    64      62.659  44.790  34.361  1.00  0.00           H  
ATOM   1068  HD3 ARG    64      61.212  45.113  35.319  1.00  0.00           H  
ATOM   1069  NE  ARG    64      62.493  46.739  34.765  1.00  0.00           N  
ATOM   1070  HE  ARG    64      63.159  47.308  35.267  1.00  0.00           H  
ATOM   1071  CZ  ARG    64      62.027  47.293  33.698  1.00  0.00           C  
ATOM   1072  NH1 ARG    64      61.042  46.769  32.981  1.00  0.00           N  
ATOM   1073 HH11 ARG    64      60.585  45.910  33.251  1.00  0.00           H  
ATOM   1074 HH12 ARG    64      60.574  47.249  32.227  1.00  0.00           H  
ATOM   1075  NH2 ARG    64      62.436  48.456  33.319  1.00  0.00           N  
ATOM   1076 HH21 ARG    64      63.070  48.955  33.927  1.00  0.00           H  
ATOM   1077 HH22 ARG    64      62.275  48.884  32.419  1.00  0.00           H  
ATOM   1078  C   ARG    64      62.556  45.816  39.759  1.00  0.00           C  
ATOM   1079  O   ARG    64      63.762  46.092  39.762  1.00  0.00           O  
ATOM   1080  N   MET    65      61.608  46.529  40.335  1.00  0.00           N  
ATOM   1081  H   MET    65      60.665  46.177  40.261  1.00  0.00           H  
ATOM   1082  CA  MET    65      61.876  47.740  41.071  1.00  0.00           C  
ATOM   1083  HA  MET    65      62.878  48.059  40.783  1.00  0.00           H  
ATOM   1084  CB  MET    65      60.896  48.896  40.680  1.00  0.00           C  
ATOM   1085  HB2 MET    65      59.906  48.439  40.711  1.00  0.00           H  
ATOM   1086  HB3 MET    65      60.720  49.611  41.484  1.00  0.00           H  
ATOM   1087  CG  MET    65      60.960  49.594  39.346  1.00  0.00           C  
ATOM   1088  HG2 MET    65      60.679  48.871  38.580  1.00  0.00           H  
ATOM   1089  HG3 MET    65      60.249  50.419  39.313  1.00  0.00           H  
ATOM   1090  SD  MET    65      62.650  50.227  39.009  1.00  0.00           S  
ATOM   1091  CE  MET    65      62.169  51.343  37.595  1.00  0.00           C  
ATOM   1092  HE1 MET    65      63.030  51.919  37.256  1.00  0.00           H  
ATOM   1093  HE2 MET    65      61.573  50.822  36.846  1.00  0.00           H  
ATOM   1094  HE3 MET    65      61.596  52.174  38.006  1.00  0.00           H  
ATOM   1095  C   MET    65      61.943  47.474  42.639  1.00  0.00           C  
ATOM   1096  O   MET    65      62.033  48.478  43.320  1.00  0.00           O  
ATOM   1097  N   ARG    66      61.954  46.221  43.094  1.00  0.00           N  
ATOM   1098  H   ARG    66      62.010  45.398  42.511  1.00  0.00           H  
ATOM   1099  CA  ARG    66      62.242  45.894  44.508  1.00  0.00           C  
ATOM   1100  HA  ARG    66      61.852  46.652  45.188  1.00  0.00           H  
ATOM   1101  CB  ARG    66      61.717  44.471  44.775  1.00  0.00           C  
ATOM   1102  HB2 ARG    66      60.658  44.370  44.537  1.00  0.00           H  
ATOM   1103  HB3 ARG    66      62.272  43.775  44.146  1.00  0.00           H  
ATOM   1104  CG  ARG    66      61.876  43.976  46.213  1.00  0.00           C  
ATOM   1105  HG2 ARG    66      62.847  44.297  46.590  1.00  0.00           H  
ATOM   1106  HG3 ARG    66      61.203  44.523  46.872  1.00  0.00           H  
ATOM   1107  CD  ARG    66      61.814  42.451  46.391  1.00  0.00           C  
ATOM   1108  HD2 ARG    66      62.805  42.075  46.137  1.00  0.00           H  
ATOM   1109  HD3 ARG    66      61.725  42.213  47.451  1.00  0.00           H  
ATOM   1110  NE  ARG    66      60.720  41.857  45.624  1.00  0.00           N  
ATOM   1111  HE  ARG    66      60.992  41.269  44.849  1.00  0.00           H  
ATOM   1112  CZ  ARG    66      59.432  42.084  45.764  1.00  0.00           C  
ATOM   1113  NH1 ARG    66      58.861  42.735  46.765  1.00  0.00           N  
ATOM   1114 HH11 ARG    66      59.430  43.248  47.424  1.00  0.00           H  
ATOM   1115 HH12 ARG    66      57.860  42.831  46.849  1.00  0.00           H  
ATOM   1116  NH2 ARG    66      58.675  41.550  44.900  1.00  0.00           N  
ATOM   1117 HH21 ARG    66      59.086  40.887  44.258  1.00  0.00           H  
ATOM   1118 HH22 ARG    66      57.698  41.448  45.134  1.00  0.00           H  
ATOM   1119  C   ARG    66      63.760  45.966  44.757  1.00  0.00           C  
ATOM   1120  O   ARG    66      64.495  45.199  44.235  1.00  0.00           O  
ATOM   1121  N   GLN    67      64.164  46.808  45.687  1.00  0.00           N  
ATOM   1122  H   GLN    67      63.430  47.466  45.912  1.00  0.00           H  
ATOM   1123  CA  GLN    67      65.507  46.947  46.243  1.00  0.00           C  
ATOM   1124  HA  GLN    67      66.206  46.225  45.821  1.00  0.00           H  
ATOM   1125  CB  GLN    67      66.006  48.330  45.851  1.00  0.00           C  
ATOM   1126  HB2 GLN    67      65.701  48.527  44.823  1.00  0.00           H  
ATOM   1127  HB3 GLN    67      65.328  49.023  46.349  1.00  0.00           H  
ATOM   1128  CG  GLN    67      67.489  48.788  45.889  1.00  0.00           C  
ATOM   1129  HG2 GLN    67      67.774  48.997  46.920  1.00  0.00           H  
ATOM   1130  HG3 GLN    67      68.062  47.993  45.412  1.00  0.00           H  
ATOM   1131  CD  GLN    67      67.696  50.094  45.137  1.00  0.00           C  
ATOM   1132  OE1 GLN    67      66.637  50.703  44.661  1.00  0.00           O  
ATOM   1133  NE2 GLN    67      68.759  50.749  44.916  1.00  0.00           N  
ATOM   1134 HE21 GLN    67      68.824  51.585  44.353  1.00  0.00           H  
ATOM   1135 HE22 GLN    67      69.621  50.377  45.290  1.00  0.00           H  
ATOM   1136  C   GLN    67      65.691  46.799  47.777  1.00  0.00           C  
ATOM   1137  O   GLN    67      66.785  46.483  48.224  1.00  0.00           O  
ATOM   1138  N   LEU    68      64.681  47.112  48.603  1.00  0.00           N  
ATOM   1139  H   LEU    68      63.760  47.179  48.194  1.00  0.00           H  
ATOM   1140  CA  LEU    68      64.851  47.274  50.060  1.00  0.00           C  
ATOM   1141  HA  LEU    68      65.757  47.833  50.294  1.00  0.00           H  
ATOM   1142  CB  LEU    68      63.741  48.343  50.482  1.00  0.00           C  
ATOM   1143  HB2 LEU    68      63.587  49.134  49.749  1.00  0.00           H  
ATOM   1144  HB3 LEU    68      62.766  47.869  50.598  1.00  0.00           H  
ATOM   1145  CG  LEU    68      64.130  48.861  51.911  1.00  0.00           C  
ATOM   1146  HG  LEU    68      64.583  48.035  52.458  1.00  0.00           H  
ATOM   1147  CD1 LEU    68      65.171  49.977  52.002  1.00  0.00           C  
ATOM   1148 HD11 LEU    68      66.127  49.669  51.578  1.00  0.00           H  
ATOM   1149 HD12 LEU    68      64.852  50.777  51.335  1.00  0.00           H  
ATOM   1150 HD13 LEU    68      65.352  50.292  53.030  1.00  0.00           H  
ATOM   1151  CD2 LEU    68      62.919  49.393  52.635  1.00  0.00           C  
ATOM   1152 HD21 LEU    68      62.051  48.736  52.587  1.00  0.00           H  
ATOM   1153 HD22 LEU    68      63.137  49.403  53.703  1.00  0.00           H  
ATOM   1154 HD23 LEU    68      62.700  50.417  52.331  1.00  0.00           H  
ATOM   1155  C   LEU    68      64.923  46.014  50.893  1.00  0.00           C  
ATOM   1156  O   LEU    68      65.949  45.711  51.466  1.00  0.00           O  
ATOM   1157  N   VAL    69      63.869  45.154  50.778  1.00  0.00           N  
ATOM   1158  H   VAL    69      63.139  45.418  50.131  1.00  0.00           H  
ATOM   1159  CA  VAL    69      63.746  43.864  51.417  1.00  0.00           C  
ATOM   1160  HA  VAL    69      64.702  43.667  51.902  1.00  0.00           H  
ATOM   1161  CB  VAL    69      62.622  43.943  52.536  1.00  0.00           C  
ATOM   1162  HB  VAL    69      62.485  43.009  53.081  1.00  0.00           H  
ATOM   1163  CG1 VAL    69      62.945  44.921  53.708  1.00  0.00           C  
ATOM   1164 HG11 VAL    69      63.379  45.846  53.329  1.00  0.00           H  
ATOM   1165 HG12 VAL    69      62.079  45.107  54.343  1.00  0.00           H  
ATOM   1166 HG13 VAL    69      63.612  44.432  54.417  1.00  0.00           H  
ATOM   1167  CG2 VAL    69      61.295  44.392  52.048  1.00  0.00           C  
ATOM   1168 HG21 VAL    69      60.860  43.718  51.310  1.00  0.00           H  
ATOM   1169 HG22 VAL    69      60.585  44.382  52.875  1.00  0.00           H  
ATOM   1170 HG23 VAL    69      61.382  45.412  51.676  1.00  0.00           H  
ATOM   1171  C   VAL    69      63.462  42.761  50.404  1.00  0.00           C  
ATOM   1172  O   VAL    69      63.015  42.970  49.298  1.00  0.00           O  
ATOM   1173  N   ASN    70      63.790  41.525  50.866  1.00  0.00           N  
ATOM   1174  H   ASN    70      64.396  41.429  51.668  1.00  0.00           H  
ATOM   1175  CA  ASN    70      63.476  40.297  50.058  1.00  0.00           C  
ATOM   1176  HA  ASN    70      63.702  40.506  49.012  1.00  0.00           H  
ATOM   1177  CB  ASN    70      64.360  39.120  50.550  1.00  0.00           C  
ATOM   1178  HB2 ASN    70      65.379  39.505  50.588  1.00  0.00           H  
ATOM   1179  HB3 ASN    70      64.121  38.753  51.548  1.00  0.00           H  
ATOM   1180  CG  ASN    70      64.292  37.972  49.570  1.00  0.00           C  
ATOM   1181  OD1 ASN    70      64.740  38.190  48.471  1.00  0.00           O  
ATOM   1182  ND2 ASN    70      63.900  36.796  49.841  1.00  0.00           N  
ATOM   1183 HD21 ASN    70      63.872  36.160  49.058  1.00  0.00           H  
ATOM   1184 HD22 ASN    70      63.446  36.479  50.686  1.00  0.00           H  
ATOM   1185  C   ASN    70      61.924  39.960  50.099  1.00  0.00           C  
ATOM   1186  O   ASN    70      61.160  40.434  50.962  1.00  0.00           O  
ATOM   1187  N   ALA    71      61.599  39.029  49.200  1.00  0.00           N  
ATOM   1188  H   ALA    71      62.375  38.586  48.728  1.00  0.00           H  
ATOM   1189  CA  ALA    71      60.198  38.506  49.115  1.00  0.00           C  
ATOM   1190  HA  ALA    71      59.686  38.643  50.068  1.00  0.00           H  
ATOM   1191  CB  ALA    71      59.405  39.184  47.979  1.00  0.00           C  
ATOM   1192  HB1 ALA    71      60.091  39.256  47.135  1.00  0.00           H  
ATOM   1193  HB2 ALA    71      58.474  38.668  47.743  1.00  0.00           H  
ATOM   1194  HB3 ALA    71      59.140  40.174  48.351  1.00  0.00           H  
ATOM   1195  C   ALA    71      60.267  36.970  48.909  1.00  0.00           C  
ATOM   1196  O   ALA    71      61.028  36.564  48.025  1.00  0.00           O  
ATOM   1197  N   THR    72      59.496  36.184  49.647  1.00  0.00           N  
ATOM   1198  H   THR    72      58.945  36.663  50.345  1.00  0.00           H  
ATOM   1199  CA  THR    72      59.027  34.816  49.353  1.00  0.00           C  
ATOM   1200  HA  THR    72      59.927  34.268  49.074  1.00  0.00           H  
ATOM   1201  CB  THR    72      58.359  34.144  50.587  1.00  0.00           C  
ATOM   1202  HB  THR    72      58.133  33.102  50.358  1.00  0.00           H  
ATOM   1203  CG2 THR    72      59.441  34.240  51.649  1.00  0.00           C  
ATOM   1204 HG21 THR    72      60.312  33.791  51.171  1.00  0.00           H  
ATOM   1205 HG22 THR    72      59.692  35.229  52.033  1.00  0.00           H  
ATOM   1206 HG23 THR    72      59.210  33.727  52.582  1.00  0.00           H  
ATOM   1207  OG1 THR    72      57.179  34.782  50.849  1.00  0.00           O  
ATOM   1208  HG1 THR    72      56.712  34.358  51.573  1.00  0.00           H  
ATOM   1209  C   THR    72      58.080  34.804  48.203  1.00  0.00           C  
ATOM   1210  O   THR    72      57.528  35.763  47.796  1.00  0.00           O  
ATOM   1211  N   ASP    73      57.993  33.557  47.674  1.00  0.00           N  
ATOM   1212  H   ASP    73      58.572  32.807  48.024  1.00  0.00           H  
ATOM   1213  CA  ASP    73      56.953  33.156  46.683  1.00  0.00           C  
ATOM   1214  HA  ASP    73      57.283  33.533  45.715  1.00  0.00           H  
ATOM   1215  CB  ASP    73      57.020  31.620  46.538  1.00  0.00           C  
ATOM   1216  HB2 ASP    73      58.051  31.270  46.504  1.00  0.00           H  
ATOM   1217  HB3 ASP    73      56.567  31.207  47.439  1.00  0.00           H  
ATOM   1218  CG  ASP    73      56.339  30.976  45.366  1.00  0.00           C  
ATOM   1219  OD1 ASP    73      55.506  30.053  45.497  1.00  0.00           O  
ATOM   1220  OD2 ASP    73      56.684  31.296  44.218  1.00  0.00           O  
ATOM   1221  C   ASP    73      55.542  33.643  46.955  1.00  0.00           C  
ATOM   1222  O   ASP    73      54.806  33.926  46.009  1.00  0.00           O  
ATOM   1223  N   GLU    74      55.194  33.780  48.216  1.00  0.00           N  
ATOM   1224  H   GLU    74      55.857  33.507  48.927  1.00  0.00           H  
ATOM   1225  CA  GLU    74      53.878  34.367  48.634  1.00  0.00           C  
ATOM   1226  HA  GLU    74      53.131  34.065  47.900  1.00  0.00           H  
ATOM   1227  CB  GLU    74      53.599  33.809  50.055  1.00  0.00           C  
ATOM   1228  HB2 GLU    74      54.532  33.886  50.613  1.00  0.00           H  
ATOM   1229  HB3 GLU    74      52.876  34.500  50.490  1.00  0.00           H  
ATOM   1230  CG  GLU    74      53.117  32.362  50.096  1.00  0.00           C  
ATOM   1231  HG2 GLU    74      53.898  31.782  49.603  1.00  0.00           H  
ATOM   1232  HG3 GLU    74      52.964  31.998  51.112  1.00  0.00           H  
ATOM   1233  CD  GLU    74      51.901  32.169  49.228  1.00  0.00           C  
ATOM   1234  OE1 GLU    74      50.782  32.566  49.736  1.00  0.00           O  
ATOM   1235  OE2 GLU    74      51.958  31.566  48.125  1.00  0.00           O  
ATOM   1236  C   GLU    74      53.966  35.872  48.662  1.00  0.00           C  
ATOM   1237  O   GLU    74      53.012  36.527  48.297  1.00  0.00           O  
ATOM   1238  N   GLN    75      55.086  36.458  49.051  1.00  0.00           N  
ATOM   1239  H   GLN    75      55.813  35.970  49.555  1.00  0.00           H  
ATOM   1240  CA  GLN    75      55.205  37.912  49.034  1.00  0.00           C  
ATOM   1241  HA  GLN    75      54.274  38.303  49.447  1.00  0.00           H  
ATOM   1242  CB  GLN    75      56.478  38.363  49.751  1.00  0.00           C  
ATOM   1243  HB2 GLN    75      57.292  37.694  49.472  1.00  0.00           H  
ATOM   1244  HB3 GLN    75      56.609  39.375  49.368  1.00  0.00           H  
ATOM   1245  CG  GLN    75      56.479  38.295  51.268  1.00  0.00           C  
ATOM   1246  HG2 GLN    75      55.699  38.994  51.569  1.00  0.00           H  
ATOM   1247  HG3 GLN    75      56.227  37.271  51.543  1.00  0.00           H  
ATOM   1248  CD  GLN    75      57.784  38.605  51.955  1.00  0.00           C  
ATOM   1249  OE1 GLN    75      58.511  37.742  52.434  1.00  0.00           O  
ATOM   1250  NE2 GLN    75      58.320  39.811  51.788  1.00  0.00           N  
ATOM   1251 HE21 GLN    75      59.287  39.816  52.080  1.00  0.00           H  
ATOM   1252 HE22 GLN    75      57.774  40.661  51.774  1.00  0.00           H  
ATOM   1253  C   GLN    75      55.086  38.460  47.552  1.00  0.00           C  
ATOM   1254  O   GLN    75      54.436  39.465  47.228  1.00  0.00           O  
ATOM   1255  N   VAL    76      55.687  37.646  46.589  1.00  0.00           N  
ATOM   1256  H   VAL    76      56.154  36.817  46.927  1.00  0.00           H  
ATOM   1257  CA  VAL    76      55.532  37.802  45.127  1.00  0.00           C  
ATOM   1258  HA  VAL    76      56.043  38.752  44.965  1.00  0.00           H  
ATOM   1259  CB  VAL    76      56.314  36.800  44.283  1.00  0.00           C  
ATOM   1260  HB  VAL    76      56.062  35.878  44.807  1.00  0.00           H  
ATOM   1261  CG1 VAL    76      55.996  36.497  42.804  1.00  0.00           C  
ATOM   1262 HG11 VAL    76      56.855  35.916  42.468  1.00  0.00           H  
ATOM   1263 HG12 VAL    76      55.116  35.857  42.753  1.00  0.00           H  
ATOM   1264 HG13 VAL    76      55.853  37.396  42.205  1.00  0.00           H  
ATOM   1265  CG2 VAL    76      57.811  37.084  44.481  1.00  0.00           C  
ATOM   1266 HG21 VAL    76      57.985  38.022  43.955  1.00  0.00           H  
ATOM   1267 HG22 VAL    76      58.062  37.250  45.529  1.00  0.00           H  
ATOM   1268 HG23 VAL    76      58.407  36.338  43.956  1.00  0.00           H  
ATOM   1269  C   VAL    76      54.042  37.909  44.745  1.00  0.00           C  
ATOM   1270  O   VAL    76      53.619  38.907  44.333  1.00  0.00           O  
ATOM   1271  N   GLU    77      53.257  36.807  44.976  1.00  0.00           N  
ATOM   1272  H   GLU    77      53.779  35.994  45.271  1.00  0.00           H  
ATOM   1273  CA  GLU    77      51.811  36.805  44.674  1.00  0.00           C  
ATOM   1274  HA  GLU    77      51.650  36.913  43.602  1.00  0.00           H  
ATOM   1275  CB  GLU    77      51.286  35.376  44.982  1.00  0.00           C  
ATOM   1276  HB2 GLU    77      51.672  34.868  45.866  1.00  0.00           H  
ATOM   1277  HB3 GLU    77      50.240  35.561  45.230  1.00  0.00           H  
ATOM   1278  CG  GLU    77      51.422  34.291  43.904  1.00  0.00           C  
ATOM   1279  HG2 GLU    77      52.492  34.160  43.741  1.00  0.00           H  
ATOM   1280  HG3 GLU    77      50.934  33.385  44.265  1.00  0.00           H  
ATOM   1281  CD  GLU    77      50.824  34.602  42.556  1.00  0.00           C  
ATOM   1282  OE1 GLU    77      51.609  34.932  41.607  1.00  0.00           O  
ATOM   1283  OE2 GLU    77      49.553  34.535  42.377  1.00  0.00           O  
ATOM   1284  C   GLU    77      51.059  37.965  45.416  1.00  0.00           C  
ATOM   1285  O   GLU    77      50.214  38.582  44.797  1.00  0.00           O  
ATOM   1286  N   LYS    78      51.375  38.281  46.665  1.00  0.00           N  
ATOM   1287  H   LYS    78      52.125  37.840  47.178  1.00  0.00           H  
ATOM   1288  CA  LYS    78      50.404  39.071  47.394  1.00  0.00           C  
ATOM   1289  HA  LYS    78      49.448  38.556  47.301  1.00  0.00           H  
ATOM   1290  CB  LYS    78      50.781  39.016  48.875  1.00  0.00           C  
ATOM   1291  HB2 LYS    78      50.932  37.968  49.134  1.00  0.00           H  
ATOM   1292  HB3 LYS    78      51.703  39.555  49.092  1.00  0.00           H  
ATOM   1293  CG  LYS    78      49.734  39.677  49.784  1.00  0.00           C  
ATOM   1294  HG2 LYS    78      49.595  40.725  49.520  1.00  0.00           H  
ATOM   1295  HG3 LYS    78      48.774  39.211  49.563  1.00  0.00           H  
ATOM   1296  CD  LYS    78      50.123  39.478  51.243  1.00  0.00           C  
ATOM   1297  HD2 LYS    78      50.039  38.409  51.440  1.00  0.00           H  
ATOM   1298  HD3 LYS    78      51.133  39.814  51.476  1.00  0.00           H  
ATOM   1299  CE  LYS    78      49.101  40.094  52.217  1.00  0.00           C  
ATOM   1300  HE2 LYS    78      48.136  39.628  52.017  1.00  0.00           H  
ATOM   1301  HE3 LYS    78      49.452  39.957  53.240  1.00  0.00           H  
ATOM   1302  NZ  LYS    78      48.954  41.603  52.120  1.00  0.00           N  
ATOM   1303  HZ1 LYS    78      48.613  41.824  51.195  1.00  0.00           H  
ATOM   1304  HZ2 LYS    78      48.365  41.978  52.850  1.00  0.00           H  
ATOM   1305  HZ3 LYS    78      49.844  42.070  52.225  1.00  0.00           H  
ATOM   1306  C   LYS    78      50.166  40.476  46.745  1.00  0.00           C  
ATOM   1307  O   LYS    78      49.111  41.015  46.777  1.00  0.00           O  
ATOM   1308  N   MET    79      51.266  41.011  46.176  1.00  0.00           N  
ATOM   1309  H   MET    79      52.105  40.458  46.276  1.00  0.00           H  
ATOM   1310  CA  MET    79      51.384  42.209  45.305  1.00  0.00           C  
ATOM   1311  HA  MET    79      50.593  42.876  45.648  1.00  0.00           H  
ATOM   1312  CB  MET    79      52.687  42.878  45.590  1.00  0.00           C  
ATOM   1313  HB2 MET    79      52.642  43.177  46.637  1.00  0.00           H  
ATOM   1314  HB3 MET    79      53.419  42.074  45.511  1.00  0.00           H  
ATOM   1315  CG  MET    79      53.094  44.071  44.712  1.00  0.00           C  
ATOM   1316  HG2 MET    79      54.011  44.463  45.152  1.00  0.00           H  
ATOM   1317  HG3 MET    79      53.321  43.802  43.681  1.00  0.00           H  
ATOM   1318  SD  MET    79      51.956  45.434  44.494  1.00  0.00           S  
ATOM   1319  CE  MET    79      52.638  46.181  42.962  1.00  0.00           C  
ATOM   1320  HE1 MET    79      52.885  45.413  42.229  1.00  0.00           H  
ATOM   1321  HE2 MET    79      51.881  46.889  42.625  1.00  0.00           H  
ATOM   1322  HE3 MET    79      53.523  46.733  43.278  1.00  0.00           H  
ATOM   1323  C   MET    79      51.134  41.889  43.813  1.00  0.00           C  
ATOM   1324  O   MET    79      50.463  42.644  43.158  1.00  0.00           O  
ATOM   1325  N   ARG    80      51.530  40.736  43.347  1.00  0.00           N  
ATOM   1326  H   ARG    80      52.077  40.059  43.858  1.00  0.00           H  
ATOM   1327  CA  ARG    80      51.326  40.376  41.901  1.00  0.00           C  
ATOM   1328  HA  ARG    80      51.594  41.274  41.344  1.00  0.00           H  
ATOM   1329  CB  ARG    80      52.182  39.216  41.495  1.00  0.00           C  
ATOM   1330  HB2 ARG    80      53.185  39.400  41.879  1.00  0.00           H  
ATOM   1331  HB3 ARG    80      51.768  38.284  41.880  1.00  0.00           H  
ATOM   1332  CG  ARG    80      52.414  38.986  39.993  1.00  0.00           C  
ATOM   1333  HG2 ARG    80      51.485  38.632  39.544  1.00  0.00           H  
ATOM   1334  HG3 ARG    80      52.647  39.988  39.634  1.00  0.00           H  
ATOM   1335  CD  ARG    80      53.581  38.086  39.528  1.00  0.00           C  
ATOM   1336  HD2 ARG    80      53.485  38.237  38.452  1.00  0.00           H  
ATOM   1337  HD3 ARG    80      54.452  38.486  40.048  1.00  0.00           H  
ATOM   1338  NE  ARG    80      53.355  36.684  39.838  1.00  0.00           N  
ATOM   1339  HE  ARG    80      52.430  36.474  40.185  1.00  0.00           H  
ATOM   1340  CZ  ARG    80      54.276  35.774  39.718  1.00  0.00           C  
ATOM   1341  NH1 ARG    80      55.438  36.012  39.165  1.00  0.00           N  
ATOM   1342 HH11 ARG    80      55.659  36.895  38.726  1.00  0.00           H  
ATOM   1343 HH12 ARG    80      56.076  35.275  38.901  1.00  0.00           H  
ATOM   1344  NH2 ARG    80      54.107  34.542  40.083  1.00  0.00           N  
ATOM   1345 HH21 ARG    80      53.226  34.312  40.519  1.00  0.00           H  
ATOM   1346 HH22 ARG    80      54.806  33.820  39.980  1.00  0.00           H  
ATOM   1347  C   ARG    80      49.892  40.176  41.472  1.00  0.00           C  
ATOM   1348  O   ARG    80      49.514  40.567  40.405  1.00  0.00           O  
ATOM   1349  N   ASP    81      49.081  39.612  42.344  1.00  0.00           N  
ATOM   1350  H   ASP    81      49.474  39.391  43.247  1.00  0.00           H  
ATOM   1351  CA  ASP    81      47.642  39.511  42.186  1.00  0.00           C  
ATOM   1352  HA  ASP    81      47.463  39.166  41.168  1.00  0.00           H  
ATOM   1353  CB  ASP    81      47.243  38.450  43.145  1.00  0.00           C  
ATOM   1354  HB2 ASP    81      48.000  37.673  43.046  1.00  0.00           H  
ATOM   1355  HB3 ASP    81      47.318  38.956  44.107  1.00  0.00           H  
ATOM   1356  CG  ASP    81      45.850  37.863  42.920  1.00  0.00           C  
ATOM   1357  OD1 ASP    81      45.028  37.775  43.908  1.00  0.00           O  
ATOM   1358  OD2 ASP    81      45.590  37.579  41.717  1.00  0.00           O  
ATOM   1359  C   ASP    81      46.890  40.836  42.445  1.00  0.00           C  
ATOM   1360  O   ASP    81      45.907  41.153  41.775  1.00  0.00           O  
ATOM   1361  N   ALA    82      47.439  41.656  43.396  1.00  0.00           N  
ATOM   1362  H   ALA    82      48.356  41.487  43.785  1.00  0.00           H  
ATOM   1363  CA  ALA    82      46.969  43.020  43.514  1.00  0.00           C  
ATOM   1364  HA  ALA    82      45.945  43.011  43.887  1.00  0.00           H  
ATOM   1365  CB  ALA    82      47.690  43.748  44.673  1.00  0.00           C  
ATOM   1366  HB1 ALA    82      47.021  44.505  45.081  1.00  0.00           H  
ATOM   1367  HB2 ALA    82      47.824  43.118  45.552  1.00  0.00           H  
ATOM   1368  HB3 ALA    82      48.653  44.188  44.415  1.00  0.00           H  
ATOM   1369  C   ALA    82      47.114  43.905  42.219  1.00  0.00           C  
ATOM   1370  O   ALA    82      46.171  44.645  41.957  1.00  0.00           O  
ATOM   1371  N   VAL    83      48.082  43.683  41.375  1.00  0.00           N  
ATOM   1372  H   VAL    83      48.856  43.078  41.610  1.00  0.00           H  
ATOM   1373  CA  VAL    83      48.082  44.249  40.053  1.00  0.00           C  
ATOM   1374  HA  VAL    83      47.733  45.281  40.086  1.00  0.00           H  
ATOM   1375  CB  VAL    83      49.441  44.166  39.385  1.00  0.00           C  
ATOM   1376  HB  VAL    83      49.768  43.129  39.459  1.00  0.00           H  
ATOM   1377  CG1 VAL    83      49.381  44.601  37.912  1.00  0.00           C  
ATOM   1378 HG11 VAL    83      48.653  45.398  37.761  1.00  0.00           H  
ATOM   1379 HG12 VAL    83      50.334  45.023  37.592  1.00  0.00           H  
ATOM   1380 HG13 VAL    83      49.131  43.765  37.258  1.00  0.00           H  
ATOM   1381  CG2 VAL    83      50.633  44.851  40.106  1.00  0.00           C  
ATOM   1382 HG21 VAL    83      50.619  45.938  40.033  1.00  0.00           H  
ATOM   1383 HG22 VAL    83      50.691  44.514  41.141  1.00  0.00           H  
ATOM   1384 HG23 VAL    83      51.560  44.561  39.612  1.00  0.00           H  
ATOM   1385  C   VAL    83      47.018  43.610  39.202  1.00  0.00           C  
ATOM   1386  O   VAL    83      46.414  44.314  38.404  1.00  0.00           O  
ATOM   1387  N   ARG    84      46.847  42.321  39.255  1.00  0.00           N  
ATOM   1388  H   ARG    84      47.379  41.767  39.911  1.00  0.00           H  
ATOM   1389  CA  ARG    84      45.996  41.477  38.395  1.00  0.00           C  
ATOM   1390  HA  ARG    84      46.212  41.597  37.333  1.00  0.00           H  
ATOM   1391  CB  ARG    84      46.175  40.013  38.667  1.00  0.00           C  
ATOM   1392  HB2 ARG    84      46.115  39.829  39.740  1.00  0.00           H  
ATOM   1393  HB3 ARG    84      45.369  39.451  38.195  1.00  0.00           H  
ATOM   1394  CG  ARG    84      47.376  39.327  38.163  1.00  0.00           C  
ATOM   1395  HG2 ARG    84      47.395  39.240  37.077  1.00  0.00           H  
ATOM   1396  HG3 ARG    84      48.330  39.756  38.467  1.00  0.00           H  
ATOM   1397  CD  ARG    84      47.270  37.852  38.578  1.00  0.00           C  
ATOM   1398  HD2 ARG    84      46.801  37.780  39.560  1.00  0.00           H  
ATOM   1399  HD3 ARG    84      46.521  37.436  37.904  1.00  0.00           H  
ATOM   1400  NE  ARG    84      48.559  37.112  38.507  1.00  0.00           N  
ATOM   1401  HE  ARG    84      48.873  36.883  37.574  1.00  0.00           H  
ATOM   1402  CZ  ARG    84      49.166  36.456  39.486  1.00  0.00           C  
ATOM   1403  NH1 ARG    84      48.614  36.402  40.690  1.00  0.00           N  
ATOM   1404 HH11 ARG    84      47.629  36.590  40.808  1.00  0.00           H  
ATOM   1405 HH12 ARG    84      48.899  35.648  41.299  1.00  0.00           H  
ATOM   1406  NH2 ARG    84      50.263  35.828  39.331  1.00  0.00           N  
ATOM   1407 HH21 ARG    84      50.733  35.721  38.444  1.00  0.00           H  
ATOM   1408 HH22 ARG    84      50.713  35.380  40.116  1.00  0.00           H  
ATOM   1409  C   ARG    84      44.459  41.850  38.613  1.00  0.00           C  
ATOM   1410  O   ARG    84      43.802  42.046  37.557  1.00  0.00           O  
ATOM   1411  N   VAL    85      43.953  41.938  39.826  1.00  0.00           N  
ATOM   1412  H   VAL    85      44.504  41.575  40.591  1.00  0.00           H  
ATOM   1413  CA  VAL    85      42.553  42.409  40.053  1.00  0.00           C  
ATOM   1414  HA  VAL    85      41.814  41.782  39.554  1.00  0.00           H  
ATOM   1415  CB  VAL    85      42.188  42.292  41.555  1.00  0.00           C  
ATOM   1416  HB  VAL    85      42.655  41.345  41.827  1.00  0.00           H  
ATOM   1417  CG1 VAL    85      42.800  43.380  42.489  1.00  0.00           C  
ATOM   1418 HG11 VAL    85      42.576  43.010  43.490  1.00  0.00           H  
ATOM   1419 HG12 VAL    85      43.884  43.372  42.377  1.00  0.00           H  
ATOM   1420 HG13 VAL    85      42.347  44.340  42.242  1.00  0.00           H  
ATOM   1421  CG2 VAL    85      40.633  42.264  41.730  1.00  0.00           C  
ATOM   1422 HG21 VAL    85      40.217  41.393  41.223  1.00  0.00           H  
ATOM   1423 HG22 VAL    85      40.410  42.227  42.796  1.00  0.00           H  
ATOM   1424 HG23 VAL    85      40.218  43.143  41.237  1.00  0.00           H  
ATOM   1425  C   VAL    85      42.383  43.855  39.561  1.00  0.00           C  
ATOM   1426  O   VAL    85      41.348  44.162  38.949  1.00  0.00           O  
ATOM   1427  N   PHE    86      43.468  44.665  39.593  1.00  0.00           N  
ATOM   1428  H   PHE    86      44.301  44.401  40.099  1.00  0.00           H  
ATOM   1429  CA  PHE    86      43.428  46.082  39.202  1.00  0.00           C  
ATOM   1430  HA  PHE    86      42.567  46.577  39.652  1.00  0.00           H  
ATOM   1431  CB  PHE    86      44.714  46.810  39.655  1.00  0.00           C  
ATOM   1432  HB2 PHE    86      44.908  46.513  40.685  1.00  0.00           H  
ATOM   1433  HB3 PHE    86      45.541  46.453  39.042  1.00  0.00           H  
ATOM   1434  CG  PHE    86      44.546  48.260  39.492  1.00  0.00           C  
ATOM   1435  CD1 PHE    86      45.153  49.004  38.446  1.00  0.00           C  
ATOM   1436  HD1 PHE    86      45.689  48.509  37.650  1.00  0.00           H  
ATOM   1437  CE1 PHE    86      45.103  50.428  38.451  1.00  0.00           C  
ATOM   1438  HE1 PHE    86      45.537  51.031  37.667  1.00  0.00           H  
ATOM   1439  CZ  PHE    86      44.482  51.062  39.501  1.00  0.00           C  
ATOM   1440  HZ  PHE    86      44.352  52.128  39.613  1.00  0.00           H  
ATOM   1441  CE2 PHE    86      43.756  50.400  40.501  1.00  0.00           C  
ATOM   1442  HE2 PHE    86      43.093  50.915  41.181  1.00  0.00           H  
ATOM   1443  CD2 PHE    86      43.861  48.968  40.509  1.00  0.00           C  
ATOM   1444  HD2 PHE    86      43.221  48.456  41.212  1.00  0.00           H  
ATOM   1445  C   PHE    86      43.326  46.170  37.674  1.00  0.00           C  
ATOM   1446  O   PHE    86      42.760  47.129  37.144  1.00  0.00           O  
ATOM   1447  N   PHE    87      43.695  45.031  36.921  1.00  0.00           N  
ATOM   1448  H   PHE    87      44.004  44.197  37.398  1.00  0.00           H  
ATOM   1449  CA  PHE    87      43.292  44.910  35.565  1.00  0.00           C  
ATOM   1450  HA  PHE    87      43.021  45.918  35.251  1.00  0.00           H  
ATOM   1451  CB  PHE    87      44.450  44.348  34.692  1.00  0.00           C  
ATOM   1452  HB2 PHE    87      44.762  43.409  35.149  1.00  0.00           H  
ATOM   1453  HB3 PHE    87      44.084  44.122  33.691  1.00  0.00           H  
ATOM   1454  CG  PHE    87      45.651  45.211  34.332  1.00  0.00           C  
ATOM   1455  CD1 PHE    87      45.564  46.185  33.270  1.00  0.00           C  
ATOM   1456  HD1 PHE    87      44.713  46.359  32.629  1.00  0.00           H  
ATOM   1457  CE1 PHE    87      46.691  47.007  33.086  1.00  0.00           C  
ATOM   1458  HE1 PHE    87      46.611  47.797  32.353  1.00  0.00           H  
ATOM   1459  CZ  PHE    87      47.770  46.922  33.978  1.00  0.00           C  
ATOM   1460  HZ  PHE    87      48.617  47.577  33.828  1.00  0.00           H  
ATOM   1461  CE2 PHE    87      47.890  45.847  34.919  1.00  0.00           C  
ATOM   1462  HE2 PHE    87      48.793  45.659  35.480  1.00  0.00           H  
ATOM   1463  CD2 PHE    87      46.786  45.011  35.133  1.00  0.00           C  
ATOM   1464  HD2 PHE    87      46.921  44.165  35.792  1.00  0.00           H  
ATOM   1465  C   PHE    87      42.016  44.077  35.278  1.00  0.00           C  
ATOM   1466  O   PHE    87      41.451  44.349  34.286  1.00  0.00           O  
ATOM   1467  N   LEU    88      41.585  43.111  36.068  1.00  0.00           N  
ATOM   1468  H   LEU    88      42.034  42.960  36.960  1.00  0.00           H  
ATOM   1469  CA  LEU    88      40.355  42.291  35.725  1.00  0.00           C  
ATOM   1470  HA  LEU    88      40.532  41.828  34.754  1.00  0.00           H  
ATOM   1471  CB  LEU    88      40.233  41.297  36.920  1.00  0.00           C  
ATOM   1472  HB2 LEU    88      41.146  40.703  36.889  1.00  0.00           H  
ATOM   1473  HB3 LEU    88      40.076  41.867  37.836  1.00  0.00           H  
ATOM   1474  CG  LEU    88      39.058  40.278  36.789  1.00  0.00           C  
ATOM   1475  HG  LEU    88      38.089  40.766  36.681  1.00  0.00           H  
ATOM   1476  CD1 LEU    88      39.236  39.326  35.538  1.00  0.00           C  
ATOM   1477 HD11 LEU    88      40.102  38.671  35.634  1.00  0.00           H  
ATOM   1478 HD12 LEU    88      38.371  38.669  35.450  1.00  0.00           H  
ATOM   1479 HD13 LEU    88      39.351  39.929  34.638  1.00  0.00           H  
ATOM   1480  CD2 LEU    88      39.049  39.573  38.097  1.00  0.00           C  
ATOM   1481 HD21 LEU    88      40.055  39.191  38.273  1.00  0.00           H  
ATOM   1482 HD22 LEU    88      38.767  40.099  39.009  1.00  0.00           H  
ATOM   1483 HD23 LEU    88      38.366  38.727  38.014  1.00  0.00           H  
ATOM   1484  C   LEU    88      39.080  43.195  35.618  1.00  0.00           C  
ATOM   1485  O   LEU    88      38.284  43.049  34.743  1.00  0.00           O  
ATOM   1486  N   HIE    89      39.050  44.200  36.448  1.00  0.00           N  
ATOM   1487  H   HIE    89      39.785  44.381  37.117  1.00  0.00           H  
ATOM   1488  CA  HIE    89      37.963  45.163  36.344  1.00  0.00           C  
ATOM   1489  HA  HIE    89      37.031  44.599  36.316  1.00  0.00           H  
ATOM   1490  CB  HIE    89      37.830  45.978  37.634  1.00  0.00           C  
ATOM   1491  HB2 HIE    89      38.831  46.270  37.952  1.00  0.00           H  
ATOM   1492  HB3 HIE    89      37.163  46.837  37.708  1.00  0.00           H  
ATOM   1493  CG  HIE    89      37.159  45.113  38.685  1.00  0.00           C  
ATOM   1494  ND1 HIE    89      35.782  44.978  38.788  1.00  0.00           N  
ATOM   1495  CE1 HIE    89      35.584  44.175  39.826  1.00  0.00           C  
ATOM   1496  HE1 HIE    89      34.585  43.961  40.177  1.00  0.00           H  
ATOM   1497  NE2 HIE    89      36.705  43.911  40.454  1.00  0.00           N  
ATOM   1498  HE2 HIE    89      36.732  43.177  41.147  1.00  0.00           H  
ATOM   1499  CD2 HIE    89      37.773  44.324  39.679  1.00  0.00           C  
ATOM   1500  HD2 HIE    89      38.813  44.084  39.844  1.00  0.00           H  
ATOM   1501  C   HIE    89      37.921  46.017  35.043  1.00  0.00           C  
ATOM   1502  O   HIE    89      36.842  46.533  34.720  1.00  0.00           O  
ATOM   1503  N   LYS    90      39.064  46.097  34.348  1.00  0.00           N  
ATOM   1504  H   LYS    90      39.892  45.669  34.737  1.00  0.00           H  
ATOM   1505  CA  LYS    90      39.251  46.719  33.009  1.00  0.00           C  
ATOM   1506  HA  LYS    90      38.413  47.409  32.903  1.00  0.00           H  
ATOM   1507  CB  LYS    90      40.557  47.501  33.016  1.00  0.00           C  
ATOM   1508  HB2 LYS    90      41.381  46.787  33.035  1.00  0.00           H  
ATOM   1509  HB3 LYS    90      40.566  48.022  32.058  1.00  0.00           H  
ATOM   1510  CG  LYS    90      40.788  48.494  34.151  1.00  0.00           C  
ATOM   1511  HG2 LYS    90      40.054  49.279  33.969  1.00  0.00           H  
ATOM   1512  HG3 LYS    90      40.515  48.059  35.112  1.00  0.00           H  
ATOM   1513  CD  LYS    90      42.189  49.060  33.963  1.00  0.00           C  
ATOM   1514  HD2 LYS    90      42.940  48.274  34.042  1.00  0.00           H  
ATOM   1515  HD3 LYS    90      42.234  49.590  33.011  1.00  0.00           H  
ATOM   1516  CE  LYS    90      42.571  50.110  35.012  1.00  0.00           C  
ATOM   1517  HE2 LYS    90      43.200  50.849  34.516  1.00  0.00           H  
ATOM   1518  HE3 LYS    90      41.673  50.666  35.281  1.00  0.00           H  
ATOM   1519  NZ  LYS    90      43.181  49.745  36.335  1.00  0.00           N  
ATOM   1520  HZ1 LYS    90      43.254  50.624  36.828  1.00  0.00           H  
ATOM   1521  HZ2 LYS    90      42.483  49.260  36.881  1.00  0.00           H  
ATOM   1522  HZ3 LYS    90      44.028  49.196  36.320  1.00  0.00           H  
ATOM   1523  C   LYS    90      39.201  45.776  31.780  1.00  0.00           C  
ATOM   1524  O   LYS    90      39.331  46.286  30.649  1.00  0.00           O  
ATOM   1525  N   GLY    91      38.718  44.538  31.922  1.00  0.00           N  
ATOM   1526  H   GLY    91      38.622  44.216  32.874  1.00  0.00           H  
ATOM   1527  CA  GLY    91      38.365  43.606  30.855  1.00  0.00           C  
ATOM   1528  HA2 GLY    91      38.276  42.611  31.292  1.00  0.00           H  
ATOM   1529  HA3 GLY    91      37.366  43.846  30.491  1.00  0.00           H  
ATOM   1530  C   GLY    91      39.271  43.514  29.637  1.00  0.00           C  
ATOM   1531  O   GLY    91      38.903  43.788  28.501  1.00  0.00           O  
ATOM   1532  N   VAL    92      40.486  42.998  29.886  1.00  0.00           N  
ATOM   1533  H   VAL    92      40.626  42.656  30.826  1.00  0.00           H  
ATOM   1534  CA  VAL    92      41.743  42.952  29.057  1.00  0.00           C  
ATOM   1535  HA  VAL    92      41.538  43.255  28.030  1.00  0.00           H  
ATOM   1536  CB  VAL    92      42.854  44.050  29.457  1.00  0.00           C  
ATOM   1537  HB  VAL    92      43.579  43.963  28.648  1.00  0.00           H  
ATOM   1538  CG1 VAL    92      42.376  45.443  29.632  1.00  0.00           C  
ATOM   1539 HG11 VAL    92      43.297  46.015  29.748  1.00  0.00           H  
ATOM   1540 HG12 VAL    92      41.931  45.780  28.695  1.00  0.00           H  
ATOM   1541 HG13 VAL    92      41.786  45.653  30.524  1.00  0.00           H  
ATOM   1542  CG2 VAL    92      43.535  43.572  30.788  1.00  0.00           C  
ATOM   1543 HG21 VAL    92      44.276  44.318  31.074  1.00  0.00           H  
ATOM   1544 HG22 VAL    92      42.787  43.330  31.543  1.00  0.00           H  
ATOM   1545 HG23 VAL    92      44.103  42.670  30.562  1.00  0.00           H  
ATOM   1546  C   VAL    92      42.380  41.533  28.948  1.00  0.00           C  
ATOM   1547  O   VAL    92      42.126  40.710  29.810  1.00  0.00           O  
ATOM   1548  N   GLU    93      42.963  41.047  27.864  1.00  0.00           N  
ATOM   1549  H   GLU    93      43.196  41.649  27.087  1.00  0.00           H  
ATOM   1550  CA  GLU    93      43.423  39.718  27.685  1.00  0.00           C  
ATOM   1551  HA  GLU    93      42.702  39.090  28.209  1.00  0.00           H  
ATOM   1552  CB  GLU    93      43.170  39.340  26.216  1.00  0.00           C  
ATOM   1553  HB2 GLU    93      42.167  39.576  25.859  1.00  0.00           H  
ATOM   1554  HB3 GLU    93      43.846  39.878  25.551  1.00  0.00           H  
ATOM   1555  CG  GLU    93      43.406  37.855  25.992  1.00  0.00           C  
ATOM   1556  HG2 GLU    93      44.480  37.740  25.847  1.00  0.00           H  
ATOM   1557  HG3 GLU    93      42.941  37.106  26.633  1.00  0.00           H  
ATOM   1558  CD  GLU    93      42.763  37.559  24.661  1.00  0.00           C  
ATOM   1559  OE1 GLU    93      41.617  37.095  24.553  1.00  0.00           O  
ATOM   1560  OE2 GLU    93      43.387  37.961  23.620  1.00  0.00           O  
ATOM   1561  C   GLU    93      44.847  39.510  28.238  1.00  0.00           C  
ATOM   1562  O   GLU    93      45.821  40.074  27.668  1.00  0.00           O  
ATOM   1563  N   PRO    94      44.980  38.818  29.405  1.00  0.00           N  
ATOM   1564  CD  PRO    94      43.987  37.896  29.999  1.00  0.00           C  
ATOM   1565  HD2 PRO    94      43.688  37.246  29.177  1.00  0.00           H  
ATOM   1566  HD3 PRO    94      43.215  38.525  30.444  1.00  0.00           H  
ATOM   1567  CG  PRO    94      44.790  37.076  30.992  1.00  0.00           C  
ATOM   1568  HG2 PRO    94      45.242  36.192  30.543  1.00  0.00           H  
ATOM   1569  HG3 PRO    94      44.153  36.780  31.826  1.00  0.00           H  
ATOM   1570  CB  PRO    94      45.863  38.011  31.386  1.00  0.00           C  
ATOM   1571  HB2 PRO    94      46.713  37.520  31.861  1.00  0.00           H  
ATOM   1572  HB3 PRO    94      45.262  38.674  32.009  1.00  0.00           H  
ATOM   1573  CA  PRO    94      46.221  38.653  30.124  1.00  0.00           C  
ATOM   1574  HA  PRO    94      46.584  39.670  30.277  1.00  0.00           H  
ATOM   1575  C   PRO    94      47.254  37.842  29.255  1.00  0.00           C  
ATOM   1576  O   PRO    94      48.400  37.934  29.598  1.00  0.00           O  
ATOM   1577  N   VAL    95      46.839  37.077  28.253  1.00  0.00           N  
ATOM   1578  H   VAL    95      45.858  36.886  28.105  1.00  0.00           H  
ATOM   1579  CA  VAL    95      47.718  36.237  27.394  1.00  0.00           C  
ATOM   1580  HA  VAL    95      48.689  36.115  27.873  1.00  0.00           H  
ATOM   1581  CB  VAL    95      47.110  34.846  27.109  1.00  0.00           C  
ATOM   1582  HB  VAL    95      47.860  34.342  26.499  1.00  0.00           H  
ATOM   1583  CG1 VAL    95      46.938  34.070  28.453  1.00  0.00           C  
ATOM   1584 HG11 VAL    95      47.911  33.675  28.746  1.00  0.00           H  
ATOM   1585 HG12 VAL    95      46.558  34.661  29.287  1.00  0.00           H  
ATOM   1586 HG13 VAL    95      46.310  33.185  28.346  1.00  0.00           H  
ATOM   1587  CG2 VAL    95      45.877  34.912  26.276  1.00  0.00           C  
ATOM   1588 HG21 VAL    95      45.517  33.887  26.193  1.00  0.00           H  
ATOM   1589 HG22 VAL    95      45.211  35.636  26.745  1.00  0.00           H  
ATOM   1590 HG23 VAL    95      46.069  35.351  25.297  1.00  0.00           H  
ATOM   1591  C   VAL    95      48.142  36.968  26.073  1.00  0.00           C  
ATOM   1592  O   VAL    95      48.693  36.318  25.167  1.00  0.00           O  
ATOM   1593  N   ASN    96      47.862  38.288  25.955  1.00  0.00           N  
ATOM   1594  H   ASN    96      47.536  38.809  26.756  1.00  0.00           H  
ATOM   1595  CA  ASN    96      47.878  38.986  24.693  1.00  0.00           C  
ATOM   1596  HA  ASN    96      48.670  38.510  24.115  1.00  0.00           H  
ATOM   1597  CB  ASN    96      46.524  38.656  24.040  1.00  0.00           C  
ATOM   1598  HB2 ASN    96      46.317  37.589  23.960  1.00  0.00           H  
ATOM   1599  HB3 ASN    96      45.848  39.216  24.686  1.00  0.00           H  
ATOM   1600  CG  ASN    96      46.435  39.244  22.648  1.00  0.00           C  
ATOM   1601  OD1 ASN    96      47.385  39.440  21.887  1.00  0.00           O  
ATOM   1602  ND2 ASN    96      45.243  39.479  22.240  1.00  0.00           N  
ATOM   1603 HD21 ASN    96      45.090  39.622  21.252  1.00  0.00           H  
ATOM   1604 HD22 ASN    96      44.501  39.083  22.799  1.00  0.00           H  
ATOM   1605  C   ASN    96      48.142  40.506  24.798  1.00  0.00           C  
ATOM   1606  O   ASN    96      48.668  41.071  23.875  1.00  0.00           O  
ATOM   1607  N   GLY    97      47.941  41.206  25.916  1.00  0.00           N  
ATOM   1608  H   GLY    97      47.257  40.779  26.525  1.00  0.00           H  
ATOM   1609  CA  GLY    97      48.279  42.592  26.163  1.00  0.00           C  
ATOM   1610  HA2 GLY    97      48.362  42.787  27.232  1.00  0.00           H  
ATOM   1611  HA3 GLY    97      49.181  42.919  25.647  1.00  0.00           H  
ATOM   1612  C   GLY    97      47.128  43.478  25.689  1.00  0.00           C  
ATOM   1613  O   GLY    97      45.940  43.047  25.635  1.00  0.00           O  
ATOM   1614  N   LEU    98      47.455  44.706  25.370  1.00  0.00           N  
ATOM   1615  H   LEU    98      48.436  44.946  25.376  1.00  0.00           H  
ATOM   1616  CA  LEU    98      46.457  45.748  24.940  1.00  0.00           C  
ATOM   1617  HA  LEU    98      45.650  45.184  24.470  1.00  0.00           H  
ATOM   1618  CB  LEU    98      45.917  46.392  26.229  1.00  0.00           C  
ATOM   1619  HB2 LEU    98      45.684  45.693  27.032  1.00  0.00           H  
ATOM   1620  HB3 LEU    98      46.742  47.040  26.525  1.00  0.00           H  
ATOM   1621  CG  LEU    98      44.605  47.227  26.015  1.00  0.00           C  
ATOM   1622  HG  LEU    98      44.762  47.859  25.141  1.00  0.00           H  
ATOM   1623  CD1 LEU    98      43.326  46.399  25.788  1.00  0.00           C  
ATOM   1624 HD11 LEU    98      43.360  45.418  26.264  1.00  0.00           H  
ATOM   1625 HD12 LEU    98      42.507  47.051  26.092  1.00  0.00           H  
ATOM   1626 HD13 LEU    98      43.187  46.232  24.720  1.00  0.00           H  
ATOM   1627  CD2 LEU    98      44.371  48.053  27.265  1.00  0.00           C  
ATOM   1628 HD21 LEU    98      43.443  48.610  27.136  1.00  0.00           H  
ATOM   1629 HD22 LEU    98      44.327  47.433  28.160  1.00  0.00           H  
ATOM   1630 HD23 LEU    98      45.187  48.739  27.489  1.00  0.00           H  
ATOM   1631  C   LEU    98      46.993  46.729  23.902  1.00  0.00           C  
ATOM   1632  O   LEU    98      48.224  46.996  23.952  1.00  0.00           O  
ATOM   1633  N   LEU    99      46.186  47.215  22.999  1.00  0.00           N  
ATOM   1634  H   LEU    99      45.420  46.598  22.771  1.00  0.00           H  
ATOM   1635  CA  LEU    99      46.599  48.400  22.159  1.00  0.00           C  
ATOM   1636  HA  LEU    99      47.682  48.468  22.054  1.00  0.00           H  
ATOM   1637  CB  LEU    99      45.821  48.379  20.814  1.00  0.00           C  
ATOM   1638  HB2 LEU    99      44.751  48.396  21.023  1.00  0.00           H  
ATOM   1639  HB3 LEU    99      46.070  49.249  20.206  1.00  0.00           H  
ATOM   1640  CG  LEU    99      46.299  47.188  19.979  1.00  0.00           C  
ATOM   1641  HG  LEU    99      46.223  46.315  20.627  1.00  0.00           H  
ATOM   1642  CD1 LEU    99      45.428  47.079  18.719  1.00  0.00           C  
ATOM   1643 HD11 LEU    99      44.588  46.461  19.035  1.00  0.00           H  
ATOM   1644 HD12 LEU    99      45.002  48.068  18.552  1.00  0.00           H  
ATOM   1645 HD13 LEU    99      45.908  46.624  17.853  1.00  0.00           H  
ATOM   1646  CD2 LEU    99      47.658  47.459  19.562  1.00  0.00           C  
ATOM   1647 HD21 LEU    99      47.686  48.419  19.046  1.00  0.00           H  
ATOM   1648 HD22 LEU    99      48.434  47.331  20.316  1.00  0.00           H  
ATOM   1649 HD23 LEU    99      47.855  46.750  18.758  1.00  0.00           H  
ATOM   1650  C   LEU    99      46.200  49.761  22.897  1.00  0.00           C  
ATOM   1651  O   LEU    99      45.305  49.851  23.769  1.00  0.00           O  
ATOM   1652  N   ARG   100      46.994  50.798  22.539  1.00  0.00           N  
ATOM   1653  H   ARG   100      47.798  50.583  21.967  1.00  0.00           H  
ATOM   1654  CA  ARG   100      46.717  52.150  22.866  1.00  0.00           C  
ATOM   1655  HA  ARG   100      46.857  52.239  23.944  1.00  0.00           H  
ATOM   1656  CB  ARG   100      47.654  53.051  22.190  1.00  0.00           C  
ATOM   1657  HB2 ARG   100      47.519  52.982  21.111  1.00  0.00           H  
ATOM   1658  HB3 ARG   100      47.388  54.085  22.409  1.00  0.00           H  
ATOM   1659  CG  ARG   100      49.106  52.776  22.683  1.00  0.00           C  
ATOM   1660  HG2 ARG   100      49.063  53.120  23.717  1.00  0.00           H  
ATOM   1661  HG3 ARG   100      49.505  51.772  22.540  1.00  0.00           H  
ATOM   1662  CD  ARG   100      50.056  53.762  22.092  1.00  0.00           C  
ATOM   1663  HD2 ARG   100      50.075  53.788  21.002  1.00  0.00           H  
ATOM   1664  HD3 ARG   100      49.818  54.763  22.452  1.00  0.00           H  
ATOM   1665  NE  ARG   100      51.444  53.495  22.521  1.00  0.00           N  
ATOM   1666  HE  ARG   100      51.761  52.547  22.661  1.00  0.00           H  
ATOM   1667  CZ  ARG   100      52.516  54.250  22.497  1.00  0.00           C  
ATOM   1668  NH1 ARG   100      52.591  55.538  22.439  1.00  0.00           N  
ATOM   1669 HH11 ARG   100      51.772  55.978  22.045  1.00  0.00           H  
ATOM   1670 HH12 ARG   100      53.460  56.048  22.517  1.00  0.00           H  
ATOM   1671  NH2 ARG   100      53.588  53.613  22.710  1.00  0.00           N  
ATOM   1672 HH21 ARG   100      53.573  52.616  22.550  1.00  0.00           H  
ATOM   1673 HH22 ARG   100      54.506  54.004  22.868  1.00  0.00           H  
ATOM   1674  C   ARG   100      45.253  52.585  22.597  1.00  0.00           C  
ATOM   1675  O   ARG   100      44.551  53.056  23.479  1.00  0.00           O  
ATOM   1676  N   GLU   101      44.705  52.193  21.464  1.00  0.00           N  
ATOM   1677  H   GLU   101      45.373  52.136  20.709  1.00  0.00           H  
ATOM   1678  CA  GLU   101      43.350  52.485  20.927  1.00  0.00           C  
ATOM   1679  HA  GLU   101      43.233  53.561  21.054  1.00  0.00           H  
ATOM   1680  CB  GLU   101      43.140  52.087  19.419  1.00  0.00           C  
ATOM   1681  HB2 GLU   101      42.155  52.451  19.127  1.00  0.00           H  
ATOM   1682  HB3 GLU   101      43.857  52.660  18.831  1.00  0.00           H  
ATOM   1683  CG  GLU   101      43.260  50.611  19.165  1.00  0.00           C  
ATOM   1684  HG2 GLU   101      44.268  50.296  19.436  1.00  0.00           H  
ATOM   1685  HG3 GLU   101      42.560  49.978  19.711  1.00  0.00           H  
ATOM   1686  CD  GLU   101      43.038  50.380  17.648  1.00  0.00           C  
ATOM   1687  OE1 GLU   101      41.953  49.868  17.340  1.00  0.00           O  
ATOM   1688  OE2 GLU   101      43.989  50.552  16.884  1.00  0.00           O  
ATOM   1689  C   GLU   101      42.269  51.866  21.800  1.00  0.00           C  
ATOM   1690  O   GLU   101      41.194  52.401  21.784  1.00  0.00           O  
ATOM   1691  N   ASP   102      42.617  50.829  22.534  1.00  0.00           N  
ATOM   1692  H   ASP   102      43.596  50.580  22.533  1.00  0.00           H  
ATOM   1693  CA  ASP   102      41.715  50.345  23.542  1.00  0.00           C  
ATOM   1694  HA  ASP   102      40.667  50.524  23.304  1.00  0.00           H  
ATOM   1695  CB  ASP   102      41.908  48.770  23.375  1.00  0.00           C  
ATOM   1696  HB2 ASP   102      42.973  48.543  23.420  1.00  0.00           H  
ATOM   1697  HB3 ASP   102      41.403  48.276  24.206  1.00  0.00           H  
ATOM   1698  CG  ASP   102      41.301  48.131  22.143  1.00  0.00           C  
ATOM   1699  OD1 ASP   102      40.289  48.680  21.630  1.00  0.00           O  
ATOM   1700  OD2 ASP   102      41.799  47.042  21.721  1.00  0.00           O  
ATOM   1701  C   ASP   102      41.991  50.792  24.958  1.00  0.00           C  
ATOM   1702  O   ASP   102      41.068  50.856  25.797  1.00  0.00           O  
ATOM   1703  N   TRP   103      43.277  51.085  25.237  1.00  0.00           N  
ATOM   1704  H   TRP   103      43.917  51.029  24.458  1.00  0.00           H  
ATOM   1705  CA  TRP   103      43.737  51.540  26.546  1.00  0.00           C  
ATOM   1706  HA  TRP   103      43.466  50.797  27.296  1.00  0.00           H  
ATOM   1707  CB  TRP   103      45.284  51.746  26.676  1.00  0.00           C  
ATOM   1708  HB2 TRP   103      45.762  50.796  26.437  1.00  0.00           H  
ATOM   1709  HB3 TRP   103      45.523  52.482  25.908  1.00  0.00           H  
ATOM   1710  CG  TRP   103      45.748  52.241  28.047  1.00  0.00           C  
ATOM   1711  CD1 TRP   103      45.853  51.525  29.195  1.00  0.00           C  
ATOM   1712  HD1 TRP   103      45.535  50.493  29.219  1.00  0.00           H  
ATOM   1713  NE1 TRP   103      46.252  52.311  30.230  1.00  0.00           N  
ATOM   1714  HE1 TRP   103      46.371  52.007  31.186  1.00  0.00           H  
ATOM   1715  CE2 TRP   103      46.444  53.665  29.750  1.00  0.00           C  
ATOM   1716  CZ2 TRP   103      46.755  54.837  30.424  1.00  0.00           C  
ATOM   1717  HZ2 TRP   103      46.752  54.834  31.504  1.00  0.00           H  
ATOM   1718  CH2 TRP   103      47.143  55.963  29.679  1.00  0.00           C  
ATOM   1719  HH2 TRP   103      47.531  56.830  30.192  1.00  0.00           H  
ATOM   1720  CZ3 TRP   103      47.032  55.909  28.248  1.00  0.00           C  
ATOM   1721  HZ3 TRP   103      47.158  56.815  27.673  1.00  0.00           H  
ATOM   1722  CE3 TRP   103      46.471  54.758  27.575  1.00  0.00           C  
ATOM   1723  HE3 TRP   103      46.114  54.721  26.556  1.00  0.00           H  
ATOM   1724  CD2 TRP   103      46.275  53.538  28.313  1.00  0.00           C  
ATOM   1725  C   TRP   103      43.053  52.778  27.055  1.00  0.00           C  
ATOM   1726  O   TRP   103      42.639  52.979  28.197  1.00  0.00           O  
ATOM   1727  N   VAL   104      42.901  53.725  26.120  1.00  0.00           N  
ATOM   1728  H   VAL   104      43.318  53.608  25.208  1.00  0.00           H  
ATOM   1729  CA  VAL   104      42.169  54.937  26.317  1.00  0.00           C  
ATOM   1730  HA  VAL   104      42.496  55.445  27.224  1.00  0.00           H  
ATOM   1731  CB  VAL   104      42.068  55.970  25.132  1.00  0.00           C  
ATOM   1732  HB  VAL   104      41.500  56.788  25.575  1.00  0.00           H  
ATOM   1733  CG1 VAL   104      43.481  56.324  24.639  1.00  0.00           C  
ATOM   1734 HG11 VAL   104      43.899  55.680  23.865  1.00  0.00           H  
ATOM   1735 HG12 VAL   104      43.453  57.329  24.219  1.00  0.00           H  
ATOM   1736 HG13 VAL   104      44.228  56.378  25.430  1.00  0.00           H  
ATOM   1737  CG2 VAL   104      41.315  55.333  23.970  1.00  0.00           C  
ATOM   1738 HG21 VAL   104      40.237  55.384  24.126  1.00  0.00           H  
ATOM   1739 HG22 VAL   104      41.491  55.902  23.057  1.00  0.00           H  
ATOM   1740 HG23 VAL   104      41.640  54.320  23.731  1.00  0.00           H  
ATOM   1741  C   VAL   104      40.715  54.654  26.726  1.00  0.00           C  
ATOM   1742  O   VAL   104      40.315  55.339  27.645  1.00  0.00           O  
ATOM   1743  N   GLU   105      39.966  53.710  26.278  1.00  0.00           N  
ATOM   1744  H   GLU   105      40.291  53.140  25.510  1.00  0.00           H  
ATOM   1745  CA  GLU   105      38.645  53.368  26.793  1.00  0.00           C  
ATOM   1746  HA  GLU   105      38.127  54.298  27.029  1.00  0.00           H  
ATOM   1747  CB  GLU   105      37.900  52.495  25.746  1.00  0.00           C  
ATOM   1748  HB2 GLU   105      38.293  51.493  25.578  1.00  0.00           H  
ATOM   1749  HB3 GLU   105      36.913  52.234  26.127  1.00  0.00           H  
ATOM   1750  CG  GLU   105      37.792  53.129  24.340  1.00  0.00           C  
ATOM   1751  HG2 GLU   105      38.768  53.178  23.856  1.00  0.00           H  
ATOM   1752  HG3 GLU   105      37.106  52.520  23.752  1.00  0.00           H  
ATOM   1753  CD  GLU   105      37.195  54.479  24.311  1.00  0.00           C  
ATOM   1754  OE1 GLU   105      37.525  55.186  23.312  1.00  0.00           O  
ATOM   1755  OE2 GLU   105      36.420  54.979  25.214  1.00  0.00           O  
ATOM   1756  C   GLU   105      38.754  52.656  28.160  1.00  0.00           C  
ATOM   1757  O   GLU   105      37.899  52.850  28.973  1.00  0.00           O  
ATOM   1758  N   ALA   106      39.710  51.706  28.307  1.00  0.00           N  
ATOM   1759  H   ALA   106      40.328  51.552  27.523  1.00  0.00           H  
ATOM   1760  CA  ALA   106      40.001  50.943  29.458  1.00  0.00           C  
ATOM   1761  HA  ALA   106      39.132  50.328  29.693  1.00  0.00           H  
ATOM   1762  CB  ALA   106      41.107  49.937  29.133  1.00  0.00           C  
ATOM   1763  HB1 ALA   106      40.760  49.367  28.271  1.00  0.00           H  
ATOM   1764  HB2 ALA   106      42.034  50.469  28.918  1.00  0.00           H  
ATOM   1765  HB3 ALA   106      41.288  49.289  29.990  1.00  0.00           H  
ATOM   1766  C   ALA   106      40.338  51.841  30.648  1.00  0.00           C  
ATOM   1767  O   ALA   106      39.715  51.630  31.693  1.00  0.00           O  
ATOM   1768  N   ASN   107      41.297  52.751  30.495  1.00  0.00           N  
ATOM   1769  H   ASN   107      41.681  52.721  29.561  1.00  0.00           H  
ATOM   1770  CA  ASN   107      41.736  53.799  31.416  1.00  0.00           C  
ATOM   1771  HA  ASN   107      42.249  53.238  32.197  1.00  0.00           H  
ATOM   1772  CB  ASN   107      42.729  54.727  30.629  1.00  0.00           C  
ATOM   1773  HB2 ASN   107      43.563  54.100  30.314  1.00  0.00           H  
ATOM   1774  HB3 ASN   107      42.189  55.163  29.789  1.00  0.00           H  
ATOM   1775  CG  ASN   107      43.288  55.807  31.546  1.00  0.00           C  
ATOM   1776  OD1 ASN   107      43.298  55.644  32.751  1.00  0.00           O  
ATOM   1777  ND2 ASN   107      43.850  56.838  30.958  1.00  0.00           N  
ATOM   1778 HD21 ASN   107      44.345  57.459  31.582  1.00  0.00           H  
ATOM   1779 HD22 ASN   107      43.990  56.946  29.964  1.00  0.00           H  
ATOM   1780  C   ASN   107      40.493  54.500  32.007  1.00  0.00           C  
ATOM   1781  O   ASN   107      40.358  54.617  33.198  1.00  0.00           O  
ATOM   1782  N   ARG   108      39.667  55.085  31.141  1.00  0.00           N  
ATOM   1783  H   ARG   108      39.885  54.930  30.167  1.00  0.00           H  
ATOM   1784  CA  ARG   108      38.634  56.166  31.382  1.00  0.00           C  
ATOM   1785  HA  ARG   108      39.108  56.953  31.969  1.00  0.00           H  
ATOM   1786  CB  ARG   108      38.225  56.714  29.958  1.00  0.00           C  
ATOM   1787  HB2 ARG   108      39.113  56.992  29.391  1.00  0.00           H  
ATOM   1788  HB3 ARG   108      37.634  55.905  29.529  1.00  0.00           H  
ATOM   1789  CG  ARG   108      37.352  57.959  30.115  1.00  0.00           C  
ATOM   1790  HG2 ARG   108      37.782  58.494  30.962  1.00  0.00           H  
ATOM   1791  HG3 ARG   108      37.540  58.595  29.250  1.00  0.00           H  
ATOM   1792  CD  ARG   108      35.905  57.710  30.169  1.00  0.00           C  
ATOM   1793  HD2 ARG   108      35.629  57.010  29.380  1.00  0.00           H  
ATOM   1794  HD3 ARG   108      35.565  57.188  31.064  1.00  0.00           H  
ATOM   1795  NE  ARG   108      35.175  58.964  30.239  1.00  0.00           N  
ATOM   1796  HE  ARG   108      34.868  59.305  31.139  1.00  0.00           H  
ATOM   1797  CZ  ARG   108      34.517  59.506  29.208  1.00  0.00           C  
ATOM   1798  NH1 ARG   108      34.710  59.155  27.988  1.00  0.00           N  
ATOM   1799 HH11 ARG   108      35.371  58.440  27.721  1.00  0.00           H  
ATOM   1800 HH12 ARG   108      34.346  59.726  27.238  1.00  0.00           H  
ATOM   1801  NH2 ARG   108      33.837  60.597  29.334  1.00  0.00           N  
ATOM   1802 HH21 ARG   108      33.615  61.058  30.205  1.00  0.00           H  
ATOM   1803 HH22 ARG   108      33.339  60.935  28.523  1.00  0.00           H  
ATOM   1804  C   ARG   108      37.507  55.668  32.268  1.00  0.00           C  
ATOM   1805  O   ARG   108      37.365  56.197  33.399  1.00  0.00           O  
ATOM   1806  N   VAL   109      36.844  54.556  31.900  1.00  0.00           N  
ATOM   1807  H   VAL   109      37.137  54.136  31.029  1.00  0.00           H  
ATOM   1808  CA  VAL   109      35.678  53.971  32.709  1.00  0.00           C  
ATOM   1809  HA  VAL   109      35.013  54.807  32.927  1.00  0.00           H  
ATOM   1810  CB  VAL   109      34.960  52.808  32.022  1.00  0.00           C  
ATOM   1811  HB  VAL   109      34.298  52.382  32.776  1.00  0.00           H  
ATOM   1812  CG1 VAL   109      34.056  53.309  30.856  1.00  0.00           C  
ATOM   1813 HG11 VAL   109      34.611  53.972  30.193  1.00  0.00           H  
ATOM   1814 HG12 VAL   109      33.679  52.432  30.329  1.00  0.00           H  
ATOM   1815 HG13 VAL   109      33.110  53.733  31.192  1.00  0.00           H  
ATOM   1816  CG2 VAL   109      35.805  51.682  31.605  1.00  0.00           C  
ATOM   1817 HG21 VAL   109      36.479  52.027  30.821  1.00  0.00           H  
ATOM   1818 HG22 VAL   109      36.391  51.432  32.490  1.00  0.00           H  
ATOM   1819 HG23 VAL   109      35.280  50.809  31.217  1.00  0.00           H  
ATOM   1820  C   VAL   109      36.306  53.478  34.009  1.00  0.00           C  
ATOM   1821  O   VAL   109      35.616  53.566  35.023  1.00  0.00           O  
ATOM   1822  N   PHE   110      37.546  53.061  34.209  1.00  0.00           N  
ATOM   1823  H   PHE   110      38.142  53.018  33.395  1.00  0.00           H  
ATOM   1824  CA  PHE   110      38.167  52.813  35.545  1.00  0.00           C  
ATOM   1825  HA  PHE   110      37.396  52.355  36.165  1.00  0.00           H  
ATOM   1826  CB  PHE   110      39.328  51.926  35.360  1.00  0.00           C  
ATOM   1827  HB2 PHE   110      39.027  51.200  34.605  1.00  0.00           H  
ATOM   1828  HB3 PHE   110      40.128  52.503  34.896  1.00  0.00           H  
ATOM   1829  CG  PHE   110      39.909  51.299  36.611  1.00  0.00           C  
ATOM   1830  CD1 PHE   110      39.541  49.992  36.896  1.00  0.00           C  
ATOM   1831  HD1 PHE   110      38.903  49.492  36.182  1.00  0.00           H  
ATOM   1832  CE1 PHE   110      40.051  49.394  38.031  1.00  0.00           C  
ATOM   1833  HE1 PHE   110      39.715  48.437  38.404  1.00  0.00           H  
ATOM   1834  CZ  PHE   110      40.912  50.111  38.873  1.00  0.00           C  
ATOM   1835  HZ  PHE   110      41.288  49.759  39.822  1.00  0.00           H  
ATOM   1836  CE2 PHE   110      41.273  51.432  38.541  1.00  0.00           C  
ATOM   1837  HE2 PHE   110      41.834  51.978  39.285  1.00  0.00           H  
ATOM   1838  CD2 PHE   110      40.781  52.041  37.398  1.00  0.00           C  
ATOM   1839  HD2 PHE   110      41.087  53.072  37.302  1.00  0.00           H  
ATOM   1840  C   PHE   110      38.480  54.080  36.363  1.00  0.00           C  
ATOM   1841  O   PHE   110      38.402  53.989  37.586  1.00  0.00           O  
ATOM   1842  N   ALA   111      38.805  55.230  35.768  1.00  0.00           N  
ATOM   1843  H   ALA   111      39.001  55.305  34.780  1.00  0.00           H  
ATOM   1844  CA  ALA   111      38.881  56.469  36.549  1.00  0.00           C  
ATOM   1845  HA  ALA   111      39.395  56.235  37.481  1.00  0.00           H  
ATOM   1846  CB  ALA   111      39.720  57.465  35.822  1.00  0.00           C  
ATOM   1847  HB1 ALA   111      40.733  57.111  35.629  1.00  0.00           H  
ATOM   1848  HB2 ALA   111      39.409  57.582  34.784  1.00  0.00           H  
ATOM   1849  HB3 ALA   111      39.726  58.482  36.215  1.00  0.00           H  
ATOM   1850  C   ALA   111      37.532  57.014  36.930  1.00  0.00           C  
ATOM   1851  O   ALA   111      37.378  57.580  37.971  1.00  0.00           O  
ATOM   1852  N   GLU   112      36.528  56.700  36.170  1.00  0.00           N  
ATOM   1853  H   GLU   112      36.671  56.055  35.405  1.00  0.00           H  
ATOM   1854  CA  GLU   112      35.215  57.245  36.525  1.00  0.00           C  
ATOM   1855  HA  GLU   112      35.211  58.291  36.833  1.00  0.00           H  
ATOM   1856  CB  GLU   112      34.201  57.191  35.257  1.00  0.00           C  
ATOM   1857  HB2 GLU   112      34.070  56.147  34.971  1.00  0.00           H  
ATOM   1858  HB3 GLU   112      33.246  57.584  35.607  1.00  0.00           H  
ATOM   1859  CG  GLU   112      34.704  57.994  34.084  1.00  0.00           C  
ATOM   1860  HG2 GLU   112      35.694  58.378  34.328  1.00  0.00           H  
ATOM   1861  HG3 GLU   112      34.737  57.307  33.238  1.00  0.00           H  
ATOM   1862  CD  GLU   112      33.843  59.186  33.737  1.00  0.00           C  
ATOM   1863  OE1 GLU   112      33.208  59.219  32.658  1.00  0.00           O  
ATOM   1864  OE2 GLU   112      33.778  60.190  34.488  1.00  0.00           O  
ATOM   1865  C   GLU   112      34.518  56.503  37.711  1.00  0.00           C  
ATOM   1866  O   GLU   112      34.006  57.128  38.635  1.00  0.00           O  
ATOM   1867  N   ALA   113      34.645  55.226  37.627  1.00  0.00           N  
ATOM   1868  H   ALA   113      35.180  54.827  36.868  1.00  0.00           H  
ATOM   1869  CA  ALA   113      34.193  54.244  38.639  1.00  0.00           C  
ATOM   1870  HA  ALA   113      33.148  54.496  38.819  1.00  0.00           H  
ATOM   1871  CB  ALA   113      34.266  52.895  37.944  1.00  0.00           C  
ATOM   1872  HB1 ALA   113      33.969  52.119  38.650  1.00  0.00           H  
ATOM   1873  HB2 ALA   113      33.488  52.926  37.181  1.00  0.00           H  
ATOM   1874  HB3 ALA   113      35.270  52.726  37.556  1.00  0.00           H  
ATOM   1875  C   ALA   113      34.882  54.480  40.041  1.00  0.00           C  
ATOM   1876  O   ALA   113      34.219  54.543  41.057  1.00  0.00           O  
ATOM   1877  N   GLU   114      36.204  54.799  39.987  1.00  0.00           N  
ATOM   1878  H   GLU   114      36.740  54.675  39.140  1.00  0.00           H  
ATOM   1879  CA  GLU   114      36.978  54.910  41.250  1.00  0.00           C  
ATOM   1880  HA  GLU   114      36.598  54.299  42.069  1.00  0.00           H  
ATOM   1881  CB  GLU   114      38.429  54.527  40.987  1.00  0.00           C  
ATOM   1882  HB2 GLU   114      38.411  53.504  40.610  1.00  0.00           H  
ATOM   1883  HB3 GLU   114      38.881  55.219  40.277  1.00  0.00           H  
ATOM   1884  CG  GLU   114      39.303  54.655  42.194  1.00  0.00           C  
ATOM   1885  HG2 GLU   114      40.252  54.191  41.928  1.00  0.00           H  
ATOM   1886  HG3 GLU   114      39.361  55.721  42.413  1.00  0.00           H  
ATOM   1887  CD  GLU   114      38.883  53.844  43.464  1.00  0.00           C  
ATOM   1888  OE1 GLU   114      38.454  52.646  43.338  1.00  0.00           O  
ATOM   1889  OE2 GLU   114      39.196  54.366  44.545  1.00  0.00           O  
ATOM   1890  C   GLU   114      36.810  56.328  41.858  1.00  0.00           C  
ATOM   1891  O   GLU   114      36.819  56.516  43.104  1.00  0.00           O  
ATOM   1892  N   ARG   115      36.511  57.380  41.046  1.00  0.00           N  
ATOM   1893  H   ARG   115      36.712  57.252  40.065  1.00  0.00           H  
ATOM   1894  CA  ARG   115      36.108  58.751  41.537  1.00  0.00           C  
ATOM   1895  HA  ARG   115      36.699  59.126  42.373  1.00  0.00           H  
ATOM   1896  CB  ARG   115      36.408  59.736  40.419  1.00  0.00           C  
ATOM   1897  HB2 ARG   115      35.934  59.321  39.529  1.00  0.00           H  
ATOM   1898  HB3 ARG   115      36.025  60.742  40.593  1.00  0.00           H  
ATOM   1899  CG  ARG   115      37.900  59.917  40.191  1.00  0.00           C  
ATOM   1900  HG2 ARG   115      38.248  60.646  40.922  1.00  0.00           H  
ATOM   1901  HG3 ARG   115      38.411  58.961  40.312  1.00  0.00           H  
ATOM   1902  CD  ARG   115      38.254  60.507  38.830  1.00  0.00           C  
ATOM   1903  HD2 ARG   115      37.994  59.698  38.148  1.00  0.00           H  
ATOM   1904  HD3 ARG   115      37.615  61.368  38.633  1.00  0.00           H  
ATOM   1905  NE  ARG   115      39.764  60.755  38.569  1.00  0.00           N  
ATOM   1906  HE  ARG   115      40.238  60.008  38.081  1.00  0.00           H  
ATOM   1907  CZ  ARG   115      40.487  61.851  38.758  1.00  0.00           C  
ATOM   1908  NH1 ARG   115      39.960  62.839  39.386  1.00  0.00           N  
ATOM   1909 HH11 ARG   115      38.993  62.792  39.675  1.00  0.00           H  
ATOM   1910 HH12 ARG   115      40.483  63.699  39.471  1.00  0.00           H  
ATOM   1911  NH2 ARG   115      41.734  61.915  38.449  1.00  0.00           N  
ATOM   1912 HH21 ARG   115      42.149  61.034  38.179  1.00  0.00           H  
ATOM   1913 HH22 ARG   115      42.179  62.720  38.865  1.00  0.00           H  
ATOM   1914  C   ARG   115      34.663  58.776  42.085  1.00  0.00           C  
ATOM   1915  O   ARG   115      34.552  59.254  43.165  1.00  0.00           O  
ATOM   1916  N   GLU   116      33.655  58.082  41.522  1.00  0.00           N  
ATOM   1917  H   GLU   116      33.871  57.756  40.591  1.00  0.00           H  
ATOM   1918  CA  GLU   116      32.390  57.793  42.137  1.00  0.00           C  
ATOM   1919  HA  GLU   116      31.918  58.682  42.556  1.00  0.00           H  
ATOM   1920  CB  GLU   116      31.484  57.161  41.057  1.00  0.00           C  
ATOM   1921  HB2 GLU   116      32.056  56.375  40.565  1.00  0.00           H  
ATOM   1922  HB3 GLU   116      30.627  56.650  41.497  1.00  0.00           H  
ATOM   1923  CG  GLU   116      30.901  58.169  39.968  1.00  0.00           C  
ATOM   1924  HG2 GLU   116      31.760  58.572  39.432  1.00  0.00           H  
ATOM   1925  HG3 GLU   116      30.307  57.612  39.243  1.00  0.00           H  
ATOM   1926  CD  GLU   116      30.056  59.321  40.503  1.00  0.00           C  
ATOM   1927  OE1 GLU   116      30.671  60.355  40.913  1.00  0.00           O  
ATOM   1928  OE2 GLU   116      28.788  59.227  40.540  1.00  0.00           O  
ATOM   1929  C   GLU   116      32.510  56.975  43.417  1.00  0.00           C  
ATOM   1930  O   GLU   116      31.752  57.304  44.340  1.00  0.00           O  
ATOM   1931  N   ARG   117      33.429  55.982  43.574  1.00  0.00           N  
ATOM   1932  H   ARG   117      33.967  55.798  42.739  1.00  0.00           H  
ATOM   1933  CA  ARG   117      33.640  55.221  44.817  1.00  0.00           C  
ATOM   1934  HA  ARG   117      32.666  54.820  45.100  1.00  0.00           H  
ATOM   1935  CB  ARG   117      34.601  53.987  44.604  1.00  0.00           C  
ATOM   1936  HB2 ARG   117      35.452  54.307  44.002  1.00  0.00           H  
ATOM   1937  HB3 ARG   117      34.888  53.694  45.613  1.00  0.00           H  
ATOM   1938  CG  ARG   117      33.918  52.860  43.857  1.00  0.00           C  
ATOM   1939  HG2 ARG   117      33.056  52.532  44.439  1.00  0.00           H  
ATOM   1940  HG3 ARG   117      33.621  53.099  42.836  1.00  0.00           H  
ATOM   1941  CD  ARG   117      34.805  51.587  43.824  1.00  0.00           C  
ATOM   1942  HD2 ARG   117      35.262  51.551  44.813  1.00  0.00           H  
ATOM   1943  HD3 ARG   117      34.198  50.682  43.835  1.00  0.00           H  
ATOM   1944  NE  ARG   117      35.924  51.517  42.912  1.00  0.00           N  
ATOM   1945  HE  ARG   117      36.807  51.819  43.300  1.00  0.00           H  
ATOM   1946  CZ  ARG   117      35.973  51.067  41.660  1.00  0.00           C  
ATOM   1947  NH1 ARG   117      34.933  50.434  41.180  1.00  0.00           N  
ATOM   1948 HH11 ARG   117      34.099  50.331  41.741  1.00  0.00           H  
ATOM   1949 HH12 ARG   117      34.946  49.979  40.279  1.00  0.00           H  
ATOM   1950  NH2 ARG   117      37.027  51.189  40.942  1.00  0.00           N  
ATOM   1951 HH21 ARG   117      37.812  51.638  41.392  1.00  0.00           H  
ATOM   1952 HH22 ARG   117      36.917  51.063  39.946  1.00  0.00           H  
ATOM   1953  C   ARG   117      34.096  56.216  45.905  1.00  0.00           C  
ATOM   1954  O   ARG   117      33.543  56.148  47.040  1.00  0.00           O  
ATOM   1955  N   GLU   118      34.974  57.142  45.630  1.00  0.00           N  
ATOM   1956  H   GLU   118      35.352  57.261  44.701  1.00  0.00           H  
ATOM   1957  CA  GLU   118      35.349  58.125  46.636  1.00  0.00           C  
ATOM   1958  HA  GLU   118      35.640  57.620  47.557  1.00  0.00           H  
ATOM   1959  CB  GLU   118      36.536  58.952  46.063  1.00  0.00           C  
ATOM   1960  HB2 GLU   118      37.068  58.362  45.316  1.00  0.00           H  
ATOM   1961  HB3 GLU   118      36.122  59.766  45.468  1.00  0.00           H  
ATOM   1962  CG  GLU   118      37.542  59.567  47.094  1.00  0.00           C  
ATOM   1963  HG2 GLU   118      38.221  60.291  46.644  1.00  0.00           H  
ATOM   1964  HG3 GLU   118      37.025  60.207  47.810  1.00  0.00           H  
ATOM   1965  CD  GLU   118      38.293  58.528  47.848  1.00  0.00           C  
ATOM   1966  OE1 GLU   118      37.857  58.223  48.970  1.00  0.00           O  
ATOM   1967  OE2 GLU   118      39.344  58.066  47.351  1.00  0.00           O  
ATOM   1968  C   GLU   118      34.175  59.060  47.027  1.00  0.00           C  
ATOM   1969  O   GLU   118      34.184  59.620  48.125  1.00  0.00           O  
ATOM   1970  N   ARG   119      33.223  59.264  46.087  1.00  0.00           N  
ATOM   1971  H   ARG   119      33.448  58.966  45.149  1.00  0.00           H  
ATOM   1972  CA  ARG   119      32.012  60.093  46.289  1.00  0.00           C  
ATOM   1973  HA  ARG   119      32.356  60.943  46.878  1.00  0.00           H  
ATOM   1974  CB  ARG   119      31.320  60.463  44.921  1.00  0.00           C  
ATOM   1975  HB2 ARG   119      31.982  60.396  44.058  1.00  0.00           H  
ATOM   1976  HB3 ARG   119      30.441  59.827  44.817  1.00  0.00           H  
ATOM   1977  CG  ARG   119      30.722  61.884  44.993  1.00  0.00           C  
ATOM   1978  HG2 ARG   119      30.001  61.990  45.804  1.00  0.00           H  
ATOM   1979  HG3 ARG   119      31.518  62.600  45.195  1.00  0.00           H  
ATOM   1980  CD  ARG   119      29.956  62.269  43.684  1.00  0.00           C  
ATOM   1981  HD2 ARG   119      29.416  63.204  43.834  1.00  0.00           H  
ATOM   1982  HD3 ARG   119      30.776  62.494  43.003  1.00  0.00           H  
ATOM   1983  NE  ARG   119      29.094  61.200  43.169  1.00  0.00           N  
ATOM   1984  HE  ARG   119      29.185  61.053  42.174  1.00  0.00           H  
ATOM   1985  CZ  ARG   119      27.990  60.627  43.671  1.00  0.00           C  
ATOM   1986  NH1 ARG   119      27.544  60.913  44.834  1.00  0.00           N  
ATOM   1987 HH11 ARG   119      27.675  61.796  45.306  1.00  0.00           H  
ATOM   1988 HH12 ARG   119      26.620  60.534  44.990  1.00  0.00           H  
ATOM   1989  NH2 ARG   119      27.469  59.674  43.002  1.00  0.00           N  
ATOM   1990 HH21 ARG   119      27.875  59.412  42.115  1.00  0.00           H  
ATOM   1991 HH22 ARG   119      26.636  59.237  43.369  1.00  0.00           H  
ATOM   1992  C   ARG   119      31.053  59.434  47.260  1.00  0.00           C  
ATOM   1993  O   ARG   119      30.496  60.005  48.193  1.00  0.00           O  
ATOM   1994  N   ARG   120      30.821  58.148  46.985  1.00  0.00           N  
ATOM   1995  H   ARG   120      31.360  57.855  46.182  1.00  0.00           H  
ATOM   1996  CA  ARG   120      29.833  57.201  47.475  1.00  0.00           C  
ATOM   1997  HA  ARG   120      28.950  57.743  47.812  1.00  0.00           H  
ATOM   1998  CB  ARG   120      29.427  56.083  46.481  1.00  0.00           C  
ATOM   1999  HB2 ARG   120      30.272  55.590  46.001  1.00  0.00           H  
ATOM   2000  HB3 ARG   120      28.888  55.331  47.056  1.00  0.00           H  
ATOM   2001  CG  ARG   120      28.545  56.862  45.383  1.00  0.00           C  
ATOM   2002  HG2 ARG   120      27.508  56.972  45.702  1.00  0.00           H  
ATOM   2003  HG3 ARG   120      29.003  57.828  45.170  1.00  0.00           H  
ATOM   2004  CD  ARG   120      28.656  56.048  44.088  1.00  0.00           C  
ATOM   2005  HD2 ARG   120      28.038  56.562  43.352  1.00  0.00           H  
ATOM   2006  HD3 ARG   120      29.669  56.168  43.704  1.00  0.00           H  
ATOM   2007  NE  ARG   120      28.210  54.621  44.144  1.00  0.00           N  
ATOM   2008  HE  ARG   120      28.887  53.882  44.270  1.00  0.00           H  
ATOM   2009  CZ  ARG   120      27.004  54.081  44.464  1.00  0.00           C  
ATOM   2010  NH1 ARG   120      25.910  54.797  44.357  1.00  0.00           N  
ATOM   2011 HH11 ARG   120      25.921  55.738  43.989  1.00  0.00           H  
ATOM   2012 HH12 ARG   120      25.041  54.460  44.746  1.00  0.00           H  
ATOM   2013  NH2 ARG   120      26.890  52.859  44.816  1.00  0.00           N  
ATOM   2014 HH21 ARG   120      27.780  52.392  44.915  1.00  0.00           H  
ATOM   2015 HH22 ARG   120      26.086  52.547  45.341  1.00  0.00           H  
ATOM   2016  C   ARG   120      30.336  56.423  48.713  1.00  0.00           C  
ATOM   2017  O   ARG   120      29.620  55.804  49.471  1.00  0.00           O  
ATOM   2018  N   GLY   121      31.603  56.523  49.001  1.00  0.00           N  
ATOM   2019  H   GLY   121      32.203  56.948  48.308  1.00  0.00           H  
ATOM   2020  CA  GLY   121      32.329  55.935  50.165  1.00  0.00           C  
ATOM   2021  HA2 GLY   121      33.330  56.359  50.251  1.00  0.00           H  
ATOM   2022  HA3 GLY   121      31.726  56.206  51.032  1.00  0.00           H  
ATOM   2023  C   GLY   121      32.405  54.374  50.090  1.00  0.00           C  
ATOM   2024  O   GLY   121      32.156  53.738  51.137  1.00  0.00           O  
ATOM   2025  N   GLU   122      32.671  53.777  48.935  1.00  0.00           N  
ATOM   2026  H   GLU   122      32.775  54.332  48.097  1.00  0.00           H  
ATOM   2027  CA  GLU   122      32.595  52.336  48.720  1.00  0.00           C  
ATOM   2028  HA  GLU   122      32.137  51.842  49.577  1.00  0.00           H  
ATOM   2029  CB  GLU   122      31.796  51.998  47.385  1.00  0.00           C  
ATOM   2030  HB2 GLU   122      32.395  52.465  46.604  1.00  0.00           H  
ATOM   2031  HB3 GLU   122      31.860  50.911  47.419  1.00  0.00           H  
ATOM   2032  CG  GLU   122      30.307  52.462  47.335  1.00  0.00           C  
ATOM   2033  HG2 GLU   122      29.688  52.293  48.216  1.00  0.00           H  
ATOM   2034  HG3 GLU   122      30.427  53.536  47.193  1.00  0.00           H  
ATOM   2035  CD  GLU   122      29.664  51.775  46.137  1.00  0.00           C  
ATOM   2036  OE1 GLU   122      29.626  52.463  45.066  1.00  0.00           O  
ATOM   2037  OE2 GLU   122      29.274  50.597  46.161  1.00  0.00           O  
ATOM   2038  C   GLU   122      34.031  51.777  48.587  1.00  0.00           C  
ATOM   2039  O   GLU   122      34.915  52.552  48.202  1.00  0.00           O  
ATOM   2040  N   PRO   123      34.298  50.497  48.979  1.00  0.00           N  
ATOM   2041  CD  PRO   123      33.441  49.502  49.566  1.00  0.00           C  
ATOM   2042  HD2 PRO   123      32.955  49.003  48.728  1.00  0.00           H  
ATOM   2043  HD3 PRO   123      32.681  49.882  50.249  1.00  0.00           H  
ATOM   2044  CG  PRO   123      34.337  48.475  50.225  1.00  0.00           C  
ATOM   2045  HG2 PRO   123      33.874  47.515  50.454  1.00  0.00           H  
ATOM   2046  HG3 PRO   123      34.715  48.987  51.109  1.00  0.00           H  
ATOM   2047  CB  PRO   123      35.483  48.542  49.336  1.00  0.00           C  
ATOM   2048  HB2 PRO   123      35.474  47.931  48.433  1.00  0.00           H  
ATOM   2049  HB3 PRO   123      36.334  48.104  49.857  1.00  0.00           H  
ATOM   2050  CA  PRO   123      35.668  50.051  49.016  1.00  0.00           C  
ATOM   2051  HA  PRO   123      36.188  50.550  49.835  1.00  0.00           H  
ATOM   2052  C   PRO   123      36.464  50.306  47.736  1.00  0.00           C  
ATOM   2053  O   PRO   123      35.963  50.092  46.646  1.00  0.00           O  
ATOM   2054  N   SER   124      37.666  50.883  47.831  1.00  0.00           N  
ATOM   2055  H   SER   124      38.011  51.054  48.765  1.00  0.00           H  
ATOM   2056  CA  SER   124      38.568  51.397  46.721  1.00  0.00           C  
ATOM   2057  HA  SER   124      38.005  51.821  45.890  1.00  0.00           H  
ATOM   2058  CB  SER   124      39.246  52.652  47.239  1.00  0.00           C  
ATOM   2059  HB2 SER   124      38.543  53.482  47.307  1.00  0.00           H  
ATOM   2060  HB3 SER   124      39.797  52.634  48.179  1.00  0.00           H  
ATOM   2061  OG  SER   124      40.332  53.095  46.388  1.00  0.00           O  
ATOM   2062  HG  SER   124      39.927  53.423  45.581  1.00  0.00           H  
ATOM   2063  C   SER   124      39.577  50.412  46.187  1.00  0.00           C  
ATOM   2064  O   SER   124      40.254  49.809  47.010  1.00  0.00           O  
ATOM   2065  N   LEU   125      39.662  50.356  44.850  1.00  0.00           N  
ATOM   2066  H   LEU   125      39.175  50.986  44.229  1.00  0.00           H  
ATOM   2067  CA  LEU   125      40.461  49.397  44.209  1.00  0.00           C  
ATOM   2068  HA  LEU   125      40.590  48.574  44.913  1.00  0.00           H  
ATOM   2069  CB  LEU   125      39.722  48.896  42.918  1.00  0.00           C  
ATOM   2070  HB2 LEU   125      38.656  49.097  43.019  1.00  0.00           H  
ATOM   2071  HB3 LEU   125      40.056  49.461  42.048  1.00  0.00           H  
ATOM   2072  CG  LEU   125      39.949  47.383  42.650  1.00  0.00           C  
ATOM   2073  HG  LEU   125      41.004  47.130  42.758  1.00  0.00           H  
ATOM   2074  CD1 LEU   125      39.168  46.440  43.553  1.00  0.00           C  
ATOM   2075 HD11 LEU   125      38.115  46.676  43.399  1.00  0.00           H  
ATOM   2076 HD12 LEU   125      39.300  45.450  43.116  1.00  0.00           H  
ATOM   2077 HD13 LEU   125      39.319  46.529  44.629  1.00  0.00           H  
ATOM   2078  CD2 LEU   125      39.584  47.099  41.219  1.00  0.00           C  
ATOM   2079 HD21 LEU   125      40.164  47.611  40.450  1.00  0.00           H  
ATOM   2080 HD22 LEU   125      39.726  46.045  40.982  1.00  0.00           H  
ATOM   2081 HD23 LEU   125      38.511  47.287  41.198  1.00  0.00           H  
ATOM   2082  C   LEU   125      41.903  49.854  43.904  1.00  0.00           C  
ATOM   2083  O   LEU   125      42.752  48.977  43.801  1.00  0.00           O  
ATOM   2084  N   ILE   126      42.200  51.175  43.809  1.00  0.00           N  
ATOM   2085  H   ILE   126      41.426  51.823  43.776  1.00  0.00           H  
ATOM   2086  CA  ILE   126      43.551  51.817  44.153  1.00  0.00           C  
ATOM   2087  HA  ILE   126      44.290  51.253  43.585  1.00  0.00           H  
ATOM   2088  CB  ILE   126      43.730  53.254  43.677  1.00  0.00           C  
ATOM   2089  HB  ILE   126      43.450  53.318  42.626  1.00  0.00           H  
ATOM   2090  CG2 ILE   126      42.865  54.216  44.501  1.00  0.00           C  
ATOM   2091 HG21 ILE   126      42.759  55.159  43.966  1.00  0.00           H  
ATOM   2092 HG22 ILE   126      41.857  53.804  44.443  1.00  0.00           H  
ATOM   2093 HG23 ILE   126      43.277  54.230  45.510  1.00  0.00           H  
ATOM   2094  CG1 ILE   126      45.202  53.799  43.742  1.00  0.00           C  
ATOM   2095 HG12 ILE   126      45.089  54.735  43.196  1.00  0.00           H  
ATOM   2096 HG13 ILE   126      45.439  54.080  44.768  1.00  0.00           H  
ATOM   2097  CD1 ILE   126      46.387  53.083  43.218  1.00  0.00           C  
ATOM   2098 HD11 ILE   126      46.299  52.773  42.177  1.00  0.00           H  
ATOM   2099 HD12 ILE   126      47.239  53.732  43.418  1.00  0.00           H  
ATOM   2100 HD13 ILE   126      46.616  52.189  43.797  1.00  0.00           H  
ATOM   2101  C   ILE   126      44.085  51.649  45.553  1.00  0.00           C  
ATOM   2102  O   ILE   126      45.286  51.460  45.735  1.00  0.00           O  
ATOM   2103  N   ALA   127      43.220  51.626  46.550  1.00  0.00           N  
ATOM   2104  H   ALA   127      42.243  51.495  46.330  1.00  0.00           H  
ATOM   2105  CA  ALA   127      43.620  51.231  47.928  1.00  0.00           C  
ATOM   2106  HA  ALA   127      44.476  51.860  48.174  1.00  0.00           H  
ATOM   2107  CB  ALA   127      42.452  51.516  48.860  1.00  0.00           C  
ATOM   2108  HB1 ALA   127      41.974  52.454  48.577  1.00  0.00           H  
ATOM   2109  HB2 ALA   127      41.767  50.672  48.779  1.00  0.00           H  
ATOM   2110  HB3 ALA   127      42.771  51.534  49.902  1.00  0.00           H  
ATOM   2111  C   ALA   127      44.151  49.789  48.018  1.00  0.00           C  
ATOM   2112  O   ALA   127      45.233  49.566  48.568  1.00  0.00           O  
ATOM   2113  N   LEU   128      43.441  48.834  47.417  1.00  0.00           N  
ATOM   2114  H   LEU   128      42.554  49.154  47.055  1.00  0.00           H  
ATOM   2115  CA  LEU   128      43.717  47.347  47.366  1.00  0.00           C  
ATOM   2116  HA  LEU   128      43.741  46.970  48.388  1.00  0.00           H  
ATOM   2117  CB  LEU   128      42.552  46.649  46.558  1.00  0.00           C  
ATOM   2118  HB2 LEU   128      41.628  47.169  46.813  1.00  0.00           H  
ATOM   2119  HB3 LEU   128      42.761  46.872  45.512  1.00  0.00           H  
ATOM   2120  CG  LEU   128      42.326  45.159  46.823  1.00  0.00           C  
ATOM   2121  HG  LEU   128      43.299  44.719  46.604  1.00  0.00           H  
ATOM   2122  CD1 LEU   128      42.018  44.854  48.250  1.00  0.00           C  
ATOM   2123 HD11 LEU   128      40.978  45.101  48.463  1.00  0.00           H  
ATOM   2124 HD12 LEU   128      41.982  43.775  48.395  1.00  0.00           H  
ATOM   2125 HD13 LEU   128      42.588  45.292  49.069  1.00  0.00           H  
ATOM   2126  CD2 LEU   128      41.216  44.577  45.939  1.00  0.00           C  
ATOM   2127 HD21 LEU   128      41.542  44.653  44.901  1.00  0.00           H  
ATOM   2128 HD22 LEU   128      41.230  43.498  46.092  1.00  0.00           H  
ATOM   2129 HD23 LEU   128      40.258  45.018  46.215  1.00  0.00           H  
ATOM   2130  C   LEU   128      45.083  46.921  46.748  1.00  0.00           C  
ATOM   2131  O   LEU   128      45.733  45.953  47.106  1.00  0.00           O  
ATOM   2132  N   LEU   129      45.509  47.754  45.821  1.00  0.00           N  
ATOM   2133  H   LEU   129      44.842  48.453  45.526  1.00  0.00           H  
ATOM   2134  CA  LEU   129      46.813  47.752  45.176  1.00  0.00           C  
ATOM   2135  HA  LEU   129      47.280  46.782  45.344  1.00  0.00           H  
ATOM   2136  CB  LEU   129      46.685  48.149  43.649  1.00  0.00           C  
ATOM   2137  HB2 LEU   129      45.980  47.470  43.169  1.00  0.00           H  
ATOM   2138  HB3 LEU   129      46.210  49.130  43.628  1.00  0.00           H  
ATOM   2139  CG  LEU   129      48.007  48.277  42.811  1.00  0.00           C  
ATOM   2140  HG  LEU   129      48.436  49.175  43.256  1.00  0.00           H  
ATOM   2141  CD1 LEU   129      48.919  47.095  42.906  1.00  0.00           C  
ATOM   2142 HD11 LEU   129      49.139  46.807  43.934  1.00  0.00           H  
ATOM   2143 HD12 LEU   129      48.429  46.310  42.330  1.00  0.00           H  
ATOM   2144 HD13 LEU   129      49.804  47.391  42.342  1.00  0.00           H  
ATOM   2145  CD2 LEU   129      47.822  48.641  41.309  1.00  0.00           C  
ATOM   2146 HD21 LEU   129      47.375  49.634  41.265  1.00  0.00           H  
ATOM   2147 HD22 LEU   129      48.813  48.677  40.856  1.00  0.00           H  
ATOM   2148 HD23 LEU   129      47.090  48.004  40.811  1.00  0.00           H  
ATOM   2149  C   LEU   129      47.845  48.510  46.041  1.00  0.00           C  
ATOM   2150  O   LEU   129      48.914  47.991  46.361  1.00  0.00           O  
ATOM   2151  N   SER   130      47.628  49.802  46.337  1.00  0.00           N  
ATOM   2152  H   SER   130      46.765  50.198  45.993  1.00  0.00           H  
ATOM   2153  CA  SER   130      48.742  50.562  46.931  1.00  0.00           C  
ATOM   2154  HA  SER   130      49.651  50.488  46.334  1.00  0.00           H  
ATOM   2155  CB  SER   130      48.583  52.064  46.873  1.00  0.00           C  
ATOM   2156  HB2 SER   130      49.380  52.616  47.371  1.00  0.00           H  
ATOM   2157  HB3 SER   130      48.637  52.298  45.810  1.00  0.00           H  
ATOM   2158  OG  SER   130      47.305  52.497  47.330  1.00  0.00           O  
ATOM   2159  HG  SER   130      46.557  52.158  46.834  1.00  0.00           H  
ATOM   2160  C   SER   130      49.113  50.039  48.336  1.00  0.00           C  
ATOM   2161  O   SER   130      50.279  49.994  48.738  1.00  0.00           O  
ATOM   2162  N   ASN   131      48.118  49.587  49.121  1.00  0.00           N  
ATOM   2163  H   ASN   131      47.161  49.565  48.796  1.00  0.00           H  
ATOM   2164  CA  ASN   131      48.397  48.945  50.386  1.00  0.00           C  
ATOM   2165  HA  ASN   131      48.979  49.663  50.964  1.00  0.00           H  
ATOM   2166  CB  ASN   131      47.076  48.742  51.167  1.00  0.00           C  
ATOM   2167  HB2 ASN   131      46.484  49.654  51.244  1.00  0.00           H  
ATOM   2168  HB3 ASN   131      46.534  48.123  50.452  1.00  0.00           H  
ATOM   2169  CG  ASN   131      47.215  47.907  52.447  1.00  0.00           C  
ATOM   2170  OD1 ASN   131      47.600  48.411  53.464  1.00  0.00           O  
ATOM   2171  ND2 ASN   131      47.050  46.645  52.374  1.00  0.00           N  
ATOM   2172 HD21 ASN   131      47.191  46.199  53.270  1.00  0.00           H  
ATOM   2173 HD22 ASN   131      46.649  46.200  51.561  1.00  0.00           H  
ATOM   2174  C   ASN   131      49.302  47.670  50.182  1.00  0.00           C  
ATOM   2175  O   ASN   131      50.226  47.425  50.951  1.00  0.00           O  
ATOM   2176  N   SER   132      49.029  46.877  49.119  1.00  0.00           N  
ATOM   2177  H   SER   132      48.387  47.241  48.429  1.00  0.00           H  
ATOM   2178  CA  SER   132      49.626  45.537  48.874  1.00  0.00           C  
ATOM   2179  HA  SER   132      49.457  44.983  49.798  1.00  0.00           H  
ATOM   2180  CB  SER   132      48.861  44.804  47.748  1.00  0.00           C  
ATOM   2181  HB2 SER   132      48.937  45.363  46.816  1.00  0.00           H  
ATOM   2182  HB3 SER   132      49.177  43.793  47.491  1.00  0.00           H  
ATOM   2183  OG  SER   132      47.573  44.680  48.175  1.00  0.00           O  
ATOM   2184  HG  SER   132      46.978  45.174  47.605  1.00  0.00           H  
ATOM   2185  C   SER   132      51.125  45.723  48.626  1.00  0.00           C  
ATOM   2186  O   SER   132      51.942  45.021  49.210  1.00  0.00           O  
ATOM   2187  N   TYR   133      51.516  46.751  47.862  1.00  0.00           N  
ATOM   2188  H   TYR   133      50.784  47.295  47.427  1.00  0.00           H  
ATOM   2189  CA  TYR   133      52.929  47.152  47.623  1.00  0.00           C  
ATOM   2190  HA  TYR   133      53.411  46.234  47.288  1.00  0.00           H  
ATOM   2191  CB  TYR   133      53.102  48.340  46.635  1.00  0.00           C  
ATOM   2192  HB2 TYR   133      52.479  48.209  45.750  1.00  0.00           H  
ATOM   2193  HB3 TYR   133      52.713  49.260  47.070  1.00  0.00           H  
ATOM   2194  CG  TYR   133      54.555  48.548  46.278  1.00  0.00           C  
ATOM   2195  CD1 TYR   133      55.215  49.622  46.832  1.00  0.00           C  
ATOM   2196  HD1 TYR   133      54.689  50.271  47.516  1.00  0.00           H  
ATOM   2197  CE1 TYR   133      56.533  49.887  46.377  1.00  0.00           C  
ATOM   2198  HE1 TYR   133      57.016  50.772  46.764  1.00  0.00           H  
ATOM   2199  CZ  TYR   133      57.231  48.999  45.519  1.00  0.00           C  
ATOM   2200  OH  TYR   133      58.477  49.340  45.031  1.00  0.00           O  
ATOM   2201  HH  TYR   133      58.645  50.271  45.196  1.00  0.00           H  
ATOM   2202  CE2 TYR   133      56.560  47.851  45.075  1.00  0.00           C  
ATOM   2203  HE2 TYR   133      57.064  47.327  44.277  1.00  0.00           H  
ATOM   2204  CD2 TYR   133      55.180  47.669  45.398  1.00  0.00           C  
ATOM   2205  HD2 TYR   133      54.632  46.803  45.056  1.00  0.00           H  
ATOM   2206  C   TYR   133      53.601  47.476  48.982  1.00  0.00           C  
ATOM   2207  O   TYR   133      54.685  46.910  49.267  1.00  0.00           O  
ATOM   2208  N   TYR   134      53.056  48.371  49.874  1.00  0.00           N  
ATOM   2209  H   TYR   134      52.172  48.819  49.680  1.00  0.00           H  
ATOM   2210  CA  TYR   134      53.814  48.852  51.056  1.00  0.00           C  
ATOM   2211  HA  TYR   134      54.849  48.832  50.715  1.00  0.00           H  
ATOM   2212  CB  TYR   134      53.419  50.222  51.486  1.00  0.00           C  
ATOM   2213  HB2 TYR   134      52.345  50.360  51.613  1.00  0.00           H  
ATOM   2214  HB3 TYR   134      53.857  50.462  52.455  1.00  0.00           H  
ATOM   2215  CG  TYR   134      53.973  51.247  50.492  1.00  0.00           C  
ATOM   2216  CD1 TYR   134      55.310  51.693  50.550  1.00  0.00           C  
ATOM   2217  HD1 TYR   134      55.994  51.243  51.254  1.00  0.00           H  
ATOM   2218  CE1 TYR   134      55.781  52.691  49.677  1.00  0.00           C  
ATOM   2219  HE1 TYR   134      56.769  53.037  49.942  1.00  0.00           H  
ATOM   2220  CZ  TYR   134      54.925  53.435  48.826  1.00  0.00           C  
ATOM   2221  OH  TYR   134      55.433  54.450  48.054  1.00  0.00           O  
ATOM   2222  HH  TYR   134      54.785  54.915  47.519  1.00  0.00           H  
ATOM   2223  CE2 TYR   134      53.636  52.975  48.741  1.00  0.00           C  
ATOM   2224  HE2 TYR   134      52.999  53.396  47.977  1.00  0.00           H  
ATOM   2225  CD2 TYR   134      53.165  51.881  49.514  1.00  0.00           C  
ATOM   2226  HD2 TYR   134      52.133  51.561  49.505  1.00  0.00           H  
ATOM   2227  C   TYR   134      53.745  47.790  52.281  1.00  0.00           C  
ATOM   2228  O   TYR   134      54.534  47.863  53.247  1.00  0.00           O  
ATOM   2229  N   ASP   135      52.860  46.768  52.105  1.00  0.00           N  
ATOM   2230  H   ASP   135      52.240  46.700  51.311  1.00  0.00           H  
ATOM   2231  CA  ASP   135      52.685  45.646  52.967  1.00  0.00           C  
ATOM   2232  HA  ASP   135      52.738  45.991  53.999  1.00  0.00           H  
ATOM   2233  CB  ASP   135      51.258  45.054  52.939  1.00  0.00           C  
ATOM   2234  HB2 ASP   135      50.547  45.858  53.127  1.00  0.00           H  
ATOM   2235  HB3 ASP   135      51.093  44.630  51.949  1.00  0.00           H  
ATOM   2236  CG  ASP   135      51.073  43.987  54.011  1.00  0.00           C  
ATOM   2237  OD1 ASP   135      51.028  44.205  55.253  1.00  0.00           O  
ATOM   2238  OD2 ASP   135      51.086  42.814  53.564  1.00  0.00           O  
ATOM   2239  C   ASP   135      53.733  44.567  52.814  1.00  0.00           C  
ATOM   2240  O   ASP   135      54.422  44.171  53.648  1.00  0.00           O  
ATOM   2241  N   VAL   136      53.867  44.037  51.573  1.00  0.00           N  
ATOM   2242  H   VAL   136      53.346  44.382  50.779  1.00  0.00           H  
ATOM   2243  CA  VAL   136      54.852  42.907  51.316  1.00  0.00           C  
ATOM   2244  HA  VAL   136      54.629  42.177  52.094  1.00  0.00           H  
ATOM   2245  CB  VAL   136      54.668  42.269  49.930  1.00  0.00           C  
ATOM   2246  HB  VAL   136      55.385  41.463  49.773  1.00  0.00           H  
ATOM   2247  CG1 VAL   136      53.249  41.638  49.803  1.00  0.00           C  
ATOM   2248 HG11 VAL   136      53.157  41.220  48.801  1.00  0.00           H  
ATOM   2249 HG12 VAL   136      53.023  40.866  50.538  1.00  0.00           H  
ATOM   2250 HG13 VAL   136      52.443  42.369  49.865  1.00  0.00           H  
ATOM   2251  CG2 VAL   136      54.966  43.183  48.762  1.00  0.00           C  
ATOM   2252 HG21 VAL   136      54.647  42.761  47.809  1.00  0.00           H  
ATOM   2253 HG22 VAL   136      54.412  44.101  48.954  1.00  0.00           H  
ATOM   2254 HG23 VAL   136      56.015  43.480  48.789  1.00  0.00           H  
ATOM   2255  C   VAL   136      56.334  43.294  51.488  1.00  0.00           C  
ATOM   2256  O   VAL   136      57.114  42.411  51.745  1.00  0.00           O  
ATOM   2257  N   LEU   137      56.626  44.576  51.362  1.00  0.00           N  
ATOM   2258  H   LEU   137      55.865  45.173  51.074  1.00  0.00           H  
ATOM   2259  CA  LEU   137      57.841  45.397  51.698  1.00  0.00           C  
ATOM   2260  HA  LEU   137      58.727  44.841  51.391  1.00  0.00           H  
ATOM   2261  CB  LEU   137      57.896  46.784  51.001  1.00  0.00           C  
ATOM   2262  HB2 LEU   137      56.881  47.180  50.958  1.00  0.00           H  
ATOM   2263  HB3 LEU   137      58.469  47.489  51.602  1.00  0.00           H  
ATOM   2264  CG  LEU   137      58.519  46.792  49.561  1.00  0.00           C  
ATOM   2265  HG  LEU   137      59.596  46.635  49.615  1.00  0.00           H  
ATOM   2266  CD1 LEU   137      57.926  45.794  48.482  1.00  0.00           C  
ATOM   2267 HD11 LEU   137      58.397  45.886  47.503  1.00  0.00           H  
ATOM   2268 HD12 LEU   137      58.019  44.778  48.864  1.00  0.00           H  
ATOM   2269 HD13 LEU   137      56.879  45.989  48.250  1.00  0.00           H  
ATOM   2270  CD2 LEU   137      58.414  48.178  48.864  1.00  0.00           C  
ATOM   2271 HD21 LEU   137      58.986  48.875  49.476  1.00  0.00           H  
ATOM   2272 HD22 LEU   137      58.761  48.251  47.834  1.00  0.00           H  
ATOM   2273 HD23 LEU   137      57.423  48.630  48.838  1.00  0.00           H  
ATOM   2274  C   LEU   137      57.862  45.678  53.226  1.00  0.00           C  
ATOM   2275  O   LEU   137      58.843  46.025  53.867  1.00  0.00           O  
ATOM   2276  N   ASP   138      56.748  45.499  53.912  1.00  0.00           N  
ATOM   2277  H   ASP   138      56.004  45.086  53.367  1.00  0.00           H  
ATOM   2278  CA  ASP   138      56.621  45.464  55.382  1.00  0.00           C  
ATOM   2279  HA  ASP   138      57.562  45.901  55.718  1.00  0.00           H  
ATOM   2280  CB  ASP   138      55.607  46.499  55.957  1.00  0.00           C  
ATOM   2281  HB2 ASP   138      55.797  47.450  55.460  1.00  0.00           H  
ATOM   2282  HB3 ASP   138      54.648  46.125  55.597  1.00  0.00           H  
ATOM   2283  CG  ASP   138      55.758  46.714  57.437  1.00  0.00           C  
ATOM   2284  OD1 ASP   138      56.697  46.137  58.044  1.00  0.00           O  
ATOM   2285  OD2 ASP   138      55.056  47.632  57.940  1.00  0.00           O  
ATOM   2286  C   ASP   138      56.434  44.047  55.916  1.00  0.00           C  
ATOM   2287  O   ASP   138      55.441  43.672  56.600  1.00  0.00           O  
ATOM   2288  N   ASP   139      57.402  43.193  55.598  1.00  0.00           N  
ATOM   2289  H   ASP   139      58.066  43.508  54.905  1.00  0.00           H  
ATOM   2290  CA  ASP   139      57.483  41.825  56.127  1.00  0.00           C  
ATOM   2291  HA  ASP   139      56.540  41.311  55.943  1.00  0.00           H  
ATOM   2292  CB  ASP   139      58.512  41.120  55.255  1.00  0.00           C  
ATOM   2293  HB2 ASP   139      58.054  41.118  54.266  1.00  0.00           H  
ATOM   2294  HB3 ASP   139      59.441  41.689  55.310  1.00  0.00           H  
ATOM   2295  CG  ASP   139      58.662  39.688  55.670  1.00  0.00           C  
ATOM   2296  OD1 ASP   139      59.738  39.293  55.991  1.00  0.00           O  
ATOM   2297  OD2 ASP   139      57.695  38.904  55.645  1.00  0.00           O  
ATOM   2298  C   ASP   139      57.836  41.686  57.653  1.00  0.00           C  
ATOM   2299  O   ASP   139      57.396  40.713  58.341  1.00  0.00           O  
ATOM   2300  N   ASP   140      58.500  42.718  58.201  1.00  0.00           N  
ATOM   2301  H   ASP   140      58.441  43.535  57.609  1.00  0.00           H  
ATOM   2302  CA  ASP   140      58.744  42.921  59.643  1.00  0.00           C  
ATOM   2303  HA  ASP   140      59.079  41.939  59.975  1.00  0.00           H  
ATOM   2304  CB  ASP   140      59.886  43.849  59.707  1.00  0.00           C  
ATOM   2305  HB2 ASP   140      60.631  43.539  58.973  1.00  0.00           H  
ATOM   2306  HB3 ASP   140      59.537  44.834  59.398  1.00  0.00           H  
ATOM   2307  CG  ASP   140      60.461  43.861  61.041  1.00  0.00           C  
ATOM   2308  OD1 ASP   140      60.165  44.781  61.793  1.00  0.00           O  
ATOM   2309  OD2 ASP   140      61.346  43.006  61.379  1.00  0.00           O  
ATOM   2310  C   ASP   140      57.466  43.366  60.352  1.00  0.00           C  
ATOM   2311  O   ASP   140      57.460  43.470  61.604  1.00  0.00           O  
ATOM   2312  N   GLY   141      56.425  43.669  59.623  1.00  0.00           N  
ATOM   2313  H   GLY   141      56.355  43.552  58.622  1.00  0.00           H  
ATOM   2314  CA  GLY   141      55.196  43.972  60.308  1.00  0.00           C  
ATOM   2315  HA2 GLY   141      54.495  43.961  59.474  1.00  0.00           H  
ATOM   2316  HA3 GLY   141      55.038  43.171  61.031  1.00  0.00           H  
ATOM   2317  C   GLY   141      55.219  45.326  61.088  1.00  0.00           C  
ATOM   2318  O   GLY   141      54.679  45.364  62.173  1.00  0.00           O  
ATOM   2319  N   ASP   142      56.021  46.326  60.716  1.00  0.00           N  
ATOM   2320  H   ASP   142      56.342  46.372  59.760  1.00  0.00           H  
ATOM   2321  CA  ASP   142      56.398  47.463  61.556  1.00  0.00           C  
ATOM   2322  HA  ASP   142      56.646  46.989  62.505  1.00  0.00           H  
ATOM   2323  CB  ASP   142      57.669  48.012  60.998  1.00  0.00           C  
ATOM   2324  HB2 ASP   142      58.404  47.208  60.964  1.00  0.00           H  
ATOM   2325  HB3 ASP   142      57.399  48.285  59.978  1.00  0.00           H  
ATOM   2326  CG  ASP   142      58.216  49.157  61.761  1.00  0.00           C  
ATOM   2327  OD1 ASP   142      59.180  48.983  62.468  1.00  0.00           O  
ATOM   2328  OD2 ASP   142      57.738  50.285  61.566  1.00  0.00           O  
ATOM   2329  C   ASP   142      55.310  48.565  61.645  1.00  0.00           C  
ATOM   2330  O   ASP   142      54.833  49.092  62.674  1.00  0.00           O  
ATOM   2331  N   GLY   143      54.650  48.758  60.507  1.00  0.00           N  
ATOM   2332  H   GLY   143      54.839  48.291  59.632  1.00  0.00           H  
ATOM   2333  CA  GLY   143      53.555  49.750  60.523  1.00  0.00           C  
ATOM   2334  HA2 GLY   143      52.953  49.513  59.646  1.00  0.00           H  
ATOM   2335  HA3 GLY   143      52.979  49.675  61.446  1.00  0.00           H  
ATOM   2336  C   GLY   143      54.011  51.187  60.376  1.00  0.00           C  
ATOM   2337  O   GLY   143      53.228  52.101  60.313  1.00  0.00           O  
ATOM   2338  N   THR   144      55.294  51.409  60.289  1.00  0.00           N  
ATOM   2339  H   THR   144      55.916  50.615  60.334  1.00  0.00           H  
ATOM   2340  CA  THR   144      55.847  52.722  59.918  1.00  0.00           C  
ATOM   2341  HA  THR   144      55.024  53.253  59.440  1.00  0.00           H  
ATOM   2342  CB  THR   144      56.241  53.458  61.234  1.00  0.00           C  
ATOM   2343  HB  THR   144      56.457  54.483  60.933  1.00  0.00           H  
ATOM   2344  CG2 THR   144      55.106  53.527  62.294  1.00  0.00           C  
ATOM   2345 HG21 THR   144      54.840  52.558  62.715  1.00  0.00           H  
ATOM   2346 HG22 THR   144      55.455  54.271  63.010  1.00  0.00           H  
ATOM   2347 HG23 THR   144      54.257  53.985  61.786  1.00  0.00           H  
ATOM   2348  OG1 THR   144      57.408  52.973  61.778  1.00  0.00           O  
ATOM   2349  HG1 THR   144      57.272  52.037  61.948  1.00  0.00           H  
ATOM   2350  C   THR   144      57.027  52.698  58.923  1.00  0.00           C  
ATOM   2351  O   THR   144      57.538  51.651  58.662  1.00  0.00           O  
ATOM   2352  N   VAL   145      57.272  53.832  58.235  1.00  0.00           N  
ATOM   2353  H   VAL   145      56.671  54.615  58.447  1.00  0.00           H  
ATOM   2354  CA  VAL   145      58.274  54.024  57.183  1.00  0.00           C  
ATOM   2355  HA  VAL   145      58.953  53.180  57.300  1.00  0.00           H  
ATOM   2356  CB  VAL   145      57.690  54.047  55.750  1.00  0.00           C  
ATOM   2357  HB  VAL   145      58.527  54.184  55.066  1.00  0.00           H  
ATOM   2358  CG1 VAL   145      57.017  52.761  55.336  1.00  0.00           C  
ATOM   2359 HG11 VAL   145      56.058  52.695  55.851  1.00  0.00           H  
ATOM   2360 HG12 VAL   145      56.800  52.793  54.268  1.00  0.00           H  
ATOM   2361 HG13 VAL   145      57.544  51.839  55.584  1.00  0.00           H  
ATOM   2362  CG2 VAL   145      56.755  55.208  55.343  1.00  0.00           C  
ATOM   2363 HG21 VAL   145      56.354  55.201  54.329  1.00  0.00           H  
ATOM   2364 HG22 VAL   145      55.899  55.151  56.015  1.00  0.00           H  
ATOM   2365 HG23 VAL   145      57.351  56.120  55.379  1.00  0.00           H  
ATOM   2366  C   VAL   145      59.157  55.181  57.500  1.00  0.00           C  
ATOM   2367  O   VAL   145      58.710  56.192  58.012  1.00  0.00           O  
ATOM   2368  N   ASP   146      60.451  55.081  57.213  1.00  0.00           N  
ATOM   2369  H   ASP   146      60.754  54.241  56.739  1.00  0.00           H  
ATOM   2370  CA  ASP   146      61.429  56.254  57.252  1.00  0.00           C  
ATOM   2371  HA  ASP   146      60.990  57.050  57.853  1.00  0.00           H  
ATOM   2372  CB  ASP   146      62.755  55.809  57.934  1.00  0.00           C  
ATOM   2373  HB2 ASP   146      62.480  55.271  58.841  1.00  0.00           H  
ATOM   2374  HB3 ASP   146      63.244  55.042  57.333  1.00  0.00           H  
ATOM   2375  CG  ASP   146      63.863  56.932  58.002  1.00  0.00           C  
ATOM   2376  OD1 ASP   146      64.522  57.164  56.960  1.00  0.00           O  
ATOM   2377  OD2 ASP   146      64.080  57.463  59.137  1.00  0.00           O  
ATOM   2378  C   ASP   146      61.632  56.862  55.829  1.00  0.00           C  
ATOM   2379  O   ASP   146      61.657  56.142  54.826  1.00  0.00           O  
ATOM   2380  N   VAL   147      61.952  58.139  55.760  1.00  0.00           N  
ATOM   2381  H   VAL   147      61.916  58.745  56.567  1.00  0.00           H  
ATOM   2382  CA  VAL   147      62.110  58.844  54.486  1.00  0.00           C  
ATOM   2383  HA  VAL   147      61.192  58.626  53.941  1.00  0.00           H  
ATOM   2384  CB  VAL   147      62.101  60.362  54.664  1.00  0.00           C  
ATOM   2385  HB  VAL   147      61.395  60.563  55.470  1.00  0.00           H  
ATOM   2386  CG1 VAL   147      63.499  60.878  54.991  1.00  0.00           C  
ATOM   2387 HG11 VAL   147      63.504  61.935  55.257  1.00  0.00           H  
ATOM   2388 HG12 VAL   147      63.812  60.415  55.926  1.00  0.00           H  
ATOM   2389 HG13 VAL   147      64.236  60.700  54.208  1.00  0.00           H  
ATOM   2390  CG2 VAL   147      61.665  61.132  53.419  1.00  0.00           C  
ATOM   2391 HG21 VAL   147      61.580  62.202  53.604  1.00  0.00           H  
ATOM   2392 HG22 VAL   147      62.287  60.867  52.564  1.00  0.00           H  
ATOM   2393 HG23 VAL   147      60.667  60.759  53.187  1.00  0.00           H  
ATOM   2394  C   VAL   147      63.258  58.335  53.627  1.00  0.00           C  
ATOM   2395  O   VAL   147      63.158  58.459  52.410  1.00  0.00           O  
ATOM   2396  N   ASP   148      64.377  57.856  54.184  1.00  0.00           N  
ATOM   2397  H   ASP   148      64.398  57.840  55.194  1.00  0.00           H  
ATOM   2398  CA  ASP   148      65.514  57.196  53.480  1.00  0.00           C  
ATOM   2399  HA  ASP   148      65.709  57.904  52.675  1.00  0.00           H  
ATOM   2400  CB  ASP   148      66.776  57.148  54.323  1.00  0.00           C  
ATOM   2401  HB2 ASP   148      66.886  58.075  54.886  1.00  0.00           H  
ATOM   2402  HB3 ASP   148      66.732  56.333  55.046  1.00  0.00           H  
ATOM   2403  CG  ASP   148      67.995  56.936  53.410  1.00  0.00           C  
ATOM   2404  OD1 ASP   148      68.181  57.754  52.438  1.00  0.00           O  
ATOM   2405  OD2 ASP   148      68.766  56.013  53.788  1.00  0.00           O  
ATOM   2406  C   ASP   148      65.199  55.740  53.005  1.00  0.00           C  
ATOM   2407  O   ASP   148      65.847  55.298  52.021  1.00  0.00           O  
ATOM   2408  N   GLU   149      64.258  55.042  53.641  1.00  0.00           N  
ATOM   2409  H   GLU   149      63.719  55.438  54.398  1.00  0.00           H  
ATOM   2410  CA  GLU   149      63.920  53.647  53.241  1.00  0.00           C  
ATOM   2411  HA  GLU   149      64.652  52.952  52.829  1.00  0.00           H  
ATOM   2412  CB  GLU   149      63.550  52.881  54.468  1.00  0.00           C  
ATOM   2413  HB2 GLU   149      62.893  53.476  55.101  1.00  0.00           H  
ATOM   2414  HB3 GLU   149      63.072  52.014  54.013  1.00  0.00           H  
ATOM   2415  CG  GLU   149      64.840  52.405  55.299  1.00  0.00           C  
ATOM   2416  HG2 GLU   149      65.451  51.598  54.895  1.00  0.00           H  
ATOM   2417  HG3 GLU   149      65.414  53.325  55.406  1.00  0.00           H  
ATOM   2418  CD  GLU   149      64.516  51.928  56.809  1.00  0.00           C  
ATOM   2419  OE1 GLU   149      63.608  52.515  57.462  1.00  0.00           O  
ATOM   2420  OE2 GLU   149      65.317  51.112  57.304  1.00  0.00           O  
ATOM   2421  C   GLU   149      62.810  53.718  52.237  1.00  0.00           C  
ATOM   2422  O   GLU   149      62.805  53.040  51.218  1.00  0.00           O  
ATOM   2423  N   LEU   150      61.898  54.702  52.303  1.00  0.00           N  
ATOM   2424  H   LEU   150      62.038  55.394  53.026  1.00  0.00           H  
ATOM   2425  CA  LEU   150      60.837  55.072  51.378  1.00  0.00           C  
ATOM   2426  HA  LEU   150      60.187  54.210  51.225  1.00  0.00           H  
ATOM   2427  CB  LEU   150      59.936  56.114  52.143  1.00  0.00           C  
ATOM   2428  HB2 LEU   150      59.503  55.470  52.908  1.00  0.00           H  
ATOM   2429  HB3 LEU   150      60.572  56.931  52.485  1.00  0.00           H  
ATOM   2430  CG  LEU   150      58.849  56.788  51.280  1.00  0.00           C  
ATOM   2431  HG  LEU   150      59.373  57.190  50.413  1.00  0.00           H  
ATOM   2432  CD1 LEU   150      57.775  55.807  50.733  1.00  0.00           C  
ATOM   2433 HD11 LEU   150      58.300  55.053  50.147  1.00  0.00           H  
ATOM   2434 HD12 LEU   150      57.273  55.328  51.574  1.00  0.00           H  
ATOM   2435 HD13 LEU   150      57.121  56.436  50.129  1.00  0.00           H  
ATOM   2436  CD2 LEU   150      58.256  58.010  51.965  1.00  0.00           C  
ATOM   2437 HD21 LEU   150      57.338  58.301  51.456  1.00  0.00           H  
ATOM   2438 HD22 LEU   150      57.779  57.657  52.879  1.00  0.00           H  
ATOM   2439 HD23 LEU   150      58.998  58.798  52.090  1.00  0.00           H  
ATOM   2440  C   LEU   150      61.368  55.561  50.034  1.00  0.00           C  
ATOM   2441  O   LEU   150      60.899  55.054  49.008  1.00  0.00           O  
ATOM   2442  N   LYS   151      62.431  56.406  50.105  1.00  0.00           N  
ATOM   2443  H   LYS   151      62.687  56.843  50.979  1.00  0.00           H  
ATOM   2444  CA  LYS   151      63.179  56.806  48.896  1.00  0.00           C  
ATOM   2445  HA  LYS   151      62.621  57.415  48.184  1.00  0.00           H  
ATOM   2446  CB  LYS   151      64.469  57.540  49.288  1.00  0.00           C  
ATOM   2447  HB2 LYS   151      64.232  58.364  49.962  1.00  0.00           H  
ATOM   2448  HB3 LYS   151      65.145  56.920  49.876  1.00  0.00           H  
ATOM   2449  CG  LYS   151      65.292  58.199  48.100  1.00  0.00           C  
ATOM   2450  HG2 LYS   151      65.786  57.401  47.546  1.00  0.00           H  
ATOM   2451  HG3 LYS   151      64.620  58.755  47.446  1.00  0.00           H  
ATOM   2452  CD  LYS   151      66.350  59.247  48.518  1.00  0.00           C  
ATOM   2453  HD2 LYS   151      65.959  60.023  49.176  1.00  0.00           H  
ATOM   2454  HD3 LYS   151      67.044  58.609  49.064  1.00  0.00           H  
ATOM   2455  CE  LYS   151      66.915  59.841  47.241  1.00  0.00           C  
ATOM   2456  HE2 LYS   151      67.606  59.161  46.742  1.00  0.00           H  
ATOM   2457  HE3 LYS   151      66.138  60.244  46.591  1.00  0.00           H  
ATOM   2458  NZ  LYS   151      67.656  61.072  47.528  1.00  0.00           N  
ATOM   2459  HZ1 LYS   151      68.273  60.874  48.303  1.00  0.00           H  
ATOM   2460  HZ2 LYS   151      68.095  61.386  46.674  1.00  0.00           H  
ATOM   2461  HZ3 LYS   151      67.028  61.795  47.849  1.00  0.00           H  
ATOM   2462  C   LYS   151      63.630  55.554  48.014  1.00  0.00           C  
ATOM   2463  O   LYS   151      63.704  55.554  46.755  1.00  0.00           O  
ATOM   2464  N   THR   152      63.861  54.366  48.672  1.00  0.00           N  
ATOM   2465  H   THR   152      63.620  54.239  49.645  1.00  0.00           H  
ATOM   2466  CA  THR   152      64.195  53.032  48.021  1.00  0.00           C  
ATOM   2467  HA  THR   152      64.868  53.276  47.199  1.00  0.00           H  
ATOM   2468  CB  THR   152      64.943  52.150  48.996  1.00  0.00           C  
ATOM   2469  HB  THR   152      64.262  51.719  49.729  1.00  0.00           H  
ATOM   2470  CG2 THR   152      65.669  50.987  48.250  1.00  0.00           C  
ATOM   2471 HG21 THR   152      66.087  50.211  48.892  1.00  0.00           H  
ATOM   2472 HG22 THR   152      64.845  50.595  47.653  1.00  0.00           H  
ATOM   2473 HG23 THR   152      66.478  51.394  47.644  1.00  0.00           H  
ATOM   2474  OG1 THR   152      66.048  52.988  49.510  1.00  0.00           O  
ATOM   2475  HG1 THR   152      66.512  53.376  48.764  1.00  0.00           H  
ATOM   2476  C   THR   152      62.862  52.408  47.518  1.00  0.00           C  
ATOM   2477  O   THR   152      62.895  51.905  46.400  1.00  0.00           O  
ATOM   2478  N   MET   153      61.756  52.592  48.233  1.00  0.00           N  
ATOM   2479  H   MET   153      61.820  53.019  49.146  1.00  0.00           H  
ATOM   2480  CA  MET   153      60.522  51.959  47.815  1.00  0.00           C  
ATOM   2481  HA  MET   153      60.684  50.936  47.474  1.00  0.00           H  
ATOM   2482  CB  MET   153      59.555  51.900  49.021  1.00  0.00           C  
ATOM   2483  HB2 MET   153      59.213  52.911  49.240  1.00  0.00           H  
ATOM   2484  HB3 MET   153      58.668  51.342  48.720  1.00  0.00           H  
ATOM   2485  CG  MET   153      60.196  51.276  50.267  1.00  0.00           C  
ATOM   2486  HG2 MET   153      60.374  50.204  50.183  1.00  0.00           H  
ATOM   2487  HG3 MET   153      61.038  51.871  50.621  1.00  0.00           H  
ATOM   2488  SD  MET   153      58.942  51.573  51.535  1.00  0.00           S  
ATOM   2489  CE  MET   153      59.859  51.182  53.081  1.00  0.00           C  
ATOM   2490  HE1 MET   153      60.831  51.674  53.115  1.00  0.00           H  
ATOM   2491  HE2 MET   153      59.291  51.410  53.983  1.00  0.00           H  
ATOM   2492  HE3 MET   153      59.969  50.100  53.149  1.00  0.00           H  
ATOM   2493  C   MET   153      59.804  52.642  46.600  1.00  0.00           C  
ATOM   2494  O   MET   153      59.008  51.997  45.910  1.00  0.00           O  
ATOM   2495  N   MET   154      60.192  53.921  46.332  1.00  0.00           N  
ATOM   2496  H   MET   154      60.911  54.311  46.924  1.00  0.00           H  
ATOM   2497  CA  MET   154      59.575  54.871  45.421  1.00  0.00           C  
ATOM   2498  HA  MET   154      58.532  54.962  45.724  1.00  0.00           H  
ATOM   2499  CB  MET   154      60.291  56.284  45.624  1.00  0.00           C  
ATOM   2500  HB2 MET   154      60.636  56.362  46.655  1.00  0.00           H  
ATOM   2501  HB3 MET   154      61.231  56.309  45.073  1.00  0.00           H  
ATOM   2502  CG  MET   154      59.438  57.510  45.371  1.00  0.00           C  
ATOM   2503  HG2 MET   154      60.042  58.310  45.800  1.00  0.00           H  
ATOM   2504  HG3 MET   154      59.402  57.688  44.297  1.00  0.00           H  
ATOM   2505  SD  MET   154      57.757  57.603  46.027  1.00  0.00           S  
ATOM   2506  CE  MET   154      58.075  57.523  47.823  1.00  0.00           C  
ATOM   2507  HE1 MET   154      57.144  57.682  48.367  1.00  0.00           H  
ATOM   2508  HE2 MET   154      58.750  56.674  47.931  1.00  0.00           H  
ATOM   2509  HE3 MET   154      58.741  58.378  47.943  1.00  0.00           H  
ATOM   2510  C   MET   154      59.596  54.495  43.957  1.00  0.00           C  
ATOM   2511  O   MET   154      58.843  55.099  43.143  1.00  0.00           O  
ATOM   2512  N   LYS   155      60.417  53.560  43.562  1.00  0.00           N  
ATOM   2513  H   LYS   155      60.838  53.059  44.332  1.00  0.00           H  
ATOM   2514  CA  LYS   155      60.947  53.346  42.268  1.00  0.00           C  
ATOM   2515  HA  LYS   155      61.123  54.350  41.881  1.00  0.00           H  
ATOM   2516  CB  LYS   155      62.248  52.578  42.140  1.00  0.00           C  
ATOM   2517  HB2 LYS   155      61.902  51.573  42.383  1.00  0.00           H  
ATOM   2518  HB3 LYS   155      62.597  52.506  41.110  1.00  0.00           H  
ATOM   2519  CG  LYS   155      63.465  53.058  42.967  1.00  0.00           C  
ATOM   2520  HG2 LYS   155      63.734  54.031  42.556  1.00  0.00           H  
ATOM   2521  HG3 LYS   155      63.161  53.239  43.998  1.00  0.00           H  
ATOM   2522  CD  LYS   155      64.664  52.122  42.860  1.00  0.00           C  
ATOM   2523  HD2 LYS   155      65.434  52.483  43.542  1.00  0.00           H  
ATOM   2524  HD3 LYS   155      64.348  51.124  43.166  1.00  0.00           H  
ATOM   2525  CE  LYS   155      65.199  51.991  41.397  1.00  0.00           C  
ATOM   2526  HE2 LYS   155      64.568  51.470  40.677  1.00  0.00           H  
ATOM   2527  HE3 LYS   155      65.484  52.965  40.999  1.00  0.00           H  
ATOM   2528  NZ  LYS   155      66.454  51.198  41.395  1.00  0.00           N  
ATOM   2529  HZ1 LYS   155      66.925  51.227  40.502  1.00  0.00           H  
ATOM   2530  HZ2 LYS   155      67.040  51.505  42.158  1.00  0.00           H  
ATOM   2531  HZ3 LYS   155      66.280  50.220  41.577  1.00  0.00           H  
ATOM   2532  C   LYS   155      59.856  52.665  41.360  1.00  0.00           C  
ATOM   2533  O   LYS   155      59.865  52.913  40.154  1.00  0.00           O  
ATOM   2534  N   ALA   156      58.963  51.864  41.814  1.00  0.00           N  
ATOM   2535  H   ALA   156      59.021  51.589  42.784  1.00  0.00           H  
ATOM   2536  CA  ALA   156      57.914  51.299  40.931  1.00  0.00           C  
ATOM   2537  HA  ALA   156      58.399  50.840  40.069  1.00  0.00           H  
ATOM   2538  CB  ALA   156      57.138  50.286  41.733  1.00  0.00           C  
ATOM   2539  HB1 ALA   156      56.648  50.721  42.604  1.00  0.00           H  
ATOM   2540  HB2 ALA   156      56.349  49.838  41.128  1.00  0.00           H  
ATOM   2541  HB3 ALA   156      57.802  49.586  42.240  1.00  0.00           H  
ATOM   2542  C   ALA   156      56.902  52.336  40.333  1.00  0.00           C  
ATOM   2543  O   ALA   156      56.031  52.011  39.543  1.00  0.00           O  
ATOM   2544  N   PHE   157      57.136  53.612  40.597  1.00  0.00           N  
ATOM   2545  H   PHE   157      58.057  53.888  40.908  1.00  0.00           H  
ATOM   2546  CA  PHE   157      56.285  54.794  40.352  1.00  0.00           C  
ATOM   2547  HA  PHE   157      55.396  54.323  39.933  1.00  0.00           H  
ATOM   2548  CB  PHE   157      55.777  55.324  41.643  1.00  0.00           C  
ATOM   2549  HB2 PHE   157      56.538  55.913  42.155  1.00  0.00           H  
ATOM   2550  HB3 PHE   157      55.002  56.073  41.481  1.00  0.00           H  
ATOM   2551  CG  PHE   157      55.328  54.246  42.595  1.00  0.00           C  
ATOM   2552  CD1 PHE   157      54.500  53.211  42.175  1.00  0.00           C  
ATOM   2553  HD1 PHE   157      54.140  53.258  41.158  1.00  0.00           H  
ATOM   2554  CE1 PHE   157      54.136  52.213  43.096  1.00  0.00           C  
ATOM   2555  HE1 PHE   157      53.506  51.394  42.785  1.00  0.00           H  
ATOM   2556  CZ  PHE   157      54.746  52.063  44.383  1.00  0.00           C  
ATOM   2557  HZ  PHE   157      54.492  51.235  45.029  1.00  0.00           H  
ATOM   2558  CE2 PHE   157      55.543  53.153  44.770  1.00  0.00           C  
ATOM   2559  HE2 PHE   157      56.010  53.159  45.743  1.00  0.00           H  
ATOM   2560  CD2 PHE   157      55.912  54.124  43.854  1.00  0.00           C  
ATOM   2561  HD2 PHE   157      56.485  54.938  44.272  1.00  0.00           H  
ATOM   2562  C   PHE   157      56.818  55.841  39.375  1.00  0.00           C  
ATOM   2563  O   PHE   157      58.027  56.021  39.164  1.00  0.00           O  
ATOM   2564  N   ASP   158      55.880  56.551  38.711  1.00  0.00           N  
ATOM   2565  H   ASP   158      54.906  56.359  38.893  1.00  0.00           H  
ATOM   2566  CA  ASP   158      56.147  57.521  37.621  1.00  0.00           C  
ATOM   2567  HA  ASP   158      57.159  57.359  37.251  1.00  0.00           H  
ATOM   2568  CB  ASP   158      55.086  57.262  36.614  1.00  0.00           C  
ATOM   2569  HB2 ASP   158      55.051  56.193  36.401  1.00  0.00           H  
ATOM   2570  HB3 ASP   158      54.161  57.584  37.093  1.00  0.00           H  
ATOM   2571  CG  ASP   158      55.245  58.014  35.290  1.00  0.00           C  
ATOM   2572  OD1 ASP   158      54.403  58.835  34.957  1.00  0.00           O  
ATOM   2573  OD2 ASP   158      56.202  57.624  34.574  1.00  0.00           O  
ATOM   2574  C   ASP   158      56.119  58.955  38.228  1.00  0.00           C  
ATOM   2575  O   ASP   158      55.402  59.822  37.752  1.00  0.00           O  
ATOM   2576  N   VAL   159      56.988  58.985  39.306  1.00  0.00           N  
ATOM   2577  H   VAL   159      57.671  58.240  39.304  1.00  0.00           H  
ATOM   2578  CA  VAL   159      57.190  60.045  40.294  1.00  0.00           C  
ATOM   2579  HA  VAL   159      57.179  60.978  39.731  1.00  0.00           H  
ATOM   2580  CB  VAL   159      56.192  60.100  41.441  1.00  0.00           C  
ATOM   2581  HB  VAL   159      56.571  60.828  42.158  1.00  0.00           H  
ATOM   2582  CG1 VAL   159      54.844  60.605  41.122  1.00  0.00           C  
ATOM   2583 HG11 VAL   159      54.286  60.932  41.999  1.00  0.00           H  
ATOM   2584 HG12 VAL   159      54.948  61.534  40.560  1.00  0.00           H  
ATOM   2585 HG13 VAL   159      54.408  59.919  40.397  1.00  0.00           H  
ATOM   2586  CG2 VAL   159      56.090  58.825  42.169  1.00  0.00           C  
ATOM   2587 HG21 VAL   159      56.973  58.451  42.687  1.00  0.00           H  
ATOM   2588 HG22 VAL   159      55.367  59.055  42.951  1.00  0.00           H  
ATOM   2589 HG23 VAL   159      55.734  58.059  41.481  1.00  0.00           H  
ATOM   2590  C   VAL   159      58.668  60.059  40.786  1.00  0.00           C  
ATOM   2591  O   VAL   159      59.332  58.977  40.739  1.00  0.00           O  
ATOM   2592  N   PRO   160      59.264  61.225  41.186  1.00  0.00           N  
ATOM   2593  CD  PRO   160      58.749  62.590  41.078  1.00  0.00           C  
ATOM   2594  HD2 PRO   160      57.725  62.637  41.450  1.00  0.00           H  
ATOM   2595  HD3 PRO   160      58.753  62.882  40.028  1.00  0.00           H  
ATOM   2596  CG  PRO   160      59.770  63.450  41.773  1.00  0.00           C  
ATOM   2597  HG2 PRO   160      59.660  63.292  42.846  1.00  0.00           H  
ATOM   2598  HG3 PRO   160      59.821  64.489  41.447  1.00  0.00           H  
ATOM   2599  CB  PRO   160      61.066  62.685  41.319  1.00  0.00           C  
ATOM   2600  HB2 PRO   160      61.848  62.980  42.018  1.00  0.00           H  
ATOM   2601  HB3 PRO   160      61.207  62.868  40.253  1.00  0.00           H  
ATOM   2602  CA  PRO   160      60.696  61.233  41.466  1.00  0.00           C  
ATOM   2603  HA  PRO   160      61.271  60.662  40.737  1.00  0.00           H  
ATOM   2604  C   PRO   160      60.975  60.706  42.812  1.00  0.00           C  
ATOM   2605  O   PRO   160      60.155  60.477  43.700  1.00  0.00           O  
ATOM   2606  N   GLN   161      62.257  60.392  43.115  1.00  0.00           N  
ATOM   2607  H   GLN   161      62.960  60.475  42.395  1.00  0.00           H  
ATOM   2608  CA  GLN   161      62.608  59.799  44.418  1.00  0.00           C  
ATOM   2609  HA  GLN   161      61.875  59.042  44.697  1.00  0.00           H  
ATOM   2610  CB  GLN   161      63.930  58.991  44.373  1.00  0.00           C  
ATOM   2611  HB2 GLN   161      64.802  59.638  44.287  1.00  0.00           H  
ATOM   2612  HB3 GLN   161      64.121  58.531  45.342  1.00  0.00           H  
ATOM   2613  CG  GLN   161      63.835  57.919  43.288  1.00  0.00           C  
ATOM   2614  HG2 GLN   161      62.954  57.284  43.381  1.00  0.00           H  
ATOM   2615  HG3 GLN   161      63.904  58.427  42.326  1.00  0.00           H  
ATOM   2616  CD  GLN   161      65.108  57.110  43.299  1.00  0.00           C  
ATOM   2617  OE1 GLN   161      66.050  57.374  42.592  1.00  0.00           O  
ATOM   2618  NE2 GLN   161      65.320  56.245  44.174  1.00  0.00           N  
ATOM   2619 HE21 GLN   161      66.212  55.792  44.308  1.00  0.00           H  
ATOM   2620 HE22 GLN   161      64.522  56.004  44.744  1.00  0.00           H  
ATOM   2621  C   GLN   161      62.512  60.900  45.562  1.00  0.00           C  
ATOM   2622  O   GLN   161      62.247  60.682  46.751  1.00  0.00           O  
ATOM   2623  N   GLU   162      62.721  62.097  45.157  1.00  0.00           N  
ATOM   2624  H   GLU   162      63.009  62.147  44.190  1.00  0.00           H  
ATOM   2625  CA  GLU   162      62.454  63.327  45.861  1.00  0.00           C  
ATOM   2626  HA  GLU   162      63.064  63.383  46.762  1.00  0.00           H  
ATOM   2627  CB  GLU   162      62.927  64.569  44.985  1.00  0.00           C  
ATOM   2628  HB2 GLU   162      63.945  64.332  44.674  1.00  0.00           H  
ATOM   2629  HB3 GLU   162      62.278  64.590  44.110  1.00  0.00           H  
ATOM   2630  CG  GLU   162      62.961  65.907  45.654  1.00  0.00           C  
ATOM   2631  HG2 GLU   162      61.941  66.259  45.809  1.00  0.00           H  
ATOM   2632  HG3 GLU   162      63.481  65.755  46.600  1.00  0.00           H  
ATOM   2633  CD  GLU   162      63.883  66.912  44.840  1.00  0.00           C  
ATOM   2634  OE1 GLU   162      64.488  67.797  45.610  1.00  0.00           O  
ATOM   2635  OE2 GLU   162      64.052  66.862  43.600  1.00  0.00           O  
ATOM   2636  C   GLU   162      60.938  63.332  46.295  1.00  0.00           C  
ATOM   2637  O   GLU   162      60.691  64.003  47.268  1.00  0.00           O  
ATOM   2638  N   ALA   163      60.008  62.677  45.593  1.00  0.00           N  
ATOM   2639  H   ALA   163      60.347  62.166  44.790  1.00  0.00           H  
ATOM   2640  CA  ALA   163      58.677  62.628  46.147  1.00  0.00           C  
ATOM   2641  HA  ALA   163      58.266  63.636  46.207  1.00  0.00           H  
ATOM   2642  CB  ALA   163      57.817  62.034  45.047  1.00  0.00           C  
ATOM   2643  HB1 ALA   163      56.814  61.915  45.457  1.00  0.00           H  
ATOM   2644  HB2 ALA   163      57.803  62.746  44.222  1.00  0.00           H  
ATOM   2645  HB3 ALA   163      58.157  61.080  44.643  1.00  0.00           H  
ATOM   2646  C   ALA   163      58.445  61.973  47.527  1.00  0.00           C  
ATOM   2647  O   ALA   163      57.328  62.177  48.038  1.00  0.00           O  
ATOM   2648  N   ALA   164      59.437  61.349  48.152  1.00  0.00           N  
ATOM   2649  H   ALA   164      60.245  61.189  47.567  1.00  0.00           H  
ATOM   2650  CA  ALA   164      59.327  60.829  49.542  1.00  0.00           C  
ATOM   2651  HA  ALA   164      58.415  60.238  49.618  1.00  0.00           H  
ATOM   2652  CB  ALA   164      60.610  59.995  49.788  1.00  0.00           C  
ATOM   2653  HB1 ALA   164      61.573  60.503  49.719  1.00  0.00           H  
ATOM   2654  HB2 ALA   164      60.599  59.558  50.786  1.00  0.00           H  
ATOM   2655  HB3 ALA   164      60.710  59.169  49.083  1.00  0.00           H  
ATOM   2656  C   ALA   164      59.200  61.936  50.564  1.00  0.00           C  
ATOM   2657  O   ALA   164      58.404  61.860  51.501  1.00  0.00           O  
ATOM   2658  N   TYR   165      59.943  63.027  50.445  1.00  0.00           N  
ATOM   2659  H   TYR   165      60.654  63.066  49.729  1.00  0.00           H  
ATOM   2660  CA  TYR   165      59.796  64.243  51.354  1.00  0.00           C  
ATOM   2661  HA  TYR   165      59.784  63.814  52.355  1.00  0.00           H  
ATOM   2662  CB  TYR   165      60.912  65.214  51.219  1.00  0.00           C  
ATOM   2663  HB2 TYR   165      60.732  65.911  50.401  1.00  0.00           H  
ATOM   2664  HB3 TYR   165      60.860  65.784  52.147  1.00  0.00           H  
ATOM   2665  CG  TYR   165      62.269  64.586  51.046  1.00  0.00           C  
ATOM   2666  CD1 TYR   165      63.086  64.112  52.190  1.00  0.00           C  
ATOM   2667  HD1 TYR   165      62.740  64.143  53.212  1.00  0.00           H  
ATOM   2668  CE1 TYR   165      64.319  63.489  51.984  1.00  0.00           C  
ATOM   2669  HE1 TYR   165      65.044  63.233  52.742  1.00  0.00           H  
ATOM   2670  CZ  TYR   165      64.830  63.356  50.643  1.00  0.00           C  
ATOM   2671  OH  TYR   165      66.089  62.859  50.396  1.00  0.00           O  
ATOM   2672  HH  TYR   165      66.585  62.730  51.207  1.00  0.00           H  
ATOM   2673  CE2 TYR   165      64.081  63.849  49.524  1.00  0.00           C  
ATOM   2674  HE2 TYR   165      64.551  63.753  48.556  1.00  0.00           H  
ATOM   2675  CD2 TYR   165      62.839  64.455  49.772  1.00  0.00           C  
ATOM   2676  HD2 TYR   165      62.222  64.782  48.948  1.00  0.00           H  
ATOM   2677  C   TYR   165      58.455  65.057  51.187  1.00  0.00           C  
ATOM   2678  O   TYR   165      58.097  65.760  52.129  1.00  0.00           O  
ATOM   2679  N   THR   166      57.708  64.974  50.057  1.00  0.00           N  
ATOM   2680  H   THR   166      58.139  64.441  49.315  1.00  0.00           H  
ATOM   2681  CA  THR   166      56.359  65.545  49.866  1.00  0.00           C  
ATOM   2682  HA  THR   166      56.190  66.458  50.437  1.00  0.00           H  
ATOM   2683  CB  THR   166      56.179  65.800  48.389  1.00  0.00           C  
ATOM   2684  HB  THR   166      56.062  64.845  47.877  1.00  0.00           H  
ATOM   2685  CG2 THR   166      55.003  66.691  47.938  1.00  0.00           C  
ATOM   2686 HG21 THR   166      54.041  66.216  48.133  1.00  0.00           H  
ATOM   2687 HG22 THR   166      55.019  67.589  48.556  1.00  0.00           H  
ATOM   2688 HG23 THR   166      55.100  67.048  46.913  1.00  0.00           H  
ATOM   2689  OG1 THR   166      57.334  66.385  47.785  1.00  0.00           O  
ATOM   2690  HG1 THR   166      57.300  67.317  48.011  1.00  0.00           H  
ATOM   2691  C   THR   166      55.228  64.602  50.459  1.00  0.00           C  
ATOM   2692  O   THR   166      54.229  65.092  50.957  1.00  0.00           O  
ATOM   2693  N   PHE   167      55.390  63.260  50.486  1.00  0.00           N  
ATOM   2694  H   PHE   167      56.162  62.875  49.960  1.00  0.00           H  
ATOM   2695  CA  PHE   167      54.585  62.358  51.328  1.00  0.00           C  
ATOM   2696  HA  PHE   167      53.568  62.637  51.055  1.00  0.00           H  
ATOM   2697  CB  PHE   167      54.744  60.886  50.878  1.00  0.00           C  
ATOM   2698  HB2 PHE   167      55.793  60.608  50.985  1.00  0.00           H  
ATOM   2699  HB3 PHE   167      54.252  60.261  51.623  1.00  0.00           H  
ATOM   2700  CG  PHE   167      54.300  60.522  49.451  1.00  0.00           C  
ATOM   2701  CD1 PHE   167      52.948  60.714  49.087  1.00  0.00           C  
ATOM   2702  HD1 PHE   167      52.263  61.182  49.779  1.00  0.00           H  
ATOM   2703  CE1 PHE   167      52.552  60.483  47.737  1.00  0.00           C  
ATOM   2704  HE1 PHE   167      51.554  60.758  47.427  1.00  0.00           H  
ATOM   2705  CZ  PHE   167      53.391  59.863  46.846  1.00  0.00           C  
ATOM   2706  HZ  PHE   167      53.037  59.707  45.838  1.00  0.00           H  
ATOM   2707  CE2 PHE   167      54.713  59.524  47.238  1.00  0.00           C  
ATOM   2708  HE2 PHE   167      55.316  59.109  46.443  1.00  0.00           H  
ATOM   2709  CD2 PHE   167      55.162  59.937  48.490  1.00  0.00           C  
ATOM   2710  HD2 PHE   167      56.215  59.824  48.698  1.00  0.00           H  
ATOM   2711  C   PHE   167      54.729  62.524  52.835  1.00  0.00           C  
ATOM   2712  O   PHE   167      53.878  62.161  53.612  1.00  0.00           O  
ATOM   2713  N   PHE   168      55.832  63.105  53.289  1.00  0.00           N  
ATOM   2714  H   PHE   168      56.541  63.176  52.572  1.00  0.00           H  
ATOM   2715  CA  PHE   168      56.085  63.528  54.649  1.00  0.00           C  
ATOM   2716  HA  PHE   168      55.524  62.946  55.380  1.00  0.00           H  
ATOM   2717  CB  PHE   168      57.561  63.564  54.936  1.00  0.00           C  
ATOM   2718  HB2 PHE   168      58.141  63.769  54.036  1.00  0.00           H  
ATOM   2719  HB3 PHE   168      57.757  64.317  55.699  1.00  0.00           H  
ATOM   2720  CG  PHE   168      58.038  62.314  55.642  1.00  0.00           C  
ATOM   2721  CD1 PHE   168      57.886  61.052  55.076  1.00  0.00           C  
ATOM   2722  HD1 PHE   168      57.492  61.029  54.071  1.00  0.00           H  
ATOM   2723  CE1 PHE   168      58.420  59.842  55.630  1.00  0.00           C  
ATOM   2724  HE1 PHE   168      58.390  58.891  55.120  1.00  0.00           H  
ATOM   2725  CZ  PHE   168      58.931  59.953  56.961  1.00  0.00           C  
ATOM   2726  HZ  PHE   168      59.179  59.067  57.527  1.00  0.00           H  
ATOM   2727  CE2 PHE   168      59.058  61.194  57.546  1.00  0.00           C  
ATOM   2728  HE2 PHE   168      59.627  61.214  58.463  1.00  0.00           H  
ATOM   2729  CD2 PHE   168      58.615  62.370  56.920  1.00  0.00           C  
ATOM   2730  HD2 PHE   168      58.715  63.322  57.419  1.00  0.00           H  
ATOM   2731  C   PHE   168      55.464  64.882  54.881  1.00  0.00           C  
ATOM   2732  O   PHE   168      54.912  65.069  55.936  1.00  0.00           O  
ATOM   2733  N   GLU   169      55.698  65.842  53.959  1.00  0.00           N  
ATOM   2734  H   GLU   169      56.133  65.563  53.091  1.00  0.00           H  
ATOM   2735  CA  GLU   169      55.336  67.243  54.189  1.00  0.00           C  
ATOM   2736  HA  GLU   169      55.736  67.586  55.143  1.00  0.00           H  
ATOM   2737  CB  GLU   169      55.933  68.117  53.064  1.00  0.00           C  
ATOM   2738  HB2 GLU   169      56.995  67.898  52.952  1.00  0.00           H  
ATOM   2739  HB3 GLU   169      55.423  67.829  52.145  1.00  0.00           H  
ATOM   2740  CG  GLU   169      55.741  69.584  53.269  1.00  0.00           C  
ATOM   2741  HG2 GLU   169      54.668  69.747  53.372  1.00  0.00           H  
ATOM   2742  HG3 GLU   169      56.357  69.964  54.084  1.00  0.00           H  
ATOM   2743  CD  GLU   169      56.233  70.358  52.055  1.00  0.00           C  
ATOM   2744  OE1 GLU   169      55.394  70.967  51.384  1.00  0.00           O  
ATOM   2745  OE2 GLU   169      57.481  70.301  51.635  1.00  0.00           O  
ATOM   2746  C   GLU   169      53.805  67.374  54.139  1.00  0.00           C  
ATOM   2747  O   GLU   169      53.236  68.055  54.989  1.00  0.00           O  
ATOM   2748  N   LYS   170      53.054  66.607  53.284  1.00  0.00           N  
ATOM   2749  H   LYS   170      53.559  66.061  52.601  1.00  0.00           H  
ATOM   2750  CA  LYS   170      51.564  66.489  53.321  1.00  0.00           C  
ATOM   2751  HA  LYS   170      51.146  67.493  53.256  1.00  0.00           H  
ATOM   2752  CB  LYS   170      51.037  65.847  52.024  1.00  0.00           C  
ATOM   2753  HB2 LYS   170      51.609  64.920  52.030  1.00  0.00           H  
ATOM   2754  HB3 LYS   170      50.024  65.578  52.321  1.00  0.00           H  
ATOM   2755  CG  LYS   170      51.189  66.594  50.756  1.00  0.00           C  
ATOM   2756  HG2 LYS   170      50.592  67.506  50.794  1.00  0.00           H  
ATOM   2757  HG3 LYS   170      52.211  66.901  50.533  1.00  0.00           H  
ATOM   2758  CD  LYS   170      50.549  65.796  49.598  1.00  0.00           C  
ATOM   2759  HD2 LYS   170      51.159  64.902  49.470  1.00  0.00           H  
ATOM   2760  HD3 LYS   170      49.544  65.428  49.808  1.00  0.00           H  
ATOM   2761  CE  LYS   170      50.630  66.617  48.342  1.00  0.00           C  
ATOM   2762  HE2 LYS   170      51.661  66.895  48.126  1.00  0.00           H  
ATOM   2763  HE3 LYS   170      50.219  65.888  47.645  1.00  0.00           H  
ATOM   2764  NZ  LYS   170      49.733  67.808  48.357  1.00  0.00           N  
ATOM   2765  HZ1 LYS   170      50.081  68.567  48.925  1.00  0.00           H  
ATOM   2766  HZ2 LYS   170      49.825  68.204  47.432  1.00  0.00           H  
ATOM   2767  HZ3 LYS   170      48.784  67.539  48.571  1.00  0.00           H  
ATOM   2768  C   LYS   170      51.009  65.716  54.606  1.00  0.00           C  
ATOM   2769  O   LYS   170      49.927  66.043  55.019  1.00  0.00           O  
ATOM   2770  N   ALA   171      51.773  64.788  55.215  1.00  0.00           N  
ATOM   2771  H   ALA   171      52.612  64.400  54.808  1.00  0.00           H  
ATOM   2772  CA  ALA   171      51.557  64.144  56.509  1.00  0.00           C  
ATOM   2773  HA  ALA   171      50.486  63.973  56.610  1.00  0.00           H  
ATOM   2774  CB  ALA   171      52.159  62.741  56.398  1.00  0.00           C  
ATOM   2775  HB1 ALA   171      51.729  62.074  55.651  1.00  0.00           H  
ATOM   2776  HB2 ALA   171      53.215  62.782  56.129  1.00  0.00           H  
ATOM   2777  HB3 ALA   171      51.965  62.034  57.204  1.00  0.00           H  
ATOM   2778  C   ALA   171      52.044  64.993  57.730  1.00  0.00           C  
ATOM   2779  O   ALA   171      52.071  64.495  58.875  1.00  0.00           O  
ATOM   2780  N   ASP   172      52.448  66.155  57.405  1.00  0.00           N  
ATOM   2781  H   ASP   172      52.489  66.391  56.423  1.00  0.00           H  
ATOM   2782  CA  ASP   172      53.150  67.026  58.315  1.00  0.00           C  
ATOM   2783  HA  ASP   172      53.936  67.560  57.780  1.00  0.00           H  
ATOM   2784  CB  ASP   172      52.178  68.049  59.017  1.00  0.00           C  
ATOM   2785  HB2 ASP   172      51.530  68.403  58.215  1.00  0.00           H  
ATOM   2786  HB3 ASP   172      51.487  67.528  59.679  1.00  0.00           H  
ATOM   2787  CG  ASP   172      52.901  69.189  59.761  1.00  0.00           C  
ATOM   2788  OD1 ASP   172      52.600  69.630  60.890  1.00  0.00           O  
ATOM   2789  OD2 ASP   172      53.742  69.789  59.061  1.00  0.00           O  
ATOM   2790  C   ASP   172      54.190  66.335  59.252  1.00  0.00           C  
ATOM   2791  O   ASP   172      54.331  66.622  60.448  1.00  0.00           O  
ATOM   2792  N   THR   173      54.905  65.329  58.738  1.00  0.00           N  
ATOM   2793  H   THR   173      54.867  65.094  57.756  1.00  0.00           H  
ATOM   2794  CA  THR   173      55.859  64.571  59.545  1.00  0.00           C  
ATOM   2795  HA  THR   173      55.671  64.650  60.616  1.00  0.00           H  
ATOM   2796  CB  THR   173      55.768  63.149  59.084  1.00  0.00           C  
ATOM   2797  HB  THR   173      55.766  63.121  57.995  1.00  0.00           H  
ATOM   2798  CG2 THR   173      56.751  62.192  59.793  1.00  0.00           C  
ATOM   2799 HG21 THR   173      57.773  62.448  59.511  1.00  0.00           H  
ATOM   2800 HG22 THR   173      56.753  62.148  60.882  1.00  0.00           H  
ATOM   2801 HG23 THR   173      56.583  61.154  59.507  1.00  0.00           H  
ATOM   2802  OG1 THR   173      54.419  62.684  59.388  1.00  0.00           O  
ATOM   2803  HG1 THR   173      53.857  63.451  59.255  1.00  0.00           H  
ATOM   2804  C   THR   173      57.270  65.112  59.456  1.00  0.00           C  
ATOM   2805  O   THR   173      57.854  65.336  58.371  1.00  0.00           O  
ATOM   2806  N   ASP   174      57.996  65.203  60.572  1.00  0.00           N  
ATOM   2807  H   ASP   174      57.566  64.819  61.402  1.00  0.00           H  
ATOM   2808  CA  ASP   174      59.455  65.566  60.831  1.00  0.00           C  
ATOM   2809  HA  ASP   174      59.788  66.431  60.258  1.00  0.00           H  
ATOM   2810  CB  ASP   174      59.611  65.985  62.274  1.00  0.00           C  
ATOM   2811  HB2 ASP   174      58.756  66.602  62.552  1.00  0.00           H  
ATOM   2812  HB3 ASP   174      59.622  65.105  62.917  1.00  0.00           H  
ATOM   2813  CG  ASP   174      60.855  66.837  62.506  1.00  0.00           C  
ATOM   2814  OD1 ASP   174      62.007  66.296  62.285  1.00  0.00           O  
ATOM   2815  OD2 ASP   174      60.731  67.960  63.052  1.00  0.00           O  
ATOM   2816  C   ASP   174      60.430  64.444  60.469  1.00  0.00           C  
ATOM   2817  O   ASP   174      60.160  63.282  60.820  1.00  0.00           O  
ATOM   2818  N   LYS   175      61.491  64.741  59.696  1.00  0.00           N  
ATOM   2819  H   LYS   175      61.750  65.713  59.609  1.00  0.00           H  
ATOM   2820  CA  LYS   175      62.348  63.607  59.227  1.00  0.00           C  
ATOM   2821  HA  LYS   175      61.649  62.895  58.789  1.00  0.00           H  
ATOM   2822  CB  LYS   175      63.279  64.143  58.131  1.00  0.00           C  
ATOM   2823  HB2 LYS   175      63.894  64.902  58.614  1.00  0.00           H  
ATOM   2824  HB3 LYS   175      63.943  63.316  57.879  1.00  0.00           H  
ATOM   2825  CG  LYS   175      62.565  64.577  56.853  1.00  0.00           C  
ATOM   2826  HG2 LYS   175      62.099  63.667  56.476  1.00  0.00           H  
ATOM   2827  HG3 LYS   175      61.735  65.232  57.117  1.00  0.00           H  
ATOM   2828  CD  LYS   175      63.508  65.425  55.978  1.00  0.00           C  
ATOM   2829  HD2 LYS   175      64.117  66.032  56.648  1.00  0.00           H  
ATOM   2830  HD3 LYS   175      64.222  64.815  55.425  1.00  0.00           H  
ATOM   2831  CE  LYS   175      62.781  66.345  54.940  1.00  0.00           C  
ATOM   2832  HE2 LYS   175      63.471  66.618  54.142  1.00  0.00           H  
ATOM   2833  HE3 LYS   175      62.008  65.711  54.505  1.00  0.00           H  
ATOM   2834  NZ  LYS   175      62.156  67.516  55.594  1.00  0.00           N  
ATOM   2835  HZ1 LYS   175      62.034  68.250  54.911  1.00  0.00           H  
ATOM   2836  HZ2 LYS   175      61.291  67.172  55.986  1.00  0.00           H  
ATOM   2837  HZ3 LYS   175      62.675  67.761  56.425  1.00  0.00           H  
ATOM   2838  C   LYS   175      63.286  62.901  60.203  1.00  0.00           C  
ATOM   2839  O   LYS   175      63.798  61.794  59.991  1.00  0.00           O  
ATOM   2840  N   SER   176      63.202  63.467  61.401  1.00  0.00           N  
ATOM   2841  H   SER   176      62.494  64.184  61.473  1.00  0.00           H  
ATOM   2842  CA  SER   176      63.714  62.692  62.570  1.00  0.00           C  
ATOM   2843  HA  SER   176      64.743  62.414  62.341  1.00  0.00           H  
ATOM   2844  CB  SER   176      63.750  63.655  63.789  1.00  0.00           C  
ATOM   2845  HB2 SER   176      63.991  63.122  64.709  1.00  0.00           H  
ATOM   2846  HB3 SER   176      64.557  64.351  63.560  1.00  0.00           H  
ATOM   2847  OG  SER   176      62.551  64.341  63.868  1.00  0.00           O  
ATOM   2848  HG  SER   176      62.497  65.151  63.356  1.00  0.00           H  
ATOM   2849  C   SER   176      62.890  61.462  62.964  1.00  0.00           C  
ATOM   2850  O   SER   176      63.364  60.490  63.579  1.00  0.00           O  
ATOM   2851  N   GLY   177      61.598  61.460  62.529  1.00  0.00           N  
ATOM   2852  H   GLY   177      61.200  62.153  61.912  1.00  0.00           H  
ATOM   2853  CA  GLY   177      60.666  60.361  62.884  1.00  0.00           C  
ATOM   2854  HA2 GLY   177      60.918  59.706  63.718  1.00  0.00           H  
ATOM   2855  HA3 GLY   177      59.698  60.781  63.159  1.00  0.00           H  
ATOM   2856  C   GLY   177      60.449  59.372  61.687  1.00  0.00           C  
ATOM   2857  O   GLY   177      60.934  59.563  60.580  1.00  0.00           O  
ATOM   2858  N   LYS   178      59.533  58.403  61.970  1.00  0.00           N  
ATOM   2859  H   LYS   178      58.963  58.544  62.791  1.00  0.00           H  
ATOM   2860  CA  LYS   178      58.953  57.511  60.945  1.00  0.00           C  
ATOM   2861  HA  LYS   178      59.526  57.705  60.039  1.00  0.00           H  
ATOM   2862  CB  LYS   178      59.167  56.034  61.278  1.00  0.00           C  
ATOM   2863  HB2 LYS   178      58.946  55.883  62.335  1.00  0.00           H  
ATOM   2864  HB3 LYS   178      58.445  55.461  60.696  1.00  0.00           H  
ATOM   2865  CG  LYS   178      60.576  55.508  60.988  1.00  0.00           C  
ATOM   2866  HG2 LYS   178      60.785  55.726  59.940  1.00  0.00           H  
ATOM   2867  HG3 LYS   178      61.241  56.017  61.686  1.00  0.00           H  
ATOM   2868  CD  LYS   178      60.725  54.065  61.287  1.00  0.00           C  
ATOM   2869  HD2 LYS   178      61.798  53.875  61.319  1.00  0.00           H  
ATOM   2870  HD3 LYS   178      60.284  53.873  62.265  1.00  0.00           H  
ATOM   2871  CE  LYS   178      60.063  53.254  60.137  1.00  0.00           C  
ATOM   2872  HE2 LYS   178      59.025  53.570  60.034  1.00  0.00           H  
ATOM   2873  HE3 LYS   178      60.803  53.377  59.346  1.00  0.00           H  
ATOM   2874  NZ  LYS   178      60.087  51.857  60.501  1.00  0.00           N  
ATOM   2875  HZ1 LYS   178      60.973  51.392  60.359  1.00  0.00           H  
ATOM   2876  HZ2 LYS   178      60.032  51.722  61.500  1.00  0.00           H  
ATOM   2877  HZ3 LYS   178      59.248  51.337  60.288  1.00  0.00           H  
ATOM   2878  C   LYS   178      57.509  57.917  60.744  1.00  0.00           C  
ATOM   2879  O   LYS   178      56.805  58.134  61.738  1.00  0.00           O  
ATOM   2880  N   LEU   179      57.053  57.951  59.498  1.00  0.00           N  
ATOM   2881  H   LEU   179      57.713  57.668  58.789  1.00  0.00           H  
ATOM   2882  CA  LEU   179      55.667  58.127  59.092  1.00  0.00           C  
ATOM   2883  HA  LEU   179      55.147  58.822  59.751  1.00  0.00           H  
ATOM   2884  CB  LEU   179      55.746  58.694  57.662  1.00  0.00           C  
ATOM   2885  HB2 LEU   179      55.911  59.767  57.751  1.00  0.00           H  
ATOM   2886  HB3 LEU   179      56.460  58.155  57.039  1.00  0.00           H  
ATOM   2887  CG  LEU   179      54.506  58.575  56.772  1.00  0.00           C  
ATOM   2888  HG  LEU   179      54.122  57.559  56.679  1.00  0.00           H  
ATOM   2889  CD1 LEU   179      53.409  59.424  57.357  1.00  0.00           C  
ATOM   2890 HD11 LEU   179      53.589  60.494  57.258  1.00  0.00           H  
ATOM   2891 HD12 LEU   179      52.492  59.313  56.777  1.00  0.00           H  
ATOM   2892 HD13 LEU   179      53.117  59.327  58.403  1.00  0.00           H  
ATOM   2893  CD2 LEU   179      54.751  58.984  55.352  1.00  0.00           C  
ATOM   2894 HD21 LEU   179      53.778  59.106  54.876  1.00  0.00           H  
ATOM   2895 HD22 LEU   179      55.077  60.023  55.401  1.00  0.00           H  
ATOM   2896 HD23 LEU   179      55.492  58.420  54.786  1.00  0.00           H  
ATOM   2897  C   LEU   179      54.786  56.844  59.255  1.00  0.00           C  
ATOM   2898  O   LEU   179      55.342  55.733  58.999  1.00  0.00           O  
ATOM   2899  N   GLU   180      53.497  57.056  59.585  1.00  0.00           N  
ATOM   2900  H   GLU   180      53.173  57.996  59.762  1.00  0.00           H  
ATOM   2901  CA  GLU   180      52.569  55.885  59.790  1.00  0.00           C  
ATOM   2902  HA  GLU   180      53.106  55.091  60.310  1.00  0.00           H  
ATOM   2903  CB  GLU   180      51.489  56.502  60.620  1.00  0.00           C  
ATOM   2904  HB2 GLU   180      52.024  56.982  61.439  1.00  0.00           H  
ATOM   2905  HB3 GLU   180      50.980  57.267  60.034  1.00  0.00           H  
ATOM   2906  CG  GLU   180      50.558  55.489  61.279  1.00  0.00           C  
ATOM   2907  HG2 GLU   180      51.089  54.584  61.574  1.00  0.00           H  
ATOM   2908  HG3 GLU   180      50.094  55.976  62.136  1.00  0.00           H  
ATOM   2909  CD  GLU   180      49.380  55.063  60.325  1.00  0.00           C  
ATOM   2910  OE1 GLU   180      49.343  53.869  59.937  1.00  0.00           O  
ATOM   2911  OE2 GLU   180      48.507  55.896  59.940  1.00  0.00           O  
ATOM   2912  C   GLU   180      51.907  55.338  58.478  1.00  0.00           C  
ATOM   2913  O   GLU   180      51.452  56.115  57.668  1.00  0.00           O  
ATOM   2914  N   ARG   181      52.061  53.997  58.308  1.00  0.00           N  
ATOM   2915  H   ARG   181      52.560  53.416  58.966  1.00  0.00           H  
ATOM   2916  CA  ARG   181      51.861  53.463  56.941  1.00  0.00           C  
ATOM   2917  HA  ARG   181      52.440  54.081  56.255  1.00  0.00           H  
ATOM   2918  CB  ARG   181      52.393  51.971  56.845  1.00  0.00           C  
ATOM   2919  HB2 ARG   181      53.431  51.960  57.176  1.00  0.00           H  
ATOM   2920  HB3 ARG   181      51.939  51.320  57.592  1.00  0.00           H  
ATOM   2921  CG  ARG   181      52.353  51.305  55.439  1.00  0.00           C  
ATOM   2922  HG2 ARG   181      51.328  51.012  55.211  1.00  0.00           H  
ATOM   2923  HG3 ARG   181      52.703  52.086  54.764  1.00  0.00           H  
ATOM   2924  CD  ARG   181      53.193  50.002  55.202  1.00  0.00           C  
ATOM   2925  HD2 ARG   181      52.872  49.499  54.290  1.00  0.00           H  
ATOM   2926  HD3 ARG   181      54.216  50.317  54.999  1.00  0.00           H  
ATOM   2927  NE  ARG   181      53.159  48.971  56.290  1.00  0.00           N  
ATOM   2928  HE  ARG   181      53.919  48.855  56.944  1.00  0.00           H  
ATOM   2929  CZ  ARG   181      52.221  48.105  56.600  1.00  0.00           C  
ATOM   2930  NH1 ARG   181      51.125  48.019  55.885  1.00  0.00           N  
ATOM   2931 HH11 ARG   181      50.853  48.675  55.167  1.00  0.00           H  
ATOM   2932 HH12 ARG   181      50.426  47.356  56.188  1.00  0.00           H  
ATOM   2933  NH2 ARG   181      52.386  47.249  57.568  1.00  0.00           N  
ATOM   2934 HH21 ARG   181      53.284  47.201  58.029  1.00  0.00           H  
ATOM   2935 HH22 ARG   181      51.601  46.646  57.768  1.00  0.00           H  
ATOM   2936  C   ARG   181      50.431  53.557  56.327  1.00  0.00           C  
ATOM   2937  O   ARG   181      50.313  53.701  55.129  1.00  0.00           O  
ATOM   2938  N   THR   182      49.419  53.666  57.149  1.00  0.00           N  
ATOM   2939  H   THR   182      49.637  53.661  58.135  1.00  0.00           H  
ATOM   2940  CA  THR   182      48.100  53.878  56.726  1.00  0.00           C  
ATOM   2941  HA  THR   182      47.868  53.325  55.816  1.00  0.00           H  
ATOM   2942  CB  THR   182      47.048  53.599  57.935  1.00  0.00           C  
ATOM   2943  HB  THR   182      47.002  54.429  58.641  1.00  0.00           H  
ATOM   2944  CG2 THR   182      45.728  53.221  57.346  1.00  0.00           C  
ATOM   2945 HG21 THR   182      45.438  54.089  56.753  1.00  0.00           H  
ATOM   2946 HG22 THR   182      45.648  52.328  56.725  1.00  0.00           H  
ATOM   2947 HG23 THR   182      44.990  53.264  58.147  1.00  0.00           H  
ATOM   2948  OG1 THR   182      47.475  52.567  58.760  1.00  0.00           O  
ATOM   2949  HG1 THR   182      48.081  53.039  59.335  1.00  0.00           H  
ATOM   2950  C   THR   182      47.879  55.373  56.210  1.00  0.00           C  
ATOM   2951  O   THR   182      47.155  55.582  55.267  1.00  0.00           O  
ATOM   2952  N   GLU   183      48.636  56.303  56.780  1.00  0.00           N  
ATOM   2953  H   GLU   183      49.297  56.077  57.509  1.00  0.00           H  
ATOM   2954  CA  GLU   183      48.629  57.680  56.340  1.00  0.00           C  
ATOM   2955  HA  GLU   183      47.581  57.944  56.202  1.00  0.00           H  
ATOM   2956  CB  GLU   183      49.251  58.609  57.444  1.00  0.00           C  
ATOM   2957  HB2 GLU   183      48.975  58.316  58.457  1.00  0.00           H  
ATOM   2958  HB3 GLU   183      50.313  58.367  57.395  1.00  0.00           H  
ATOM   2959  CG  GLU   183      48.851  60.044  57.312  1.00  0.00           C  
ATOM   2960  HG2 GLU   183      49.471  60.657  57.967  1.00  0.00           H  
ATOM   2961  HG3 GLU   183      48.956  60.417  56.294  1.00  0.00           H  
ATOM   2962  CD  GLU   183      47.411  60.317  57.771  1.00  0.00           C  
ATOM   2963  OE1 GLU   183      46.673  59.353  58.012  1.00  0.00           O  
ATOM   2964  OE2 GLU   183      46.950  61.476  57.816  1.00  0.00           O  
ATOM   2965  C   GLU   183      49.268  57.837  54.949  1.00  0.00           C  
ATOM   2966  O   GLU   183      48.723  58.566  54.088  1.00  0.00           O  
ATOM   2967  N   LEU   184      50.416  57.134  54.649  1.00  0.00           N  
ATOM   2968  H   LEU   184      50.896  56.737  55.444  1.00  0.00           H  
ATOM   2969  CA  LEU   184      51.089  57.187  53.308  1.00  0.00           C  
ATOM   2970  HA  LEU   184      51.344  58.230  53.118  1.00  0.00           H  
ATOM   2971  CB  LEU   184      52.463  56.474  53.373  1.00  0.00           C  
ATOM   2972  HB2 LEU   184      53.135  57.005  54.049  1.00  0.00           H  
ATOM   2973  HB3 LEU   184      52.371  55.576  53.985  1.00  0.00           H  
ATOM   2974  CG  LEU   184      53.156  56.112  52.036  1.00  0.00           C  
ATOM   2975  HG  LEU   184      52.372  55.777  51.356  1.00  0.00           H  
ATOM   2976  CD1 LEU   184      53.956  57.327  51.455  1.00  0.00           C  
ATOM   2977 HD11 LEU   184      54.814  57.577  52.079  1.00  0.00           H  
ATOM   2978 HD12 LEU   184      54.294  56.974  50.481  1.00  0.00           H  
ATOM   2979 HD13 LEU   184      53.405  58.236  51.212  1.00  0.00           H  
ATOM   2980  CD2 LEU   184      54.159  54.976  52.199  1.00  0.00           C  
ATOM   2981 HD21 LEU   184      54.882  55.387  52.903  1.00  0.00           H  
ATOM   2982 HD22 LEU   184      53.651  54.066  52.519  1.00  0.00           H  
ATOM   2983 HD23 LEU   184      54.784  54.697  51.351  1.00  0.00           H  
ATOM   2984  C   LEU   184      50.173  56.654  52.228  1.00  0.00           C  
ATOM   2985  O   LEU   184      50.265  57.083  51.048  1.00  0.00           O  
ATOM   2986  N   VAL   185      49.357  55.640  52.530  1.00  0.00           N  
ATOM   2987  H   VAL   185      49.292  55.252  53.461  1.00  0.00           H  
ATOM   2988  CA  VAL   185      48.538  54.990  51.530  1.00  0.00           C  
ATOM   2989  HA  VAL   185      49.054  54.822  50.585  1.00  0.00           H  
ATOM   2990  CB  VAL   185      48.108  53.594  51.988  1.00  0.00           C  
ATOM   2991  HB  VAL   185      47.448  53.801  52.830  1.00  0.00           H  
ATOM   2992  CG1 VAL   185      47.384  52.908  50.865  1.00  0.00           C  
ATOM   2993 HG11 VAL   185      46.422  53.404  50.732  1.00  0.00           H  
ATOM   2994 HG12 VAL   185      47.842  52.992  49.879  1.00  0.00           H  
ATOM   2995 HG13 VAL   185      47.310  51.827  50.984  1.00  0.00           H  
ATOM   2996  CG2 VAL   185      49.258  52.668  52.468  1.00  0.00           C  
ATOM   2997 HG21 VAL   185      49.682  52.052  51.675  1.00  0.00           H  
ATOM   2998 HG22 VAL   185      50.146  53.202  52.806  1.00  0.00           H  
ATOM   2999 HG23 VAL   185      48.961  52.178  53.395  1.00  0.00           H  
ATOM   3000  C   VAL   185      47.268  55.854  51.232  1.00  0.00           C  
ATOM   3001  O   VAL   185      46.724  55.837  50.183  1.00  0.00           O  
ATOM   3002  N   HIE   186      46.885  56.770  52.134  1.00  0.00           N  
ATOM   3003  H   HIE   186      47.418  56.668  52.985  1.00  0.00           H  
ATOM   3004  CA  HIE   186      45.754  57.762  52.036  1.00  0.00           C  
ATOM   3005  HA  HIE   186      44.926  57.321  51.481  1.00  0.00           H  
ATOM   3006  CB  HIE   186      45.445  58.366  53.388  1.00  0.00           C  
ATOM   3007  HB2 HIE   186      45.485  57.536  54.094  1.00  0.00           H  
ATOM   3008  HB3 HIE   186      46.184  59.124  53.646  1.00  0.00           H  
ATOM   3009  CG  HIE   186      44.088  59.025  53.429  1.00  0.00           C  
ATOM   3010  ND1 HIE   186      43.883  60.206  54.147  1.00  0.00           N  
ATOM   3011  CE1 HIE   186      42.544  60.563  54.074  1.00  0.00           C  
ATOM   3012  HE1 HIE   186      42.012  61.361  54.571  1.00  0.00           H  
ATOM   3013  NE2 HIE   186      41.914  59.635  53.313  1.00  0.00           N  
ATOM   3014  HE2 HIE   186      40.914  59.638  53.173  1.00  0.00           H  
ATOM   3015  CD2 HIE   186      42.833  58.663  52.993  1.00  0.00           C  
ATOM   3016  HD2 HIE   186      42.705  57.825  52.324  1.00  0.00           H  
ATOM   3017  C   HIE   186      46.231  58.875  51.127  1.00  0.00           C  
ATOM   3018  O   HIE   186      45.537  59.340  50.254  1.00  0.00           O  
ATOM   3019  N   LEU   187      47.534  59.112  51.161  1.00  0.00           N  
ATOM   3020  H   LEU   187      48.096  58.663  51.870  1.00  0.00           H  
ATOM   3021  CA  LEU   187      48.229  60.051  50.321  1.00  0.00           C  
ATOM   3022  HA  LEU   187      47.603  60.921  50.124  1.00  0.00           H  
ATOM   3023  CB  LEU   187      49.561  60.723  50.907  1.00  0.00           C  
ATOM   3024  HB2 LEU   187      50.337  59.965  51.019  1.00  0.00           H  
ATOM   3025  HB3 LEU   187      49.936  61.304  50.065  1.00  0.00           H  
ATOM   3026  CG  LEU   187      49.438  61.556  52.210  1.00  0.00           C  
ATOM   3027  HG  LEU   187      49.093  60.870  52.984  1.00  0.00           H  
ATOM   3028  CD1 LEU   187      50.826  62.061  52.619  1.00  0.00           C  
ATOM   3029 HD11 LEU   187      50.662  62.673  53.506  1.00  0.00           H  
ATOM   3030 HD12 LEU   187      51.386  61.184  52.941  1.00  0.00           H  
ATOM   3031 HD13 LEU   187      51.405  62.559  51.841  1.00  0.00           H  
ATOM   3032  CD2 LEU   187      48.499  62.717  52.252  1.00  0.00           C  
ATOM   3033 HD21 LEU   187      47.480  62.372  52.082  1.00  0.00           H  
ATOM   3034 HD22 LEU   187      48.526  63.225  53.217  1.00  0.00           H  
ATOM   3035 HD23 LEU   187      48.872  63.305  51.414  1.00  0.00           H  
ATOM   3036  C   LEU   187      48.415  59.538  48.925  1.00  0.00           C  
ATOM   3037  O   LEU   187      48.183  60.230  47.930  1.00  0.00           O  
ATOM   3038  N   PHE   188      48.612  58.184  48.850  1.00  0.00           N  
ATOM   3039  H   PHE   188      49.003  57.754  49.676  1.00  0.00           H  
ATOM   3040  CA  PHE   188      48.745  57.521  47.562  1.00  0.00           C  
ATOM   3041  HA  PHE   188      49.389  58.123  46.922  1.00  0.00           H  
ATOM   3042  CB  PHE   188      49.305  56.078  47.716  1.00  0.00           C  
ATOM   3043  HB2 PHE   188      49.257  55.688  48.733  1.00  0.00           H  
ATOM   3044  HB3 PHE   188      48.646  55.471  47.094  1.00  0.00           H  
ATOM   3045  CG  PHE   188      50.699  55.968  47.168  1.00  0.00           C  
ATOM   3046  CD1 PHE   188      50.904  55.262  45.938  1.00  0.00           C  
ATOM   3047  HD1 PHE   188      50.068  54.777  45.455  1.00  0.00           H  
ATOM   3048  CE1 PHE   188      52.211  55.064  45.406  1.00  0.00           C  
ATOM   3049  HE1 PHE   188      52.288  54.574  44.446  1.00  0.00           H  
ATOM   3050  CZ  PHE   188      53.322  55.555  46.150  1.00  0.00           C  
ATOM   3051  HZ  PHE   188      54.296  55.617  45.688  1.00  0.00           H  
ATOM   3052  CE2 PHE   188      53.072  56.149  47.447  1.00  0.00           C  
ATOM   3053  HE2 PHE   188      53.913  56.421  48.068  1.00  0.00           H  
ATOM   3054  CD2 PHE   188      51.777  56.415  47.941  1.00  0.00           C  
ATOM   3055  HD2 PHE   188      51.636  56.929  48.881  1.00  0.00           H  
ATOM   3056  C   PHE   188      47.450  57.499  46.737  1.00  0.00           C  
ATOM   3057  O   PHE   188      47.520  57.623  45.511  1.00  0.00           O  
ATOM   3058  N   ARG   189      46.315  57.625  47.474  1.00  0.00           N  
ATOM   3059  H   ARG   189      46.388  57.457  48.467  1.00  0.00           H  
ATOM   3060  CA  ARG   189      44.967  57.826  46.897  1.00  0.00           C  
ATOM   3061  HA  ARG   189      44.839  57.262  45.973  1.00  0.00           H  
ATOM   3062  CB  ARG   189      43.875  57.364  47.852  1.00  0.00           C  
ATOM   3063  HB2 ARG   189      43.879  57.984  48.748  1.00  0.00           H  
ATOM   3064  HB3 ARG   189      42.906  57.423  47.355  1.00  0.00           H  
ATOM   3065  CG  ARG   189      43.878  55.802  48.272  1.00  0.00           C  
ATOM   3066  HG2 ARG   189      43.610  55.174  47.422  1.00  0.00           H  
ATOM   3067  HG3 ARG   189      44.916  55.542  48.482  1.00  0.00           H  
ATOM   3068  CD  ARG   189      42.926  55.479  49.427  1.00  0.00           C  
ATOM   3069  HD2 ARG   189      43.151  54.482  49.804  1.00  0.00           H  
ATOM   3070  HD3 ARG   189      43.023  56.233  50.209  1.00  0.00           H  
ATOM   3071  NE  ARG   189      41.546  55.554  48.900  1.00  0.00           N  
ATOM   3072  HE  ARG   189      41.461  56.070  48.037  1.00  0.00           H  
ATOM   3073  CZ  ARG   189      40.445  55.286  49.552  1.00  0.00           C  
ATOM   3074  NH1 ARG   189      40.399  54.689  50.742  1.00  0.00           N  
ATOM   3075 HH11 ARG   189      41.187  54.176  51.111  1.00  0.00           H  
ATOM   3076 HH12 ARG   189      39.481  54.588  51.150  1.00  0.00           H  
ATOM   3077  NH2 ARG   189      39.358  55.772  49.044  1.00  0.00           N  
ATOM   3078 HH21 ARG   189      39.411  56.242  48.152  1.00  0.00           H  
ATOM   3079 HH22 ARG   189      38.454  55.549  49.437  1.00  0.00           H  
ATOM   3080  C   ARG   189      44.660  59.230  46.442  1.00  0.00           C  
ATOM   3081  O   ARG   189      44.030  59.503  45.427  1.00  0.00           O  
ATOM   3082  N   LYS   190      45.269  60.241  47.061  1.00  0.00           N  
ATOM   3083  H   LYS   190      45.718  59.981  47.927  1.00  0.00           H  
ATOM   3084  CA  LYS   190      45.130  61.620  46.737  1.00  0.00           C  
ATOM   3085  HA  LYS   190      44.119  61.861  46.409  1.00  0.00           H  
ATOM   3086  CB  LYS   190      45.451  62.593  47.904  1.00  0.00           C  
ATOM   3087  HB2 LYS   190      46.415  62.303  48.322  1.00  0.00           H  
ATOM   3088  HB3 LYS   190      45.407  63.646  47.627  1.00  0.00           H  
ATOM   3089  CG  LYS   190      44.378  62.297  48.993  1.00  0.00           C  
ATOM   3090  HG2 LYS   190      43.424  62.579  48.546  1.00  0.00           H  
ATOM   3091  HG3 LYS   190      44.353  61.268  49.349  1.00  0.00           H  
ATOM   3092  CD  LYS   190      44.393  63.183  50.257  1.00  0.00           C  
ATOM   3093  HD2 LYS   190      45.353  63.091  50.765  1.00  0.00           H  
ATOM   3094  HD3 LYS   190      44.245  64.224  49.971  1.00  0.00           H  
ATOM   3095  CE  LYS   190      43.308  62.843  51.331  1.00  0.00           C  
ATOM   3096  HE2 LYS   190      43.493  61.832  51.694  1.00  0.00           H  
ATOM   3097  HE3 LYS   190      43.398  63.492  52.202  1.00  0.00           H  
ATOM   3098  NZ  LYS   190      41.956  62.911  50.852  1.00  0.00           N  
ATOM   3099  HZ1 LYS   190      41.745  63.824  50.477  1.00  0.00           H  
ATOM   3100  HZ2 LYS   190      41.829  62.233  50.114  1.00  0.00           H  
ATOM   3101  HZ3 LYS   190      41.248  62.639  51.519  1.00  0.00           H  
ATOM   3102  C   LYS   190      46.031  61.891  45.525  1.00  0.00           C  
ATOM   3103  O   LYS   190      45.521  62.511  44.591  1.00  0.00           O  
ATOM   3104  N   PHE   191      47.297  61.406  45.474  1.00  0.00           N  
ATOM   3105  H   PHE   191      47.640  60.865  46.255  1.00  0.00           H  
ATOM   3106  CA  PHE   191      48.210  61.363  44.323  1.00  0.00           C  
ATOM   3107  HA  PHE   191      48.534  62.335  43.954  1.00  0.00           H  
ATOM   3108  CB  PHE   191      49.507  60.683  44.794  1.00  0.00           C  
ATOM   3109  HB2 PHE   191      50.141  61.394  45.324  1.00  0.00           H  
ATOM   3110  HB3 PHE   191      49.214  60.030  45.616  1.00  0.00           H  
ATOM   3111  CG  PHE   191      50.398  60.022  43.825  1.00  0.00           C  
ATOM   3112  CD1 PHE   191      50.721  60.583  42.558  1.00  0.00           C  
ATOM   3113  HD1 PHE   191      50.182  61.487  42.315  1.00  0.00           H  
ATOM   3114  CE1 PHE   191      51.668  59.973  41.750  1.00  0.00           C  
ATOM   3115  HE1 PHE   191      51.857  60.348  40.756  1.00  0.00           H  
ATOM   3116  CZ  PHE   191      52.086  58.668  42.052  1.00  0.00           C  
ATOM   3117  HZ  PHE   191      52.749  58.157  41.369  1.00  0.00           H  
ATOM   3118  CE2 PHE   191      51.700  58.032  43.261  1.00  0.00           C  
ATOM   3119  HE2 PHE   191      52.144  57.094  43.561  1.00  0.00           H  
ATOM   3120  CD2 PHE   191      50.925  58.770  44.163  1.00  0.00           C  
ATOM   3121  HD2 PHE   191      50.700  58.323  45.121  1.00  0.00           H  
ATOM   3122  C   PHE   191      47.544  60.641  43.105  1.00  0.00           C  
ATOM   3123  O   PHE   191      47.731  61.025  41.938  1.00  0.00           O  
ATOM   3124  N   TRP   192      46.758  59.607  43.319  1.00  0.00           N  
ATOM   3125  H   TRP   192      46.841  59.114  44.196  1.00  0.00           H  
ATOM   3126  CA  TRP   192      45.918  58.972  42.264  1.00  0.00           C  
ATOM   3127  HA  TRP   192      46.601  58.780  41.437  1.00  0.00           H  
ATOM   3128  CB  TRP   192      45.318  57.714  42.732  1.00  0.00           C  
ATOM   3129  HB2 TRP   192      45.976  57.083  43.329  1.00  0.00           H  
ATOM   3130  HB3 TRP   192      44.468  57.966  43.365  1.00  0.00           H  
ATOM   3131  CG  TRP   192      45.019  56.765  41.663  1.00  0.00           C  
ATOM   3132  CD1 TRP   192      45.964  56.093  40.925  1.00  0.00           C  
ATOM   3133  HD1 TRP   192      47.023  56.076  41.134  1.00  0.00           H  
ATOM   3134  NE1 TRP   192      45.371  55.489  39.840  1.00  0.00           N  
ATOM   3135  HE1 TRP   192      45.849  54.829  39.242  1.00  0.00           H  
ATOM   3136  CE2 TRP   192      43.972  55.782  39.827  1.00  0.00           C  
ATOM   3137  CZ2 TRP   192      42.973  55.436  38.984  1.00  0.00           C  
ATOM   3138  HZ2 TRP   192      43.130  54.825  38.108  1.00  0.00           H  
ATOM   3139  CH2 TRP   192      41.594  55.795  39.261  1.00  0.00           C  
ATOM   3140  HH2 TRP   192      40.753  55.407  38.706  1.00  0.00           H  
ATOM   3141  CZ3 TRP   192      41.345  56.672  40.366  1.00  0.00           C  
ATOM   3142  HZ3 TRP   192      40.335  57.005  40.552  1.00  0.00           H  
ATOM   3143  CE3 TRP   192      42.406  57.063  41.230  1.00  0.00           C  
ATOM   3144  HE3 TRP   192      42.149  57.698  42.065  1.00  0.00           H  
ATOM   3145  CD2 TRP   192      43.698  56.544  41.023  1.00  0.00           C  
ATOM   3146  C   TRP   192      44.696  59.827  41.733  1.00  0.00           C  
ATOM   3147  O   TRP   192      44.240  59.603  40.615  1.00  0.00           O  
ATOM   3148  N   MET   193      44.253  60.804  42.508  1.00  0.00           N  
ATOM   3149  H   MET   193      44.475  60.808  43.493  1.00  0.00           H  
ATOM   3150  CA  MET   193      43.089  61.717  42.008  1.00  0.00           C  
ATOM   3151  HA  MET   193      42.457  61.199  41.287  1.00  0.00           H  
ATOM   3152  CB  MET   193      42.270  62.168  43.220  1.00  0.00           C  
ATOM   3153  HB2 MET   193      42.841  62.613  44.035  1.00  0.00           H  
ATOM   3154  HB3 MET   193      41.566  62.915  42.854  1.00  0.00           H  
ATOM   3155  CG  MET   193      41.383  61.066  43.833  1.00  0.00           C  
ATOM   3156  HG2 MET   193      41.885  60.223  44.308  1.00  0.00           H  
ATOM   3157  HG3 MET   193      40.871  61.494  44.696  1.00  0.00           H  
ATOM   3158  SD  MET   193      40.199  60.453  42.733  1.00  0.00           S  
ATOM   3159  CE  MET   193      39.616  59.128  43.724  1.00  0.00           C  
ATOM   3160  HE1 MET   193      38.708  58.762  43.246  1.00  0.00           H  
ATOM   3161  HE2 MET   193      40.420  58.397  43.810  1.00  0.00           H  
ATOM   3162  HE3 MET   193      39.465  59.554  44.716  1.00  0.00           H  
ATOM   3163  C   MET   193      43.689  62.922  41.198  1.00  0.00           C  
ATOM   3164  O   MET   193      42.983  63.563  40.473  1.00  0.00           O  
ATOM   3165  N   GLU   194      44.993  63.185  41.357  1.00  0.00           N  
ATOM   3166  H   GLU   194      45.435  62.570  42.025  1.00  0.00           H  
ATOM   3167  CA  GLU   194      45.586  64.415  40.823  1.00  0.00           C  
ATOM   3168  HA  GLU   194      44.891  64.957  40.181  1.00  0.00           H  
ATOM   3169  CB  GLU   194      45.719  65.393  41.960  1.00  0.00           C  
ATOM   3170  HB2 GLU   194      46.376  65.028  42.749  1.00  0.00           H  
ATOM   3171  HB3 GLU   194      46.202  66.273  41.535  1.00  0.00           H  
ATOM   3172  CG  GLU   194      44.331  65.930  42.571  1.00  0.00           C  
ATOM   3173  HG2 GLU   194      43.916  65.020  43.005  1.00  0.00           H  
ATOM   3174  HG3 GLU   194      44.518  66.694  43.326  1.00  0.00           H  
ATOM   3175  CD  GLU   194      43.325  66.625  41.594  1.00  0.00           C  
ATOM   3176  OE1 GLU   194      42.085  66.670  41.871  1.00  0.00           O  
ATOM   3177  OE2 GLU   194      43.794  67.195  40.546  1.00  0.00           O  
ATOM   3178  C   GLU   194      46.915  64.162  40.087  1.00  0.00           C  
ATOM   3179  O   GLU   194      48.065  64.251  40.556  1.00  0.00           O  
ATOM   3180  N   PRO   195      46.692  63.888  38.776  1.00  0.00           N  
ATOM   3181  CD  PRO   195      45.410  63.566  38.200  1.00  0.00           C  
ATOM   3182  HD2 PRO   195      44.806  64.462  38.342  1.00  0.00           H  
ATOM   3183  HD3 PRO   195      45.002  62.684  38.694  1.00  0.00           H  
ATOM   3184  CG  PRO   195      45.713  63.353  36.757  1.00  0.00           C  
ATOM   3185  HG2 PRO   195      45.745  64.321  36.257  1.00  0.00           H  
ATOM   3186  HG3 PRO   195      44.947  62.710  36.324  1.00  0.00           H  
ATOM   3187  CB  PRO   195      47.067  62.695  36.750  1.00  0.00           C  
ATOM   3188  HB2 PRO   195      47.550  62.698  35.772  1.00  0.00           H  
ATOM   3189  HB3 PRO   195      47.046  61.710  37.216  1.00  0.00           H  
ATOM   3190  CA  PRO   195      47.730  63.584  37.800  1.00  0.00           C  
ATOM   3191  HA  PRO   195      48.439  62.951  38.335  1.00  0.00           H  
ATOM   3192  C   PRO   195      48.500  64.700  37.220  1.00  0.00           C  
ATOM   3193  O   PRO   195      49.659  64.542  36.779  1.00  0.00           O  
ATOM   3194  N   TYR   196      47.989  65.928  37.292  1.00  0.00           N  
ATOM   3195  H   TYR   196      47.054  66.046  37.655  1.00  0.00           H  
ATOM   3196  CA  TYR   196      48.663  67.084  36.703  1.00  0.00           C  
ATOM   3197  HA  TYR   196      49.741  67.012  36.850  1.00  0.00           H  
ATOM   3198  CB  TYR   196      48.261  67.132  35.265  1.00  0.00           C  
ATOM   3199  HB2 TYR   196      48.432  66.144  34.838  1.00  0.00           H  
ATOM   3200  HB3 TYR   196      47.195  67.360  35.242  1.00  0.00           H  
ATOM   3201  CG  TYR   196      49.070  68.179  34.398  1.00  0.00           C  
ATOM   3202  CD1 TYR   196      48.393  69.207  33.758  1.00  0.00           C  
ATOM   3203  HD1 TYR   196      47.319  69.170  33.650  1.00  0.00           H  
ATOM   3204  CE1 TYR   196      49.096  70.170  33.048  1.00  0.00           C  
ATOM   3205  HE1 TYR   196      48.537  70.887  32.465  1.00  0.00           H  
ATOM   3206  CZ  TYR   196      50.480  70.236  33.136  1.00  0.00           C  
ATOM   3207  OH  TYR   196      51.208  71.190  32.439  1.00  0.00           O  
ATOM   3208  HH  TYR   196      50.579  71.732  31.957  1.00  0.00           H  
ATOM   3209  CE2 TYR   196      51.154  69.197  33.755  1.00  0.00           C  
ATOM   3210  HE2 TYR   196      52.233  69.222  33.755  1.00  0.00           H  
ATOM   3211  CD2 TYR   196      50.439  68.163  34.405  1.00  0.00           C  
ATOM   3212  HD2 TYR   196      51.064  67.406  34.857  1.00  0.00           H  
ATOM   3213  C   TYR   196      48.402  68.471  37.408  1.00  0.00           C  
ATOM   3214  O   TYR   196      48.719  69.567  36.865  1.00  0.00           O  
ATOM   3215  N   ASP   197      47.963  68.419  38.666  1.00  0.00           N  
ATOM   3216  H   ASP   197      47.805  67.488  39.026  1.00  0.00           H  
ATOM   3217  CA  ASP   197      47.747  69.595  39.528  1.00  0.00           C  
ATOM   3218  HA  ASP   197      47.347  70.450  38.984  1.00  0.00           H  
ATOM   3219  CB  ASP   197      46.706  69.221  40.549  1.00  0.00           C  
ATOM   3220  HB2 ASP   197      45.784  68.803  40.143  1.00  0.00           H  
ATOM   3221  HB3 ASP   197      47.109  68.368  41.095  1.00  0.00           H  
ATOM   3222  CG  ASP   197      46.257  70.261  41.532  1.00  0.00           C  
ATOM   3223  OD1 ASP   197      46.915  70.409  42.569  1.00  0.00           O  
ATOM   3224  OD2 ASP   197      45.351  71.043  41.222  1.00  0.00           O  
ATOM   3225  C   ASP   197      49.063  70.145  40.278  1.00  0.00           C  
ATOM   3226  O   ASP   197      49.970  69.426  40.562  1.00  0.00           O  
ATOM   3227  N   PRO   198      49.111  71.465  40.506  1.00  0.00           N  
ATOM   3228  CD  PRO   198      48.350  72.538  39.780  1.00  0.00           C  
ATOM   3229  HD2 PRO   198      47.400  72.802  40.245  1.00  0.00           H  
ATOM   3230  HD3 PRO   198      48.115  72.255  38.754  1.00  0.00           H  
ATOM   3231  CG  PRO   198      49.224  73.777  39.678  1.00  0.00           C  
ATOM   3232  HG2 PRO   198      48.697  74.715  39.854  1.00  0.00           H  
ATOM   3233  HG3 PRO   198      49.890  73.691  38.819  1.00  0.00           H  
ATOM   3234  CB  PRO   198      50.204  73.533  40.892  1.00  0.00           C  
ATOM   3235  HB2 PRO   198      49.806  73.945  41.819  1.00  0.00           H  
ATOM   3236  HB3 PRO   198      51.202  73.919  40.684  1.00  0.00           H  
ATOM   3237  CA  PRO   198      50.309  72.065  40.979  1.00  0.00           C  
ATOM   3238  HA  PRO   198      51.177  71.814  40.368  1.00  0.00           H  
ATOM   3239  C   PRO   198      50.612  71.616  42.383  1.00  0.00           C  
ATOM   3240  O   PRO   198      51.764  71.676  42.704  1.00  0.00           O  
ATOM   3241  N   GLN   199      49.659  71.087  43.126  1.00  0.00           N  
ATOM   3242  H   GLN   199      48.717  70.984  42.777  1.00  0.00           H  
ATOM   3243  CA  GLN   199      49.773  70.461  44.451  1.00  0.00           C  
ATOM   3244  HA  GLN   199      50.752  70.821  44.766  1.00  0.00           H  
ATOM   3245  CB  GLN   199      48.749  70.994  45.453  1.00  0.00           C  
ATOM   3246  HB2 GLN   199      47.739  70.733  45.136  1.00  0.00           H  
ATOM   3247  HB3 GLN   199      48.834  70.534  46.438  1.00  0.00           H  
ATOM   3248  CG  GLN   199      48.819  72.574  45.594  1.00  0.00           C  
ATOM   3249  HG2 GLN   199      49.024  73.153  44.694  1.00  0.00           H  
ATOM   3250  HG3 GLN   199      47.872  73.001  45.924  1.00  0.00           H  
ATOM   3251  CD  GLN   199      49.858  73.075  46.583  1.00  0.00           C  
ATOM   3252  OE1 GLN   199      50.891  72.445  46.914  1.00  0.00           O  
ATOM   3253  NE2 GLN   199      49.700  74.295  46.942  1.00  0.00           N  
ATOM   3254 HE21 GLN   199      50.239  74.765  47.655  1.00  0.00           H  
ATOM   3255 HE22 GLN   199      48.878  74.791  46.627  1.00  0.00           H  
ATOM   3256  C   GLN   199      49.861  68.948  44.498  1.00  0.00           C  
ATOM   3257  O   GLN   199      50.047  68.378  45.586  1.00  0.00           O  
ATOM   3258  N   TRP   200      49.871  68.223  43.350  1.00  0.00           N  
ATOM   3259  H   TRP   200      49.762  68.755  42.498  1.00  0.00           H  
ATOM   3260  CA  TRP   200      50.153  66.756  43.378  1.00  0.00           C  
ATOM   3261  HA  TRP   200      50.651  66.489  44.309  1.00  0.00           H  
ATOM   3262  CB  TRP   200      48.798  65.968  43.338  1.00  0.00           C  
ATOM   3263  HB2 TRP   200      48.127  66.478  42.647  1.00  0.00           H  
ATOM   3264  HB3 TRP   200      48.924  64.926  43.043  1.00  0.00           H  
ATOM   3265  CG  TRP   200      48.137  65.873  44.608  1.00  0.00           C  
ATOM   3266  CD1 TRP   200      47.221  66.720  45.093  1.00  0.00           C  
ATOM   3267  HD1 TRP   200      46.824  67.600  44.609  1.00  0.00           H  
ATOM   3268  NE1 TRP   200      46.886  66.421  46.388  1.00  0.00           N  
ATOM   3269  HE1 TRP   200      46.097  66.879  46.821  1.00  0.00           H  
ATOM   3270  CE2 TRP   200      47.688  65.341  46.815  1.00  0.00           C  
ATOM   3271  CZ2 TRP   200      47.764  64.614  48.035  1.00  0.00           C  
ATOM   3272  HZ2 TRP   200      47.114  64.715  48.891  1.00  0.00           H  
ATOM   3273  CH2 TRP   200      48.692  63.576  48.139  1.00  0.00           C  
ATOM   3274  HH2 TRP   200      48.722  62.913  48.991  1.00  0.00           H  
ATOM   3275  CZ3 TRP   200      49.604  63.384  47.152  1.00  0.00           C  
ATOM   3276  HZ3 TRP   200      50.393  62.694  47.409  1.00  0.00           H  
ATOM   3277  CE3 TRP   200      49.560  64.133  45.957  1.00  0.00           C  
ATOM   3278  HE3 TRP   200      50.324  63.930  45.220  1.00  0.00           H  
ATOM   3279  CD2 TRP   200      48.542  65.042  45.694  1.00  0.00           C  
ATOM   3280  C   TRP   200      51.135  66.337  42.259  1.00  0.00           C  
ATOM   3281  O   TRP   200      51.708  65.272  42.252  1.00  0.00           O  
ATOM   3282  N   ASP   201      51.434  67.222  41.272  1.00  0.00           N  
ATOM   3283  H   ASP   201      50.810  68.005  41.139  1.00  0.00           H  
ATOM   3284  CA  ASP   201      52.499  67.036  40.283  1.00  0.00           C  
ATOM   3285  HA  ASP   201      53.127  66.192  40.568  1.00  0.00           H  
ATOM   3286  CB  ASP   201      51.777  66.661  38.947  1.00  0.00           C  
ATOM   3287  HB2 ASP   201      51.273  65.694  38.969  1.00  0.00           H  
ATOM   3288  HB3 ASP   201      51.083  67.489  38.805  1.00  0.00           H  
ATOM   3289  CG  ASP   201      52.771  66.642  37.754  1.00  0.00           C  
ATOM   3290  OD1 ASP   201      52.792  67.624  36.971  1.00  0.00           O  
ATOM   3291  OD2 ASP   201      53.536  65.643  37.615  1.00  0.00           O  
ATOM   3292  C   ASP   201      53.461  68.293  40.130  1.00  0.00           C  
ATOM   3293  O   ASP   201      54.701  68.186  40.155  1.00  0.00           O  
ATOM   3294  N   GLY   202      52.955  69.492  40.151  1.00  0.00           N  
ATOM   3295  H   GLY   202      51.963  69.620  40.290  1.00  0.00           H  
ATOM   3296  CA  GLY   202      53.765  70.767  39.979  1.00  0.00           C  
ATOM   3297  HA2 GLY   202      54.356  70.739  39.063  1.00  0.00           H  
ATOM   3298  HA3 GLY   202      53.145  71.653  39.846  1.00  0.00           H  
ATOM   3299  C   GLY   202      54.684  71.006  41.204  1.00  0.00           C  
ATOM   3300  O   GLY   202      55.618  71.816  41.150  1.00  0.00           O  
ATOM   3301  N   VAL   203      54.350  70.437  42.360  1.00  0.00           N  
ATOM   3302  H   VAL   203      53.443  69.994  42.370  1.00  0.00           H  
ATOM   3303  CA  VAL   203      55.117  70.557  43.638  1.00  0.00           C  
ATOM   3304  HA  VAL   203      55.064  71.617  43.884  1.00  0.00           H  
ATOM   3305  CB  VAL   203      54.459  69.814  44.814  1.00  0.00           C  
ATOM   3306  HB  VAL   203      55.244  69.530  45.514  1.00  0.00           H  
ATOM   3307  CG1 VAL   203      53.550  70.849  45.578  1.00  0.00           C  
ATOM   3308 HG11 VAL   203      52.722  71.127  44.925  1.00  0.00           H  
ATOM   3309 HG12 VAL   203      53.086  70.508  46.504  1.00  0.00           H  
ATOM   3310 HG13 VAL   203      54.059  71.773  45.854  1.00  0.00           H  
ATOM   3311  CG2 VAL   203      53.810  68.455  44.513  1.00  0.00           C  
ATOM   3312 HG21 VAL   203      54.658  67.875  44.150  1.00  0.00           H  
ATOM   3313 HG22 VAL   203      53.414  68.051  45.445  1.00  0.00           H  
ATOM   3314 HG23 VAL   203      53.074  68.623  43.727  1.00  0.00           H  
ATOM   3315  C   VAL   203      56.552  70.071  43.520  1.00  0.00           C  
ATOM   3316  O   VAL   203      57.355  70.564  44.325  1.00  0.00           O  
ATOM   3317  N   TYR   204      56.900  69.152  42.565  1.00  0.00           N  
ATOM   3318  H   TYR   204      56.149  68.780  42.000  1.00  0.00           H  
ATOM   3319  CA  TYR   204      58.274  68.803  42.306  1.00  0.00           C  
ATOM   3320  HA  TYR   204      59.012  69.260  42.964  1.00  0.00           H  
ATOM   3321  CB  TYR   204      58.462  67.405  42.815  1.00  0.00           C  
ATOM   3322  HB2 TYR   204      59.433  67.028  42.494  1.00  0.00           H  
ATOM   3323  HB3 TYR   204      58.706  67.614  43.857  1.00  0.00           H  
ATOM   3324  CG  TYR   204      57.374  66.339  42.927  1.00  0.00           C  
ATOM   3325  CD1 TYR   204      56.799  66.036  44.133  1.00  0.00           C  
ATOM   3326  HD1 TYR   204      57.166  66.560  45.003  1.00  0.00           H  
ATOM   3327  CE1 TYR   204      55.750  65.116  44.248  1.00  0.00           C  
ATOM   3328  HE1 TYR   204      55.267  64.942  45.198  1.00  0.00           H  
ATOM   3329  CZ  TYR   204      55.344  64.475  43.072  1.00  0.00           C  
ATOM   3330  OH  TYR   204      54.286  63.554  43.286  1.00  0.00           O  
ATOM   3331  HH  TYR   204      53.796  63.380  42.479  1.00  0.00           H  
ATOM   3332  CE2 TYR   204      55.816  64.888  41.794  1.00  0.00           C  
ATOM   3333  HE2 TYR   204      55.435  64.426  40.895  1.00  0.00           H  
ATOM   3334  CD2 TYR   204      56.849  65.822  41.731  1.00  0.00           C  
ATOM   3335  HD2 TYR   204      57.234  66.174  40.785  1.00  0.00           H  
ATOM   3336  C   TYR   204      58.801  69.053  40.895  1.00  0.00           C  
ATOM   3337  O   TYR   204      59.837  68.475  40.547  1.00  0.00           O  
ATOM   3338  N   ALA   205      58.142  69.901  40.082  1.00  0.00           N  
ATOM   3339  H   ALA   205      57.185  70.101  40.335  1.00  0.00           H  
ATOM   3340  CA  ALA   205      58.373  70.078  38.676  1.00  0.00           C  
ATOM   3341  HA  ALA   205      58.481  69.085  38.241  1.00  0.00           H  
ATOM   3342  CB  ALA   205      57.025  70.612  38.127  1.00  0.00           C  
ATOM   3343  HB1 ALA   205      56.793  71.632  38.432  1.00  0.00           H  
ATOM   3344  HB2 ALA   205      57.089  70.567  37.040  1.00  0.00           H  
ATOM   3345  HB3 ALA   205      56.220  69.915  38.360  1.00  0.00           H  
ATOM   3346  C   ALA   205      59.624  70.967  38.277  1.00  0.00           C  
ATOM   3347  O   ALA   205      59.508  71.892  37.544  1.00  0.00           O  
ATOM   3348  N   TYR   206      60.790  70.698  38.826  1.00  0.00           N  
ATOM   3349  H   TYR   206      61.005  69.843  39.318  1.00  0.00           H  
ATOM   3350  CA  TYR   206      61.966  71.579  38.784  1.00  0.00           C  
ATOM   3351  HA  TYR   206      62.687  71.193  39.505  1.00  0.00           H  
ATOM   3352  CB  TYR   206      62.701  71.481  37.418  1.00  0.00           C  
ATOM   3353  HB2 TYR   206      62.112  71.959  36.635  1.00  0.00           H  
ATOM   3354  HB3 TYR   206      63.592  72.076  37.616  1.00  0.00           H  
ATOM   3355  CG  TYR   206      63.077  70.038  37.105  1.00  0.00           C  
ATOM   3356  CD1 TYR   206      64.422  69.637  37.320  1.00  0.00           C  
ATOM   3357  HD1 TYR   206      65.119  70.388  37.663  1.00  0.00           H  
ATOM   3358  CE1 TYR   206      64.799  68.314  37.125  1.00  0.00           C  
ATOM   3359  HE1 TYR   206      65.754  67.970  37.493  1.00  0.00           H  
ATOM   3360  CZ  TYR   206      63.862  67.397  36.630  1.00  0.00           C  
ATOM   3361  OH  TYR   206      64.280  66.159  36.318  1.00  0.00           O  
ATOM   3362  HH  TYR   206      65.175  65.947  36.592  1.00  0.00           H  
ATOM   3363  CE2 TYR   206      62.601  67.864  36.226  1.00  0.00           C  
ATOM   3364  HE2 TYR   206      62.020  67.144  35.669  1.00  0.00           H  
ATOM   3365  CD2 TYR   206      62.176  69.148  36.541  1.00  0.00           C  
ATOM   3366  HD2 TYR   206      61.193  69.504  36.268  1.00  0.00           H  
ATOM   3367  C   TYR   206      61.703  73.026  39.299  1.00  0.00           C  
ATOM   3368  O   TYR   206      62.136  74.046  38.736  1.00  0.00           O  
ATOM   3369  N   LYS   207      61.102  73.074  40.503  1.00  0.00           N  
ATOM   3370  H   LYS   207      60.926  72.201  40.979  1.00  0.00           H  
ATOM   3371  CA  LYS   207      60.560  74.325  41.132  1.00  0.00           C  
ATOM   3372  HA  LYS   207      60.236  74.942  40.294  1.00  0.00           H  
ATOM   3373  CB  LYS   207      59.273  73.968  41.861  1.00  0.00           C  
ATOM   3374  HB2 LYS   207      58.798  73.199  41.252  1.00  0.00           H  
ATOM   3375  HB3 LYS   207      59.443  73.541  42.850  1.00  0.00           H  
ATOM   3376  CG  LYS   207      58.197  75.019  42.038  1.00  0.00           C  
ATOM   3377  HG2 LYS   207      58.667  75.938  42.388  1.00  0.00           H  
ATOM   3378  HG3 LYS   207      57.670  75.172  41.096  1.00  0.00           H  
ATOM   3379  CD  LYS   207      57.253  74.574  43.095  1.00  0.00           C  
ATOM   3380  HD2 LYS   207      57.091  73.507  42.946  1.00  0.00           H  
ATOM   3381  HD3 LYS   207      57.754  74.593  44.063  1.00  0.00           H  
ATOM   3382  CE  LYS   207      55.952  75.370  43.139  1.00  0.00           C  
ATOM   3383  HE2 LYS   207      55.553  75.167  42.145  1.00  0.00           H  
ATOM   3384  HE3 LYS   207      55.276  74.930  43.873  1.00  0.00           H  
ATOM   3385  NZ  LYS   207      56.086  76.798  43.487  1.00  0.00           N  
ATOM   3386  HZ1 LYS   207      55.160  77.138  43.705  1.00  0.00           H  
ATOM   3387  HZ2 LYS   207      56.533  76.957  44.379  1.00  0.00           H  
ATOM   3388  HZ3 LYS   207      56.524  77.356  42.768  1.00  0.00           H  
ATOM   3389  C   LYS   207      61.505  75.167  41.961  1.00  0.00           C  
ATOM   3390  O   LYS   207      61.343  75.385  43.138  1.00  0.00           O  
ATOM   3391  N   TYR   208      62.507  75.625  41.293  1.00  0.00           N  
ATOM   3392  H   TYR   208      62.568  75.459  40.299  1.00  0.00           H  
ATOM   3393  CA  TYR   208      63.595  76.471  41.783  1.00  0.00           C  
ATOM   3394  HA  TYR   208      63.245  77.234  42.479  1.00  0.00           H  
ATOM   3395  CB  TYR   208      64.681  75.642  42.539  1.00  0.00           C  
ATOM   3396  HB2 TYR   208      65.587  76.226  42.704  1.00  0.00           H  
ATOM   3397  HB3 TYR   208      64.239  75.533  43.529  1.00  0.00           H  
ATOM   3398  CG  TYR   208      65.163  74.316  42.005  1.00  0.00           C  
ATOM   3399  CD1 TYR   208      64.938  73.154  42.753  1.00  0.00           C  
ATOM   3400  HD1 TYR   208      64.516  73.106  43.746  1.00  0.00           H  
ATOM   3401  CE1 TYR   208      65.166  71.921  42.118  1.00  0.00           C  
ATOM   3402  HE1 TYR   208      64.927  71.053  42.715  1.00  0.00           H  
ATOM   3403  CZ  TYR   208      65.565  71.795  40.786  1.00  0.00           C  
ATOM   3404  OH  TYR   208      65.868  70.590  40.148  1.00  0.00           O  
ATOM   3405  HH  TYR   208      65.449  69.846  40.587  1.00  0.00           H  
ATOM   3406  CE2 TYR   208      65.762  72.970  39.992  1.00  0.00           C  
ATOM   3407  HE2 TYR   208      66.052  72.916  38.953  1.00  0.00           H  
ATOM   3408  CD2 TYR   208      65.606  74.192  40.634  1.00  0.00           C  
ATOM   3409  HD2 TYR   208      65.816  75.038  39.997  1.00  0.00           H  
ATOM   3410  C   TYR   208      64.147  77.377  40.663  1.00  0.00           C  
ATOM   3411  O   TYR   208      64.517  78.577  40.839  1.00  0.00           O  
ATOM   3412  OXT TYR   208      64.060  76.890  39.526  1.00  0.00           O  
TER   
ATOM   3413  C13 LIG   209      49.953  51.277  41.090  1.00  0.00           C  
ATOM   3414  H8  LIG   209      49.615  50.799  40.174  1.00  0.00           H  
ATOM   3415  C12 LIG   209      50.661  50.494  41.945  1.00  0.00           C  
ATOM   3416  H7  LIG   209      50.943  49.468  41.722  1.00  0.00           H  
ATOM   3417  C11 LIG   209      50.886  51.092  43.217  1.00  0.00           C  
ATOM   3418  O1  LIG   209      51.546  50.269  44.202  1.00  0.00           O  
ATOM   3419  H20 LIG   209      51.856  50.804  44.955  1.00  0.00           H  
ATOM   3420  C10 LIG   209      50.625  52.392  43.558  1.00  0.00           C  
ATOM   3421  H6  LIG   209      50.658  52.698  44.600  1.00  0.00           H  
ATOM   3422  C9  LIG   209      50.023  53.228  42.586  1.00  0.00           C  
ATOM   3423  H5  LIG   209      49.758  54.276  42.700  1.00  0.00           H  
ATOM   3424  C8  LIG   209      49.726  52.673  41.323  1.00  0.00           C  
ATOM   3425  C7  LIG   209      49.020  53.464  40.275  1.00  0.00           C  
ATOM   3426  H3  LIG   209      48.828  54.483  40.619  1.00  0.00           H  
ATOM   3427  H4  LIG   209      48.058  53.033  39.992  1.00  0.00           H  
ATOM   3428  C1  LIG   209      49.719  53.760  38.900  1.00  0.00           C  
ATOM   3429  O4  LIG   209      49.925  55.210  38.698  1.00  0.00           O  
ATOM   3430  O5  LIG   209      49.018  55.257  37.563  1.00  0.00           O  
ATOM   3431  N1  LIG   209      51.010  53.065  38.655  1.00  0.00           N  
ATOM   3432  H1  LIG   209      51.442  52.453  39.344  1.00  0.00           H  
ATOM   3433  C2  LIG   209      48.781  53.719  37.535  1.00  0.00           C  
ATOM   3434  O2  LIG   209      47.572  53.461  37.338  1.00  0.00           O  
ATOM   3435  N2  LIG   209      49.682  52.809  36.718  1.00  0.00           N  
ATOM   3436  C3  LIG   209      49.804  52.963  35.250  1.00  0.00           C  
ATOM   3437  H2  LIG   209      48.810  52.869  34.805  1.00  0.00           H  
ATOM   3438  H22 LIG   209      50.148  53.953  34.939  1.00  0.00           H  
ATOM   3439  C6  LIG   209      50.924  52.570  37.297  1.00  0.00           C  
ATOM   3440  C5  LIG   209      51.936  51.825  36.712  1.00  0.00           C  
ATOM   3441  C20 LIG   209      53.231  51.360  37.338  1.00  0.00           C  
ATOM   3442  H13 LIG   209      53.949  51.161  36.540  1.00  0.00           H  
ATOM   3443  H14 LIG   209      53.570  52.119  38.046  1.00  0.00           H  
ATOM   3444  C21 LIG   209      53.099  50.020  38.013  1.00  0.00           C  
ATOM   3445  C22 LIG   209      53.153  49.940  39.434  1.00  0.00           C  
ATOM   3446  H15 LIG   209      53.218  50.892  39.954  1.00  0.00           H  
ATOM   3447  C23 LIG   209      53.127  48.700  40.098  1.00  0.00           C  
ATOM   3448  H16 LIG   209      53.106  48.500  41.166  1.00  0.00           H  
ATOM   3449  C24 LIG   209      53.141  47.513  39.339  1.00  0.00           C  
ATOM   3450  H17 LIG   209      53.244  46.572  39.874  1.00  0.00           H  
ATOM   3451  C25 LIG   209      52.979  47.557  37.916  1.00  0.00           C  
ATOM   3452  H18 LIG   209      52.875  46.612  37.388  1.00  0.00           H  
ATOM   3453  C26 LIG   209      52.860  48.780  37.295  1.00  0.00           C  
ATOM   3454  H19 LIG   209      52.651  48.892  36.235  1.00  0.00           H  
ATOM   3455  N3  LIG   209      51.682  51.371  35.367  1.00  0.00           N  
ATOM   3456  C4  LIG   209      50.751  51.889  34.690  1.00  0.00           C  
ATOM   3457  C14 LIG   209      50.306  51.424  33.325  1.00  0.00           C  
ATOM   3458  C15 LIG   209      49.832  52.261  32.366  1.00  0.00           C  
ATOM   3459  H9  LIG   209      49.719  53.306  32.641  1.00  0.00           H  
ATOM   3460  C16 LIG   209      49.410  51.871  31.088  1.00  0.00           C  
ATOM   3461  H10 LIG   209      49.142  52.563  30.293  1.00  0.00           H  
ATOM   3462  C17 LIG   209      49.201  50.477  30.891  1.00  0.00           C  
ATOM   3463  O3  LIG   209      48.712  49.912  29.744  1.00  0.00           O  
ATOM   3464  H21 LIG   209      48.143  50.573  29.309  1.00  0.00           H  
ATOM   3465  C18 LIG   209      49.588  49.563  31.893  1.00  0.00           C  
ATOM   3466  H11 LIG   209      49.441  48.500  31.715  1.00  0.00           H  
ATOM   3467  C19 LIG   209      50.170  50.063  33.071  1.00  0.00           C  
ATOM   3468  H12 LIG   209      50.679  49.337  33.700  1.00  0.00           H  
TER   
END   
