# Supplementary material for: QM/MM simulations provide insight into the mechanism of bioluminescence triggering in ctenophore photoproteins
Source: PLoS One. 2017 Aug 4;12(8):e0182317. doi: 10.1371/journal.pone.0182317 (PMC5544205; doi:10.1371/journal.pone.0182317)
Supplement: S8 Text — (PDB) [file pone.0182317.s008.pdb]

ATOM      1  N   MET A   1      75.992  45.045  45.544  1.00  5.96              
ATOM      2  CA  MET A   1      74.960  45.352  46.541  1.00  5.96              
ATOM      3  HA  MET A   1      75.072  46.410  46.759  1.00  5.96              
ATOM      4  CB  MET A   1      73.565  45.202  45.910  1.00  5.96              
ATOM      5  HB1 MET A   1      73.497  45.888  45.067  1.00  5.96              
ATOM      6  HB2 MET A   1      72.804  45.509  46.628  1.00  5.96              
ATOM      7  CG  MET A   1      73.246  43.776  45.423  1.00  5.96              
ATOM      8  HG1 MET A   1      72.639  43.281  46.181  1.00  5.96              
ATOM      9  HG2 MET A   1      74.168  43.204  45.333  1.00  5.96              
ATOM     10  SD  MET A   1      72.381  43.703  43.828  1.00  5.96              
ATOM     11  CE  MET A   1      72.013  41.927  43.802  1.00  5.96              
ATOM     12  HE1 MET A   1      71.413  41.681  42.927  1.00  5.96              
ATOM     13  HE2 MET A   1      72.937  41.351  43.778  1.00  5.96              
ATOM     14  HE3 MET A   1      71.453  41.659  44.698  1.00  5.96              
ATOM     15  C   MET A   1      75.040  44.583  47.878  1.00  5.96              
ATOM     16  O   MET A   1      75.306  43.380  47.870  1.00  5.96              
ATOM     17  N   PRO A   2      74.802  45.260  49.026  1.00  5.55              
ATOM     18  CD  PRO A   2      74.809  46.710  49.192  1.00  5.55              
ATOM     19  HD1 PRO A   2      73.931  47.159  48.728  1.00  5.55              
ATOM     20  HD2 PRO A   2      75.714  47.124  48.746  1.00  5.55              
ATOM     21  CG  PRO A   2      74.830  46.981  50.701  1.00  5.55              
ATOM     22  HG1 PRO A   2      73.822  47.136  51.078  1.00  5.55              
ATOM     23  HG2 PRO A   2      75.464  47.832  50.948  1.00  5.55              
ATOM     24  CB  PRO A   2      75.377  45.680  51.279  1.00  5.55              
ATOM     25  HB1 PRO A   2      75.072  45.537  52.317  1.00  5.55              
ATOM     26  HB2 PRO A   2      76.464  45.668  51.194  1.00  5.55              
ATOM     27  CA  PRO A   2      74.776  44.632  50.341  1.00  5.55              
ATOM     28  HA  PRO A   2      75.411  43.746  50.355  1.00  5.55              
ATOM     29  C   PRO A   2      73.396  44.201  50.835  1.00  5.55              
ATOM     30  O   PRO A   2      73.332  43.259  51.615  1.00  5.55              
ATOM     31  N   LEU A   3      72.310  44.848  50.391  1.00  3.92              
ATOM     32  H   LEU A   3      72.434  45.648  49.785  1.00  3.92              
ATOM     33  CA  LEU A   3      70.982  44.234  50.443  1.00  3.92              
ATOM     34  HA  LEU A   3      70.928  43.528  51.276  1.00  3.92              
ATOM     35  CB  LEU A   3      69.885  45.296  50.641  1.00  3.92              
ATOM     36  HB1 LEU A   3      68.944  44.853  50.315  1.00  3.92              
ATOM     37  HB2 LEU A   3      70.086  46.161  50.009  1.00  3.92              
ATOM     38  CG  LEU A   3      69.711  45.737  52.109  1.00  3.92              
ATOM     39  HG  LEU A   3      69.598  44.860  52.744  1.00  3.92              
ATOM     40  CD1 LEU A   3      70.875  46.577  52.632  1.00  3.92              
ATOM     41 1HD1 LEU A   3      70.650  46.934  53.631  1.00  3.92              
ATOM     42 2HD1 LEU A   3      71.769  45.961  52.704  1.00  3.92              
ATOM     43 3HD1 LEU A   3      71.066  47.422  51.971  1.00  3.92              
ATOM     44  CD2 LEU A   3      68.445  46.584  52.230  1.00  3.92              
ATOM     45 1HD2 LEU A   3      68.348  46.931  53.259  1.00  3.92              
ATOM     46 2HD2 LEU A   3      68.505  47.445  51.567  1.00  3.92              
ATOM     47 3HD2 LEU A   3      67.577  45.975  51.993  1.00  3.92              
ATOM     48  C   LEU A   3      70.806  43.457  49.148  1.00  3.92              
ATOM     49  O   LEU A   3      71.187  43.935  48.084  1.00  3.92              
ATOM     50  N   ASP A   4      70.210  42.272  49.226  1.00  3.70              
ATOM     51  H   ASP A   4      69.946  41.904  50.131  1.00  3.70              
ATOM     52  CA  ASP A   4      70.123  41.354  48.094  1.00  3.70              
ATOM     53  HA  ASP A   4      70.258  41.909  47.165  1.00  3.70              
ATOM     54  CB  ASP A   4      71.255  40.302  48.183  1.00  3.70              
ATOM     55  HB1 ASP A   4      72.137  40.729  48.665  1.00  3.70              
ATOM     56  HB2 ASP A   4      71.538  40.033  47.164  1.00  3.70              
ATOM     57  CG  ASP A   4      70.837  39.016  48.917  1.00  3.70              
ATOM     58  OD1 ASP A   4      70.283  39.108  50.035  1.00  3.70              
ATOM     59  OD2 ASP A   4      70.929  37.924  48.308  1.00  3.70              
ATOM     60  C   ASP A   4      68.755  40.681  48.030  1.00  3.70              
ATOM     61  O   ASP A   4      67.987  40.674  48.991  1.00  3.70              
ATOM     62  N   GLU A   5      68.482  40.035  46.909  1.00  3.75              
ATOM     63  H   GLU A   5      69.090  40.219  46.116  1.00  3.75              
ATOM     64  CA  GLU A   5      67.318  39.189  46.675  1.00  3.75              
ATOM     65  HA  GLU A   5      66.436  39.826  46.608  1.00  3.75              
ATOM     66  CB  GLU A   5      67.522  38.467  45.337  1.00  3.75              
ATOM     67  HB1 GLU A   5      66.733  37.722  45.233  1.00  3.75              
ATOM     68  HB2 GLU A   5      68.479  37.945  45.328  1.00  3.75              
ATOM     69  CG  GLU A   5      67.426  39.388  44.118  1.00  3.75              
ATOM     70  HG1 GLU A   5      66.566  40.042  44.248  1.00  3.75              
ATOM     71  HG2 GLU A   5      67.218  38.749  43.258  1.00  3.75              
ATOM     72  CD  GLU A   5      68.678  40.236  43.810  1.00  3.75              
ATOM     73  OE1 GLU A   5      69.327  39.993  42.774  1.00  3.75              
ATOM     74  OE2 GLU A   5      68.931  41.268  44.466  1.00  3.75              
ATOM     75  C   GLU A   5      67.013  38.146  47.766  1.00  3.75              
ATOM     76  O   GLU A   5      65.857  37.748  47.921  1.00  3.75              
ATOM     77  N   THR A   6      68.008  37.691  48.525  1.00  3.86              
ATOM     78  H   THR A   6      68.953  38.025  48.361  1.00  3.86              
ATOM     79  CA  THR A   6      67.795  36.752  49.624  1.00  3.86              
ATOM     80  HA  THR A   6      67.121  35.974  49.270  1.00  3.86              
ATOM     81  CB  THR A   6      69.100  36.047  50.049  1.00  3.86              
ATOM     82  HB  THR A   6      69.736  36.732  50.607  1.00  3.86              
ATOM     83  CG2 THR A   6      68.832  34.818  50.920  1.00  3.86              
ATOM     84 1HG2 THR A   6      69.773  34.315  51.135  1.00  3.86              
ATOM     85 2HG2 THR A   6      68.378  35.123  51.862  1.00  3.86              
ATOM     86 3HG2 THR A   6      68.167  34.131  50.398  1.00  3.86              
ATOM     87  OG1 THR A   6      69.814  35.582  48.923  1.00  3.86              
ATOM     88  HG1 THR A   6      70.324  36.366  48.612  1.00  3.86              
ATOM     89  C   THR A   6      67.141  37.395  50.835  1.00  3.86              
ATOM     90  O   THR A   6      66.229  36.782  51.394  1.00  3.86              
ATOM     91  N   ASN A   7      67.515  38.621  51.204  1.00  3.94              
ATOM     92  H   ASN A   7      68.276  39.065  50.689  1.00  3.94              
ATOM     93  CA  ASN A   7      66.943  39.307  52.371  1.00  3.94              
ATOM     94  HA  ASN A   7      66.520  38.567  53.057  1.00  3.94              
ATOM     95  CB  ASN A   7      68.082  40.026  53.147  1.00  3.94              
ATOM     96  HB1 ASN A   7      69.034  39.886  52.634  1.00  3.94              
ATOM     97  HB2 ASN A   7      68.170  39.556  54.126  1.00  3.94              
ATOM     98  CG  ASN A   7      67.891  41.518  53.369  1.00  3.94              
ATOM     99  OD1 ASN A   7      68.479  42.347  52.690  1.00  3.94              
ATOM    100  ND2 ASN A   7      67.032  41.919  54.271  1.00  3.94              
ATOM    101 1HD2 ASN A   7      66.545  41.233  54.861  1.00  3.94              
ATOM    102 2HD2 ASN A   7      66.959  42.897  54.470  1.00  3.94              
ATOM    103  C   ASN A   7      65.769  40.216  51.972  1.00  3.94              
ATOM    104  O   ASN A   7      64.627  40.046  52.400  1.00  3.94              
ATOM    105  N   ASN A   8      66.045  41.159  51.083  1.00  3.86              
ATOM    106  H   ASN A   8      66.956  41.136  50.630  1.00  3.86              
ATOM    107  CA  ASN A   8      65.181  42.271  50.778  1.00  3.86              
ATOM    108  HA  ASN A   8      64.663  42.568  51.693  1.00  3.86              
ATOM    109  CB  ASN A   8      66.056  43.451  50.324  1.00  3.86              
ATOM    110  HB1 ASN A   8      66.555  43.199  49.390  1.00  3.86              
ATOM    111  HB2 ASN A   8      66.823  43.633  51.077  1.00  3.86              
ATOM    112  CG  ASN A   8      65.261  44.730  50.145  1.00  3.86              
ATOM    113  OD1 ASN A   8      64.055  44.781  50.300  1.00  3.86              
ATOM    114  ND2 ASN A   8      65.924  45.813  49.825  1.00  3.86              
ATOM    115 1HD2 ASN A   8      66.923  45.776  49.701  1.00  3.86              
ATOM    116 2HD2 ASN A   8      65.414  46.675  49.773  1.00  3.86              
ATOM    117  C   ASN A   8      64.128  41.871  49.732  1.00  3.86              
ATOM    118  O   ASN A   8      64.387  41.814  48.523  1.00  3.86              
ATOM    119  N   GLU A   9      62.898  41.673  50.204  1.00  3.53              
ATOM    120  H   GLU A   9      62.783  41.694  51.209  1.00  3.53              
ATOM    121  CA  GLU A   9      61.716  41.429  49.370  1.00  3.53              
ATOM    122  HA  GLU A   9      61.836  40.466  48.882  1.00  3.53              
ATOM    123  CB  GLU A   9      60.490  41.421  50.317  1.00  3.53              
ATOM    124  HB1 GLU A   9      60.151  42.447  50.451  1.00  3.53              
ATOM    125  HB2 GLU A   9      60.807  41.086  51.304  1.00  3.53              
ATOM    126  CG  GLU A   9      59.251  40.563  49.967  1.00  3.53              
ATOM    127  HG1 GLU A   9      58.357  41.123  50.241  1.00  3.53              
ATOM    128  HG2 GLU A   9      59.278  39.692  50.619  1.00  3.53              
ATOM    129  CD  GLU A   9      59.166  40.063  48.534  1.00  3.53              
ATOM    130  OE1 GLU A   9      59.931  39.111  48.245  1.00  3.53              
ATOM    131  OE2 GLU A   9      58.343  40.599  47.751  1.00  3.53              
ATOM    132  C   GLU A   9      61.502  42.491  48.290  1.00  3.53              
ATOM    133  O   GLU A   9      60.897  42.230  47.269  1.00  3.53              
ATOM    134  N   SER A  10      62.018  43.704  48.463  1.00  3.34              
ATOM    135  H   SER A  10      62.537  43.902  49.310  1.00  3.34              
ATOM    136  CA  SER A  10      61.950  44.736  47.433  1.00  3.34              
ATOM    137  HA  SER A  10      60.943  44.788  47.038  1.00  3.34              
ATOM    138  CB  SER A  10      62.276  46.066  48.123  1.00  3.34              
ATOM    139  HB1 SER A  10      63.323  46.325  47.988  1.00  3.34              
ATOM    140  HB2 SER A  10      62.090  45.981  49.192  1.00  3.34              
ATOM    141  OG  SER A  10      61.436  47.080  47.638  1.00  3.34              
ATOM    142  HG  SER A  10      60.549  46.890  47.971  1.00  3.34              
ATOM    143  C   SER A  10      62.877  44.447  46.251  1.00  3.34              
ATOM    144  O   SER A  10      62.457  44.573  45.099  1.00  3.34              
ATOM    145  N   TYR A  11      64.097  43.971  46.540  1.00  3.39              
ATOM    146  H   TYR A  11      64.327  43.802  47.511  1.00  3.39              
ATOM    147  CA  TYR A  11      65.042  43.501  45.522  1.00  3.39              
ATOM    148  HA  TYR A  11      65.028  44.233  44.723  1.00  3.39              
ATOM    149  CB  TYR A  11      66.492  43.417  46.050  1.00  3.39              
ATOM    150  HB1 TYR A  11      67.004  42.637  45.489  1.00  3.39              
ATOM    151  HB2 TYR A  11      66.470  43.075  47.084  1.00  3.39              
ATOM    152  CG  TYR A  11      67.373  44.660  45.932  1.00  3.39              
ATOM    153  CD1 TYR A  11      67.356  45.489  44.785  1.00  3.39              
ATOM    154  HD1 TYR A  11      66.660  45.294  43.984  1.00  3.39              
ATOM    155  CE1 TYR A  11      68.261  46.568  44.662  1.00  3.39              
ATOM    156  HE1 TYR A  11      68.231  47.227  43.797  1.00  3.39              
ATOM    157  CZ  TYR A  11      69.195  46.832  45.689  1.00  3.39              
ATOM    158  OH  TYR A  11      70.050  47.889  45.588  1.00  3.39              
ATOM    159  HH  TYR A  11      70.554  48.009  46.430  1.00  3.39              
ATOM    160  CE2 TYR A  11      69.217  46.002  46.828  1.00  3.39              
ATOM    161  HE2 TYR A  11      69.949  46.187  47.595  1.00  3.39              
ATOM    162  CD2 TYR A  11      68.319  44.920  46.941  1.00  3.39              
ATOM    163  HD2 TYR A  11      68.397  44.257  47.787  1.00  3.39              
ATOM    164  C   TYR A  11      64.638  42.196  44.852  1.00  3.39              
ATOM    165  O   TYR A  11      64.999  42.043  43.682  1.00  3.39              
ATOM    166  N   ARG A  12      63.890  41.341  45.578  1.00  3.48              
ATOM    167  H   ARG A  12      63.819  41.568  46.564  1.00  3.48              
ATOM    168  CA  ARG A  12      63.237  40.079  45.148  1.00  3.48              
ATOM    169  HA  ARG A  12      63.946  39.523  44.532  1.00  3.48              
ATOM    170  CB  ARG A  12      62.916  39.288  46.428  1.00  3.48              
ATOM    171  HB1 ARG A  12      61.973  39.651  46.831  1.00  3.48              
ATOM    172  HB2 ARG A  12      63.696  39.477  47.169  1.00  3.48              
ATOM    173  CG  ARG A  12      62.822  37.769  46.232  1.00  3.48              
ATOM    174  HG1 ARG A  12      63.800  37.388  45.936  1.00  3.48              
ATOM    175  HG2 ARG A  12      62.111  37.553  45.434  1.00  3.48              
ATOM    176  CD  ARG A  12      62.361  37.038  47.505  1.00  3.48              
ATOM    177  HD1 ARG A  12      62.382  35.965  47.307  1.00  3.48              
ATOM    178  HD2 ARG A  12      61.328  37.304  47.712  1.00  3.48              
ATOM    179  NE  ARG A  12      63.224  37.312  48.677  1.00  3.48              
ATOM    180  HE  ARG A  12      64.223  37.217  48.515  1.00  3.48              
ATOM    181  CZ  ARG A  12      62.876  37.797  49.859  1.00  3.48              
ATOM    182  NH1 ARG A  12      61.675  38.195  50.153  1.00  3.48              
ATOM    183 1HH1 ARG A  12      60.993  38.316  49.391  1.00  3.48              
ATOM    184 2HH1 ARG A  12      61.491  38.537  51.073  1.00  3.48              
ATOM    185  NH2 ARG A  12      63.752  37.895  50.809  1.00  3.48              
ATOM    186 1HH2 ARG A  12      64.673  37.485  50.700  1.00  3.48              
ATOM    187 2HH2 ARG A  12      63.593  38.450  51.641  1.00  3.48              
ATOM    188  C   ARG A  12      61.961  40.275  44.287  1.00  3.48              
ATOM    189  O   ARG A  12      61.704  39.483  43.370  1.00  3.48              
ATOM    190  N   TYR A  13      61.216  41.362  44.529  1.00  3.22              
ATOM    191  H   TYR A  13      61.411  41.857  45.388  1.00  3.22              
ATOM    192  CA  TYR A  13      60.069  41.831  43.733  1.00  3.22              
ATOM    193  HA  TYR A  13      59.473  40.959  43.466  1.00  3.22              
ATOM    194  CB  TYR A  13      59.175  42.773  44.548  1.00  3.22              
ATOM    195  HB1 TYR A  13      59.686  43.729  44.650  1.00  3.22              
ATOM    196  HB2 TYR A  13      59.083  42.332  45.539  1.00  3.22              
ATOM    197  CG  TYR A  13      57.753  43.022  44.037  1.00  3.22              
ATOM    198  CD1 TYR A  13      56.657  42.540  44.785  1.00  3.22              
ATOM    199  HD1 TYR A  13      56.837  41.944  45.678  1.00  3.22              
ATOM    200  CE1 TYR A  13      55.337  42.783  44.358  1.00  3.22              
ATOM    201  HE1 TYR A  13      54.502  42.384  44.924  1.00  3.22              
ATOM    202  CZ  TYR A  13      55.085  43.473  43.153  1.00  3.22              
ATOM    203  OH  TYR A  13      53.796  43.676  42.756  1.00  3.22              
ATOM    204  HH  TYR A  13      53.658  43.843  41.802  1.00  3.22              
ATOM    205  CE2 TYR A  13      56.177  43.972  42.410  1.00  3.22              
ATOM    206  HE2 TYR A  13      55.993  44.513  41.496  1.00  3.22              
ATOM    207  CD2 TYR A  13      57.501  43.760  42.859  1.00  3.22              
ATOM    208  HD2 TYR A  13      58.324  44.150  42.276  1.00  3.22              
ATOM    209  C   TYR A  13      60.505  42.504  42.417  1.00  3.22              
ATOM    210  O   TYR A  13      60.112  42.090  41.319  1.00  3.22              
ATOM    211  N   LEU A  14      61.429  43.470  42.515  1.00  3.14              
ATOM    212  H   LEU A  14      61.710  43.729  43.457  1.00  3.14              
ATOM    213  CA  LEU A  14      62.449  43.653  41.475  1.00  3.14              
ATOM    214  HA  LEU A  14      61.977  43.850  40.515  1.00  3.14              
ATOM    215  CB  LEU A  14      63.370  44.825  41.853  1.00  3.14              
ATOM    216  HB1 LEU A  14      64.093  44.985  41.054  1.00  3.14              
ATOM    217  HB2 LEU A  14      63.922  44.543  42.748  1.00  3.14              
ATOM    218  CG  LEU A  14      62.644  46.154  42.136  1.00  3.14              
ATOM    219  HG  LEU A  14      61.873  46.008  42.889  1.00  3.14              
ATOM    220  CD1 LEU A  14      63.642  47.167  42.688  1.00  3.14              
ATOM    221 1HD1 LEU A  14      63.106  48.061  43.003  1.00  3.14              
ATOM    222 2HD1 LEU A  14      64.144  46.739  43.554  1.00  3.14              
ATOM    223 3HD1 LEU A  14      64.376  47.433  41.927  1.00  3.14              
ATOM    224  CD2 LEU A  14      61.986  46.722  40.877  1.00  3.14              
ATOM    225 1HD2 LEU A  14      61.522  47.679  41.113  1.00  3.14              
ATOM    226 2HD2 LEU A  14      62.742  46.885  40.109  1.00  3.14              
ATOM    227 3HD2 LEU A  14      61.217  46.042  40.515  1.00  3.14              
ATOM    228  C   LEU A  14      63.252  42.337  41.365  1.00  3.14              
ATOM    229  O   LEU A  14      63.056  41.440  42.148  1.00  3.14              
ATOM    230  N   ARG A  15      64.102  42.142  40.378  1.00  3.34              
ATOM    231  H   ARG A  15      64.382  42.969  39.858  1.00  3.34              
ATOM    232  CA  ARG A  15      64.313  40.838  39.698  1.00  3.34              
ATOM    233  HA  ARG A  15      64.719  41.097  38.719  1.00  3.34              
ATOM    234  CB  ARG A  15      65.377  39.940  40.351  1.00  3.34              
ATOM    235  HB1 ARG A  15      65.758  39.272  39.580  1.00  3.34              
ATOM    236  HB2 ARG A  15      64.885  39.308  41.091  1.00  3.34              
ATOM    237  CG  ARG A  15      66.578  40.558  41.061  1.00  3.34              
ATOM    238  HG1 ARG A  15      67.294  39.752  41.223  1.00  3.34              
ATOM    239  HG2 ARG A  15      66.236  40.890  42.030  1.00  3.34              
ATOM    240  CD  ARG A  15      67.343  41.717  40.422  1.00  3.34              
ATOM    241  HD1 ARG A  15      66.646  42.494  40.115  1.00  3.34              
ATOM    242  HD2 ARG A  15      67.880  41.351  39.547  1.00  3.34              
ATOM    243  NE  ARG A  15      68.298  42.226  41.425  1.00  3.34              
ATOM    244  HE  ARG A  15      68.840  41.507  41.919  1.00  3.34              
ATOM    245  CZ  ARG A  15      68.374  43.431  41.949  1.00  3.34              
ATOM    246  NH1 ARG A  15      67.757  44.453  41.433  1.00  3.34              
ATOM    247 1HH1 ARG A  15      67.184  44.301  40.628  1.00  3.34              
ATOM    248 2HH1 ARG A  15      68.033  45.398  41.689  1.00  3.34              
ATOM    249  NH2 ARG A  15      69.072  43.624  43.020  1.00  3.34              
ATOM    250 1HH2 ARG A  15      69.283  42.777  43.567  1.00  3.34              
ATOM    251 2HH2 ARG A  15      68.984  44.481  43.534  1.00  3.34              
ATOM    252  C   ARG A  15      63.095  39.928  39.372  1.00  3.34              
ATOM    253  O   ARG A  15      63.044  39.509  38.222  1.00  3.34              
ATOM    254  N   SER A  16      62.123  39.598  40.248  1.00  3.39              
ATOM    255  H   SER A  16      62.208  39.913  41.218  1.00  3.39              
ATOM    256  CA  SER A  16      60.941  38.812  39.835  1.00  3.39              
ATOM    257  HA  SER A  16      61.298  37.853  39.458  1.00  3.39              
ATOM    258  CB  SER A  16      60.027  38.521  41.028  1.00  3.39              
ATOM    259  HB1 SER A  16      59.649  39.455  41.444  1.00  3.39              
ATOM    260  HB2 SER A  16      60.581  37.980  41.794  1.00  3.39              
ATOM    261  OG  SER A  16      58.940  37.713  40.616  1.00  3.39              
ATOM    262  HG  SER A  16      58.755  37.892  39.685  1.00  3.39              
ATOM    263  C   SER A  16      60.119  39.465  38.716  1.00  3.39              
ATOM    264  O   SER A  16      59.461  38.747  37.967  1.00  3.39              
ATOM    265  N   VAL A  17      60.168  40.793  38.549  1.00  3.49              
ATOM    266  H   VAL A  17      60.552  41.351  39.303  1.00  3.49              
ATOM    267  CA  VAL A  17      59.578  41.467  37.369  1.00  3.49              
ATOM    268  HA  VAL A  17      58.878  40.779  36.898  1.00  3.49              
ATOM    269  CB  VAL A  17      58.745  42.699  37.787  1.00  3.49              
ATOM    270  HB  VAL A  17      58.234  43.081  36.902  1.00  3.49              
ATOM    271  CG1 VAL A  17      57.653  42.298  38.787  1.00  3.49              
ATOM    272 1HG1 VAL A  17      57.016  43.153  39.010  1.00  3.49              
ATOM    273 2HG1 VAL A  17      57.045  41.497  38.371  1.00  3.49              
ATOM    274 3HG1 VAL A  17      58.090  41.952  39.723  1.00  3.49              
ATOM    275  CG2 VAL A  17      59.577  43.845  38.375  1.00  3.49              
ATOM    276 1HG2 VAL A  17      60.141  43.505  39.236  1.00  3.49              
ATOM    277 2HG2 VAL A  17      60.259  44.235  37.622  1.00  3.49              
ATOM    278 3HG2 VAL A  17      58.923  44.658  38.687  1.00  3.49              
ATOM    279  C   VAL A  17      60.602  41.795  36.280  1.00  3.49              
ATOM    280  O   VAL A  17      60.361  42.638  35.417  1.00  3.49              
ATOM    281  N   GLY A  18      61.774  41.162  36.336  1.00  3.71              
ATOM    282  H   GLY A  18      61.898  40.465  37.059  1.00  3.71              
ATOM    283  CA  GLY A  18      62.903  41.329  35.422  1.00  3.71              
ATOM    284  HA1 GLY A  18      62.530  41.353  34.398  1.00  3.71              
ATOM    285  HA2 GLY A  18      63.565  40.469  35.523  1.00  3.71              
ATOM    286  C   GLY A  18      63.733  42.585  35.643  1.00  3.71              
ATOM    287  O   GLY A  18      64.933  42.558  35.394  1.00  3.71              
ATOM    288  N   ASN A  19      63.125  43.662  36.143  1.00  4.03              
ATOM    289  H   ASN A  19      62.122  43.622  36.256  1.00  4.03              
ATOM    290  CA  ASN A  19      63.806  44.913  36.437  1.00  4.03              
ATOM    291  HA  ASN A  19      64.114  45.335  35.478  1.00  4.03              
ATOM    292  CB  ASN A  19      62.795  45.908  37.050  1.00  4.03              
ATOM    293  HB1 ASN A  19      62.451  45.548  38.018  1.00  4.03              
ATOM    294  HB2 ASN A  19      61.935  46.015  36.390  1.00  4.03              
ATOM    295  CG  ASN A  19      63.438  47.269  37.241  1.00  4.03              
ATOM    296  OD1 ASN A  19      64.479  47.363  37.869  1.00  4.03              
ATOM    297  ND2 ASN A  19      62.932  48.328  36.660  1.00  4.03              
ATOM    298 1HD2 ASN A  19      61.987  48.335  36.260  1.00  4.03              
ATOM    299 2HD2 ASN A  19      63.433  49.193  36.778  1.00  4.03              
ATOM    300  C   ASN A  19      65.084  44.694  37.276  1.00  4.03              
ATOM    301  O   ASN A  19      65.083  44.119  38.367  1.00  4.03              
ATOM    302  N   THR A  20      66.182  45.164  36.694  1.00  4.42              
ATOM    303  H   THR A  20      66.085  45.643  35.809  1.00  4.42              
ATOM    304  CA  THR A  20      67.562  44.900  37.090  1.00  4.42              
ATOM    305  HA  THR A  20      67.613  43.966  37.648  1.00  4.42              
ATOM    306  CB  THR A  20      68.409  44.757  35.807  1.00  4.42              
ATOM    307  HB  THR A  20      69.472  44.744  36.053  1.00  4.42              
ATOM    308  CG2 THR A  20      68.110  43.479  35.025  1.00  4.42              
ATOM    309 1HG2 THR A  20      68.855  43.346  34.242  1.00  4.42              
ATOM    310 2HG2 THR A  20      68.144  42.620  35.693  1.00  4.42              
ATOM    311 3HG2 THR A  20      67.122  43.538  34.572  1.00  4.42              
ATOM    312  OG1 THR A  20      68.137  45.840  34.937  1.00  4.42              
ATOM    313  HG1 THR A  20      68.660  45.723  34.139  1.00  4.42              
ATOM    314  C   THR A  20      68.188  45.972  37.942  1.00  4.42              
ATOM    315  O   THR A  20      69.395  45.914  38.173  1.00  4.42              
ATOM    316  N   TRP A  21      67.390  46.942  38.395  1.00  3.96              
ATOM    317  H   TRP A  21      66.397  46.900  38.175  1.00  3.96              
ATOM    318  CA  TRP A  21      67.831  48.097  39.153  1.00  3.96              
ATOM    319  HA  TRP A  21      68.269  48.816  38.462  1.00  3.96              
ATOM    320  CB  TRP A  21      66.632  48.774  39.800  1.00  3.96              
ATOM    321  HB1 TRP A  21      66.917  49.116  40.797  1.00  3.96              
ATOM    322  HB2 TRP A  21      65.822  48.060  39.949  1.00  3.96              
ATOM    323  CG  TRP A  21      66.115  49.963  39.054  1.00  3.96              
ATOM    324  CD1 TRP A  21      65.814  51.115  39.672  1.00  3.96              
ATOM    325  HD1 TRP A  21      65.942  51.278  40.724  1.00  3.96              
ATOM    326  NE1 TRP A  21      65.314  52.022  38.772  1.00  3.96              
ATOM    327  HE1 TRP A  21      64.982  52.938  39.074  1.00  3.96              
ATOM    328  CE2 TRP A  21      65.328  51.528  37.490  1.00  3.96              
ATOM    329  CZ2 TRP A  21      64.949  52.073  36.256  1.00  3.96              
ATOM    330  HZ2 TRP A  21      64.543  53.071  36.215  1.00  3.96              
ATOM    331  CH2 TRP A  21      65.132  51.313  35.089  1.00  3.96              
ATOM    332  HH2 TRP A  21      64.853  51.725  34.132  1.00  3.96              
ATOM    333  CZ3 TRP A  21      65.692  50.027  35.175  1.00  3.96              
ATOM    334  HZ3 TRP A  21      65.836  49.448  34.275  1.00  3.96              
ATOM    335  CE3 TRP A  21      66.059  49.488  36.424  1.00  3.96              
ATOM    336  HE3 TRP A  21      66.471  48.501  36.466  1.00  3.96              
ATOM    337  CD2 TRP A  21      65.871  50.209  37.625  1.00  3.96              
ATOM    338  C   TRP A  21      68.917  47.715  40.161  1.00  3.96              
ATOM    339  O   TRP A  21      68.681  47.058  41.184  1.00  3.96              
ATOM    340  N   LYS A  22      70.136  48.169  39.860  1.00  5.03              
ATOM    341  H   LYS A  22      70.251  48.590  38.953  1.00  5.03              
ATOM    342  CA  LYS A  22      71.031  48.582  40.924  1.00  5.03              
ATOM    343  HA  LYS A  22      71.059  47.779  41.657  1.00  5.03              
ATOM    344  CB  LYS A  22      72.464  48.810  40.385  1.00  5.03              
ATOM    345  HB1 LYS A  22      73.013  49.508  41.017  1.00  5.03              
ATOM    346  HB2 LYS A  22      72.409  49.254  39.390  1.00  5.03              
ATOM    347  CG  LYS A  22      73.294  47.508  40.311  1.00  5.03              
ATOM    348  HG1 LYS A  22      74.218  47.738  39.780  1.00  5.03              
ATOM    349  HG2 LYS A  22      72.745  46.766  39.729  1.00  5.03              
ATOM    350  CD  LYS A  22      73.664  46.908  41.687  1.00  5.03              
ATOM    351  HD1 LYS A  22      72.762  46.539  42.179  1.00  5.03              
ATOM    352  HD2 LYS A  22      74.115  47.683  42.309  1.00  5.03              
ATOM    353  CE  LYS A  22      74.658  45.747  41.520  1.00  5.03              
ATOM    354  HE1 LYS A  22      75.564  46.129  41.040  1.00  5.03              
ATOM    355  HE2 LYS A  22      74.208  45.001  40.857  1.00  5.03              
ATOM    356  NZ  LYS A  22      75.010  45.105  42.816  1.00  5.03              
ATOM    357  HZ1 LYS A  22      75.678  44.354  42.701  1.00  5.03              
ATOM    358  HZ2 LYS A  22      75.407  45.758  43.485  1.00  5.03              
ATOM    359  HZ3 LYS A  22      74.191  44.703  43.261  1.00  5.03              
ATOM    360  C   LYS A  22      70.398  49.738  41.691  1.00  5.03              
ATOM    361  O   LYS A  22      69.246  50.118  41.493  1.00  5.03              
ATOM    362  N   PHE A  23      71.180  50.281  42.592  1.00  5.99              
ATOM    363  H   PHE A  23      72.075  49.848  42.711  1.00  5.99              
ATOM    364  CA  PHE A  23      70.967  51.533  43.305  1.00  5.99              
ATOM    365  HA  PHE A  23      70.057  51.463  43.901  1.00  5.99              
ATOM    366  CB  PHE A  23      72.210  51.604  44.239  1.00  5.99              
ATOM    367  HB1 PHE A  23      73.079  51.858  43.629  1.00  5.99              
ATOM    368  HB2 PHE A  23      72.407  50.597  44.610  1.00  5.99              
ATOM    369  CG  PHE A  23      72.236  52.492  45.474  1.00  5.99              
ATOM    370  CD1 PHE A  23      72.604  53.851  45.383  1.00  5.99              
ATOM    371  HD1 PHE A  23      72.741  54.316  44.416  1.00  5.99              
ATOM    372  CE1 PHE A  23      72.884  54.594  46.544  1.00  5.99              
ATOM    373  HE1 PHE A  23      73.198  55.625  46.456  1.00  5.99              
ATOM    374  CZ  PHE A  23      72.819  53.980  47.806  1.00  5.99              
ATOM    375  HZ  PHE A  23      73.067  54.540  48.698  1.00  5.99              
ATOM    376  CE2 PHE A  23      72.448  52.629  47.906  1.00  5.99              
ATOM    377  HE2 PHE A  23      72.426  52.134  48.872  1.00  5.99              
ATOM    378  CD2 PHE A  23      72.148  51.892  46.747  1.00  5.99              
ATOM    379  HD2 PHE A  23      71.919  50.840  46.837  1.00  5.99              
ATOM    380  C   PHE A  23      70.857  52.721  42.314  1.00  5.99              
ATOM    381  O   PHE A  23      71.664  53.646  42.361  1.00  5.99              
ATOM    382  N   ASN A  24      69.920  52.705  41.349  1.00  6.14              
ATOM    383  H   ASN A  24      69.288  51.913  41.318  1.00  6.14              
ATOM    384  CA  ASN A  24      69.399  53.950  40.793  1.00  6.14              
ATOM    385  HA  ASN A  24      70.227  54.551  40.418  1.00  6.14              
ATOM    386  CB  ASN A  24      68.396  53.730  39.658  1.00  6.14              
ATOM    387  HB1 ASN A  24      67.555  53.151  40.030  1.00  6.14              
ATOM    388  HB2 ASN A  24      68.861  53.199  38.830  1.00  6.14              
ATOM    389  CG  ASN A  24      67.900  55.081  39.150  1.00  6.14              
ATOM    390  OD1 ASN A  24      68.676  55.883  38.657  1.00  6.14              
ATOM    391  ND2 ASN A  24      66.657  55.417  39.386  1.00  6.14              
ATOM    392 1HD2 ASN A  24      66.067  54.817  39.966  1.00  6.14              
ATOM    393 2HD2 ASN A  24      66.275  56.305  39.063  1.00  6.14              
ATOM    394  C   ASN A  24      68.740  54.703  41.963  1.00  6.14              
ATOM    395  O   ASN A  24      68.345  54.117  42.976  1.00  6.14              
ATOM    396  N   VAL A  25      68.753  56.027  41.895  1.00  5.75              
ATOM    397  H   VAL A  25      69.014  56.475  41.026  1.00  5.75              
ATOM    398  CA  VAL A  25      68.788  56.801  43.130  1.00  5.75              
ATOM    399  HA  VAL A  25      68.032  56.409  43.812  1.00  5.75              
ATOM    400  CB  VAL A  25      70.183  56.625  43.803  1.00  5.75              
ATOM    401  HB  VAL A  25      70.294  55.565  44.027  1.00  5.75              
ATOM    402  CG1 VAL A  25      71.395  57.015  42.939  1.00  5.75              
ATOM    403 1HG1 VAL A  25      71.407  56.427  42.022  1.00  5.75              
ATOM    404 2HG1 VAL A  25      71.364  58.073  42.684  1.00  5.75              
ATOM    405 3HG1 VAL A  25      72.315  56.802  43.483  1.00  5.75              
ATOM    406  CG2 VAL A  25      70.298  57.323  45.163  1.00  5.75              
ATOM    407 1HG2 VAL A  25      71.085  56.841  45.739  1.00  5.75              
ATOM    408 2HG2 VAL A  25      70.565  58.369  45.039  1.00  5.75              
ATOM    409 3HG2 VAL A  25      69.333  57.263  45.659  1.00  5.75              
ATOM    410  C   VAL A  25      68.424  58.269  42.892  1.00  5.75              
ATOM    411  O   VAL A  25      69.172  59.185  43.219  1.00  5.75              
ATOM    412  N   GLU A  26      67.265  58.529  42.294  1.00  5.16              
ATOM    413  H   GLU A  26      66.698  57.769  41.948  1.00  5.16              
ATOM    414  CA  GLU A  26      66.791  59.913  42.121  1.00  5.16              
ATOM    415  HA  GLU A  26      67.545  60.458  41.552  1.00  5.16              
ATOM    416  CB  GLU A  26      65.505  59.927  41.294  1.00  5.16              
ATOM    417  HB1 GLU A  26      65.006  60.893  41.391  1.00  5.16              
ATOM    418  HB2 GLU A  26      64.832  59.148  41.660  1.00  5.16              
ATOM    419  CG  GLU A  26      65.844  59.697  39.809  1.00  5.16              
ATOM    420  HG1 GLU A  26      66.812  59.198  39.712  1.00  5.16              
ATOM    421  HG2 GLU A  26      65.926  60.665  39.307  1.00  5.16              
ATOM    422  CD  GLU A  26      64.781  58.835  39.142  1.00  5.16              
ATOM    423  OE1 GLU A  26      63.721  59.375  38.770  1.00  5.16              
ATOM    424  OE2 GLU A  26      64.978  57.602  39.072  1.00  5.16              
ATOM    425  C   GLU A  26      66.668  60.710  43.446  1.00  5.16              
ATOM    426  O   GLU A  26      66.879  61.922  43.517  1.00  5.16              
ATOM    427  N   ASP A  27      66.463  59.953  44.518  1.00  4.14              
ATOM    428  H   ASP A  27      66.267  58.985  44.308  1.00  4.14              
ATOM    429  CA  ASP A  27      66.519  60.279  45.943  1.00  4.14              
ATOM    430  HA  ASP A  27      65.818  61.084  46.149  1.00  4.14              
ATOM    431  CB  ASP A  27      65.991  58.985  46.619  1.00  4.14              
ATOM    432  HB1 ASP A  27      66.722  58.188  46.459  1.00  4.14              
ATOM    433  HB2 ASP A  27      65.070  58.679  46.114  1.00  4.14              
ATOM    434  CG  ASP A  27      65.665  59.069  48.115  1.00  4.14              
ATOM    435  OD1 ASP A  27      64.644  59.702  48.450  1.00  4.14              
ATOM    436  OD2 ASP A  27      66.395  58.425  48.913  1.00  4.14              
ATOM    437  C   ASP A  27      67.899  60.660  46.504  1.00  4.14              
ATOM    438  O   ASP A  27      68.086  60.756  47.716  1.00  4.14              
ATOM    439  N   VAL A  28      68.904  60.848  45.645  1.00  3.96              
ATOM    440  H   VAL A  28      68.707  60.674  44.660  1.00  3.96              
ATOM    441  CA  VAL A  28      70.249  61.338  46.007  1.00  3.96              
ATOM    442  HA  VAL A  28      70.695  60.596  46.668  1.00  3.96              
ATOM    443  CB  VAL A  28      71.133  61.419  44.741  1.00  3.96              
ATOM    444  HB  VAL A  28      71.109  60.446  44.260  1.00  3.96              
ATOM    445  CG1 VAL A  28      70.631  62.447  43.719  1.00  3.96              
ATOM    446 1HG1 VAL A  28      71.259  62.414  42.830  1.00  3.96              
ATOM    447 2HG1 VAL A  28      69.612  62.207  43.416  1.00  3.96              
ATOM    448 3HG1 VAL A  28      70.662  63.453  44.135  1.00  3.96              
ATOM    449  CG2 VAL A  28      72.612  61.692  45.041  1.00  3.96              
ATOM    450 1HG2 VAL A  28      73.195  61.572  44.129  1.00  3.96              
ATOM    451 2HG2 VAL A  28      72.748  62.707  45.412  1.00  3.96              
ATOM    452 3HG2 VAL A  28      72.974  60.985  45.785  1.00  3.96              
ATOM    453  C   VAL A  28      70.251  62.653  46.792  1.00  3.96              
ATOM    454  O   VAL A  28      71.229  62.936  47.492  1.00  3.96              
ATOM    455  N   HIS A  29      69.188  63.460  46.728  1.00  3.88              
ATOM    456  H   HIS A  29      68.392  63.159  46.185  1.00  3.88              
ATOM    457  CA  HIS A  29      69.155  64.740  47.439  1.00  3.88              
ATOM    458  HA  HIS A  29      69.987  65.319  47.046  1.00  3.88              
ATOM    459  CB  HIS A  29      67.913  65.569  47.134  1.00  3.88              
ATOM    460  HB1 HIS A  29      67.866  66.403  47.834  1.00  3.88              
ATOM    461  HB2 HIS A  29      67.039  64.965  47.299  1.00  3.88              
ATOM    462  CG  HIS A  29      67.899  66.152  45.753  1.00  3.88              
ATOM    463  ND1 HIS A  29      68.384  67.417  45.437  1.00  3.88              
ATOM    464  CE1 HIS A  29      68.190  67.558  44.116  1.00  3.88              
ATOM    465  HE1 HIS A  29      68.441  68.444  43.550  1.00  3.88              
ATOM    466  NE2 HIS A  29      67.611  66.457  43.607  1.00  3.88              
ATOM    467  HE2 HIS A  29      67.285  66.359  42.647  1.00  3.88              
ATOM    468  CD2 HIS A  29      67.416  65.552  44.626  1.00  3.88              
ATOM    469  HD2 HIS A  29      66.963  64.566  44.550  1.00  3.88              
ATOM    470  C   HIS A  29      69.316  64.597  48.961  1.00  3.88              
ATOM    471  O   HIS A  29      68.498  63.953  49.629  1.00  3.88              
ATOM    472  N   PRO A  30      70.280  65.315  49.571  1.00  3.74              
ATOM    473  CD  PRO A  30      71.405  65.987  48.931  1.00  3.74              
ATOM    474  HD1 PRO A  30      71.081  66.952  48.542  1.00  3.74              
ATOM    475  HD2 PRO A  30      71.834  65.384  48.130  1.00  3.74              
ATOM    476  CG  PRO A  30      72.453  66.187  50.022  1.00  3.74              
ATOM    477  HG1 PRO A  30      73.056  67.079  49.847  1.00  3.74              
ATOM    478  HG2 PRO A  30      73.087  65.301  50.088  1.00  3.74              
ATOM    479  CB  PRO A  30      71.605  66.310  51.283  1.00  3.74              
ATOM    480  HB1 PRO A  30      71.239  67.334  51.373  1.00  3.74              
ATOM    481  HB2 PRO A  30      72.164  66.023  52.173  1.00  3.74              
ATOM    482  CA  PRO A  30      70.436  65.354  51.018  1.00  3.74              
ATOM    483  HA  PRO A  30      70.736  64.358  51.333  1.00  3.74              
ATOM    484  C   PRO A  30      69.211  65.759  51.843  1.00  3.74              
ATOM    485  O   PRO A  30      69.204  65.563  53.058  1.00  3.74              
ATOM    486  N   LYS A  31      68.181  66.367  51.249  1.00  4.33              
ATOM    487  H   LYS A  31      68.253  66.531  50.253  1.00  4.33              
ATOM    488  CA  LYS A  31      66.893  66.626  51.922  1.00  4.33              
ATOM    489  HA  LYS A  31      67.057  66.895  52.960  1.00  4.33              
ATOM    490  CB  LYS A  31      66.182  67.815  51.263  1.00  4.33              
ATOM    491  HB1 LYS A  31      65.219  67.965  51.755  1.00  4.33              
ATOM    492  HB2 LYS A  31      65.990  67.575  50.215  1.00  4.33              
ATOM    493  CG  LYS A  31      66.991  69.126  51.339  1.00  4.33              
ATOM    494  HG1 LYS A  31      66.417  69.874  50.793  1.00  4.33              
ATOM    495  HG2 LYS A  31      67.938  69.017  50.811  1.00  4.33              
ATOM    496  CD  LYS A  31      67.249  69.688  52.755  1.00  4.33              
ATOM    497  HD1 LYS A  31      66.474  69.349  53.443  1.00  4.33              
ATOM    498  HD2 LYS A  31      67.144  70.771  52.678  1.00  4.33              
ATOM    499  CE  LYS A  31      68.652  69.440  53.343  1.00  4.33              
ATOM    500  HE1 LYS A  31      68.895  70.305  53.966  1.00  4.33              
ATOM    501  HE2 LYS A  31      69.392  69.396  52.539  1.00  4.33              
ATOM    502  NZ  LYS A  31      68.730  68.227  54.196  1.00  4.33              
ATOM    503  HZ1 LYS A  31      69.521  68.239  54.821  1.00  4.33              
ATOM    504  HZ2 LYS A  31      67.875  68.145  54.757  1.00  4.33              
ATOM    505  HZ3 LYS A  31      68.760  67.370  53.654  1.00  4.33              
ATOM    506  C   LYS A  31      66.014  65.385  52.049  1.00  4.33              
ATOM    507  O   LYS A  31      65.338  65.198  53.050  1.00  4.33              
ATOM    508  N   MET A  32      66.108  64.492  51.080  1.00  3.78              
ATOM    509  H   MET A  32      66.776  64.657  50.339  1.00  3.78              
ATOM    510  CA  MET A  32      65.437  63.197  51.061  1.00  3.78              
ATOM    511  HA  MET A  32      64.420  63.308  51.429  1.00  3.78              
ATOM    512  CB  MET A  32      65.380  62.728  49.592  1.00  3.78              
ATOM    513  HB1 MET A  32      64.717  61.870  49.542  1.00  3.78              
ATOM    514  HB2 MET A  32      66.373  62.426  49.260  1.00  3.78              
ATOM    515  CG  MET A  32      64.845  63.825  48.646  1.00  3.78              
ATOM    516  HG1 MET A  32      65.377  64.758  48.815  1.00  3.78              
ATOM    517  HG2 MET A  32      63.804  64.003  48.899  1.00  3.78              
ATOM    518  SD  MET A  32      64.991  63.503  46.870  1.00  3.78              
ATOM    519  CE  MET A  32      64.268  65.027  46.200  1.00  3.78              
ATOM    520  HE1 MET A  32      63.239  65.135  46.540  1.00  3.78              
ATOM    521  HE2 MET A  32      64.847  65.889  46.527  1.00  3.78              
ATOM    522  HE3 MET A  32      64.278  64.983  45.111  1.00  3.78              
ATOM    523  C   MET A  32      66.161  62.209  51.977  1.00  3.78              
ATOM    524  O   MET A  32      65.528  61.556  52.804  1.00  3.78              
ATOM    525  N   LEU A  33      67.500  62.243  51.961  1.00  3.07              
ATOM    526  H   LEU A  33      67.966  62.727  51.199  1.00  3.07              
ATOM    527  CA  LEU A  33      68.309  61.551  52.967  1.00  3.07              
ATOM    528  HA  LEU A  33      68.060  60.489  52.934  1.00  3.07              
ATOM    529  CB  LEU A  33      69.804  61.714  52.630  1.00  3.07              
ATOM    530  HB1 LEU A  33      70.382  61.195  53.395  1.00  3.07              
ATOM    531  HB2 LEU A  33      70.056  62.770  52.692  1.00  3.07              
ATOM    532  CG  LEU A  33      70.230  61.175  51.250  1.00  3.07              
ATOM    533  HG  LEU A  33      69.687  61.695  50.464  1.00  3.07              
ATOM    534  CD1 LEU A  33      71.724  61.425  51.044  1.00  3.07              
ATOM    535 1HD1 LEU A  33      72.002  61.126  50.032  1.00  3.07              
ATOM    536 2HD1 LEU A  33      71.947  62.484  51.149  1.00  3.07              
ATOM    537 3HD1 LEU A  33      72.309  60.856  51.765  1.00  3.07              
ATOM    538  CD2 LEU A  33      69.982  59.673  51.119  1.00  3.07              
ATOM    539 1HD2 LEU A  33      70.428  59.309  50.195  1.00  3.07              
ATOM    540 2HD2 LEU A  33      70.415  59.143  51.965  1.00  3.07              
ATOM    541 3HD2 LEU A  33      68.910  59.481  51.071  1.00  3.07              
ATOM    542  C   LEU A  33      68.034  62.015  54.399  1.00  3.07              
ATOM    543  O   LEU A  33      67.842  61.169  55.252  1.00  3.07              
ATOM    544  N   GLU A  34      67.983  63.322  54.693  1.00  2.83              
ATOM    545  H   GLU A  34      68.223  64.006  53.989  1.00  2.83              
ATOM    546  CA  GLU A  34      67.697  63.776  56.066  1.00  2.83              
ATOM    547  HA  GLU A  34      68.301  63.172  56.747  1.00  2.83              
ATOM    548  CB  GLU A  34      68.174  65.232  56.260  1.00  2.83              
ATOM    549  HB1 GLU A  34      68.274  65.706  55.291  1.00  2.83              
ATOM    550  HB2 GLU A  34      69.177  65.185  56.683  1.00  2.83              
ATOM    551  CG  GLU A  34      67.334  66.172  57.141  1.00  2.83              
ATOM    552  HG1 GLU A  34      67.980  66.987  57.470  1.00  2.83              
ATOM    553  HG2 GLU A  34      66.988  65.651  58.035  1.00  2.83              
ATOM    554  CD  GLU A  34      66.165  66.782  56.361  1.00  2.83              
ATOM    555  OE1 GLU A  34      64.998  66.559  56.747  1.00  2.83              
ATOM    556  OE2 GLU A  34      66.445  67.490  55.366  1.00  2.83              
ATOM    557  C   GLU A  34      66.242  63.526  56.512  1.00  2.83              
ATOM    558  O   GLU A  34      66.005  63.197  57.679  1.00  2.83              
ATOM    559  N   ARG A  35      65.263  63.591  55.592  1.00  2.71              
ATOM    560  H   ARG A  35      65.481  63.928  54.660  1.00  2.71              
ATOM    561  CA  ARG A  35      63.910  63.089  55.878  1.00  2.71              
ATOM    562  HA  ARG A  35      63.464  63.679  56.668  1.00  2.71              
ATOM    563  CB  ARG A  35      62.997  63.110  54.612  1.00  2.71              
ATOM    564  HB1 ARG A  35      62.160  62.437  54.810  1.00  2.71              
ATOM    565  HB2 ARG A  35      63.562  62.656  53.804  1.00  2.71              
ATOM    566  CG  ARG A  35      62.371  64.412  54.066  1.00  2.71              
ATOM    567  HG1 ARG A  35      63.125  65.181  53.938  1.00  2.71              
ATOM    568  HG2 ARG A  35      61.618  64.788  54.762  1.00  2.71              
ATOM    569  CD  ARG A  35      61.699  64.079  52.705  1.00  2.71              
ATOM    570  HD1 ARG A  35      60.861  63.410  52.899  1.00  2.71              
ATOM    571  HD2 ARG A  35      62.415  63.531  52.090  1.00  2.71              
ATOM    572  NE  ARG A  35      61.233  65.246  51.920  1.00  2.71              
ATOM    573  HE  ARG A  35      61.606  66.150  52.145  1.00  2.71              
ATOM    574  CZ  ARG A  35      60.451  65.199  50.845  1.00  2.71              
ATOM    575  NH1 ARG A  35      59.881  64.110  50.415  1.00  2.71              
ATOM    576 1HH1 ARG A  35      59.987  63.241  50.906  1.00  2.71              
ATOM    577 2HH1 ARG A  35      59.152  64.183  49.724  1.00  2.71              
ATOM    578  NH2 ARG A  35      60.176  66.265  50.148  1.00  2.71              
ATOM    579 1HH2 ARG A  35      60.371  67.204  50.499  1.00  2.71              
ATOM    580 2HH2 ARG A  35      59.672  66.189  49.278  1.00  2.71              
ATOM    581  C   ARG A  35      63.973  61.640  56.366  1.00  2.71              
ATOM    582  O   ARG A  35      63.494  61.316  57.453  1.00  2.71              
ATOM    583  N   LEU A  36      64.581  60.778  55.548  1.00  2.28              
ATOM    584  H   LEU A  36      64.975  61.122  54.679  1.00  2.28              
ATOM    585  CA  LEU A  36      64.641  59.347  55.806  1.00  2.28              
ATOM    586  HA  LEU A  36      63.629  58.987  55.982  1.00  2.28              
ATOM    587  CB  LEU A  36      65.239  58.624  54.578  1.00  2.28              
ATOM    588  HB1 LEU A  36      65.595  57.640  54.889  1.00  2.28              
ATOM    589  HB2 LEU A  36      66.111  59.182  54.232  1.00  2.28              
ATOM    590  CG  LEU A  36      64.278  58.412  53.394  1.00  2.28              
ATOM    591  HG  LEU A  36      63.862  59.368  53.075  1.00  2.28              
ATOM    592  CD1 LEU A  36      65.051  57.796  52.225  1.00  2.28              
ATOM    593 1HD1 LEU A  36      64.383  57.621  51.381  1.00  2.28              
ATOM    594 2HD1 LEU A  36      65.814  58.500  51.887  1.00  2.28              
ATOM    595 3HD1 LEU A  36      65.527  56.866  52.530  1.00  2.28              
ATOM    596  CD2 LEU A  36      63.127  57.467  53.763  1.00  2.28              
ATOM    597 1HD2 LEU A  36      62.568  57.211  52.863  1.00  2.28              
ATOM    598 2HD2 LEU A  36      63.522  56.560  54.220  1.00  2.28              
ATOM    599 3HD2 LEU A  36      62.446  57.958  54.454  1.00  2.28              
ATOM    600  C   LEU A  36      65.445  58.962  57.041  1.00  2.28              
ATOM    601  O   LEU A  36      65.085  57.992  57.703  1.00  2.28              
ATOM    602  N   TYR A  37      66.500  59.704  57.361  1.00  2.01              
ATOM    603  H   TYR A  37      66.820  60.394  56.690  1.00  2.01              
ATOM    604  CA  TYR A  37      67.298  59.510  58.560  1.00  2.01              
ATOM    605  HA  TYR A  37      67.589  58.459  58.613  1.00  2.01              
ATOM    606  CB  TYR A  37      68.577  60.362  58.495  1.00  2.01              
ATOM    607  HB1 TYR A  37      68.407  61.337  58.953  1.00  2.01              
ATOM    608  HB2 TYR A  37      68.838  60.537  57.454  1.00  2.01              
ATOM    609  CG  TYR A  37      69.773  59.702  59.151  1.00  2.01              
ATOM    610  CD1 TYR A  37      69.843  59.595  60.552  1.00  2.01              
ATOM    611  HD1 TYR A  37      69.047  59.994  61.178  1.00  2.01              
ATOM    612  CE1 TYR A  37      70.945  58.966  61.156  1.00  2.01              
ATOM    613  HE1 TYR A  37      70.993  58.891  62.230  1.00  2.01              
ATOM    614  CZ  TYR A  37      71.986  58.448  60.358  1.00  2.01              
ATOM    615  OH  TYR A  37      73.049  57.838  60.943  1.00  2.01              
ATOM    616  HH  TYR A  37      73.701  57.576  60.295  1.00  2.01              
ATOM    617  CE2 TYR A  37      71.918  58.552  58.952  1.00  2.01              
ATOM    618  HE2 TYR A  37      72.710  58.156  58.339  1.00  2.01              
ATOM    619  CD2 TYR A  37      70.809  59.177  58.353  1.00  2.01              
ATOM    620  HD2 TYR A  37      70.750  59.259  57.274  1.00  2.01              
ATOM    621  C   TYR A  37      66.453  59.826  59.784  1.00  2.01              
ATOM    622  O   TYR A  37      66.239  58.949  60.618  1.00  2.01              
ATOM    623  N   LYS A  38      65.833  61.017  59.814  1.00  2.12              
ATOM    624  H   LYS A  38      66.004  61.683  59.068  1.00  2.12              
ATOM    625  CA  LYS A  38      64.995  61.398  60.960  1.00  2.12              
ATOM    626  HA  LYS A  38      65.606  61.293  61.862  1.00  2.12              
ATOM    627  CB  LYS A  38      64.530  62.852  60.874  1.00  2.12              
ATOM    628  HB1 LYS A  38      63.879  63.057  61.725  1.00  2.12              
ATOM    629  HB2 LYS A  38      63.948  62.949  59.961  1.00  2.12              
ATOM    630  CG  LYS A  38      65.703  63.849  60.907  1.00  2.12              
ATOM    631  HG1 LYS A  38      66.346  63.692  60.046  1.00  2.12              
ATOM    632  HG2 LYS A  38      66.310  63.656  61.792  1.00  2.12              
ATOM    633  CD  LYS A  38      65.288  65.335  60.930  1.00  2.12              
ATOM    634  HD1 LYS A  38      66.089  65.930  60.490  1.00  2.12              
ATOM    635  HD2 LYS A  38      65.191  65.636  61.974  1.00  2.12              
ATOM    636  CE  LYS A  38      63.962  65.653  60.233  1.00  2.12              
ATOM    637  HE1 LYS A  38      63.761  66.725  60.304  1.00  2.12              
ATOM    638  HE2 LYS A  38      63.162  65.135  60.768  1.00  2.12              
ATOM    639  NZ  LYS A  38      63.934  65.239  58.813  1.00  2.12              
ATOM    640  HZ1 LYS A  38      62.970  65.227  58.489  1.00  2.12              
ATOM    641  HZ2 LYS A  38      64.435  65.885  58.201  1.00  2.12              
ATOM    642  HZ3 LYS A  38      64.330  64.319  58.663  1.00  2.12              
ATOM    643  C   LYS A  38      63.805  60.466  61.174  1.00  2.12              
ATOM    644  O   LYS A  38      63.416  60.263  62.326  1.00  2.12              
ATOM    645  N   ARG A  39      63.214  59.893  60.105  1.00  2.12              
ATOM    646  H   ARG A  39      63.523  60.160  59.177  1.00  2.12              
ATOM    647  CA  ARG A  39      62.160  58.874  60.281  1.00  2.12              
ATOM    648  HA  ARG A  39      61.782  59.070  61.280  1.00  2.12              
ATOM    649  CB  ARG A  39      60.878  59.043  59.438  1.00  2.12              
ATOM    650  HB1 ARG A  39      60.643  58.105  58.931  1.00  2.12              
ATOM    651  HB2 ARG A  39      61.051  59.805  58.676  1.00  2.12              
ATOM    652  CG  ARG A  39      59.654  59.473  60.303  1.00  2.12              
ATOM    653  HG1 ARG A  39      58.834  59.733  59.632  1.00  2.12              
ATOM    654  HG2 ARG A  39      59.927  60.377  60.851  1.00  2.12              
ATOM    655  CD  ARG A  39      59.115  58.425  61.318  1.00  2.12              
ATOM    656  HD1 ARG A  39      59.945  58.007  61.885  1.00  2.12              
ATOM    657  HD2 ARG A  39      58.644  57.624  60.754  1.00  2.12              
ATOM    658  NE  ARG A  39      58.146  58.989  62.294  1.00  2.12              
ATOM    659  HE  ARG A  39      58.199  59.983  62.433  1.00  2.12              
ATOM    660  CZ  ARG A  39      57.403  58.314  63.174  1.00  2.12              
ATOM    661  NH1 ARG A  39      57.325  57.014  63.193  1.00  2.12              
ATOM    662 1HH1 ARG A  39      57.912  56.474  62.580  1.00  2.12              
ATOM    663 2HH1 ARG A  39      56.954  56.560  64.009  1.00  2.12              
ATOM    664  NH2 ARG A  39      56.690  58.953  64.066  1.00  2.12              
ATOM    665 1HH2 ARG A  39      56.698  59.953  64.133  1.00  2.12              
ATOM    666 2HH2 ARG A  39      56.117  58.447  64.729  1.00  2.12              
ATOM    667  C   ARG A  39      62.625  57.444  60.551  1.00  2.12              
ATOM    668  O   ARG A  39      61.866  56.732  61.199  1.00  2.12              
ATOM    669  N   PHE A  40      63.872  57.084  60.236  1.00  1.93              
ATOM    670  H   PHE A  40      64.468  57.698  59.699  1.00  1.93              
ATOM    671  CA  PHE A  40      64.493  55.958  60.922  1.00  1.93              
ATOM    672  HA  PHE A  40      63.887  55.064  60.754  1.00  1.93              
ATOM    673  CB  PHE A  40      65.915  55.642  60.446  1.00  1.93              
ATOM    674  HB1 PHE A  40      66.590  56.459  60.695  1.00  1.93              
ATOM    675  HB2 PHE A  40      65.915  55.539  59.369  1.00  1.93              
ATOM    676  CG  PHE A  40      66.430  54.361  61.075  1.00  1.93              
ATOM    677  CD1 PHE A  40      66.211  53.134  60.439  1.00  1.93              
ATOM    678  HD1 PHE A  40      65.614  53.095  59.541  1.00  1.93              
ATOM    679  CE1 PHE A  40      66.712  51.941  60.976  1.00  1.93              
ATOM    680  HE1 PHE A  40      66.564  51.004  60.464  1.00  1.93              
ATOM    681  CZ  PHE A  40      67.363  51.965  62.217  1.00  1.93              
ATOM    682  HZ  PHE A  40      67.724  51.047  62.648  1.00  1.93              
ATOM    683  CE2 PHE A  40      67.494  53.177  62.917  1.00  1.93              
ATOM    684  HE2 PHE A  40      67.928  53.187  63.906  1.00  1.93              
ATOM    685  CD2 PHE A  40      67.050  54.377  62.338  1.00  1.93              
ATOM    686  HD2 PHE A  40      67.165  55.304  62.874  1.00  1.93              
ATOM    687  C   PHE A  40      64.531  56.213  62.414  1.00  1.93              
ATOM    688  O   PHE A  40      63.938  55.449  63.153  1.00  1.93              
ATOM    689  N   ASP A  41      65.148  57.307  62.859  1.00  1.94              
ATOM    690  H   ASP A  41      65.658  57.873  62.186  1.00  1.94              
ATOM    691  CA  ASP A  41      65.350  57.582  64.284  1.00  1.94              
ATOM    692  HA  ASP A  41      65.973  56.795  64.706  1.00  1.94              
ATOM    693  CB  ASP A  41      66.069  58.933  64.446  1.00  1.94              
ATOM    694  HB1 ASP A  41      66.317  59.074  65.499  1.00  1.94              
ATOM    695  HB2 ASP A  41      65.390  59.736  64.152  1.00  1.94              
ATOM    696  CG  ASP A  41      67.358  59.054  63.620  1.00  1.94              
ATOM    697  OD1 ASP A  41      68.057  58.023  63.475  1.00  1.94              
ATOM    698  OD2 ASP A  41      67.635  60.174  63.146  1.00  1.94              
ATOM    699  C   ASP A  41      64.024  57.580  65.048  1.00  1.94              
ATOM    700  O   ASP A  41      63.906  56.969  66.105  1.00  1.94              
ATOM    701  N   THR A  42      62.979  58.169  64.470  1.00  2.05              
ATOM    702  H   THR A  42      63.135  58.645  63.592  1.00  2.05              
ATOM    703  CA  THR A  42      61.641  58.183  65.081  1.00  2.05              
ATOM    704  HA  THR A  42      61.773  58.113  66.160  1.00  2.05              
ATOM    705  CB  THR A  42      60.945  59.532  64.820  1.00  2.05              
ATOM    706  HB  THR A  42      59.907  59.474  65.150  1.00  2.05              
ATOM    707  CG2 THR A  42      61.629  60.654  65.605  1.00  2.05              
ATOM    708 1HG2 THR A  42      61.119  61.596  65.414  1.00  2.05              
ATOM    709 2HG2 THR A  42      61.579  60.431  66.670  1.00  2.05              
ATOM    710 3HG2 THR A  42      62.673  60.744  65.306  1.00  2.05              
ATOM    711  OG1 THR A  42      60.974  59.929  63.463  1.00  2.05              
ATOM    712  HG1 THR A  42      61.907  60.103  63.240  1.00  2.05              
ATOM    713  C   THR A  42      60.749  56.976  64.735  1.00  2.05              
ATOM    714  O   THR A  42      59.565  56.977  65.098  1.00  2.05              
ATOM    715  N   PHE A  43      61.296  55.922  64.123  1.00  1.99              
ATOM    716  H   PHE A  43      62.222  56.025  63.725  1.00  1.99              
ATOM    717  CA  PHE A  43      60.830  54.534  64.297  1.00  1.99              
ATOM    718  HA  PHE A  43      59.892  54.521  64.855  1.00  1.99              
ATOM    719  CB  PHE A  43      60.574  53.899  62.917  1.00  1.99              
ATOM    720  HB1 PHE A  43      60.551  52.821  63.051  1.00  1.99              
ATOM    721  HB2 PHE A  43      61.415  54.121  62.261  1.00  1.99              
ATOM    722  CG  PHE A  43      59.267  54.260  62.227  1.00  1.99              
ATOM    723  CD1 PHE A  43      58.049  53.868  62.806  1.00  1.99              
ATOM    724  HD1 PHE A  43      58.058  53.327  63.739  1.00  1.99              
ATOM    725  CE1 PHE A  43      56.828  54.134  62.160  1.00  1.99              
ATOM    726  HE1 PHE A  43      55.900  53.813  62.620  1.00  1.99              
ATOM    727  CZ  PHE A  43      56.819  54.800  60.922  1.00  1.99              
ATOM    728  HZ  PHE A  43      55.879  55.007  60.428  1.00  1.99              
ATOM    729  CE2 PHE A  43      58.038  55.165  60.321  1.00  1.99              
ATOM    730  HE2 PHE A  43      58.039  55.651  59.354  1.00  1.99              
ATOM    731  CD2 PHE A  43      59.257  54.885  60.967  1.00  1.99              
ATOM    732  HD2 PHE A  43      60.193  55.125  60.484  1.00  1.99              
ATOM    733  C   PHE A  43      61.799  53.645  65.118  1.00  1.99              
ATOM    734  O   PHE A  43      61.509  52.499  65.419  1.00  1.99              
ATOM    735  N   ASP A  44      62.959  54.131  65.537  1.00  2.13              
ATOM    736  H   ASP A  44      63.212  55.077  65.285  1.00  2.13              
ATOM    737  CA  ASP A  44      63.973  53.369  66.272  1.00  2.13              
ATOM    738  HA  ASP A  44      63.911  52.304  66.042  1.00  2.13              
ATOM    739  CB  ASP A  44      65.348  53.904  65.798  1.00  2.13              
ATOM    740  HB1 ASP A  44      65.424  54.957  66.060  1.00  2.13              
ATOM    741  HB2 ASP A  44      65.365  53.842  64.710  1.00  2.13              
ATOM    742  CG  ASP A  44      66.609  53.197  66.298  1.00  2.13              
ATOM    743  OD1 ASP A  44      66.701  51.953  66.203  1.00  2.13              
ATOM    744  OD2 ASP A  44      67.598  53.913  66.611  1.00  2.13              
ATOM    745  C   ASP A  44      63.676  53.594  67.757  1.00  2.13              
ATOM    746  O   ASP A  44      64.345  54.350  68.462  1.00  2.13              
ATOM    747  N   LEU A  45      62.557  53.025  68.204  1.00  2.39              
ATOM    748  H   LEU A  45      62.026  52.491  67.521  1.00  2.39              
ATOM    749  CA  LEU A  45      61.942  53.228  69.522  1.00  2.39              
ATOM    750  HA  LEU A  45      61.626  54.266  69.613  1.00  2.39              
ATOM    751  CB  LEU A  45      60.709  52.297  69.514  1.00  2.39              
ATOM    752  HB1 LEU A  45      61.075  51.274  69.426  1.00  2.39              
ATOM    753  HB2 LEU A  45      60.131  52.503  68.614  1.00  2.39              
ATOM    754  CG  LEU A  45      59.748  52.361  70.715  1.00  2.39              
ATOM    755  HG  LEU A  45      60.297  52.294  71.651  1.00  2.39              
ATOM    756  CD1 LEU A  45      58.898  53.631  70.707  1.00  2.39              
ATOM    757 1HD1 LEU A  45      58.191  53.611  71.535  1.00  2.39              
ATOM    758 2HD1 LEU A  45      59.544  54.499  70.821  1.00  2.39              
ATOM    759 3HD1 LEU A  45      58.359  53.706  69.763  1.00  2.39              
ATOM    760  CD2 LEU A  45      58.799  51.165  70.627  1.00  2.39              
ATOM    761 1HD2 LEU A  45      58.047  51.219  71.412  1.00  2.39              
ATOM    762 2HD2 LEU A  45      58.314  51.155  69.649  1.00  2.39              
ATOM    763 3HD2 LEU A  45      59.365  50.241  70.741  1.00  2.39              
ATOM    764  C   LEU A  45      62.857  52.894  70.710  1.00  2.39              
ATOM    765  O   LEU A  45      62.710  53.480  71.778  1.00  2.39              
ATOM    766  N   ASP A  46      63.805  51.971  70.526  1.00  2.60              
ATOM    767  H   ASP A  46      63.889  51.541  69.613  1.00  2.60              
ATOM    768  CA  ASP A  46      64.807  51.594  71.531  1.00  2.60              
ATOM    769  HA  ASP A  46      64.457  51.935  72.507  1.00  2.60              
ATOM    770  CB  ASP A  46      64.901  50.058  71.626  1.00  2.60              
ATOM    771  HB1 ASP A  46      63.943  49.687  71.995  1.00  2.60              
ATOM    772  HB2 ASP A  46      65.653  49.796  72.370  1.00  2.60              
ATOM    773  CG  ASP A  46      65.227  49.314  70.323  1.00  2.60              
ATOM    774  OD1 ASP A  46      65.754  49.927  69.371  1.00  2.60              
ATOM    775  OD2 ASP A  46      64.981  48.086  70.273  1.00  2.60              
ATOM    776  C   ASP A  46      66.167  52.300  71.328  1.00  2.60              
ATOM    777  O   ASP A  46      67.081  52.149  72.136  1.00  2.60              
ATOM    778  N   THR A  47      66.263  53.157  70.306  1.00  2.52              
ATOM    779  H   THR A  47      65.434  53.261  69.729  1.00  2.52              
ATOM    780  CA  THR A  47      67.422  53.960  69.864  1.00  2.52              
ATOM    781  HA  THR A  47      67.120  54.422  68.927  1.00  2.52              
ATOM    782  CB  THR A  47      67.733  55.119  70.838  1.00  2.52              
ATOM    783  HB  THR A  47      68.428  54.769  71.601  1.00  2.52              
ATOM    784  CG2 THR A  47      68.310  56.353  70.139  1.00  2.52              
ATOM    785 1HG2 THR A  47      69.269  56.119  69.685  1.00  2.52              
ATOM    786 2HG2 THR A  47      67.621  56.694  69.368  1.00  2.52              
ATOM    787 3HG2 THR A  47      68.458  57.148  70.867  1.00  2.52              
ATOM    788  OG1 THR A  47      66.572  55.587  71.490  1.00  2.52              
ATOM    789  HG1 THR A  47      66.049  54.802  71.684  1.00  2.52              
ATOM    790  C   THR A  47      68.689  53.151  69.544  1.00  2.52              
ATOM    791  O   THR A  47      69.779  53.696  69.368  1.00  2.52              
ATOM    792  N   ASP A  48      68.547  51.832  69.457  1.00  2.49              
ATOM    793  H   ASP A  48      67.610  51.459  69.560  1.00  2.49              
ATOM    794  CA  ASP A  48      69.606  50.841  69.262  1.00  2.49              
ATOM    795  HA  ASP A  48      70.438  51.070  69.927  1.00  2.49              
ATOM    796  CB  ASP A  48      68.986  49.520  69.696  1.00  2.49              
ATOM    797  HB1 ASP A  48      68.225  49.308  68.958  1.00  2.49              
ATOM    798  HB2 ASP A  48      68.490  49.658  70.660  1.00  2.49              
ATOM    799  CG  ASP A  48      69.914  48.319  69.831  1.00  2.49              
ATOM    800  OD1 ASP A  48      71.071  48.470  70.275  1.00  2.49              
ATOM    801  OD2 ASP A  48      69.382  47.215  69.558  1.00  2.49              
ATOM    802  C   ASP A  48      70.157  50.822  67.821  1.00  2.49              
ATOM    803  O   ASP A  48      71.059  50.068  67.469  1.00  2.49              
ATOM    804  N   GLY A  49      69.615  51.682  66.954  1.00  2.36              
ATOM    805  H   GLY A  49      68.818  52.235  67.258  1.00  2.36              
ATOM    806  CA  GLY A  49      70.037  51.837  65.575  1.00  2.36              
ATOM    807  HA1 GLY A  49      71.120  51.955  65.527  1.00  2.36              
ATOM    808  HA2 GLY A  49      69.547  52.715  65.179  1.00  2.36              
ATOM    809  C   GLY A  49      69.630  50.700  64.657  1.00  2.36              
ATOM    810  O   GLY A  49      70.242  50.513  63.603  1.00  2.36              
ATOM    811  N   LYS A  50      68.587  49.967  65.048  1.00  2.21              
ATOM    812  H   LYS A  50      68.060  50.319  65.848  1.00  2.21              
ATOM    813  CA  LYS A  50      68.070  48.801  64.343  1.00  2.21              
ATOM    814  HA  LYS A  50      68.273  48.928  63.280  1.00  2.21              
ATOM    815  CB  LYS A  50      68.786  47.503  64.769  1.00  2.21              
ATOM    816  HB1 LYS A  50      69.781  47.535  64.324  1.00  2.21              
ATOM    817  HB2 LYS A  50      68.272  46.654  64.319  1.00  2.21              
ATOM    818  CG  LYS A  50      68.986  47.261  66.280  1.00  2.21              
ATOM    819  HG1 LYS A  50      68.741  48.149  66.858  1.00  2.21              
ATOM    820  HG2 LYS A  50      70.051  47.087  66.434  1.00  2.21              
ATOM    821  CD  LYS A  50      68.253  46.032  66.865  1.00  2.21              
ATOM    822  HD1 LYS A  50      68.873  45.642  67.672  1.00  2.21              
ATOM    823  HD2 LYS A  50      68.197  45.253  66.106  1.00  2.21              
ATOM    824  CE  LYS A  50      66.850  46.286  67.440  1.00  2.21              
ATOM    825  HE1 LYS A  50      66.506  45.361  67.910  1.00  2.21              
ATOM    826  HE2 LYS A  50      66.159  46.528  66.631  1.00  2.21              
ATOM    827  NZ  LYS A  50      66.842  47.367  68.444  1.00  2.21              
ATOM    828  HZ1 LYS A  50      67.665  47.309  69.049  1.00  2.21              
ATOM    829  HZ2 LYS A  50      66.850  48.294  68.029  1.00  2.21              
ATOM    830  HZ3 LYS A  50      66.005  47.403  69.030  1.00  2.21              
ATOM    831  C   LYS A  50      66.563  48.725  64.477  1.00  2.21              
ATOM    832  O   LYS A  50      66.049  48.409  65.552  1.00  2.21              
ATOM    833  N   MET A  51      65.839  48.945  63.388  1.00  1.81              
ATOM    834  H   MET A  51      66.333  49.119  62.521  1.00  1.81              
ATOM    835  CA  MET A  51      64.401  48.710  63.342  1.00  1.81              
ATOM    836  HA  MET A  51      63.950  49.150  64.234  1.00  1.81              
ATOM    837  CB  MET A  51      63.784  49.393  62.117  1.00  1.81              
ATOM    838  HB1 MET A  51      62.801  48.960  61.933  1.00  1.81              
ATOM    839  HB2 MET A  51      64.408  49.228  61.237  1.00  1.81              
ATOM    840  CG  MET A  51      63.618  50.894  62.373  1.00  1.81              
ATOM    841  HG1 MET A  51      64.597  51.338  62.551  1.00  1.81              
ATOM    842  HG2 MET A  51      63.019  51.039  63.274  1.00  1.81              
ATOM    843  SD  MET A  51      62.820  51.792  61.020  1.00  1.81              
ATOM    844  CE  MET A  51      61.185  51.012  61.049  1.00  1.81              
ATOM    845  HE1 MET A  51      60.476  51.633  60.505  1.00  1.81              
ATOM    846  HE2 MET A  51      61.236  50.025  60.591  1.00  1.81              
ATOM    847  HE3 MET A  51      60.845  50.905  62.079  1.00  1.81              
ATOM    848  C   MET A  51      64.067  47.227  63.352  1.00  1.81              
ATOM    849  O   MET A  51      64.710  46.437  62.665  1.00  1.81              
ATOM    850  N   THR A  52      63.011  46.864  64.078  1.00  1.96              
ATOM    851  H   THR A  52      62.495  47.556  64.609  1.00  1.96              
ATOM    852  CA  THR A  52      62.479  45.504  64.036  1.00  1.96              
ATOM    853  HA  THR A  52      62.975  44.944  63.244  1.00  1.96              
ATOM    854  CB  THR A  52      62.715  44.700  65.329  1.00  1.96              
ATOM    855  HB  THR A  52      62.550  43.648  65.097  1.00  1.96              
ATOM    856  CG2 THR A  52      64.120  44.840  65.905  1.00  1.96              
ATOM    857 1HG2 THR A  52      64.245  44.123  66.716  1.00  1.96              
ATOM    858 2HG2 THR A  52      64.861  44.644  65.131  1.00  1.96              
ATOM    859 3HG2 THR A  52      64.253  45.849  66.294  1.00  1.96              
ATOM    860  OG1 THR A  52      61.816  45.065  66.343  1.00  1.96              
ATOM    861  HG1 THR A  52      61.525  44.204  66.723  1.00  1.96              
ATOM    862  C   THR A  52      60.997  45.515  63.681  1.00  1.96              
ATOM    863  O   THR A  52      60.262  46.487  63.895  1.00  1.96              
ATOM    864  N   MET A  53      60.556  44.381  63.158  1.00  1.93              
ATOM    865  H   MET A  53      61.238  43.664  62.960  1.00  1.93              
ATOM    866  CA  MET A  53      59.157  44.035  62.941  1.00  1.93              
ATOM    867  HA  MET A  53      58.757  44.588  62.097  1.00  1.93              
ATOM    868  CB  MET A  53      59.178  42.545  62.552  1.00  1.93              
ATOM    869  HB1 MET A  53      59.703  42.003  63.338  1.00  1.93              
ATOM    870  HB2 MET A  53      59.753  42.424  61.634  1.00  1.93              
ATOM    871  CG  MET A  53      57.815  41.873  62.342  1.00  1.93              
ATOM    872  HG1 MET A  53      57.437  42.159  61.361  1.00  1.93              
ATOM    873  HG2 MET A  53      57.103  42.216  63.090  1.00  1.93              
ATOM    874  SD  MET A  53      57.900  40.060  62.449  1.00  1.93              
ATOM    875  CE  MET A  53      58.074  39.857  64.249  1.00  1.93              
ATOM    876  HE1 MET A  53      59.000  40.305  64.605  1.00  1.93              
ATOM    877  HE2 MET A  53      57.241  40.336  64.758  1.00  1.93              
ATOM    878  HE3 MET A  53      58.081  38.799  64.499  1.00  1.93              
ATOM    879  C   MET A  53      58.280  44.226  64.183  1.00  1.93              
ATOM    880  O   MET A  53      57.116  44.598  64.072  1.00  1.93              
ATOM    881  N   ASP A  54      58.837  43.939  65.356  1.00  2.01              
ATOM    882  H   ASP A  54      59.787  43.590  65.385  1.00  2.01              
ATOM    883  CA  ASP A  54      58.151  44.097  66.636  1.00  2.01              
ATOM    884  HA  ASP A  54      57.186  43.593  66.574  1.00  2.01              
ATOM    885  CB  ASP A  54      58.954  43.455  67.787  1.00  2.01              
ATOM    886  HB1 ASP A  54      58.258  43.116  68.556  1.00  2.01              
ATOM    887  HB2 ASP A  54      59.602  44.208  68.237  1.00  2.01              
ATOM    888  CG  ASP A  54      59.828  42.295  67.325  1.00  2.01              
ATOM    889  OD1 ASP A  54      60.939  42.615  66.834  1.00  2.01              
ATOM    890  OD2 ASP A  54      59.368  41.135  67.364  1.00  2.01              
ATOM    891  C   ASP A  54      57.888  45.576  66.945  1.00  2.01              
ATOM    892  O   ASP A  54      56.788  45.942  67.351  1.00  2.01              
ATOM    893  N   GLU A  55      58.879  46.444  66.697  1.00  1.90              
ATOM    894  H   GLU A  55      59.767  46.092  66.356  1.00  1.90              
ATOM    895  CA  GLU A  55      58.704  47.894  66.819  1.00  1.90              
ATOM    896  HA  GLU A  55      58.331  48.088  67.826  1.00  1.90              
ATOM    897  CB  GLU A  55      60.067  48.618  66.715  1.00  1.90              
ATOM    898  HB1 GLU A  55      60.870  47.881  66.670  1.00  1.90              
ATOM    899  HB2 GLU A  55      60.222  49.172  67.641  1.00  1.90              
ATOM    900  CG  GLU A  55      60.288  49.595  65.546  1.00  1.90              
ATOM    901  HG1 GLU A  55      60.238  49.043  64.610  1.00  1.90              
ATOM    902  HG2 GLU A  55      61.305  49.979  65.626  1.00  1.90              
ATOM    903  CD  GLU A  55      59.286  50.764  65.536  1.00  1.90              
ATOM    904  OE1 GLU A  55      58.976  51.296  66.625  1.00  1.90              
ATOM    905  OE2 GLU A  55      58.761  51.085  64.445  1.00  1.90              
ATOM    906  C   GLU A  55      57.589  48.403  65.871  1.00  1.90              
ATOM    907  O   GLU A  55      56.590  49.048  66.269  1.00  1.90              
ATOM    908  N   ILE A  56      57.698  48.009  64.597  1.00  1.88              
ATOM    909  H   ILE A  56      58.523  47.495  64.311  1.00  1.88              
ATOM    910  CA  ILE A  56      56.740  48.493  63.599  1.00  1.88              
ATOM    911  HA  ILE A  56      56.636  49.564  63.767  1.00  1.88              
ATOM    912  CB  ILE A  56      57.225  48.362  62.138  1.00  1.88              
ATOM    913  HB  ILE A  56      56.441  48.760  61.498  1.00  1.88              
ATOM    914  CG2 ILE A  56      58.468  49.239  61.906  1.00  1.88              
ATOM    915 1HG2 ILE A  56      58.791  49.174  60.871  1.00  1.88              
ATOM    916 2HG2 ILE A  56      58.220  50.280  62.122  1.00  1.88              
ATOM    917 3HG2 ILE A  56      59.281  48.922  62.559  1.00  1.88              
ATOM    918  CG1 ILE A  56      57.552  46.936  61.675  1.00  1.88              
ATOM    919 1HG1 ILE A  56      58.073  46.453  62.488  1.00  1.88              
ATOM    920 2HG1 ILE A  56      58.234  46.972  60.826  1.00  1.88              
ATOM    921  CD1 ILE A  56      56.354  46.077  61.242  1.00  1.88              
ATOM    922  HD1 ILE A  56      56.714  45.123  60.861  1.00  1.88              
ATOM    923  HD2 ILE A  56      55.690  45.885  62.077  1.00  1.88              
ATOM    924  HD3 ILE A  56      55.803  46.583  60.457  1.00  1.88              
ATOM    925  C   ILE A  56      55.328  47.921  63.783  1.00  1.88              
ATOM    926  O   ILE A  56      54.388  48.535  63.292  1.00  1.88              
ATOM    927  N   MET A  57      55.159  46.794  64.486  1.00  1.99              
ATOM    928  H   MET A  57      56.001  46.292  64.743  1.00  1.99              
ATOM    929  CA  MET A  57      53.874  46.235  64.939  1.00  1.99              
ATOM    930  HA  MET A  57      53.140  46.303  64.135  1.00  1.99              
ATOM    931  CB  MET A  57      54.058  44.759  65.338  1.00  1.99              
ATOM    932  HB1 MET A  57      53.259  44.467  66.022  1.00  1.99              
ATOM    933  HB2 MET A  57      55.004  44.640  65.864  1.00  1.99              
ATOM    934  CG  MET A  57      54.019  43.799  64.150  1.00  1.99              
ATOM    935  HG1 MET A  57      54.416  42.839  64.481  1.00  1.99              
ATOM    936  HG2 MET A  57      54.663  44.173  63.356  1.00  1.99              
ATOM    937  SD  MET A  57      52.353  43.522  63.491  1.00  1.99              
ATOM    938  CE  MET A  57      52.745  42.243  62.276  1.00  1.99              
ATOM    939  HE1 MET A  57      51.860  42.014  61.684  1.00  1.99              
ATOM    940  HE2 MET A  57      53.536  42.603  61.619  1.00  1.99              
ATOM    941  HE3 MET A  57      53.086  41.343  62.786  1.00  1.99              
ATOM    942  C   MET A  57      53.296  46.974  66.160  1.00  1.99              
ATOM    943  O   MET A  57      52.076  47.165  66.289  1.00  1.99              
ATOM    944  N   TYR A  58      54.176  47.421  67.059  1.00  2.23              
ATOM    945  H   TYR A  58      55.162  47.211  66.933  1.00  2.23              
ATOM    946  CA  TYR A  58      53.791  48.264  68.183  1.00  2.23              
ATOM    947  HA  TYR A  58      53.068  47.703  68.775  1.00  2.23              
ATOM    948  CB  TYR A  58      54.997  48.553  69.100  1.00  2.23              
ATOM    949  HB1 TYR A  58      55.928  48.451  68.547  1.00  2.23              
ATOM    950  HB2 TYR A  58      55.028  47.793  69.883  1.00  2.23              
ATOM    951  CG  TYR A  58      54.991  49.928  69.751  1.00  2.23              
ATOM    952  CD1 TYR A  58      54.305  50.148  70.963  1.00  2.23              
ATOM    953  HD1 TYR A  58      53.805  49.322  71.451  1.00  2.23              
ATOM    954  CE1 TYR A  58      54.261  51.439  71.526  1.00  2.23              
ATOM    955  HE1 TYR A  58      53.741  51.615  72.452  1.00  2.23              
ATOM    956  CZ  TYR A  58      54.888  52.518  70.865  1.00  2.23              
ATOM    957  OH  TYR A  58      54.794  53.777  71.368  1.00  2.23              
ATOM    958  HH  TYR A  58      55.319  54.380  70.836  1.00  2.23              
ATOM    959  CE2 TYR A  58      55.572  52.296  69.655  1.00  2.23              
ATOM    960  HE2 TYR A  58      56.050  53.116  69.142  1.00  2.23              
ATOM    961  CD2 TYR A  58      55.627  51.004  69.102  1.00  2.23              
ATOM    962  HD2 TYR A  58      56.157  50.838  68.169  1.00  2.23              
ATOM    963  C   TYR A  58      53.062  49.538  67.739  1.00  2.23              
ATOM    964  O   TYR A  58      52.075  49.905  68.385  1.00  2.23              
ATOM    965  N   TRP A  59      53.462  50.191  66.639  1.00  2.22              
ATOM    966  H   TRP A  59      54.337  49.940  66.190  1.00  2.22              
ATOM    967  CA  TRP A  59      52.674  51.365  66.179  1.00  2.22              
ATOM    968  HA  TRP A  59      52.623  52.044  67.030  1.00  2.22              
ATOM    969  CB  TRP A  59      53.436  52.129  65.094  1.00  2.22              
ATOM    970  HB1 TRP A  59      52.796  52.934  64.737  1.00  2.22              
ATOM    971  HB2 TRP A  59      53.643  51.460  64.257  1.00  2.22              
ATOM    972  CG  TRP A  59      54.715  52.732  65.577  1.00  2.22              
ATOM    973  CD1 TRP A  59      55.941  52.208  65.382  1.00  2.22              
ATOM    974  HD1 TRP A  59      56.179  51.288  64.862  1.00  2.22              
ATOM    975  NE1 TRP A  59      56.887  52.964  66.029  1.00  2.22              
ATOM    976  HE1 TRP A  59      57.848  52.603  66.147  1.00  2.22              
ATOM    977  CE2 TRP A  59      56.336  54.070  66.627  1.00  2.22              
ATOM    978  CZ2 TRP A  59      56.883  55.135  67.359  1.00  2.22              
ATOM    979  HZ2 TRP A  59      57.954  55.210  67.493  1.00  2.22              
ATOM    980  CH2 TRP A  59      56.017  56.091  67.916  1.00  2.22              
ATOM    981  HH2 TRP A  59      56.419  56.925  68.480  1.00  2.22              
ATOM    982  CZ3 TRP A  59      54.625  55.955  67.755  1.00  2.22              
ATOM    983  HZ3 TRP A  59      53.973  56.693  68.213  1.00  2.22              
ATOM    984  CE3 TRP A  59      54.090  54.886  67.006  1.00  2.22              
ATOM    985  HE3 TRP A  59      53.016  54.788  66.888  1.00  2.22              
ATOM    986  CD2 TRP A  59      54.936  53.926  66.403  1.00  2.22              
ATOM    987  C   TRP A  59      51.200  51.109  65.782  1.00  2.22              
ATOM    988  O   TRP A  59      50.307  51.806  66.287  1.00  2.22              
ATOM    989  N   PRO A  60      50.856  50.114  64.937  1.00  2.01              
ATOM    990  CD  PRO A  60      51.696  49.310  64.079  1.00  2.01              
ATOM    991  HD1 PRO A  60      52.523  48.898  64.634  1.00  2.01              
ATOM    992  HD2 PRO A  60      52.062  49.919  63.254  1.00  2.01              
ATOM    993  CG  PRO A  60      50.801  48.191  63.535  1.00  2.01              
ATOM    994  HG1 PRO A  60      50.759  47.355  64.229  1.00  2.01              
ATOM    995  HG2 PRO A  60      51.121  47.833  62.559  1.00  2.01              
ATOM    996  CB  PRO A  60      49.434  48.856  63.482  1.00  2.01              
ATOM    997  HB1 PRO A  60      48.626  48.128  63.540  1.00  2.01              
ATOM    998  HB2 PRO A  60      49.339  49.446  62.573  1.00  2.01              
ATOM    999  CA  PRO A  60      49.467  49.799  64.684  1.00  2.01              
ATOM   1000  HA  PRO A  60      48.937  50.710  64.405  1.00  2.01              
ATOM   1001  C   PRO A  60      48.745  49.204  65.888  1.00  2.01              
ATOM   1002  O   PRO A  60      47.529  49.359  65.949  1.00  2.01              
ATOM   1003  N   ASP A  61      49.408  48.594  66.878  1.00  2.02              
ATOM   1004  H   ASP A  61      50.399  48.384  66.786  1.00  2.02              
ATOM   1005  CA  ASP A  61      48.690  48.269  68.124  1.00  2.02              
ATOM   1006  HA  ASP A  61      47.714  47.869  67.843  1.00  2.02              
ATOM   1007  CB  ASP A  61      49.407  47.139  68.880  1.00  2.02              
ATOM   1008  HB1 ASP A  61      49.121  47.184  69.934  1.00  2.02              
ATOM   1009  HB2 ASP A  61      50.491  47.264  68.813  1.00  2.02              
ATOM   1010  CG  ASP A  61      48.974  45.773  68.323  1.00  2.02              
ATOM   1011  OD1 ASP A  61      47.762  45.466  68.405  1.00  2.02              
ATOM   1012  OD2 ASP A  61      49.802  45.014  67.776  1.00  2.02              
ATOM   1013  C   ASP A  61      48.359  49.509  68.986  1.00  2.02              
ATOM   1014  O   ASP A  61      47.246  49.618  69.526  1.00  2.02              
ATOM   1015  N   ARG A  62      49.252  50.504  69.039  1.00  2.63              
ATOM   1016  H   ARG A  62      50.148  50.336  68.581  1.00  2.63              
ATOM   1017  CA  ARG A  62      49.020  51.837  69.633  1.00  2.63              
ATOM   1018  HA  ARG A  62      48.789  51.728  70.692  1.00  2.63              
ATOM   1019  CB  ARG A  62      50.296  52.696  69.444  1.00  2.63              
ATOM   1020  HB1 ARG A  62      50.032  53.732  69.227  1.00  2.63              
ATOM   1021  HB2 ARG A  62      50.839  52.340  68.574  1.00  2.63              
ATOM   1022  CG  ARG A  62      51.298  52.687  70.602  1.00  2.63              
ATOM   1023  HG1 ARG A  62      52.281  52.905  70.187  1.00  2.63              
ATOM   1024  HG2 ARG A  62      51.327  51.689  71.041  1.00  2.63              
ATOM   1025  CD  ARG A  62      50.997  53.725  71.692  1.00  2.63              
ATOM   1026  HD1 ARG A  62      51.651  53.515  72.541  1.00  2.63              
ATOM   1027  HD2 ARG A  62      49.969  53.605  72.036  1.00  2.63              
ATOM   1028  NE  ARG A  62      51.260  55.118  71.252  1.00  2.63              
ATOM   1029  HE  ARG A  62      52.228  55.405  71.206  1.00  2.63              
ATOM   1030  CZ  ARG A  62      50.371  56.062  70.980  1.00  2.63              
ATOM   1031  NH1 ARG A  62      49.094  55.812  70.927  1.00  2.63              
ATOM   1032 1HH1 ARG A  62      48.763  54.863  71.010  1.00  2.63              
ATOM   1033 2HH1 ARG A  62      48.446  56.557  70.775  1.00  2.63              
ATOM   1034  NH2 ARG A  62      50.762  57.280  70.739  1.00  2.63              
ATOM   1035 1HH2 ARG A  62      51.760  57.542  70.768  1.00  2.63              
ATOM   1036 2HH2 ARG A  62      50.141  58.037  70.534  1.00  2.63              
ATOM   1037  C   ARG A  62      47.858  52.607  69.017  1.00  2.63              
ATOM   1038  O   ARG A  62      47.223  53.366  69.759  1.00  2.63              
ATOM   1039  N   MET A  63      47.672  52.445  67.696  1.00  2.92              
ATOM   1040  H   MET A  63      48.368  51.900  67.203  1.00  2.92              
ATOM   1041  CA  MET A  63      46.622  53.096  66.900  1.00  2.92              
ATOM   1042  HA  MET A  63      46.386  54.045  67.386  1.00  2.92              
ATOM   1043  CB  MET A  63      47.152  53.416  65.497  1.00  2.92              
ATOM   1044  HB1 MET A  63      47.188  52.510  64.889  1.00  2.92              
ATOM   1045  HB2 MET A  63      48.162  53.819  65.587  1.00  2.92              
ATOM   1046  CG  MET A  63      46.274  54.471  64.818  1.00  2.92              
ATOM   1047  HG1 MET A  63      46.058  55.263  65.534  1.00  2.92              
ATOM   1048  HG2 MET A  63      45.325  54.026  64.517  1.00  2.92              
ATOM   1049  SD  MET A  63      47.052  55.242  63.383  1.00  2.92              
ATOM   1050  CE  MET A  63      46.708  53.992  62.119  1.00  2.92              
ATOM   1051  HE1 MET A  63      46.985  54.381  61.140  1.00  2.92              
ATOM   1052  HE2 MET A  63      47.290  53.097  62.326  1.00  2.92              
ATOM   1053  HE3 MET A  63      45.645  53.747  62.119  1.00  2.92              
ATOM   1054  C   MET A  63      45.285  52.322  66.829  1.00  2.92              
ATOM   1055  O   MET A  63      44.221  52.937  66.710  1.00  2.92              
ATOM   1056  N   ARG A  64      45.320  50.985  67.009  1.00  2.95              
ATOM   1057  H   ARG A  64      46.210  50.506  66.952  1.00  2.95              
ATOM   1058  CA  ARG A  64      44.120  50.221  67.386  1.00  2.95              
ATOM   1059  HA  ARG A  64      43.351  50.441  66.643  1.00  2.95              
ATOM   1060  CB  ARG A  64      44.309  48.673  67.443  1.00  2.95              
ATOM   1061  HB1 ARG A  64      45.199  48.380  66.886  1.00  2.95              
ATOM   1062  HB2 ARG A  64      43.448  48.296  66.906  1.00  2.95              
ATOM   1063  CG  ARG A  64      44.290  47.931  68.818  1.00  2.95              
ATOM   1064  HG1 ARG A  64      43.531  48.386  69.449  1.00  2.95              
ATOM   1065  HG2 ARG A  64      45.254  48.045  69.308  1.00  2.95              
ATOM   1066  CD  ARG A  64      43.888  46.445  68.839  1.00  2.95              
ATOM   1067  HD1 ARG A  64      42.993  46.312  68.232  1.00  2.95              
ATOM   1068  HD2 ARG A  64      43.622  46.187  69.865  1.00  2.95              
ATOM   1069  NE  ARG A  64      44.955  45.520  68.415  1.00  2.95              
ATOM   1070  HE  ARG A  64      45.926  45.776  68.589  1.00  2.95              
ATOM   1071  CZ  ARG A  64      44.822  44.371  67.779  1.00  2.95              
ATOM   1072  NH1 ARG A  64      43.691  43.838  67.419  1.00  2.95              
ATOM   1073 1HH1 ARG A  64      42.811  44.239  67.672  1.00  2.95              
ATOM   1074 2HH1 ARG A  64      43.762  43.050  66.764  1.00  2.95              
ATOM   1075  NH2 ARG A  64      45.877  43.713  67.443  1.00  2.95              
ATOM   1076 1HH2 ARG A  64      46.779  44.130  67.671  1.00  2.95              
ATOM   1077 2HH2 ARG A  64      45.749  42.928  66.804  1.00  2.95              
ATOM   1078  C   ARG A  64      43.555  50.767  68.684  1.00  2.95              
ATOM   1079  O   ARG A  64      42.420  51.213  68.754  1.00  2.95              
ATOM   1080  N   GLN A  65      44.410  50.770  69.704  1.00  2.68              
ATOM   1081  H   GLN A  65      45.347  50.426  69.546  1.00  2.68              
ATOM   1082  CA  GLN A  65      44.155  51.592  70.871  1.00  2.68              
ATOM   1083  HA  GLN A  65      43.186  51.342  71.307  1.00  2.68              
ATOM   1084  CB  GLN A  65      45.288  51.364  71.894  1.00  2.68              
ATOM   1085  HB1 GLN A  65      45.124  52.009  72.756  1.00  2.68              
ATOM   1086  HB2 GLN A  65      46.226  51.666  71.430  1.00  2.68              
ATOM   1087  CG  GLN A  65      45.434  49.914  72.380  1.00  2.68              
ATOM   1088  HG1 GLN A  65      45.324  49.214  71.554  1.00  2.68              
ATOM   1089  HG2 GLN A  65      44.657  49.695  73.113  1.00  2.68              
ATOM   1090  CD  GLN A  65      46.801  49.678  73.019  1.00  2.68              
ATOM   1091  OE1 GLN A  65      47.032  49.967  74.177  1.00  2.68              
ATOM   1092  NE2 GLN A  65      47.766  49.169  72.286  1.00  2.68              
ATOM   1093 1HE2 GLN A  65      47.601  49.007  71.302  1.00  2.68              
ATOM   1094 2HE2 GLN A  65      48.634  48.988  72.755  1.00  2.68              
ATOM   1095  C   GLN A  65      44.143  53.057  70.403  1.00  2.68              
ATOM   1096  O   GLN A  65      44.624  53.403  69.340  1.00  2.68              
ATOM   1097  N   LEU A  66      43.594  53.961  71.177  1.00  2.89              
ATOM   1098  H   LEU A  66      43.243  53.642  72.060  1.00  2.89              
ATOM   1099  CA  LEU A  66      43.112  55.260  70.683  1.00  2.89              
ATOM   1100  HA  LEU A  66      42.515  55.675  71.495  1.00  2.89              
ATOM   1101  CB  LEU A  66      44.288  56.247  70.467  1.00  2.89              
ATOM   1102  HB1 LEU A  66      43.869  57.226  70.237  1.00  2.89              
ATOM   1103  HB2 LEU A  66      44.852  55.933  69.588  1.00  2.89              
ATOM   1104  CG  LEU A  66      45.279  56.426  71.634  1.00  2.89              
ATOM   1105  HG  LEU A  66      45.809  55.490  71.812  1.00  2.89              
ATOM   1106  CD1 LEU A  66      46.308  57.504  71.276  1.00  2.89              
ATOM   1107 1HD1 LEU A  66      47.064  57.570  72.057  1.00  2.89              
ATOM   1108 2HD1 LEU A  66      46.762  57.264  70.318  1.00  2.89              
ATOM   1109 3HD1 LEU A  66      45.812  58.470  71.184  1.00  2.89              
ATOM   1110  CD2 LEU A  66      44.596  56.870  72.929  1.00  2.89              
ATOM   1111 1HD2 LEU A  66      45.344  57.063  73.697  1.00  2.89              
ATOM   1112 2HD2 LEU A  66      44.016  57.776  72.753  1.00  2.89              
ATOM   1113 3HD2 LEU A  66      43.931  56.085  73.283  1.00  2.89              
ATOM   1114  C   LEU A  66      42.135  55.294  69.490  1.00  2.89              
ATOM   1115  O   LEU A  66      41.634  56.391  69.245  1.00  2.89              
ATOM   1116  N   VAL A  67      41.752  54.195  68.818  1.00  2.78              
ATOM   1117  H   VAL A  67      42.211  53.302  68.954  1.00  2.78              
ATOM   1118  CA  VAL A  67      40.460  54.217  68.080  1.00  2.78              
ATOM   1119  HA  VAL A  67      39.915  55.120  68.354  1.00  2.78              
ATOM   1120  CB  VAL A  67      40.753  54.343  66.575  1.00  2.78              
ATOM   1121  HB  VAL A  67      41.631  54.985  66.480  1.00  2.78              
ATOM   1122  CG1 VAL A  67      41.091  53.007  65.927  1.00  2.78              
ATOM   1123 1HG1 VAL A  67      41.707  52.404  66.586  1.00  2.78              
ATOM   1124 2HG1 VAL A  67      40.191  52.461  65.670  1.00  2.78              
ATOM   1125 3HG1 VAL A  67      41.657  53.212  65.027  1.00  2.78              
ATOM   1126  CG2 VAL A  67      39.636  55.060  65.810  1.00  2.78              
ATOM   1127 1HG2 VAL A  67      40.041  55.468  64.886  1.00  2.78              
ATOM   1128 2HG2 VAL A  67      38.835  54.370  65.553  1.00  2.78              
ATOM   1129 3HG2 VAL A  67      39.236  55.888  66.397  1.00  2.78              
ATOM   1130  C   VAL A  67      39.526  53.085  68.518  1.00  2.78              
ATOM   1131  O   VAL A  67      39.808  52.405  69.510  1.00  2.78              
ATOM   1132  N   ASN A  68      38.381  52.911  67.861  1.00  2.72              
ATOM   1133  H   ASN A  68      38.139  53.547  67.102  1.00  2.72              
ATOM   1134  CA  ASN A  68      37.352  51.953  68.284  1.00  2.72              
ATOM   1135  HA  ASN A  68      37.623  51.510  69.243  1.00  2.72              
ATOM   1136  CB  ASN A  68      36.021  52.708  68.464  1.00  2.72              
ATOM   1137  HB1 ASN A  68      35.272  52.023  68.860  1.00  2.72              
ATOM   1138  HB2 ASN A  68      35.671  53.048  67.489  1.00  2.72              
ATOM   1139  CG  ASN A  68      36.116  53.888  69.407  1.00  2.72              
ATOM   1140  OD1 ASN A  68      36.032  53.762  70.617  1.00  2.72              
ATOM   1141  ND2 ASN A  68      36.276  55.077  68.883  1.00  2.72              
ATOM   1142 1HD2 ASN A  68      36.321  55.159  67.858  1.00  2.72              
ATOM   1143 2HD2 ASN A  68      36.356  55.860  69.496  1.00  2.72              
ATOM   1144  C   ASN A  68      37.163  50.782  67.307  1.00  2.72              
ATOM   1145  O   ASN A  68      36.220  50.008  67.426  1.00  2.72              
ATOM   1146  N   ALA A  69      38.053  50.697  66.317  1.00  2.37              
ATOM   1147  H   ALA A  69      38.774  51.400  66.287  1.00  2.37              
ATOM   1148  CA  ALA A  69      37.913  49.854  65.141  1.00  2.37              
ATOM   1149  HA  ALA A  69      36.977  50.142  64.659  1.00  2.37              
ATOM   1150  CB  ALA A  69      39.055  50.191  64.174  1.00  2.37              
ATOM   1151  HB1 ALA A  69      38.925  49.635  63.249  1.00  2.37              
ATOM   1152  HB2 ALA A  69      39.028  51.256  63.935  1.00  2.37              
ATOM   1153  HB3 ALA A  69      40.015  49.940  64.626  1.00  2.37              
ATOM   1154  C   ALA A  69      37.830  48.354  65.448  1.00  2.37              
ATOM   1155  O   ALA A  69      38.534  47.819  66.304  1.00  2.37              
ATOM   1156  N   THR A  70      36.979  47.672  64.682  1.00  2.43              
ATOM   1157  H   THR A  70      36.461  48.175  63.976  1.00  2.43              
ATOM   1158  CA  THR A  70      36.709  46.239  64.821  1.00  2.43              
ATOM   1159  HA  THR A  70      36.304  46.068  65.818  1.00  2.43              
ATOM   1160  CB  THR A  70      35.658  45.772  63.791  1.00  2.43              
ATOM   1161  HB  THR A  70      36.114  45.740  62.801  1.00  2.43              
ATOM   1162  CG2 THR A  70      35.044  44.405  64.091  1.00  2.43              
ATOM   1163 1HG2 THR A  70      34.209  44.224  63.417  1.00  2.43              
ATOM   1164 2HG2 THR A  70      35.776  43.615  63.940  1.00  2.43              
ATOM   1165 3HG2 THR A  70      34.685  44.373  65.120  1.00  2.43              
ATOM   1166  OG1 THR A  70      34.571  46.671  63.743  1.00  2.43              
ATOM   1167  HG1 THR A  70      34.830  47.387  63.133  1.00  2.43              
ATOM   1168  C   THR A  70      37.976  45.403  64.671  1.00  2.43              
ATOM   1169  O   THR A  70      38.873  45.770  63.914  1.00  2.43              
ATOM   1170  N   ASP A  71      38.030  44.246  65.329  1.00  2.49              
ATOM   1171  H   ASP A  71      37.217  43.948  65.863  1.00  2.49              
ATOM   1172  CA  ASP A  71      39.097  43.255  65.181  1.00  2.49              
ATOM   1173  HA  ASP A  71      39.990  43.644  65.666  1.00  2.49              
ATOM   1174  CB  ASP A  71      38.693  41.967  65.916  1.00  2.49              
ATOM   1175  HB1 ASP A  71      38.778  42.140  66.990  1.00  2.49              
ATOM   1176  HB2 ASP A  71      39.380  41.161  65.651  1.00  2.49              
ATOM   1177  CG  ASP A  71      37.249  41.548  65.606  1.00  2.49              
ATOM   1178  OD1 ASP A  71      36.347  42.122  66.259  1.00  2.49              
ATOM   1179  OD2 ASP A  71      37.058  40.731  64.680  1.00  2.49              
ATOM   1180  C   ASP A  71      39.483  42.992  63.712  1.00  2.49              
ATOM   1181  O   ASP A  71      40.662  43.064  63.385  1.00  2.49              
ATOM   1182  N   GLU A  72      38.520  42.827  62.803  1.00  2.43              
ATOM   1183  H   GLU A  72      37.586  42.635  63.147  1.00  2.43              
ATOM   1184  CA  GLU A  72      38.762  42.759  61.350  1.00  2.43              
ATOM   1185  HA  GLU A  72      39.340  41.858  61.143  1.00  2.43              
ATOM   1186  CB  GLU A  72      37.395  42.644  60.639  1.00  2.43              
ATOM   1187  HB1 GLU A  72      36.766  43.496  60.898  1.00  2.43              
ATOM   1188  HB2 GLU A  72      36.903  41.753  61.030  1.00  2.43              
ATOM   1189  CG  GLU A  72      37.446  42.498  59.101  1.00  2.43              
ATOM   1190  HG1 GLU A  72      36.664  41.790  58.816  1.00  2.43              
ATOM   1191  HG2 GLU A  72      38.398  42.047  58.810  1.00  2.43              
ATOM   1192  CD  GLU A  72      37.223  43.798  58.301  1.00  2.43              
ATOM   1193  OE1 GLU A  72      36.648  43.738  57.191  1.00  2.43              
ATOM   1194  OE2 GLU A  72      37.689  44.887  58.708  1.00  2.43              
ATOM   1195  C   GLU A  72      39.554  43.942  60.783  1.00  2.43              
ATOM   1196  O   GLU A  72      40.517  43.746  60.039  1.00  2.43              
ATOM   1197  N   GLN A  73      39.179  45.169  61.158  1.00  2.27              
ATOM   1198  H   GLN A  73      38.460  45.252  61.862  1.00  2.27              
ATOM   1199  CA  GLN A  73      39.788  46.399  60.647  1.00  2.27              
ATOM   1200  HA  GLN A  73      39.809  46.360  59.563  1.00  2.27              
ATOM   1201  CB  GLN A  73      38.950  47.628  61.085  1.00  2.27              
ATOM   1202  HB1 GLN A  73      39.477  48.531  60.778  1.00  2.27              
ATOM   1203  HB2 GLN A  73      38.890  47.629  62.171  1.00  2.27              
ATOM   1204  CG  GLN A  73      37.521  47.720  60.514  1.00  2.27              
ATOM   1205  HG1 GLN A  73      37.046  46.742  60.572  1.00  2.27              
ATOM   1206  HG2 GLN A  73      37.570  48.008  59.466  1.00  2.27              
ATOM   1207  CD  GLN A  73      36.631  48.713  61.278  1.00  2.27              
ATOM   1208  OE1 GLN A  73      35.811  48.344  62.100  1.00  2.27              
ATOM   1209  NE2 GLN A  73      36.732  50.006  61.088  1.00  2.27              
ATOM   1210 1HE2 GLN A  73      37.378  50.443  60.436  1.00  2.27              
ATOM   1211 2HE2 GLN A  73      36.147  50.613  61.639  1.00  2.27              
ATOM   1212  C   GLN A  73      41.227  46.537  61.151  1.00  2.27              
ATOM   1213  O   GLN A  73      42.140  46.960  60.436  1.00  2.27              
ATOM   1214  N   VAL A  74      41.436  46.145  62.406  1.00  2.29              
ATOM   1215  H   VAL A  74      40.637  45.805  62.938  1.00  2.29              
ATOM   1216  CA  VAL A  74      42.744  46.216  63.044  1.00  2.29              
ATOM   1217  HA  VAL A  74      43.178  47.186  62.806  1.00  2.29              
ATOM   1218  CB  VAL A  74      42.606  46.127  64.560  1.00  2.29              
ATOM   1219  HB  VAL A  74      42.149  45.180  64.844  1.00  2.29              
ATOM   1220  CG1 VAL A  74      44.009  46.209  65.157  1.00  2.29              
ATOM   1221 1HG1 VAL A  74      43.912  46.302  66.218  1.00  2.29              
ATOM   1222 2HG1 VAL A  74      44.563  45.295  64.947  1.00  2.29              
ATOM   1223 3HG1 VAL A  74      44.549  47.070  64.765  1.00  2.29              
ATOM   1224  CG2 VAL A  74      41.753  47.284  65.106  1.00  2.29              
ATOM   1225 1HG2 VAL A  74      40.759  47.268  64.663  1.00  2.29              
ATOM   1226 2HG2 VAL A  74      41.620  47.177  66.181  1.00  2.29              
ATOM   1227 3HG2 VAL A  74      42.214  48.244  64.877  1.00  2.29              
ATOM   1228  C   VAL A  74      43.702  45.157  62.507  1.00  2.29              
ATOM   1229  O   VAL A  74      44.880  45.452  62.317  1.00  2.29              
ATOM   1230  N   GLU A  75      43.221  43.951  62.223  1.00  2.34              
ATOM   1231  H   GLU A  75      42.251  43.728  62.454  1.00  2.34              
ATOM   1232  CA  GLU A  75      44.054  42.896  61.658  1.00  2.34              
ATOM   1233  HA  GLU A  75      45.030  42.975  62.120  1.00  2.34              
ATOM   1234  CB  GLU A  75      43.560  41.495  62.056  1.00  2.34              
ATOM   1235  HB1 GLU A  75      44.233  40.761  61.611  1.00  2.34              
ATOM   1236  HB2 GLU A  75      42.566  41.336  61.636  1.00  2.34              
ATOM   1237  CG  GLU A  75      43.510  41.241  63.587  1.00  2.34              
ATOM   1238  HG1 GLU A  75      43.308  40.180  63.743  1.00  2.34              
ATOM   1239  HG2 GLU A  75      42.670  41.786  64.008  1.00  2.34              
ATOM   1240  CD  GLU A  75      44.770  41.623  64.390  1.00  2.34              
ATOM   1241  OE1 GLU A  75      45.906  41.470  63.888  1.00  2.34              
ATOM   1242  OE2 GLU A  75      44.651  42.087  65.551  1.00  2.34              
ATOM   1243  C   GLU A  75      44.345  43.099  60.154  1.00  2.34              
ATOM   1244  O   GLU A  75      45.479  42.856  59.732  1.00  2.34              
ATOM   1245  N   LYS A  76      43.426  43.724  59.384  1.00  2.20              
ATOM   1246  H   LYS A  76      42.485  43.855  59.755  1.00  2.20              
ATOM   1247  CA  LYS A  76      43.764  44.363  58.092  1.00  2.20              
ATOM   1248  HA  LYS A  76      44.061  43.603  57.366  1.00  2.20              
ATOM   1249  CB  LYS A  76      42.601  45.209  57.522  1.00  2.20              
ATOM   1250  HB1 LYS A  76      43.026  45.884  56.776  1.00  2.20              
ATOM   1251  HB2 LYS A  76      42.229  45.836  58.325  1.00  2.20              
ATOM   1252  CG  LYS A  76      41.386  44.554  56.851  1.00  2.20              
ATOM   1253  HG1 LYS A  76      40.928  43.824  57.517  1.00  2.20              
ATOM   1254  HG2 LYS A  76      41.688  44.065  55.925  1.00  2.20              
ATOM   1255  CD  LYS A  76      40.389  45.696  56.552  1.00  2.20              
ATOM   1256  HD1 LYS A  76      40.853  46.438  55.899  1.00  2.20              
ATOM   1257  HD2 LYS A  76      40.149  46.187  57.492  1.00  2.20              
ATOM   1258  CE  LYS A  76      39.075  45.247  55.913  1.00  2.20              
ATOM   1259  HE1 LYS A  76      38.837  44.242  56.273  1.00  2.20              
ATOM   1260  HE2 LYS A  76      39.183  45.212  54.827  1.00  2.20              
ATOM   1261  NZ  LYS A  76      37.964  46.149  56.308  1.00  2.20              
ATOM   1262  HZ1 LYS A  76      38.145  47.137  56.103  1.00  2.20              
ATOM   1263  HZ2 LYS A  76      37.097  45.836  55.899  1.00  2.20              
ATOM   1264  HZ3 LYS A  76      37.804  46.011  57.312  1.00  2.20              
ATOM   1265  C   LYS A  76      44.936  45.325  58.246  1.00  2.20              
ATOM   1266  O   LYS A  76      45.941  45.175  57.559  1.00  2.20              
ATOM   1267  N   MET A  77      44.815  46.309  59.145  1.00  2.17              
ATOM   1268  H   MET A  77      43.946  46.391  59.660  1.00  2.17              
ATOM   1269  CA  MET A  77      45.860  47.306  59.364  1.00  2.17              
ATOM   1270  HA  MET A  77      46.006  47.857  58.437  1.00  2.17              
ATOM   1271  CB  MET A  77      45.403  48.313  60.433  1.00  2.17              
ATOM   1272  HB1 MET A  77      45.082  47.775  61.320  1.00  2.17              
ATOM   1273  HB2 MET A  77      44.556  48.874  60.040  1.00  2.17              
ATOM   1274  CG  MET A  77      46.514  49.295  60.825  1.00  2.17              
ATOM   1275  HG1 MET A  77      46.867  49.794  59.921  1.00  2.17              
ATOM   1276  HG2 MET A  77      47.347  48.740  61.254  1.00  2.17              
ATOM   1277  SD  MET A  77      46.048  50.565  62.030  1.00  2.17              
ATOM   1278  CE  MET A  77      45.567  49.539  63.445  1.00  2.17              
ATOM   1279  HE1 MET A  77      45.434  50.171  64.321  1.00  2.17              
ATOM   1280  HE2 MET A  77      44.628  49.031  63.233  1.00  2.17              
ATOM   1281  HE3 MET A  77      46.338  48.800  63.650  1.00  2.17              
ATOM   1282  C   MET A  77      47.207  46.688  59.708  1.00  2.17              
ATOM   1283  O   MET A  77      48.192  47.052  59.071  1.00  2.17              
ATOM   1284  N   ARG A  78      47.290  45.754  60.662  1.00  2.17              
ATOM   1285  H   ARG A  78      46.448  45.479  61.168  1.00  2.17              
ATOM   1286  CA  ARG A  78      48.581  45.159  61.014  1.00  2.17              
ATOM   1287  HA  ARG A  78      49.294  45.979  60.917  1.00  2.17              
ATOM   1288  CB  ARG A  78      48.747  44.819  62.510  1.00  2.17              
ATOM   1289  HB1 ARG A  78      48.666  45.766  63.047  1.00  2.17              
ATOM   1290  HB2 ARG A  78      49.760  44.456  62.678  1.00  2.17              
ATOM   1291  CG  ARG A  78      47.762  43.827  63.124  1.00  2.17              
ATOM   1292  HG1 ARG A  78      48.161  42.815  63.058  1.00  2.17              
ATOM   1293  HG2 ARG A  78      46.849  43.857  62.547  1.00  2.17              
ATOM   1294  CD  ARG A  78      47.410  44.187  64.583  1.00  2.17              
ATOM   1295  HD1 ARG A  78      46.469  43.703  64.830  1.00  2.17              
ATOM   1296  HD2 ARG A  78      47.227  45.261  64.659  1.00  2.17              
ATOM   1297  NE  ARG A  78      48.427  43.794  65.587  1.00  2.17              
ATOM   1298  HE  ARG A  78      48.939  44.526  66.081  1.00  2.17              
ATOM   1299  CZ  ARG A  78      48.637  42.580  66.068  1.00  2.17              
ATOM   1300  NH1 ARG A  78      48.015  41.524  65.624  1.00  2.17              
ATOM   1301 1HH1 ARG A  78      47.294  41.635  64.895  1.00  2.17              
ATOM   1302 2HH1 ARG A  78      48.182  40.620  66.002  1.00  2.17              
ATOM   1303  NH2 ARG A  78      49.479  42.423  67.049  1.00  2.17              
ATOM   1304 1HH2 ARG A  78      49.888  43.288  67.426  1.00  2.17              
ATOM   1305 2HH2 ARG A  78      49.707  41.529  67.427  1.00  2.17              
ATOM   1306  C   ARG A  78      49.153  44.189  59.974  1.00  2.17              
ATOM   1307  O   ARG A  78      50.375  44.103  59.866  1.00  2.17              
ATOM   1308  N   ALA A  79      48.331  43.631  59.079  1.00  2.04              
ATOM   1309  H   ALA A  79      47.330  43.682  59.241  1.00  2.04              
ATOM   1310  CA  ALA A  79      48.806  42.996  57.841  1.00  2.04              
ATOM   1311  HA  ALA A  79      49.617  42.314  58.104  1.00  2.04              
ATOM   1312  CB  ALA A  79      47.669  42.148  57.256  1.00  2.04              
ATOM   1313  HB1 ALA A  79      48.025  41.614  56.377  1.00  2.04              
ATOM   1314  HB2 ALA A  79      47.329  41.424  57.995  1.00  2.04              
ATOM   1315  HB3 ALA A  79      46.830  42.780  56.969  1.00  2.04              
ATOM   1316  C   ALA A  79      49.370  43.968  56.780  1.00  2.04              
ATOM   1317  O   ALA A  79      50.381  43.674  56.126  1.00  2.04              
ATOM   1318  N   ALA A  80      48.753  45.139  56.619  1.00  2.04              
ATOM   1319  H   ALA A  80      47.894  45.299  57.136  1.00  2.04              
ATOM   1320  CA  ALA A  80      49.233  46.193  55.727  1.00  2.04              
ATOM   1321  HA  ALA A  80      49.407  45.766  54.738  1.00  2.04              
ATOM   1322  CB  ALA A  80      48.139  47.259  55.590  1.00  2.04              
ATOM   1323  HB1 ALA A  80      48.453  48.005  54.865  1.00  2.04              
ATOM   1324  HB2 ALA A  80      47.212  46.804  55.240  1.00  2.04              
ATOM   1325  HB3 ALA A  80      47.960  47.749  56.546  1.00  2.04              
ATOM   1326  C   ALA A  80      50.559  46.803  56.201  1.00  2.04              
ATOM   1327  O   ALA A  80      51.466  46.997  55.401  1.00  2.04              
ATOM   1328  N   VAL A  81      50.703  47.047  57.507  1.00  2.08              
ATOM   1329  H   VAL A  81      49.897  46.903  58.108  1.00  2.08              
ATOM   1330  CA  VAL A  81      51.955  47.488  58.130  1.00  2.08              
ATOM   1331  HA  VAL A  81      52.321  48.362  57.595  1.00  2.08              
ATOM   1332  CB  VAL A  81      51.702  47.901  59.597  1.00  2.08              
ATOM   1333  HB  VAL A  81      51.256  47.068  60.139  1.00  2.08              
ATOM   1334  CG1 VAL A  81      52.984  48.336  60.310  1.00  2.08              
ATOM   1335 1HG1 VAL A  81      52.758  48.709  61.305  1.00  2.08              
ATOM   1336 2HG1 VAL A  81      53.663  47.493  60.415  1.00  2.08              
ATOM   1337 3HG1 VAL A  81      53.455  49.138  59.751  1.00  2.08              
ATOM   1338  CG2 VAL A  81      50.758  49.111  59.670  1.00  2.08              
ATOM   1339 1HG2 VAL A  81      50.544  49.351  60.707  1.00  2.08              
ATOM   1340 2HG2 VAL A  81      51.231  49.973  59.207  1.00  2.08              
ATOM   1341 3HG2 VAL A  81      49.821  48.911  59.161  1.00  2.08              
ATOM   1342  C   VAL A  81      53.035  46.414  58.025  1.00  2.08              
ATOM   1343  O   VAL A  81      54.174  46.729  57.693  1.00  2.08              
ATOM   1344  N   HIS A  82      52.686  45.140  58.225  1.00  2.17              
ATOM   1345  H   HIS A  82      51.756  44.927  58.565  1.00  2.17              
ATOM   1346  CA  HIS A  82      53.649  44.047  58.079  1.00  2.17              
ATOM   1347  HA  HIS A  82      54.496  44.247  58.738  1.00  2.17              
ATOM   1348  CB  HIS A  82      53.018  42.724  58.535  1.00  2.17              
ATOM   1349  HB1 HIS A  82      52.241  42.418  57.834  1.00  2.17              
ATOM   1350  HB2 HIS A  82      52.563  42.867  59.512  1.00  2.17              
ATOM   1351  CG  HIS A  82      54.049  41.638  58.670  1.00  2.17              
ATOM   1352  ND1 HIS A  82      55.035  41.604  59.652  1.00  2.17              
ATOM   1353  CE1 HIS A  82      55.791  40.529  59.377  1.00  2.17              
ATOM   1354  HE1 HIS A  82      56.659  40.231  59.948  1.00  2.17              
ATOM   1355  NE2 HIS A  82      55.327  39.898  58.285  1.00  2.17              
ATOM   1356  HE2 HIS A  82      55.749  39.079  57.872  1.00  2.17              
ATOM   1357  CD2 HIS A  82      54.224  40.583  57.822  1.00  2.17              
ATOM   1358  HD2 HIS A  82      53.630  40.357  56.949  1.00  2.17              
ATOM   1359  C   HIS A  82      54.197  43.915  56.664  1.00  2.17              
ATOM   1360  O   HIS A  82      55.411  43.848  56.474  1.00  2.17              
ATOM   1361  N   THR A  83      53.330  43.918  55.652  1.00  2.31              
ATOM   1362  H   THR A  83      52.341  44.005  55.859  1.00  2.31              
ATOM   1363  CA  THR A  83      53.769  43.880  54.247  1.00  2.31              
ATOM   1364  HA  THR A  83      54.451  43.038  54.131  1.00  2.31              
ATOM   1365  CB  THR A  83      52.593  43.647  53.279  1.00  2.31              
ATOM   1366  HB  THR A  83      52.920  43.865  52.262  1.00  2.31              
ATOM   1367  CG2 THR A  83      52.105  42.202  53.338  1.00  2.31              
ATOM   1368 1HG2 THR A  83      51.264  42.073  52.655  1.00  2.31              
ATOM   1369 2HG2 THR A  83      52.905  41.530  53.030  1.00  2.31              
ATOM   1370 3HG2 THR A  83      51.787  41.944  54.348  1.00  2.31              
ATOM   1371  OG1 THR A  83      51.475  44.448  53.583  1.00  2.31              
ATOM   1372  HG1 THR A  83      51.068  44.102  54.390  1.00  2.31              
ATOM   1373  C   THR A  83      54.562  45.119  53.845  1.00  2.31              
ATOM   1374  O   THR A  83      55.619  44.985  53.228  1.00  2.31              
ATOM   1375  N   PHE A  84      54.133  46.306  54.270  1.00  2.25              
ATOM   1376  H   PHE A  84      53.235  46.345  54.748  1.00  2.25              
ATOM   1377  CA  PHE A  84      54.829  47.568  54.040  1.00  2.25              
ATOM   1378  HA  PHE A  84      54.920  47.718  52.963  1.00  2.25              
ATOM   1379  CB  PHE A  84      53.953  48.691  54.601  1.00  2.25              
ATOM   1380  HB1 PHE A  84      53.767  48.506  55.660  1.00  2.25              
ATOM   1381  HB2 PHE A  84      52.989  48.669  54.090  1.00  2.25              
ATOM   1382  CG  PHE A  84      54.521  50.081  54.447  1.00  2.25              
ATOM   1383  CD1 PHE A  84      54.476  50.726  53.199  1.00  2.25              
ATOM   1384  HD1 PHE A  84      54.041  50.220  52.347  1.00  2.25              
ATOM   1385  CE1 PHE A  84      54.972  52.033  53.066  1.00  2.25              
ATOM   1386  HE1 PHE A  84      54.936  52.520  52.105  1.00  2.25              
ATOM   1387  CZ  PHE A  84      55.492  52.704  54.185  1.00  2.25              
ATOM   1388  HZ  PHE A  84      55.844  53.726  54.093  1.00  2.25              
ATOM   1389  CE2 PHE A  84      55.552  52.052  55.427  1.00  2.25              
ATOM   1390  HE2 PHE A  84      55.954  52.554  56.295  1.00  2.25              
ATOM   1391  CD2 PHE A  84      55.067  50.743  55.562  1.00  2.25              
ATOM   1392  HD2 PHE A  84      55.101  50.250  56.521  1.00  2.25              
ATOM   1393  C   PHE A  84      56.251  47.605  54.606  1.00  2.25              
ATOM   1394  O   PHE A  84      57.181  47.971  53.888  1.00  2.25              
ATOM   1395  N   PHE A  85      56.441  47.190  55.860  1.00  2.33              
ATOM   1396  H   PHE A  85      55.645  46.891  56.418  1.00  2.33              
ATOM   1397  CA  PHE A  85      57.763  47.187  56.471  1.00  2.33              
ATOM   1398  HA  PHE A  85      58.271  48.084  56.127  1.00  2.33              
ATOM   1399  CB  PHE A  85      57.669  47.318  57.985  1.00  2.33              
ATOM   1400  HB1 PHE A  85      58.599  46.977  58.434  1.00  2.33              
ATOM   1401  HB2 PHE A  85      56.869  46.683  58.363  1.00  2.33              
ATOM   1402  CG  PHE A  85      57.445  48.765  58.395  1.00  2.33              
ATOM   1403  CD1 PHE A  85      58.478  49.713  58.249  1.00  2.33              
ATOM   1404  HD1 PHE A  85      59.440  49.412  57.859  1.00  2.33              
ATOM   1405  CE1 PHE A  85      58.274  51.047  58.646  1.00  2.33              
ATOM   1406  HE1 PHE A  85      59.080  51.759  58.570  1.00  2.33              
ATOM   1407  CZ  PHE A  85      57.041  51.438  59.191  1.00  2.33              
ATOM   1408  HZ  PHE A  85      56.900  52.451  59.541  1.00  2.33              
ATOM   1409  CE2 PHE A  85      56.002  50.503  59.314  1.00  2.33              
ATOM   1410  HE2 PHE A  85      55.066  50.798  59.755  1.00  2.33              
ATOM   1411  CD2 PHE A  85      56.203  49.174  58.903  1.00  2.33              
ATOM   1412  HD2 PHE A  85      55.421  48.449  59.011  1.00  2.33              
ATOM   1413  C   PHE A  85      58.646  46.040  55.981  1.00  2.33              
ATOM   1414  O   PHE A  85      59.837  46.260  55.733  1.00  2.33              
ATOM   1415  N   PHE A  86      58.076  44.874  55.668  1.00  2.28              
ATOM   1416  H   PHE A  86      57.097  44.722  55.897  1.00  2.28              
ATOM   1417  CA  PHE A  86      58.805  43.808  54.975  1.00  2.28              
ATOM   1418  HA  PHE A  86      59.649  43.537  55.609  1.00  2.28              
ATOM   1419  CB  PHE A  86      57.905  42.570  54.835  1.00  2.28              
ATOM   1420  HB1 PHE A  86      57.046  42.840  54.220  1.00  2.28              
ATOM   1421  HB2 PHE A  86      57.529  42.311  55.826  1.00  2.28              
ATOM   1422  CG  PHE A  86      58.538  41.308  54.262  1.00  2.28              
ATOM   1423  CD1 PHE A  86      57.731  40.413  53.530  1.00  2.28              
ATOM   1424  HD1 PHE A  86      56.689  40.651  53.342  1.00  2.28              
ATOM   1425  CE1 PHE A  86      58.259  39.195  53.063  1.00  2.28              
ATOM   1426  HE1 PHE A  86      57.632  38.515  52.509  1.00  2.28              
ATOM   1427  CZ  PHE A  86      59.599  38.862  53.322  1.00  2.28              
ATOM   1428  HZ  PHE A  86      60.001  37.919  52.976  1.00  2.28              
ATOM   1429  CE2 PHE A  86      60.412  39.752  54.039  1.00  2.28              
ATOM   1430  HE2 PHE A  86      61.445  39.498  54.249  1.00  2.28              
ATOM   1431  CD2 PHE A  86      59.885  40.968  54.509  1.00  2.28              
ATOM   1432  HD2 PHE A  86      60.532  41.625  55.073  1.00  2.28              
ATOM   1433  C   PHE A  86      59.382  44.276  53.636  1.00  2.28              
ATOM   1434  O   PHE A  86      60.577  44.118  53.384  1.00  2.28              
ATOM   1435  N   HIS A  87      58.586  44.976  52.828  1.00  2.28              
ATOM   1436  H   HIS A  87      57.602  45.062  53.071  1.00  2.28              
ATOM   1437  CA  HIS A  87      59.062  45.606  51.591  1.00  2.28              
ATOM   1438  HA  HIS A  87      59.697  44.885  51.068  1.00  2.28              
ATOM   1439  CB  HIS A  87      57.869  45.935  50.681  1.00  2.28              
ATOM   1440  HB1 HIS A  87      57.881  46.987  50.398  1.00  2.28              
ATOM   1441  HB2 HIS A  87      56.937  45.742  51.203  1.00  2.28              
ATOM   1442  CG  HIS A  87      57.896  45.105  49.432  1.00  2.28              
ATOM   1443  ND1 HIS A  87      58.444  45.509  48.214  1.00  2.28              
ATOM   1444  CE1 HIS A  87      58.474  44.389  47.473  1.00  2.28              
ATOM   1445  HE1 HIS A  87      58.914  44.338  46.490  1.00  2.28              
ATOM   1446  NE2 HIS A  87      57.943  43.345  48.126  1.00  2.28              
ATOM   1447  HE2 HIS A  87      57.968  42.366  47.801  1.00  2.28              
ATOM   1448  CD2 HIS A  87      57.573  43.783  49.373  1.00  2.28              
ATOM   1449  HD2 HIS A  87      57.196  43.178  50.190  1.00  2.28              
ATOM   1450  C   HIS A  87      59.946  46.840  51.771  1.00  2.28              
ATOM   1451  O   HIS A  87      60.659  47.202  50.842  1.00  2.28              
ATOM   1452  N   LYS A  88      59.953  47.467  52.957  1.00  2.36              
ATOM   1453  H   LYS A  88      59.279  47.167  53.649  1.00  2.36              
ATOM   1454  CA  LYS A  88      60.951  48.474  53.346  1.00  2.36              
ATOM   1455  HA  LYS A  88      61.356  48.916  52.435  1.00  2.36              
ATOM   1456  CB  LYS A  88      60.324  49.614  54.166  1.00  2.36              
ATOM   1457  HB1 LYS A  88      61.106  50.181  54.672  1.00  2.36              
ATOM   1458  HB2 LYS A  88      59.646  49.221  54.921  1.00  2.36              
ATOM   1459  CG  LYS A  88      59.578  50.580  53.231  1.00  2.36              
ATOM   1460  HG1 LYS A  88      58.728  50.062  52.788  1.00  2.36              
ATOM   1461  HG2 LYS A  88      60.263  50.889  52.442  1.00  2.36              
ATOM   1462  CD  LYS A  88      59.074  51.832  53.957  1.00  2.36              
ATOM   1463  HD1 LYS A  88      59.887  52.287  54.524  1.00  2.36              
ATOM   1464  HD2 LYS A  88      58.290  51.533  54.656  1.00  2.36              
ATOM   1465  CE  LYS A  88      58.495  52.856  52.972  1.00  2.36              
ATOM   1466  HE1 LYS A  88      57.942  53.604  53.545  1.00  2.36              
ATOM   1467  HE2 LYS A  88      57.785  52.352  52.308  1.00  2.36              
ATOM   1468  NZ  LYS A  88      59.545  53.540  52.177  1.00  2.36              
ATOM   1469  HZ1 LYS A  88      60.011  52.891  51.560  1.00  2.36              
ATOM   1470  HZ2 LYS A  88      59.151  54.297  51.627  1.00  2.36              
ATOM   1471  HZ3 LYS A  88      60.261  53.931  52.785  1.00  2.36              
ATOM   1472  C   LYS A  88      62.190  47.857  54.001  1.00  2.36              
ATOM   1473  O   LYS A  88      63.065  48.588  54.473  1.00  2.36              
ATOM   1474  N   GLY A  89      62.287  46.529  53.969  1.00  2.34              
ATOM   1475  H   GLY A  89      61.485  46.004  53.644  1.00  2.34              
ATOM   1476  CA  GLY A  89      63.511  45.778  54.193  1.00  2.34              
ATOM   1477  HA1 GLY A  89      64.380  46.404  53.991  1.00  2.34              
ATOM   1478  HA2 GLY A  89      63.536  44.933  53.505  1.00  2.34              
ATOM   1479  C   GLY A  89      63.658  45.225  55.593  1.00  2.34              
ATOM   1480  O   GLY A  89      64.737  44.762  55.937  1.00  2.34              
ATOM   1481  N   VAL A  90      62.605  45.300  56.411  1.00  2.18              
ATOM   1482  H   VAL A  90      61.747  45.700  56.051  1.00  2.18              
ATOM   1483  CA  VAL A  90      62.706  45.032  57.848  1.00  2.18              
ATOM   1484  HA  VAL A  90      63.573  45.592  58.191  1.00  2.18              
ATOM   1485  CB  VAL A  90      61.522  45.640  58.627  1.00  2.18              
ATOM   1486  HB  VAL A  90      60.586  45.226  58.249  1.00  2.18              
ATOM   1487  CG1 VAL A  90      61.574  45.419  60.147  1.00  2.18              
ATOM   1488 1HG1 VAL A  90      60.747  45.937  60.631  1.00  2.18              
ATOM   1489 2HG1 VAL A  90      61.482  44.354  60.361  1.00  2.18              
ATOM   1490 3HG1 VAL A  90      62.523  45.783  60.544  1.00  2.18              
ATOM   1491  CG2 VAL A  90      61.516  47.171  58.445  1.00  2.18              
ATOM   1492 1HG2 VAL A  90      60.704  47.617  59.015  1.00  2.18              
ATOM   1493 2HG2 VAL A  90      62.455  47.596  58.803  1.00  2.18              
ATOM   1494 3HG2 VAL A  90      61.396  47.431  57.395  1.00  2.18              
ATOM   1495  C   VAL A  90      63.057  43.592  58.222  1.00  2.18              
ATOM   1496  O   VAL A  90      63.691  43.404  59.260  1.00  2.18              
ATOM   1497  N   ASP A  91      62.722  42.612  57.373  1.00  2.32              
ATOM   1498  H   ASP A  91      62.380  42.883  56.468  1.00  2.32              
ATOM   1499  CA  ASP A  91      62.695  41.182  57.720  1.00  2.32              
ATOM   1500  HA  ASP A  91      62.106  40.699  56.941  1.00  2.32              
ATOM   1501  CB  ASP A  91      64.109  40.582  57.670  1.00  2.32              
ATOM   1502  HB1 ASP A  91      64.186  39.756  58.373  1.00  2.32              
ATOM   1503  HB2 ASP A  91      64.843  41.329  57.971  1.00  2.32              
ATOM   1504  CG  ASP A  91      64.482  40.025  56.288  1.00  2.32              
ATOM   1505  OD1 ASP A  91      63.603  39.428  55.629  1.00  2.32              
ATOM   1506  OD2 ASP A  91      65.665  40.166  55.906  1.00  2.32              
ATOM   1507  C   ASP A  91      61.929  40.862  59.033  1.00  2.32              
ATOM   1508  O   ASP A  91      61.567  41.734  59.829  1.00  2.32              
ATOM   1509  N   PRO A  92      61.598  39.587  59.279  1.00  2.56              
ATOM   1510  CD  PRO A  92      61.456  38.505  58.313  1.00  2.56              
ATOM   1511  HD1 PRO A  92      62.395  38.308  57.795  1.00  2.56              
ATOM   1512  HD2 PRO A  92      60.678  38.756  57.592  1.00  2.56              
ATOM   1513  CG  PRO A  92      61.036  37.275  59.124  1.00  2.56              
ATOM   1514  HG1 PRO A  92      61.904  36.637  59.296  1.00  2.56              
ATOM   1515  HG2 PRO A  92      60.251  36.711  58.620  1.00  2.56              
ATOM   1516  CB  PRO A  92      60.548  37.859  60.455  1.00  2.56              
ATOM   1517  HB1 PRO A  92      60.656  37.149  61.275  1.00  2.56              
ATOM   1518  HB2 PRO A  92      59.507  38.169  60.356  1.00  2.56              
ATOM   1519  CA  PRO A  92      61.430  39.097  60.636  1.00  2.56              
ATOM   1520  HA  PRO A  92      60.935  39.828  61.276  1.00  2.56              
ATOM   1521  C   PRO A  92      62.798  38.712  61.227  1.00  2.56              
ATOM   1522  O   PRO A  92      63.712  38.314  60.510  1.00  2.56              
ATOM   1523  N   VAL A  93      62.930  38.738  62.554  1.00  2.90              
ATOM   1524  H   VAL A  93      62.140  39.069  63.086  1.00  2.90              
ATOM   1525  CA  VAL A  93      64.139  38.339  63.312  1.00  2.90              
ATOM   1526  HA  VAL A  93      63.869  38.418  64.366  1.00  2.90              
ATOM   1527  CB  VAL A  93      64.538  36.858  63.094  1.00  2.90              
ATOM   1528  HB  VAL A  93      64.948  36.726  62.094  1.00  2.90              
ATOM   1529  CG1 VAL A  93      65.605  36.419  64.106  1.00  2.90              
ATOM   1530 1HG1 VAL A  93      65.853  35.370  63.948  1.00  2.90              
ATOM   1531 2HG1 VAL A  93      66.514  37.005  63.971  1.00  2.90              
ATOM   1532 3HG1 VAL A  93      65.239  36.555  65.124  1.00  2.90              
ATOM   1533  CG2 VAL A  93      63.338  35.911  63.256  1.00  2.90              
ATOM   1534 1HG2 VAL A  93      63.670  34.879  63.147  1.00  2.90              
ATOM   1535 2HG2 VAL A  93      62.885  36.044  64.238  1.00  2.90              
ATOM   1536 3HG2 VAL A  93      62.600  36.104  62.478  1.00  2.90              
ATOM   1537  C   VAL A  93      65.347  39.273  63.139  1.00  2.90              
ATOM   1538  O   VAL A  93      65.872  39.775  64.134  1.00  2.90              
ATOM   1539  N   ASN A  94      65.799  39.543  61.916  1.00  2.50              
ATOM   1540  H   ASN A  94      65.299  39.126  61.133  1.00  2.50              
ATOM   1541  CA  ASN A  94      67.100  40.165  61.646  1.00  2.50              
ATOM   1542  HA  ASN A  94      67.679  40.144  62.570  1.00  2.50              
ATOM   1543  CB  ASN A  94      67.909  39.287  60.657  1.00  2.50              
ATOM   1544  HB1 ASN A  94      68.185  38.364  61.165  1.00  2.50              
ATOM   1545  HB2 ASN A  94      68.831  39.808  60.397  1.00  2.50              
ATOM   1546  CG  ASN A  94      67.209  38.885  59.359  1.00  2.50              
ATOM   1547  OD1 ASN A  94      66.821  37.744  59.194  1.00  2.50              
ATOM   1548  ND2 ASN A  94      67.088  39.792  58.417  1.00  2.50              
ATOM   1549 1HD2 ASN A  94      67.327  40.757  58.607  1.00  2.50              
ATOM   1550 2HD2 ASN A  94      66.603  39.574  57.549  1.00  2.50              
ATOM   1551  C   ASN A  94      67.024  41.648  61.265  1.00  2.50              
ATOM   1552  O   ASN A  94      67.260  42.035  60.123  1.00  2.50              
ATOM   1553  N   GLY A  95      66.702  42.457  62.279  1.00  2.61              
ATOM   1554  H   GLY A  95      66.494  42.003  63.158  1.00  2.61              
ATOM   1555  CA  GLY A  95      66.519  43.908  62.208  1.00  2.61              
ATOM   1556  HA1 GLY A  95      66.510  44.313  63.219  1.00  2.61              
ATOM   1557  HA2 GLY A  95      65.531  44.079  61.779  1.00  2.61              
ATOM   1558  C   GLY A  95      67.524  44.730  61.394  1.00  2.61              
ATOM   1559  O   GLY A  95      68.720  44.454  61.325  1.00  2.61              
ATOM   1560  N   LEU A  96      66.975  45.819  60.866  1.00  2.12              
ATOM   1561  H   LEU A  96      66.035  46.023  61.183  1.00  2.12              
ATOM   1562  CA  LEU A  96      67.419  46.594  59.722  1.00  2.12              
ATOM   1563  HA  LEU A  96      68.131  45.997  59.149  1.00  2.12              
ATOM   1564  CB  LEU A  96      66.123  46.781  58.902  1.00  2.12              
ATOM   1565  HB1 LEU A  96      65.406  47.361  59.485  1.00  2.12              
ATOM   1566  HB2 LEU A  96      65.693  45.787  58.771  1.00  2.12              
ATOM   1567  CG  LEU A  96      66.176  47.374  57.490  1.00  2.12              
ATOM   1568  HG  LEU A  96      65.201  47.217  57.029  1.00  2.12              
ATOM   1569  CD1 LEU A  96      66.406  48.870  57.510  1.00  2.12              
ATOM   1570 1HD1 LEU A  96      67.443  49.092  57.745  1.00  2.12              
ATOM   1571 2HD1 LEU A  96      66.163  49.256  56.525  1.00  2.12              
ATOM   1572 3HD1 LEU A  96      65.757  49.339  58.248  1.00  2.12              
ATOM   1573  CD2 LEU A  96      67.232  46.713  56.609  1.00  2.12              
ATOM   1574 1HD2 LEU A  96      67.219  47.161  55.616  1.00  2.12              
ATOM   1575 2HD2 LEU A  96      68.215  46.826  57.055  1.00  2.12              
ATOM   1576 3HD2 LEU A  96      67.024  45.647  56.526  1.00  2.12              
ATOM   1577  C   LEU A  96      68.120  47.859  60.221  1.00  2.12              
ATOM   1578  O   LEU A  96      67.514  48.653  60.950  1.00  2.12              
ATOM   1579  N   LYS A  97      69.421  47.985  59.930  1.00  2.32              
ATOM   1580  H   LYS A  97      69.838  47.307  59.291  1.00  2.32              
ATOM   1581  CA  LYS A  97      70.292  49.043  60.473  1.00  2.32              
ATOM   1582  HA  LYS A  97      70.081  49.151  61.537  1.00  2.32              
ATOM   1583  CB  LYS A  97      71.762  48.652  60.316  1.00  2.32              
ATOM   1584  HB1 LYS A  97      72.390  49.452  60.709  1.00  2.32              
ATOM   1585  HB2 LYS A  97      71.956  48.556  59.258  1.00  2.32              
ATOM   1586  CG  LYS A  97      72.164  47.361  61.059  1.00  2.32              
ATOM   1587  HG1 LYS A  97      71.292  46.720  61.190  1.00  2.32              
ATOM   1588  HG2 LYS A  97      72.513  47.634  62.056  1.00  2.32              
ATOM   1589  CD  LYS A  97      73.246  46.514  60.362  1.00  2.32              
ATOM   1590  HD1 LYS A  97      72.827  46.075  59.456  1.00  2.32              
ATOM   1591  HD2 LYS A  97      73.483  45.687  61.031  1.00  2.32              
ATOM   1592  CE  LYS A  97      74.563  47.223  60.010  1.00  2.32              
ATOM   1593  HE1 LYS A  97      75.297  46.456  59.757  1.00  2.32              
ATOM   1594  HE2 LYS A  97      74.926  47.769  60.884  1.00  2.32              
ATOM   1595  NZ  LYS A  97      74.432  48.149  58.866  1.00  2.32              
ATOM   1596  HZ1 LYS A  97      75.323  48.560  58.589  1.00  2.32              
ATOM   1597  HZ2 LYS A  97      73.928  47.763  58.060  1.00  2.32              
ATOM   1598  HZ3 LYS A  97      73.921  48.986  59.136  1.00  2.32              
ATOM   1599  C   LYS A  97      69.980  50.412  59.838  1.00  2.32              
ATOM   1600  O   LYS A  97      69.173  50.501  58.927  1.00  2.32              
ATOM   1601  N   ARG A  98      70.638  51.498  60.261  1.00  2.04              
ATOM   1602  H   ARG A  98      71.272  51.392  61.042  1.00  2.04              
ATOM   1603  CA  ARG A  98      70.463  52.823  59.622  1.00  2.04              
ATOM   1604  HA  ARG A  98      69.394  53.050  59.578  1.00  2.04              
ATOM   1605  CB  ARG A  98      71.159  53.910  60.488  1.00  2.04              
ATOM   1606  HB1 ARG A  98      71.313  54.798  59.872  1.00  2.04              
ATOM   1607  HB2 ARG A  98      72.137  53.550  60.811  1.00  2.04              
ATOM   1608  CG  ARG A  98      70.330  54.338  61.715  1.00  2.04              
ATOM   1609  HG1 ARG A  98      70.105  53.458  62.315  1.00  2.04              
ATOM   1610  HG2 ARG A  98      69.404  54.758  61.331  1.00  2.04              
ATOM   1611  CD  ARG A  98      70.997  55.396  62.620  1.00  2.04              
ATOM   1612  HD1 ARG A  98      71.396  56.183  61.982  1.00  2.04              
ATOM   1613  HD2 ARG A  98      71.823  54.939  63.167  1.00  2.04              
ATOM   1614  NE  ARG A  98      70.031  56.021  63.557  1.00  2.04              
ATOM   1615  HE  ARG A  98      69.418  56.752  63.181  1.00  2.04              
ATOM   1616  CZ  ARG A  98      69.713  55.674  64.797  1.00  2.04              
ATOM   1617  NH1 ARG A  98      70.430  54.913  65.565  1.00  2.04              
ATOM   1618 1HH1 ARG A  98      71.328  54.592  65.276  1.00  2.04              
ATOM   1619 2HH1 ARG A  98      70.005  54.622  66.439  1.00  2.04              
ATOM   1620  NH2 ARG A  98      68.601  56.097  65.292  1.00  2.04              
ATOM   1621 1HH2 ARG A  98      68.087  56.775  64.732  1.00  2.04              
ATOM   1622 2HH2 ARG A  98      68.156  55.532  66.018  1.00  2.04              
ATOM   1623  C   ARG A  98      70.968  52.908  58.160  1.00  2.04              
ATOM   1624  O   ARG A  98      70.308  53.474  57.277  1.00  2.04              
ATOM   1625  N   GLU A  99      72.152  52.359  57.892  1.00  2.22              
ATOM   1626  H   GLU A  99      72.650  51.870  58.631  1.00  2.22              
ATOM   1627  CA  GLU A  99      72.758  52.400  56.556  1.00  2.22              
ATOM   1628  HA  GLU A  99      72.757  53.435  56.213  1.00  2.22              
ATOM   1629  CB  GLU A  99      74.225  51.911  56.537  1.00  2.22              
ATOM   1630  HB1 GLU A  99      74.699  52.363  55.664  1.00  2.22              
ATOM   1631  HB2 GLU A  99      74.250  50.830  56.383  1.00  2.22              
ATOM   1632  CG  GLU A  99      75.073  52.245  57.774  1.00  2.22              
ATOM   1633  HG1 GLU A  99      74.726  53.167  58.246  1.00  2.22              
ATOM   1634  HG2 GLU A  99      76.103  52.411  57.452  1.00  2.22              
ATOM   1635  CD  GLU A  99      75.039  51.076  58.765  1.00  2.22              
ATOM   1636  OE1 GLU A  99      73.968  50.847  59.382  1.00  2.22              
ATOM   1637  OE2 GLU A  99      76.030  50.310  58.829  1.00  2.22              
ATOM   1638  C   GLU A  99      71.908  51.596  55.550  1.00  2.22              
ATOM   1639  O   GLU A  99      71.449  52.086  54.498  1.00  2.22              
ATOM   1640  N   ASP A 100      71.606  50.370  55.982  1.00  2.07              
ATOM   1641  H   ASP A 100      72.140  49.973  56.745  1.00  2.07              
ATOM   1642  CA  ASP A 100      70.654  49.477  55.361  1.00  2.07              
ATOM   1643  HA  ASP A 100      71.058  49.143  54.404  1.00  2.07              
ATOM   1644  CB  ASP A 100      70.356  48.259  56.235  1.00  2.07              
ATOM   1645  HB1 ASP A 100      69.814  47.539  55.626  1.00  2.07              
ATOM   1646  HB2 ASP A 100      69.689  48.582  57.034  1.00  2.07              
ATOM   1647  CG  ASP A 100      71.501  47.529  56.921  1.00  2.07              
ATOM   1648  OD1 ASP A 100      72.687  47.924  56.821  1.00  2.07              
ATOM   1649  OD2 ASP A 100      71.143  46.642  57.719  1.00  2.07              
ATOM   1650  C   ASP A 100      69.307  50.158  55.125  1.00  2.07              
ATOM   1651  O   ASP A 100      68.677  49.909  54.109  1.00  2.07              
ATOM   1652  N   TRP A 101      68.852  51.016  56.046  1.00  2.08              
ATOM   1653  H   TRP A 101      69.350  51.069  56.928  1.00  2.08              
ATOM   1654  CA  TRP A 101      67.599  51.744  55.914  1.00  2.08              
ATOM   1655  HA  TRP A 101      66.832  51.024  55.646  1.00  2.08              
ATOM   1656  CB  TRP A 101      67.166  52.394  57.218  1.00  2.08              
ATOM   1657  HB1 TRP A 101      67.987  52.953  57.651  1.00  2.08              
ATOM   1658  HB2 TRP A 101      66.900  51.615  57.930  1.00  2.08              
ATOM   1659  CG  TRP A 101      66.008  53.333  57.088  1.00  2.08              
ATOM   1660  CD1 TRP A 101      66.113  54.665  56.904  1.00  2.08              
ATOM   1661  HD1 TRP A 101      67.053  55.199  56.816  1.00  2.08              
ATOM   1662  NE1 TRP A 101      64.865  55.245  56.990  1.00  2.08              
ATOM   1663  HE1 TRP A 101      64.742  56.252  57.067  1.00  2.08              
ATOM   1664  CE2 TRP A 101      63.890  54.306  57.262  1.00  2.08              
ATOM   1665  CZ2 TRP A 101      62.515  54.392  57.535  1.00  2.08              
ATOM   1666  HZ2 TRP A 101      62.031  55.355  57.606  1.00  2.08              
ATOM   1667  CH2 TRP A 101      61.792  53.209  57.760  1.00  2.08              
ATOM   1668  HH2 TRP A 101      60.752  53.255  58.039  1.00  2.08              
ATOM   1669  CZ3 TRP A 101      62.428  51.961  57.648  1.00  2.08              
ATOM   1670  HZ3 TRP A 101      61.860  51.049  57.821  1.00  2.08              
ATOM   1671  CE3 TRP A 101      63.811  51.889  57.404  1.00  2.08              
ATOM   1672  HE3 TRP A 101      64.300  50.922  57.382  1.00  2.08              
ATOM   1673  CD2 TRP A 101      64.581  53.061  57.238  1.00  2.08              
ATOM   1674  C   TRP A 101      67.597  52.743  54.776  1.00  2.08              
ATOM   1675  O   TRP A 101      66.606  52.810  54.043  1.00  2.08              
ATOM   1676  N   VAL A 102      68.687  53.488  54.576  1.00  2.07              
ATOM   1677  H   VAL A 102      69.499  53.344  55.171  1.00  2.07              
ATOM   1678  CA  VAL A 102      68.765  54.356  53.381  1.00  2.07              
ATOM   1679  HA  VAL A 102      67.911  55.032  53.386  1.00  2.07              
ATOM   1680  CB  VAL A 102      70.049  55.208  53.417  1.00  2.07              
ATOM   1681  HB  VAL A 102      70.923  54.557  53.406  1.00  2.07              
ATOM   1682  CG1 VAL A 102      70.140  56.156  52.213  1.00  2.07              
ATOM   1683 1HG1 VAL A 102      71.045  56.759  52.285  1.00  2.07              
ATOM   1684 2HG1 VAL A 102      70.192  55.588  51.285  1.00  2.07              
ATOM   1685 3HG1 VAL A 102      69.268  56.810  52.186  1.00  2.07              
ATOM   1686  CG2 VAL A 102      70.101  56.078  54.683  1.00  2.07              
ATOM   1687 1HG2 VAL A 102      71.001  56.693  54.682  1.00  2.07              
ATOM   1688 2HG2 VAL A 102      69.225  56.724  54.731  1.00  2.07              
ATOM   1689 3HG2 VAL A 102      70.134  55.449  55.572  1.00  2.07              
ATOM   1690  C   VAL A 102      68.682  53.535  52.093  1.00  2.07              
ATOM   1691  O   VAL A 102      67.859  53.867  51.217  1.00  2.07              
ATOM   1692  N   GLU A 103      69.469  52.443  51.992  1.00  2.02              
ATOM   1693  H   GLU A 103      70.079  52.163  52.758  1.00  2.02              
ATOM   1694  CA  GLU A 103      69.353  51.605  50.778  1.00  2.02              
ATOM   1695  HA  GLU A 103      69.555  52.242  49.921  1.00  2.02              
ATOM   1696  CB  GLU A 103      70.390  50.471  50.724  1.00  2.02              
ATOM   1697  HB1 GLU A 103      70.296  49.830  51.600  1.00  2.02              
ATOM   1698  HB2 GLU A 103      71.383  50.920  50.708  1.00  2.02              
ATOM   1699  CG  GLU A 103      70.159  49.645  49.437  1.00  2.02              
ATOM   1700  HG1 GLU A 103      69.948  50.334  48.614  1.00  2.02              
ATOM   1701  HG2 GLU A 103      69.283  49.007  49.574  1.00  2.02              
ATOM   1702  CD  GLU A 103      71.336  48.764  49.017  1.00  2.02              
ATOM   1703  OE1 GLU A 103      72.263  48.579  49.827  1.00  2.02              
ATOM   1704  OE2 GLU A 103      71.314  48.301  47.850  1.00  2.02              
ATOM   1705  C   GLU A 103      67.939  51.049  50.583  1.00  2.02              
ATOM   1706  O   GLU A 103      67.325  51.232  49.529  1.00  2.02              
ATOM   1707  N   ALA A 104      67.390  50.413  51.607  1.00  1.89              
ATOM   1708  H   ALA A 104      67.938  50.298  52.457  1.00  1.89              
ATOM   1709  CA  ALA A 104      66.099  49.767  51.562  1.00  1.89              
ATOM   1710  HA  ALA A 104      66.138  48.994  50.794  1.00  1.89              
ATOM   1711  CB  ALA A 104      65.811  49.097  52.907  1.00  1.89              
ATOM   1712  HB1 ALA A 104      64.933  48.462  52.800  1.00  1.89              
ATOM   1713  HB2 ALA A 104      66.649  48.474  53.211  1.00  1.89              
ATOM   1714  HB3 ALA A 104      65.634  49.848  53.679  1.00  1.89              
ATOM   1715  C   ALA A 104      64.983  50.736  51.174  1.00  1.89              
ATOM   1716  O   ALA A 104      64.060  50.353  50.461  1.00  1.89              
ATOM   1717  N   ASN A 105      65.078  52.005  51.591  1.00  1.94              
ATOM   1718  H   ASN A 105      65.848  52.270  52.198  1.00  1.94              
ATOM   1719  CA  ASN A 105      64.128  53.013  51.139  1.00  1.94              
ATOM   1720  HA  ASN A 105      63.137  52.562  51.200  1.00  1.94              
ATOM   1721  CB  ASN A 105      64.108  54.207  52.107  1.00  1.94              
ATOM   1722  HB1 ASN A 105      63.671  55.070  51.605  1.00  1.94              
ATOM   1723  HB2 ASN A 105      65.122  54.467  52.413  1.00  1.94              
ATOM   1724  CG  ASN A 105      63.241  53.907  53.331  1.00  1.94              
ATOM   1725  OD1 ASN A 105      62.046  54.178  53.366  1.00  1.94              
ATOM   1726  ND2 ASN A 105      63.810  53.295  54.340  1.00  1.94              
ATOM   1727 1HD2 ASN A 105      64.801  53.069  54.314  1.00  1.94              
ATOM   1728 2HD2 ASN A 105      63.269  53.080  55.162  1.00  1.94              
ATOM   1729  C   ASN A 105      64.277  53.408  49.659  1.00  1.94              
ATOM   1730  O   ASN A 105      63.242  53.557  48.988  1.00  1.94              
ATOM   1731  N   ARG A 106      65.503  53.486  49.104  1.00  2.16              
ATOM   1732  H   ARG A 106      66.316  53.264  49.669  1.00  2.16              
ATOM   1733  CA  ARG A 106      65.612  53.608  47.619  1.00  2.16              
ATOM   1734  HA  ARG A 106      64.922  54.406  47.332  1.00  2.16              
ATOM   1735  CB  ARG A 106      66.978  54.104  47.088  1.00  2.16              
ATOM   1736  HB1 ARG A 106      66.967  55.188  47.169  1.00  2.16              
ATOM   1737  HB2 ARG A 106      67.064  53.871  46.025  1.00  2.16              
ATOM   1738  CG  ARG A 106      68.198  53.546  47.827  1.00  2.16              
ATOM   1739  HG1 ARG A 106      68.323  52.502  47.543  1.00  2.16              
ATOM   1740  HG2 ARG A 106      68.009  53.581  48.883  1.00  2.16              
ATOM   1741  CD  ARG A 106      69.543  54.252  47.630  1.00  2.16              
ATOM   1742  HD1 ARG A 106      69.912  53.992  46.637  1.00  2.16              
ATOM   1743  HD2 ARG A 106      70.229  53.832  48.362  1.00  2.16              
ATOM   1744  NE  ARG A 106      69.576  55.728  47.763  1.00  2.16              
ATOM   1745  HE  ARG A 106      70.186  56.173  47.105  1.00  2.16              
ATOM   1746  CZ  ARG A 106      68.860  56.583  48.480  1.00  2.16              
ATOM   1747  NH1 ARG A 106      67.998  56.264  49.401  1.00  2.16              
ATOM   1748 1HH1 ARG A 106      67.884  55.316  49.720  1.00  2.16              
ATOM   1749 2HH1 ARG A 106      67.324  56.993  49.644  1.00  2.16              
ATOM   1750  NH2 ARG A 106      68.968  57.861  48.248  1.00  2.16              
ATOM   1751 1HH2 ARG A 106      69.561  58.253  47.546  1.00  2.16              
ATOM   1752 2HH2 ARG A 106      68.222  58.452  48.630  1.00  2.16              
ATOM   1753  C   ARG A 106      65.022  52.430  46.840  1.00  2.16              
ATOM   1754  O   ARG A 106      64.196  52.629  45.947  1.00  2.16              
ATOM   1755  N   VAL A 107      65.351  51.204  47.251  1.00  2.03              
ATOM   1756  H   VAL A 107      66.037  51.104  47.991  1.00  2.03              
ATOM   1757  CA  VAL A 107      64.774  50.017  46.601  1.00  2.03              
ATOM   1758  HA  VAL A 107      65.033  50.056  45.542  1.00  2.03              
ATOM   1759  CB  VAL A 107      65.333  48.695  47.165  1.00  2.03              
ATOM   1760  HB  VAL A 107      64.923  48.529  48.163  1.00  2.03              
ATOM   1761  CG1 VAL A 107      64.948  47.520  46.259  1.00  2.03              
ATOM   1762 1HG1 VAL A 107      65.296  46.586  46.696  1.00  2.03              
ATOM   1763 2HG1 VAL A 107      63.870  47.462  46.118  1.00  2.03              
ATOM   1764 3HG1 VAL A 107      65.413  47.647  45.284  1.00  2.03              
ATOM   1765  CG2 VAL A 107      66.860  48.672  47.253  1.00  2.03              
ATOM   1766 1HG2 VAL A 107      67.196  47.704  47.620  1.00  2.03              
ATOM   1767 2HG2 VAL A 107      67.299  48.856  46.274  1.00  2.03              
ATOM   1768 3HG2 VAL A 107      67.225  49.420  47.941  1.00  2.03              
ATOM   1769  C   VAL A 107      63.253  50.010  46.683  1.00  2.03              
ATOM   1770  O   VAL A 107      62.619  49.831  45.656  1.00  2.03              
ATOM   1771  N   PHE A 108      62.676  50.297  47.859  1.00  1.97              
ATOM   1772  H   PHE A 108      63.266  50.423  48.675  1.00  1.97              
ATOM   1773  CA  PHE A 108      61.227  50.447  48.021  1.00  1.97              
ATOM   1774  HA  PHE A 108      60.759  49.478  47.860  1.00  1.97              
ATOM   1775  CB  PHE A 108      60.883  50.910  49.444  1.00  1.97              
ATOM   1776  HB1 PHE A 108      61.421  51.831  49.667  1.00  1.97              
ATOM   1777  HB2 PHE A 108      61.218  50.151  50.153  1.00  1.97              
ATOM   1778  CG  PHE A 108      59.395  51.158  49.634  1.00  1.97              
ATOM   1779  CD1 PHE A 108      58.570  50.102  50.055  1.00  1.97              
ATOM   1780  HD1 PHE A 108      59.003  49.142  50.290  1.00  1.97              
ATOM   1781  CE1 PHE A 108      57.181  50.284  50.151  1.00  1.97              
ATOM   1782  HE1 PHE A 108      56.551  49.466  50.470  1.00  1.97              
ATOM   1783  CZ  PHE A 108      56.610  51.517  49.797  1.00  1.97              
ATOM   1784  HZ  PHE A 108      55.530  51.631  49.820  1.00  1.97              
ATOM   1785  CE2 PHE A 108      57.428  52.584  49.385  1.00  1.97              
ATOM   1786  HE2 PHE A 108      56.982  53.523  49.087  1.00  1.97              
ATOM   1787  CD2 PHE A 108      58.822  52.405  49.309  1.00  1.97              
ATOM   1788  HD2 PHE A 108      59.446  53.209  48.945  1.00  1.97              
ATOM   1789  C   PHE A 108      60.637  51.398  47.002  1.00  1.97              
ATOM   1790  O   PHE A 108      59.680  51.004  46.328  1.00  1.97              
ATOM   1791  N   ALA A 109      61.211  52.603  46.880  1.00  2.14              
ATOM   1792  H   ALA A 109      62.038  52.827  47.422  1.00  2.14              
ATOM   1793  CA  ALA A 109      60.748  53.555  45.881  1.00  2.14              
ATOM   1794  HA  ALA A 109      59.734  53.851  46.153  1.00  2.14              
ATOM   1795  CB  ALA A 109      61.608  54.823  45.909  1.00  2.14              
ATOM   1796  HB1 ALA A 109      61.174  55.569  45.242  1.00  2.14              
ATOM   1797  HB2 ALA A 109      61.638  55.237  46.916  1.00  2.14              
ATOM   1798  HB3 ALA A 109      62.622  54.610  45.577  1.00  2.14              
ATOM   1799  C   ALA A 109      60.650  52.900  44.508  1.00  2.14              
ATOM   1800  O   ALA A 109      59.561  52.836  43.927  1.00  2.14              
ATOM   1801  N   GLU A 110      61.736  52.271  44.069  1.00  2.21              
ATOM   1802  H   GLU A 110      62.568  52.242  44.644  1.00  2.21              
ATOM   1803  CA  GLU A 110      61.753  51.622  42.758  1.00  2.21              
ATOM   1804  HA  GLU A 110      61.480  52.368  42.015  1.00  2.21              
ATOM   1805  CB  GLU A 110      63.171  51.146  42.436  1.00  2.21              
ATOM   1806  HB1 GLU A 110      63.202  50.714  41.434  1.00  2.21              
ATOM   1807  HB2 GLU A 110      63.460  50.374  43.150  1.00  2.21              
ATOM   1808  CG  GLU A 110      64.196  52.295  42.533  1.00  2.21              
ATOM   1809  HG1 GLU A 110      65.188  51.845  42.581  1.00  2.21              
ATOM   1810  HG2 GLU A 110      64.088  52.842  43.465  1.00  2.21              
ATOM   1811  CD  GLU A 110      64.149  53.311  41.381  1.00  2.21              
ATOM   1812  OE1 GLU A 110      65.227  53.840  41.051  1.00  2.21              
ATOM   1813  OE2 GLU A 110      63.093  53.575  40.762  1.00  2.21              
ATOM   1814  C   GLU A 110      60.667  50.540  42.628  1.00  2.21              
ATOM   1815  O   GLU A 110      59.898  50.558  41.670  1.00  2.21              
ATOM   1816  N   ALA A 111      60.487  49.691  43.641  1.00  2.38              
ATOM   1817  H   ALA A 111      61.074  49.799  44.462  1.00  2.38              
ATOM   1818  CA  ALA A 111      59.499  48.619  43.609  1.00  2.38              
ATOM   1819  HA  ALA A 111      59.672  48.019  42.717  1.00  2.38              
ATOM   1820  CB  ALA A 111      59.711  47.733  44.842  1.00  2.38              
ATOM   1821  HB1 ALA A 111      59.033  46.881  44.803  1.00  2.38              
ATOM   1822  HB2 ALA A 111      60.738  47.365  44.863  1.00  2.38              
ATOM   1823  HB3 ALA A 111      59.521  48.303  45.750  1.00  2.38              
ATOM   1824  C   ALA A 111      58.060  49.138  43.538  1.00  2.38              
ATOM   1825  O   ALA A 111      57.195  48.496  42.936  1.00  2.38              
ATOM   1826  N   GLU A 112      57.814  50.301  44.147  1.00  2.45              
ATOM   1827  H   GLU A 112      58.587  50.774  44.606  1.00  2.45              
ATOM   1828  CA  GLU A 112      56.517  50.952  44.134  1.00  2.45              
ATOM   1829  HA  GLU A 112      55.763  50.199  44.324  1.00  2.45              
ATOM   1830  CB  GLU A 112      56.451  52.003  45.248  1.00  2.45              
ATOM   1831  HB1 GLU A 112      57.065  52.860  44.973  1.00  2.45              
ATOM   1832  HB2 GLU A 112      56.855  51.590  46.175  1.00  2.45              
ATOM   1833  CG  GLU A 112      55.021  52.489  45.517  1.00  2.45              
ATOM   1834  HG1 GLU A 112      54.506  52.697  44.577  1.00  2.45              
ATOM   1835  HG2 GLU A 112      55.083  53.429  46.066  1.00  2.45              
ATOM   1836  CD  GLU A 112      54.195  51.503  46.354  1.00  2.45              
ATOM   1837  OE1 GLU A 112      54.208  50.277  46.110  1.00  2.45              
ATOM   1838  OE2 GLU A 112      53.486  51.960  47.272  1.00  2.45              
ATOM   1839  C   GLU A 112      56.229  51.556  42.763  1.00  2.45              
ATOM   1840  O   GLU A 112      55.132  51.381  42.223  1.00  2.45              
ATOM   1841  N   ARG A 113      57.264  52.182  42.176  1.00  2.52              
ATOM   1842  H   ARG A 113      58.148  52.238  42.681  1.00  2.52              
ATOM   1843  CA  ARG A 113      57.204  52.717  40.821  1.00  2.52              
ATOM   1844  HA  ARG A 113      56.430  53.484  40.753  1.00  2.52              
ATOM   1845  CB  ARG A 113      58.566  53.321  40.453  1.00  2.52              
ATOM   1846  HB1 ARG A 113      58.581  53.497  39.389  1.00  2.52              
ATOM   1847  HB2 ARG A 113      59.356  52.608  40.666  1.00  2.52              
ATOM   1848  CG  ARG A 113      58.877  54.644  41.160  1.00  2.52              
ATOM   1849  HG1 ARG A 113      58.609  54.597  42.214  1.00  2.52              
ATOM   1850  HG2 ARG A 113      58.278  55.416  40.681  1.00  2.52              
ATOM   1851  CD  ARG A 113      60.374  54.945  41.029  1.00  2.52              
ATOM   1852  HD1 ARG A 113      60.775  54.429  40.155  1.00  2.52              
ATOM   1853  HD2 ARG A 113      60.898  54.575  41.912  1.00  2.52              
ATOM   1854  NE  ARG A 113      60.633  56.382  40.876  1.00  2.52              
ATOM   1855  HE  ARG A 113      59.871  57.026  41.083  1.00  2.52              
ATOM   1856  CZ  ARG A 113      61.691  56.933  40.312  1.00  2.52              
ATOM   1857  NH1 ARG A 113      62.705  56.246  39.870  1.00  2.52              
ATOM   1858 1HH1 ARG A 113      62.819  55.273  40.160  1.00  2.52              
ATOM   1859 2HH1 ARG A 113      63.520  56.737  39.494  1.00  2.52              
ATOM   1860  NH2 ARG A 113      61.681  58.215  40.150  1.00  2.52              
ATOM   1861 1HH2 ARG A 113      60.943  58.764  40.604  1.00  2.52              
ATOM   1862 2HH2 ARG A 113      62.423  58.678  39.620  1.00  2.52              
ATOM   1863  C   ARG A 113      56.816  51.593  39.884  1.00  2.52              
ATOM   1864  O   ARG A 113      55.819  51.665  39.186  1.00  2.52              
ATOM   1865  N   GLU A 114      57.565  50.506  39.913  1.00  2.81              
ATOM   1866  H   GLU A 114      58.367  50.519  40.540  1.00  2.81              
ATOM   1867  CA  GLU A 114      57.390  49.393  38.990  1.00  2.81              
ATOM   1868  HA  GLU A 114      57.306  49.815  37.990  1.00  2.81              
ATOM   1869  CB  GLU A 114      58.649  48.512  38.980  1.00  2.81              
ATOM   1870  HB1 GLU A 114      58.466  47.638  38.355  1.00  2.81              
ATOM   1871  HB2 GLU A 114      58.851  48.171  39.997  1.00  2.81              
ATOM   1872  CG  GLU A 114      59.873  49.276  38.434  1.00  2.81              
ATOM   1873  HG1 GLU A 114      60.746  48.637  38.574  1.00  2.81              
ATOM   1874  HG2 GLU A 114      60.045  50.178  39.023  1.00  2.81              
ATOM   1875  CD  GLU A 114      59.739  49.648  36.948  1.00  2.81              
ATOM   1876  OE1 GLU A 114      60.264  48.862  36.126  1.00  2.81              
ATOM   1877  OE2 GLU A 114      59.116  50.695  36.628  1.00  2.81              
ATOM   1878  C   GLU A 114      56.080  48.622  39.178  1.00  2.81              
ATOM   1879  O   GLU A 114      55.483  48.224  38.171  1.00  2.81              
ATOM   1880  N   ARG A 115      55.538  48.481  40.402  1.00  2.67              
ATOM   1881  H   ARG A 115      56.039  48.803  41.226  1.00  2.67              
ATOM   1882  CA  ARG A 115      54.153  47.992  40.532  1.00  2.67              
ATOM   1883  HA  ARG A 115      54.083  47.129  39.870  1.00  2.67              
ATOM   1884  CB  ARG A 115      53.835  47.396  41.909  1.00  2.67              
ATOM   1885  HB1 ARG A 115      54.607  46.657  42.120  1.00  2.67              
ATOM   1886  HB2 ARG A 115      52.890  46.865  41.849  1.00  2.67              
ATOM   1887  CG  ARG A 115      53.734  48.350  43.100  1.00  2.67              
ATOM   1888  HG1 ARG A 115      52.906  49.042  42.940  1.00  2.67              
ATOM   1889  HG2 ARG A 115      54.652  48.915  43.178  1.00  2.67              
ATOM   1890  CD  ARG A 115      53.491  47.549  44.390  1.00  2.67              
ATOM   1891  HD1 ARG A 115      52.591  46.945  44.257  1.00  2.67              
ATOM   1892  HD2 ARG A 115      53.293  48.232  45.213  1.00  2.67              
ATOM   1893  NE  ARG A 115      54.615  46.652  44.738  1.00  2.67              
ATOM   1894  HE  ARG A 115      54.603  45.737  44.318  1.00  2.67              
ATOM   1895  CZ  ARG A 115      55.588  46.880  45.599  1.00  2.67              
ATOM   1896  NH1 ARG A 115      55.710  48.005  46.251  1.00  2.67              
ATOM   1897 1HH1 ARG A 115      55.071  48.784  46.059  1.00  2.67              
ATOM   1898 2HH1 ARG A 115      56.472  48.170  46.873  1.00  2.67              
ATOM   1899  NH2 ARG A 115      56.473  45.958  45.842  1.00  2.67              
ATOM   1900 1HH2 ARG A 115      56.400  45.073  45.376  1.00  2.67              
ATOM   1901 2HH2 ARG A 115      57.159  46.095  46.564  1.00  2.67              
ATOM   1902  C   ARG A 115      53.124  48.938  39.927  1.00  2.67              
ATOM   1903  O   ARG A 115      52.288  48.482  39.160  1.00  2.67              
ATOM   1904  N   GLU A 116      53.275  50.250  40.074  1.00  3.00              
ATOM   1905  H   GLU A 116      54.009  50.595  40.681  1.00  3.00              
ATOM   1906  CA  GLU A 116      52.415  51.212  39.367  1.00  3.00              
ATOM   1907  HA  GLU A 116      51.379  50.977  39.616  1.00  3.00              
ATOM   1908  CB  GLU A 116      52.714  52.597  39.929  1.00  3.00              
ATOM   1909  HB1 GLU A 116      53.724  52.909  39.678  1.00  3.00              
ATOM   1910  HB2 GLU A 116      52.628  52.543  41.015  1.00  3.00              
ATOM   1911  CG  GLU A 116      51.736  53.646  39.414  1.00  3.00              
ATOM   1912  HG1 GLU A 116      50.732  53.218  39.351  1.00  3.00              
ATOM   1913  HG2 GLU A 116      52.038  53.981  38.419  1.00  3.00              
ATOM   1914  CD  GLU A 116      51.738  54.800  40.398  1.00  3.00              
ATOM   1915  OE1 GLU A 116      50.729  54.969  41.118  1.00  3.00              
ATOM   1916  OE2 GLU A 116      52.756  55.517  40.508  1.00  3.00              
ATOM   1917  C   GLU A 116      52.521  51.162  37.829  1.00  3.00              
ATOM   1918  O   GLU A 116      51.496  51.210  37.154  1.00  3.00              
ATOM   1919  N   ARG A 117      53.716  50.962  37.249  1.00  3.39              
ATOM   1920  H   ARG A 117      54.523  50.923  37.865  1.00  3.39              
ATOM   1921  CA  ARG A 117      53.888  50.729  35.795  1.00  3.39              
ATOM   1922  HA  ARG A 117      53.300  51.473  35.256  1.00  3.39              
ATOM   1923  CB  ARG A 117      55.366  50.836  35.339  1.00  3.39              
ATOM   1924  HB1 ARG A 117      55.427  50.424  34.330  1.00  3.39              
ATOM   1925  HB2 ARG A 117      55.992  50.206  35.974  1.00  3.39              
ATOM   1926  CG  ARG A 117      55.986  52.250  35.247  1.00  3.39              
ATOM   1927  HG1 ARG A 117      55.288  52.932  34.761  1.00  3.39              
ATOM   1928  HG2 ARG A 117      56.893  52.189  34.644  1.00  3.39              
ATOM   1929  CD  ARG A 117      56.365  52.780  36.628  1.00  3.39              
ATOM   1930  HD1 ARG A 117      56.994  52.033  37.111  1.00  3.39              
ATOM   1931  HD2 ARG A 117      55.441  52.891  37.196  1.00  3.39              
ATOM   1932  NE  ARG A 117      57.050  54.087  36.655  1.00  3.39              
ATOM   1933  HE  ARG A 117      56.455  54.890  36.755  1.00  3.39              
ATOM   1934  CZ  ARG A 117      58.328  54.292  36.926  1.00  3.39              
ATOM   1935  NH1 ARG A 117      59.250  53.381  36.788  1.00  3.39              
ATOM   1936 1HH1 ARG A 117      58.996  52.416  36.534  1.00  3.39              
ATOM   1937 2HH1 ARG A 117      60.190  53.517  37.101  1.00  3.39              
ATOM   1938  NH2 ARG A 117      58.707  55.445  37.409  1.00  3.39              
ATOM   1939 1HH2 ARG A 117      58.023  56.141  37.649  1.00  3.39              
ATOM   1940 2HH2 ARG A 117      59.656  55.569  37.719  1.00  3.39              
ATOM   1941  C   ARG A 117      53.322  49.374  35.344  1.00  3.39              
ATOM   1942  O   ARG A 117      53.016  49.223  34.161  1.00  3.39              
ATOM   1943  N   ARG A 118      53.146  48.411  36.254  1.00  3.51              
ATOM   1944  H   ARG A 118      53.511  48.578  37.186  1.00  3.51              
ATOM   1945  CA  ARG A 118      52.377  47.171  36.021  1.00  3.51              
ATOM   1946  HA  ARG A 118      52.452  46.887  34.969  1.00  3.51              
ATOM   1947  CB  ARG A 118      52.972  46.033  36.878  1.00  3.51              
ATOM   1948  HB1 ARG A 118      52.312  45.166  36.822  1.00  3.51              
ATOM   1949  HB2 ARG A 118      53.010  46.356  37.917  1.00  3.51              
ATOM   1950  CG  ARG A 118      54.374  45.613  36.411  1.00  3.51              
ATOM   1951  HG1 ARG A 118      54.999  46.492  36.256  1.00  3.51              
ATOM   1952  HG2 ARG A 118      54.296  45.088  35.459  1.00  3.51              
ATOM   1953  CD  ARG A 118      55.081  44.713  37.437  1.00  3.51              
ATOM   1954  HD1 ARG A 118      55.170  45.267  38.374  1.00  3.51              
ATOM   1955  HD2 ARG A 118      56.091  44.495  37.087  1.00  3.51              
ATOM   1956  NE  ARG A 118      54.345  43.461  37.703  1.00  3.51              
ATOM   1957  HE  ARG A 118      53.724  43.470  38.517  1.00  3.51              
ATOM   1958  CZ  ARG A 118      54.344  42.338  37.010  1.00  3.51              
ATOM   1959  NH1 ARG A 118      55.128  42.133  35.986  1.00  3.51              
ATOM   1960 1HH1 ARG A 118      55.745  42.872  35.707  1.00  3.51              
ATOM   1961 2HH1 ARG A 118      55.099  41.258  35.498  1.00  3.51              
ATOM   1962  NH2 ARG A 118      53.554  41.366  37.340  1.00  3.51              
ATOM   1963 1HH2 ARG A 118      52.852  41.580  38.064  1.00  3.51              
ATOM   1964 2HH2 ARG A 118      53.474  40.522  36.816  1.00  3.51              
ATOM   1965  C   ARG A 118      50.872  47.318  36.290  1.00  3.51              
ATOM   1966  O   ARG A 118      50.133  46.389  35.990  1.00  3.51              
ATOM   1967  N   GLY A 119      50.404  48.450  36.829  1.00  3.54              
ATOM   1968  H   GLY A 119      51.057  49.192  37.048  1.00  3.54              
ATOM   1969  CA  GLY A 119      49.009  48.629  37.261  1.00  3.54              
ATOM   1970  HA1 GLY A 119      48.343  48.371  36.439  1.00  3.54              
ATOM   1971  HA2 GLY A 119      48.861  49.677  37.511  1.00  3.54              
ATOM   1972  C   GLY A 119      48.610  47.791  38.484  1.00  3.54              
ATOM   1973  O   GLY A 119      47.435  47.515  38.710  1.00  3.54              
ATOM   1974  N   GLU A 120      49.603  47.367  39.260  1.00  3.17              
ATOM   1975  H   GLU A 120      50.526  47.739  39.069  1.00  3.17              
ATOM   1976  CA  GLU A 120      49.482  46.562  40.467  1.00  3.17              
ATOM   1977  HA  GLU A 120      48.565  45.977  40.404  1.00  3.17              
ATOM   1978  CB  GLU A 120      50.681  45.603  40.548  1.00  3.17              
ATOM   1979  HB1 GLU A 120      50.787  45.238  41.571  1.00  3.17              
ATOM   1980  HB2 GLU A 120      51.582  46.149  40.276  1.00  3.17              
ATOM   1981  CG  GLU A 120      50.533  44.398  39.613  1.00  3.17              
ATOM   1982  HG1 GLU A 120      50.357  44.755  38.597  1.00  3.17              
ATOM   1983  HG2 GLU A 120      49.664  43.816  39.926  1.00  3.17              
ATOM   1984  CD  GLU A 120      51.776  43.496  39.605  1.00  3.17              
ATOM   1985  OE1 GLU A 120      52.852  43.884  40.125  1.00  3.17              
ATOM   1986  OE2 GLU A 120      51.724  42.414  38.985  1.00  3.17              
ATOM   1987  C   GLU A 120      49.432  47.456  41.716  1.00  3.17              
ATOM   1988  O   GLU A 120      50.042  48.529  41.758  1.00  3.17              
ATOM   1989  N   PRO A 121      48.700  47.021  42.760  1.00  3.22              
ATOM   1990  CD  PRO A 121      48.043  45.729  42.903  1.00  3.22              
ATOM   1991  HD1 PRO A 121      48.721  44.904  42.684  1.00  3.22              
ATOM   1992  HD2 PRO A 121      47.175  45.688  42.243  1.00  3.22              
ATOM   1993  CG  PRO A 121      47.586  45.660  44.357  1.00  3.22              
ATOM   1994  HG1 PRO A 121      48.398  45.279  44.978  1.00  3.22              
ATOM   1995  HG2 PRO A 121      46.691  45.049  44.475  1.00  3.22              
ATOM   1996  CB  PRO A 121      47.324  47.128  44.697  1.00  3.22              
ATOM   1997  HB1 PRO A 121      47.416  47.317  45.767  1.00  3.22              
ATOM   1998  HB2 PRO A 121      46.328  47.403  44.349  1.00  3.22              
ATOM   1999  CA  PRO A 121      48.375  47.884  43.876  1.00  3.22              
ATOM   2000  HA  PRO A 121      47.925  48.806  43.501  1.00  3.22              
ATOM   2001  C   PRO A 121      49.606  48.244  44.720  1.00  3.22              
ATOM   2002  O   PRO A 121      50.262  47.392  45.323  1.00  3.22              
ATOM   2003  N   SER A 122      49.864  49.550  44.787  1.00  2.67              
ATOM   2004  H   SER A 122      49.291  50.153  44.217  1.00  2.67              
ATOM   2005  CA  SER A 122      50.872  50.184  45.633  1.00  2.67              
ATOM   2006  HA  SER A 122      51.852  49.883  45.274  1.00  2.67              
ATOM   2007  CB  SER A 122      50.761  51.711  45.451  1.00  2.67              
ATOM   2008  HB1 SER A 122      49.734  51.964  45.182  1.00  2.67              
ATOM   2009  HB2 SER A 122      51.404  52.020  44.626  1.00  2.67              
ATOM   2010  OG  SER A 122      51.086  52.453  46.607  1.00  2.67              
ATOM   2011  HG  SER A 122      52.043  52.317  46.829  1.00  2.67              
ATOM   2012  C   SER A 122      50.771  49.750  47.101  1.00  2.67              
ATOM   2013  O   SER A 122      49.674  49.689  47.672  1.00  2.67              
ATOM   2014  N   LEU A 123      51.911  49.486  47.737  1.00  2.53              
ATOM   2015  H   LEU A 123      52.786  49.684  47.248  1.00  2.53              
ATOM   2016  CA  LEU A 123      51.954  49.148  49.157  1.00  2.53              
ATOM   2017  HA  LEU A 123      51.180  48.409  49.358  1.00  2.53              
ATOM   2018  CB  LEU A 123      53.319  48.554  49.519  1.00  2.53              
ATOM   2019  HB1 LEU A 123      53.410  48.514  50.606  1.00  2.53              
ATOM   2020  HB2 LEU A 123      54.103  49.208  49.135  1.00  2.53              
ATOM   2021  CG  LEU A 123      53.514  47.130  48.967  1.00  2.53              
ATOM   2022  HG  LEU A 123      53.403  47.132  47.883  1.00  2.53              
ATOM   2023  CD1 LEU A 123      54.923  46.676  49.317  1.00  2.53              
ATOM   2024 1HD1 LEU A 123      55.117  45.711  48.850  1.00  2.53              
ATOM   2025 2HD1 LEU A 123      55.656  47.394  48.955  1.00  2.53              
ATOM   2026 3HD1 LEU A 123      55.019  46.582  50.398  1.00  2.53              
ATOM   2027  CD2 LEU A 123      52.544  46.113  49.583  1.00  2.53              
ATOM   2028 1HD2 LEU A 123      52.834  45.107  49.284  1.00  2.53              
ATOM   2029 2HD2 LEU A 123      52.557  46.185  50.671  1.00  2.53              
ATOM   2030 3HD2 LEU A 123      51.534  46.290  49.218  1.00  2.53              
ATOM   2031  C   LEU A 123      51.608  50.348  50.049  1.00  2.53              
ATOM   2032  O   LEU A 123      50.911  50.189  51.049  1.00  2.53              
ATOM   2033  N   ILE A 124      52.018  51.557  49.653  1.00  2.41              
ATOM   2034  H   ILE A 124      52.575  51.617  48.803  1.00  2.41              
ATOM   2035  CA  ILE A 124      51.515  52.807  50.235  1.00  2.41              
ATOM   2036  HA  ILE A 124      51.758  52.824  51.297  1.00  2.41              
ATOM   2037  CB  ILE A 124      52.169  54.042  49.547  1.00  2.41              
ATOM   2038  HB  ILE A 124      52.206  53.841  48.478  1.00  2.41              
ATOM   2039  CG2 ILE A 124      51.348  55.337  49.696  1.00  2.41              
ATOM   2040 1HG2 ILE A 124      51.920  56.174  49.320  1.00  2.41              
ATOM   2041 2HG2 ILE A 124      50.438  55.285  49.100  1.00  2.41              
ATOM   2042 3HG2 ILE A 124      51.088  55.510  50.739  1.00  2.41              
ATOM   2043  CG1 ILE A 124      53.624  54.291  49.999  1.00  2.41              
ATOM   2044 1HG1 ILE A 124      54.101  54.952  49.275  1.00  2.41              
ATOM   2045 2HG1 ILE A 124      54.162  53.347  49.972  1.00  2.41              
ATOM   2046  CD1 ILE A 124      53.790  54.920  51.393  1.00  2.41              
ATOM   2047  HD1 ILE A 124      54.850  54.960  51.644  1.00  2.41              
ATOM   2048  HD2 ILE A 124      53.399  55.937  51.400  1.00  2.41              
ATOM   2049  HD3 ILE A 124      53.268  54.326  52.143  1.00  2.41              
ATOM   2050  C   ILE A 124      49.989  52.913  50.121  1.00  2.41              
ATOM   2051  O   ILE A 124      49.341  53.362  51.067  1.00  2.41              
ATOM   2052  N   ALA A 125      49.392  52.523  48.998  1.00  2.28              
ATOM   2053  H   ALA A 125      49.969  52.222  48.218  1.00  2.28              
ATOM   2054  CA  ALA A 125      47.946  52.597  48.813  1.00  2.28              
ATOM   2055  HA  ALA A 125      47.604  53.577  49.136  1.00  2.28              
ATOM   2056  CB  ALA A 125      47.623  52.438  47.320  1.00  2.28              
ATOM   2057  HB1 ALA A 125      46.552  52.574  47.163  1.00  2.28              
ATOM   2058  HB2 ALA A 125      48.166  53.189  46.745  1.00  2.28              
ATOM   2059  HB3 ALA A 125      47.905  51.444  46.976  1.00  2.28              
ATOM   2060  C   ALA A 125      47.182  51.583  49.663  1.00  2.28              
ATOM   2061  O   ALA A 125      46.137  51.928  50.215  1.00  2.28              
ATOM   2062  N   LEU A 126      47.721  50.370  49.822  1.00  2.17              
ATOM   2063  H   LEU A 126      48.539  50.146  49.263  1.00  2.17              
ATOM   2064  CA  LEU A 126      47.222  49.365  50.768  1.00  2.17              
ATOM   2065  HA  LEU A 126      46.186  49.138  50.512  1.00  2.17              
ATOM   2066  CB  LEU A 126      48.074  48.093  50.585  1.00  2.17              
ATOM   2067  HB1 LEU A 126      49.127  48.366  50.642  1.00  2.17              
ATOM   2068  HB2 LEU A 126      47.891  47.696  49.584  1.00  2.17              
ATOM   2069  CG  LEU A 126      47.840  46.967  51.610  1.00  2.17              
ATOM   2070  HG  LEU A 126      48.086  47.327  52.607  1.00  2.17              
ATOM   2071  CD1 LEU A 126      46.396  46.462  51.614  1.00  2.17              
ATOM   2072 1HD1 LEU A 126      46.300  45.649  52.333  1.00  2.17              
ATOM   2073 2HD1 LEU A 126      45.717  47.263  51.908  1.00  2.17              
ATOM   2074 3HD1 LEU A 126      46.123  46.105  50.621  1.00  2.17              
ATOM   2075  CD2 LEU A 126      48.770  45.796  51.287  1.00  2.17              
ATOM   2076 1HD2 LEU A 126      48.638  45.001  52.019  1.00  2.17              
ATOM   2077 2HD2 LEU A 126      48.564  45.409  50.290  1.00  2.17              
ATOM   2078 3HD2 LEU A 126      49.808  46.126  51.336  1.00  2.17              
ATOM   2079  C   LEU A 126      47.236  49.888  52.208  1.00  2.17              
ATOM   2080  O   LEU A 126      46.188  49.918  52.865  1.00  2.17              
ATOM   2081  N   LEU A 127      48.407  50.349  52.664  1.00  2.02              
ATOM   2082  H   LEU A 127      49.211  50.275  52.046  1.00  2.02              
ATOM   2083  CA  LEU A 127      48.624  50.973  53.972  1.00  2.02              
ATOM   2084  HA  LEU A 127      48.486  50.225  54.750  1.00  2.02              
ATOM   2085  CB  LEU A 127      50.071  51.493  54.016  1.00  2.02              
ATOM   2086  HB1 LEU A 127      50.153  52.347  53.343  1.00  2.02              
ATOM   2087  HB2 LEU A 127      50.746  50.722  53.640  1.00  2.02              
ATOM   2088  CG  LEU A 127      50.561  51.925  55.410  1.00  2.02              
ATOM   2089  HG  LEU A 127      49.799  52.529  55.898  1.00  2.02              
ATOM   2090  CD1 LEU A 127      50.875  50.701  56.281  1.00  2.02              
ATOM   2091 1HD1 LEU A 127      51.386  51.022  57.183  1.00  2.02              
ATOM   2092 2HD1 LEU A 127      49.948  50.202  56.559  1.00  2.02              
ATOM   2093 3HD1 LEU A 127      51.515  50.009  55.737  1.00  2.02              
ATOM   2094  CD2 LEU A 127      51.823  52.774  55.261  1.00  2.02              
ATOM   2095 1HD2 LEU A 127      52.172  53.094  56.240  1.00  2.02              
ATOM   2096 2HD2 LEU A 127      52.606  52.198  54.775  1.00  2.02              
ATOM   2097 3HD2 LEU A 127      51.603  53.656  54.662  1.00  2.02              
ATOM   2098  C   LEU A 127      47.603  52.099  54.229  1.00  2.02              
ATOM   2099  O   LEU A 127      47.045  52.232  55.316  1.00  2.02              
ATOM   2100  N   SER A 128      47.328  52.868  53.178  1.00  2.08              
ATOM   2101  H   SER A 128      47.849  52.710  52.324  1.00  2.08              
ATOM   2102  CA  SER A 128      46.438  54.010  53.246  1.00  2.08              
ATOM   2103  HA  SER A 128      46.704  54.603  54.123  1.00  2.08              
ATOM   2104  CB  SER A 128      46.611  54.920  52.022  1.00  2.08              
ATOM   2105  HB1 SER A 128      45.912  55.754  52.099  1.00  2.08              
ATOM   2106  HB2 SER A 128      46.393  54.369  51.108  1.00  2.08              
ATOM   2107  OG  SER A 128      47.920  55.443  51.957  1.00  2.08              
ATOM   2108  HG  SER A 128      48.525  54.736  51.667  1.00  2.08              
ATOM   2109  C   SER A 128      44.976  53.664  53.362  1.00  2.08              
ATOM   2110  O   SER A 128      44.358  54.124  54.311  1.00  2.08              
ATOM   2111  N   ASN A 129      44.413  52.848  52.463  1.00  2.10              
ATOM   2112  H   ASN A 129      44.991  52.459  51.720  1.00  2.10              
ATOM   2113  CA  ASN A 129      43.020  52.407  52.601  1.00  2.10              
ATOM   2114  HA  ASN A 129      42.364  53.278  52.556  1.00  2.10              
ATOM   2115  CB  ASN A 129      42.689  51.447  51.453  1.00  2.10              
ATOM   2116  HB1 ASN A 129      43.325  50.562  51.502  1.00  2.10              
ATOM   2117  HB2 ASN A 129      42.855  51.947  50.498  1.00  2.10              
ATOM   2118  CG  ASN A 129      41.231  51.035  51.514  1.00  2.10              
ATOM   2119  OD1 ASN A 129      40.356  51.755  51.063  1.00  2.10              
ATOM   2120  ND2 ASN A 129      40.912  49.920  52.132  1.00  2.10              
ATOM   2121 1HD2 ASN A 129      41.605  49.383  52.618  1.00  2.10              
ATOM   2122 2HD2 ASN A 129      39.932  49.736  52.268  1.00  2.10              
ATOM   2123  C   ASN A 129      42.820  51.735  53.973  1.00  2.10              
ATOM   2124  O   ASN A 129      41.766  51.883  54.592  1.00  2.10              
ATOM   2125  N   ALA A 130      43.844  51.023  54.453  1.00  1.95              
ATOM   2126  H   ALA A 130      44.694  50.915  53.902  1.00  1.95              
ATOM   2127  CA  ALA A 130      43.775  50.373  55.745  1.00  1.95              
ATOM   2128  HA  ALA A 130      42.862  49.775  55.756  1.00  1.95              
ATOM   2129  CB  ALA A 130      44.952  49.399  55.883  1.00  1.95              
ATOM   2130  HB1 ALA A 130      44.960  48.702  55.043  1.00  1.95              
ATOM   2131  HB2 ALA A 130      45.897  49.941  55.909  1.00  1.95              
ATOM   2132  HB3 ALA A 130      44.835  48.829  56.804  1.00  1.95              
ATOM   2133  C   ALA A 130      43.664  51.318  56.969  1.00  1.95              
ATOM   2134  O   ALA A 130      42.718  51.230  57.766  1.00  1.95              
ATOM   2135  N   TYR A 131      44.605  52.258  57.106  1.00  2.10              
ATOM   2136  H   TYR A 131      45.361  52.325  56.431  1.00  2.10              
ATOM   2137  CA  TYR A 131      44.493  53.290  58.142  1.00  2.10              
ATOM   2138  HA  TYR A 131      44.502  52.838  59.135  1.00  2.10              
ATOM   2139  CB  TYR A 131      45.645  54.304  58.012  1.00  2.10              
ATOM   2140  HB1 TYR A 131      45.452  55.126  58.701  1.00  2.10              
ATOM   2141  HB2 TYR A 131      45.613  54.725  57.006  1.00  2.10              
ATOM   2142  CG  TYR A 131      47.070  53.855  58.274  1.00  2.10              
ATOM   2143  CD1 TYR A 131      47.368  52.625  58.893  1.00  2.10              
ATOM   2144  HD1 TYR A 131      46.578  51.950  59.174  1.00  2.10              
ATOM   2145  CE1 TYR A 131      48.706  52.272  59.145  1.00  2.10              
ATOM   2146  HE1 TYR A 131      48.948  51.331  59.604  1.00  2.10              
ATOM   2147  CZ  TYR A 131      49.745  53.151  58.784  1.00  2.10              
ATOM   2148  OH  TYR A 131      51.033  52.803  59.016  1.00  2.10              
ATOM   2149  HH  TYR A 131      51.633  53.493  58.738  1.00  2.10              
ATOM   2150  CE2 TYR A 131      49.453  54.392  58.178  1.00  2.10              
ATOM   2151  HE2 TYR A 131      50.241  55.070  57.903  1.00  2.10              
ATOM   2152  CD2 TYR A 131      48.114  54.733  57.922  1.00  2.10              
ATOM   2153  HD2 TYR A 131      47.883  55.687  57.454  1.00  2.10              
ATOM   2154  C   TYR A 131      43.205  54.082  58.001  1.00  2.10              
ATOM   2155  O   TYR A 131      42.641  54.488  59.004  1.00  2.10              
ATOM   2156  N   TYR A 132      42.739  54.288  56.774  1.00  2.17              
ATOM   2157  H   TYR A 132      43.282  53.956  55.984  1.00  2.17              
ATOM   2158  CA  TYR A 132      41.508  55.002  56.509  1.00  2.17              
ATOM   2159  HA  TYR A 132      41.588  55.992  56.967  1.00  2.17              
ATOM   2160  CB  TYR A 132      41.351  55.172  55.019  1.00  2.17              
ATOM   2161  HB1 TYR A 132      40.898  54.290  54.566  1.00  2.17              
ATOM   2162  HB2 TYR A 132      42.319  55.336  54.559  1.00  2.17              
ATOM   2163  CG  TYR A 132      40.512  56.362  54.730  1.00  2.17              
ATOM   2164  CD1 TYR A 132      41.111  57.479  54.134  1.00  2.17              
ATOM   2165  HD1 TYR A 132      42.165  57.502  53.938  1.00  2.17              
ATOM   2166  CE1 TYR A 132      40.304  58.518  53.680  1.00  2.17              
ATOM   2167  HE1 TYR A 132      40.725  59.349  53.145  1.00  2.17              
ATOM   2168  CZ  TYR A 132      38.913  58.361  53.742  1.00  2.17              
ATOM   2169  OH  TYR A 132      38.184  59.027  52.836  1.00  2.17              
ATOM   2170  HH  TYR A 132      37.258  58.717  52.772  1.00  2.17              
ATOM   2171  CE2 TYR A 132      38.325  57.341  54.508  1.00  2.17              
ATOM   2172  HE2 TYR A 132      37.256  57.266  54.642  1.00  2.17              
ATOM   2173  CD2 TYR A 132      39.142  56.340  55.023  1.00  2.17              
ATOM   2174  HD2 TYR A 132      38.694  55.522  55.570  1.00  2.17              
ATOM   2175  C   TYR A 132      40.315  54.296  57.149  1.00  2.17              
ATOM   2176  O   TYR A 132      39.674  54.870  58.016  1.00  2.17              
ATOM   2177  N   ASP A 133      40.089  53.018  56.835  1.00  2.03              
ATOM   2178  H   ASP A 133      40.685  52.577  56.147  1.00  2.03              
ATOM   2179  CA  ASP A 133      39.085  52.188  57.509  1.00  2.03              
ATOM   2180  HA  ASP A 133      38.076  52.496  57.233  1.00  2.03              
ATOM   2181  CB  ASP A 133      39.324  50.691  57.146  1.00  2.03              
ATOM   2182  HB1 ASP A 133      39.003  50.060  57.977  1.00  2.03              
ATOM   2183  HB2 ASP A 133      40.391  50.512  57.027  1.00  2.03              
ATOM   2184  CG  ASP A 133      38.612  50.134  55.918  1.00  2.03              
ATOM   2185  OD1 ASP A 133      38.167  50.943  55.078  1.00  2.03              
ATOM   2186  OD2 ASP A 133      38.534  48.881  55.813  1.00  2.03              
ATOM   2187  C   ASP A 133      39.174  52.202  59.037  1.00  2.03              
ATOM   2188  O   ASP A 133      38.181  51.904  59.688  1.00  2.03              
ATOM   2189  N   VAL A 134      40.363  52.432  59.610  1.00  2.04              
ATOM   2190  H   VAL A 134      41.165  52.611  59.019  1.00  2.04              
ATOM   2191  CA  VAL A 134      40.541  52.449  61.080  1.00  2.04              
ATOM   2192  HA  VAL A 134      39.754  51.862  61.553  1.00  2.04              
ATOM   2193  CB  VAL A 134      41.900  51.758  61.374  1.00  2.04              
ATOM   2194  HB  VAL A 134      42.666  52.184  60.724  1.00  2.04              
ATOM   2195  CG1 VAL A 134      42.429  51.850  62.808  1.00  2.04              
ATOM   2196 1HG1 VAL A 134      43.314  51.233  62.929  1.00  2.04              
ATOM   2197 2HG1 VAL A 134      42.713  52.878  63.027  1.00  2.04              
ATOM   2198 3HG1 VAL A 134      41.661  51.515  63.502  1.00  2.04              
ATOM   2199  CG2 VAL A 134      41.795  50.254  61.068  1.00  2.04              
ATOM   2200 1HG2 VAL A 134      42.767  49.783  61.182  1.00  2.04              
ATOM   2201 2HG2 VAL A 134      41.093  49.791  61.759  1.00  2.04              
ATOM   2202 3HG2 VAL A 134      41.460  50.097  60.042  1.00  2.04              
ATOM   2203  C   VAL A 134      40.448  53.840  61.712  1.00  2.04              
ATOM   2204  O   VAL A 134      40.395  53.967  62.927  1.00  2.04              
ATOM   2205  N   LEU A 135      40.388  54.879  60.891  1.00  1.72              
ATOM   2206  H   LEU A 135      40.394  54.673  59.901  1.00  1.72              
ATOM   2207  CA  LEU A 135      40.363  56.301  61.234  1.00  1.72              
ATOM   2208  HA  LEU A 135      40.073  56.415  62.280  1.00  1.72              
ATOM   2209  CB  LEU A 135      41.760  56.903  61.035  1.00  1.72              
ATOM   2210  HB1 LEU A 135      41.702  57.987  61.132  1.00  1.72              
ATOM   2211  HB2 LEU A 135      42.082  56.689  60.018  1.00  1.72              
ATOM   2212  CG  LEU A 135      42.777  56.365  62.056  1.00  1.72              
ATOM   2213  HG  LEU A 135      42.595  55.321  62.290  1.00  1.72              
ATOM   2214  CD1 LEU A 135      44.171  56.423  61.447  1.00  1.72              
ATOM   2215 1HD1 LEU A 135      44.294  57.336  60.872  1.00  1.72              
ATOM   2216 2HD1 LEU A 135      44.902  56.366  62.244  1.00  1.72              
ATOM   2217 3HD1 LEU A 135      44.298  55.573  60.780  1.00  1.72              
ATOM   2218  CD2 LEU A 135      42.706  57.159  63.364  1.00  1.72              
ATOM   2219 1HD2 LEU A 135      43.462  56.802  64.063  1.00  1.72              
ATOM   2220 2HD2 LEU A 135      42.851  58.221  63.173  1.00  1.72              
ATOM   2221 3HD2 LEU A 135      41.724  57.015  63.812  1.00  1.72              
ATOM   2222  C   LEU A 135      39.270  56.984  60.397  1.00  1.72              
ATOM   2223  O   LEU A 135      39.468  58.044  59.808  1.00  1.72              
ATOM   2224  N   ASP A 136      38.147  56.285  60.312  1.00  2.09              
ATOM   2225  H   ASP A 136      38.181  55.373  60.734  1.00  2.09              
ATOM   2226  CA  ASP A 136      36.885  56.619  59.659  1.00  2.09              
ATOM   2227  HA  ASP A 136      36.701  57.693  59.680  1.00  2.09              
ATOM   2228  CB  ASP A 136      37.027  56.114  58.208  1.00  2.09              
ATOM   2229  HB1 ASP A 136      37.251  55.047  58.257  1.00  2.09              
ATOM   2230  HB2 ASP A 136      37.880  56.630  57.765  1.00  2.09              
ATOM   2231  CG  ASP A 136      35.890  56.250  57.193  1.00  2.09              
ATOM   2232  OD1 ASP A 136      34.977  57.097  57.323  1.00  2.09              
ATOM   2233  OD2 ASP A 136      36.018  55.541  56.156  1.00  2.09              
ATOM   2234  C   ASP A 136      35.781  55.895  60.460  1.00  2.09              
ATOM   2235  O   ASP A 136      35.118  54.970  59.986  1.00  2.09              
ATOM   2236  N   ASP A 137      35.708  56.207  61.761  1.00  2.75              
ATOM   2237  H   ASP A 137      36.154  57.083  62.045  1.00  2.75              
ATOM   2238  CA  ASP A 137      34.846  55.502  62.736  1.00  2.75              
ATOM   2239  HA  ASP A 137      34.959  54.426  62.598  1.00  2.75              
ATOM   2240  CB  ASP A 137      35.251  55.870  64.186  1.00  2.75              
ATOM   2241  HB1 ASP A 137      34.343  56.056  64.763  1.00  2.75              
ATOM   2242  HB2 ASP A 137      35.809  56.809  64.181  1.00  2.75              
ATOM   2243  CG  ASP A 137      36.062  54.817  64.974  1.00  2.75              
ATOM   2244  OD1 ASP A 137      36.302  53.686  64.496  1.00  2.75              
ATOM   2245  OD2 ASP A 137      36.419  55.143  66.133  1.00  2.75              
ATOM   2246  C   ASP A 137      33.356  55.825  62.501  1.00  2.75              
ATOM   2247  O   ASP A 137      32.469  55.056  62.870  1.00  2.75              
ATOM   2248  N   ASP A 138      33.109  56.964  61.851  1.00  3.30              
ATOM   2249  H   ASP A 138      33.920  57.548  61.675  1.00  3.30              
ATOM   2250  CA  ASP A 138      31.851  57.411  61.242  1.00  3.30              
ATOM   2251  HA  ASP A 138      31.075  57.484  62.005  1.00  3.30              
ATOM   2252  CB  ASP A 138      32.196  58.824  60.708  1.00  3.30              
ATOM   2253  HB1 ASP A 138      32.822  58.709  59.819  1.00  3.30              
ATOM   2254  HB2 ASP A 138      32.806  59.335  61.457  1.00  3.30              
ATOM   2255  CG  ASP A 138      31.048  59.786  60.384  1.00  3.30              
ATOM   2256  OD1 ASP A 138      30.001  59.740  61.068  1.00  3.30              
ATOM   2257  OD2 ASP A 138      31.292  60.660  59.510  1.00  3.30              
ATOM   2258  C   ASP A 138      31.361  56.479  60.112  1.00  3.30              
ATOM   2259  O   ASP A 138      30.161  56.383  59.841  1.00  3.30              
ATOM   2260  N   GLY A 139      32.287  55.772  59.449  1.00  3.18              
ATOM   2261  H   GLY A 139      33.251  55.860  59.748  1.00  3.18              
ATOM   2262  CA  GLY A 139      32.034  54.866  58.320  1.00  3.18              
ATOM   2263  HA1 GLY A 139      31.312  54.111  58.630  1.00  3.18              
ATOM   2264  HA2 GLY A 139      32.971  54.371  58.068  1.00  3.18              
ATOM   2265  C   GLY A 139      31.504  55.533  57.045  1.00  3.18              
ATOM   2266  O   GLY A 139      31.094  54.844  56.110  1.00  3.18              
ATOM   2267  N   ASP A 140      31.539  56.866  57.008  1.00  3.65              
ATOM   2268  H   ASP A 140      31.919  57.311  57.831  1.00  3.65              
ATOM   2269  CA  ASP A 140      31.200  57.747  55.878  1.00  3.65              
ATOM   2270  HA  ASP A 140      30.182  57.535  55.551  1.00  3.65              
ATOM   2271  CB  ASP A 140      31.255  59.190  56.434  1.00  3.65              
ATOM   2272  HB1 ASP A 140      32.296  59.430  56.662  1.00  3.65              
ATOM   2273  HB2 ASP A 140      30.703  59.205  57.374  1.00  3.65              
ATOM   2274  CG  ASP A 140      30.661  60.314  55.564  1.00  3.65              
ATOM   2275  OD1 ASP A 140      31.244  61.431  55.599  1.00  3.65              
ATOM   2276  OD2 ASP A 140      29.594  60.107  54.947  1.00  3.65              
ATOM   2277  C   ASP A 140      32.140  57.558  54.681  1.00  3.65              
ATOM   2278  O   ASP A 140      31.825  57.944  53.553  1.00  3.65              
ATOM   2279  N   GLY A 141      33.309  56.950  54.910  1.00  3.34              
ATOM   2280  H   GLY A 141      33.560  56.706  55.868  1.00  3.34              
ATOM   2281  CA  GLY A 141      34.350  56.835  53.905  1.00  3.34              
ATOM   2282  HA1 GLY A 141      33.894  56.590  52.945  1.00  3.34              
ATOM   2283  HA2 GLY A 141      35.034  56.036  54.157  1.00  3.34              
ATOM   2284  C   GLY A 141      35.110  58.132  53.741  1.00  3.34              
ATOM   2285  O   GLY A 141      35.745  58.290  52.701  1.00  3.34              
ATOM   2286  N   THR A 142      35.106  59.034  54.730  1.00  2.51              
ATOM   2287  H   THR A 142      34.626  58.792  55.595  1.00  2.51              
ATOM   2288  CA  THR A 142      35.926  60.252  54.685  1.00  2.51              
ATOM   2289  HA  THR A 142      36.864  59.988  54.276  1.00  2.51              
ATOM   2290  CB  THR A 142      35.364  61.288  53.693  1.00  2.51              
ATOM   2291  HB  THR A 142      35.448  60.879  52.687  1.00  2.51              
ATOM   2292  CG2 THR A 142      33.903  61.652  53.913  1.00  2.51              
ATOM   2293 1HG2 THR A 142      33.617  62.485  53.274  1.00  2.51              
ATOM   2294 2HG2 THR A 142      33.271  60.796  53.673  1.00  2.51              
ATOM   2295 3HG2 THR A 142      33.751  61.916  54.953  1.00  2.51              
ATOM   2296  OG1 THR A 142      36.145  62.457  53.731  1.00  2.51              
ATOM   2297  HG1 THR A 142      36.065  62.934  52.900  1.00  2.51              
ATOM   2298  C   THR A 142      36.325  60.823  56.040  1.00  2.51              
ATOM   2299  O   THR A 142      35.476  61.089  56.890  1.00  2.51              
ATOM   2300  N   VAL A 143      37.652  60.953  56.223  1.00  1.83              
ATOM   2301  H   VAL A 143      38.255  60.824  55.416  1.00  1.83              
ATOM   2302  CA  VAL A 143      38.299  61.200  57.518  1.00  1.83              
ATOM   2303  HA  VAL A 143      37.714  60.664  58.271  1.00  1.83              
ATOM   2304  CB  VAL A 143      39.723  60.582  57.592  1.00  1.83              
ATOM   2305  HB  VAL A 143      39.609  59.503  57.490  1.00  1.83              
ATOM   2306  CG1 VAL A 143      40.731  61.019  56.530  1.00  1.83              
ATOM   2307 1HG1 VAL A 143      41.703  60.567  56.724  1.00  1.83              
ATOM   2308 2HG1 VAL A 143      40.397  60.664  55.563  1.00  1.83              
ATOM   2309 3HG1 VAL A 143      40.822  62.103  56.549  1.00  1.83              
ATOM   2310  CG2 VAL A 143      40.399  60.856  58.935  1.00  1.83              
ATOM   2311 1HG2 VAL A 143      41.324  60.291  59.016  1.00  1.83              
ATOM   2312 2HG2 VAL A 143      40.596  61.916  59.071  1.00  1.83              
ATOM   2313 3HG2 VAL A 143      39.733  60.510  59.715  1.00  1.83              
ATOM   2314  C   VAL A 143      38.266  62.674  57.915  1.00  1.83              
ATOM   2315  O   VAL A 143      38.780  63.539  57.214  1.00  1.83              
ATOM   2316  N   ASP A 144      37.642  62.975  59.049  1.00  2.08              
ATOM   2317  H   ASP A 144      37.209  62.215  59.587  1.00  2.08              
ATOM   2318  CA  ASP A 144      37.564  64.336  59.599  1.00  2.08              
ATOM   2319  HA  ASP A 144      37.256  65.026  58.815  1.00  2.08              
ATOM   2320  CB  ASP A 144      36.460  64.309  60.674  1.00  2.08              
ATOM   2321  HB1 ASP A 144      36.760  63.632  61.476  1.00  2.08              
ATOM   2322  HB2 ASP A 144      35.536  63.931  60.236  1.00  2.08              
ATOM   2323  CG  ASP A 144      36.203  65.696  61.248  1.00  2.08              
ATOM   2324  OD1 ASP A 144      35.671  66.540  60.499  1.00  2.08              
ATOM   2325  OD2 ASP A 144      36.691  65.964  62.368  1.00  2.08              
ATOM   2326  C   ASP A 144      38.885  64.854  60.195  1.00  2.08              
ATOM   2327  O   ASP A 144      39.809  64.083  60.468  1.00  2.08              
ATOM   2328  N   VAL A 145      38.990  66.160  60.462  1.00  2.33              
ATOM   2329  H   VAL A 145      38.169  66.736  60.297  1.00  2.33              
ATOM   2330  CA  VAL A 145      40.136  66.760  61.179  1.00  2.33              
ATOM   2331  HA  VAL A 145      41.041  66.602  60.595  1.00  2.33              
ATOM   2332  CB  VAL A 145      39.939  68.287  61.402  1.00  2.33              
ATOM   2333  HB  VAL A 145      40.739  68.626  62.062  1.00  2.33              
ATOM   2334  CG1 VAL A 145      40.073  69.080  60.113  1.00  2.33              
ATOM   2335 1HG1 VAL A 145      39.970  70.146  60.300  1.00  2.33              
ATOM   2336 2HG1 VAL A 145      41.052  68.897  59.682  1.00  2.33              
ATOM   2337 3HG1 VAL A 145      39.296  68.781  59.409  1.00  2.33              
ATOM   2338  CG2 VAL A 145      38.606  68.697  62.052  1.00  2.33              
ATOM   2339 1HG2 VAL A 145      38.568  69.777  62.192  1.00  2.33              
ATOM   2340 2HG2 VAL A 145      37.769  68.406  61.413  1.00  2.33              
ATOM   2341 3HG2 VAL A 145      38.477  68.224  63.025  1.00  2.33              
ATOM   2342  C   VAL A 145      40.372  66.164  62.568  1.00  2.33              
ATOM   2343  O   VAL A 145      41.501  66.155  63.063  1.00  2.33              
ATOM   2344  N   GLU A 146      39.318  65.727  63.249  1.00  2.22              
ATOM   2345  H   GLU A 146      38.385  65.840  62.844  1.00  2.22              
ATOM   2346  CA  GLU A 146      39.387  65.125  64.578  1.00  2.22              
ATOM   2347  HA  GLU A 146      40.090  65.697  65.173  1.00  2.22              
ATOM   2348  CB  GLU A 146      37.997  65.184  65.245  1.00  2.22              
ATOM   2349  HB1 GLU A 146      37.416  64.299  64.981  1.00  2.22              
ATOM   2350  HB2 GLU A 146      37.453  66.055  64.881  1.00  2.22              
ATOM   2351  CG  GLU A 146      38.085  65.303  66.775  1.00  2.22              
ATOM   2352  HG1 GLU A 146      38.556  64.402  67.172  1.00  2.22              
ATOM   2353  HG2 GLU A 146      37.075  65.371  67.186  1.00  2.22              
ATOM   2354  CD  GLU A 146      38.890  66.545  67.184  1.00  2.22              
ATOM   2355  OE1 GLU A 146      39.797  66.419  68.031  1.00  2.22              
ATOM   2356  OE2 GLU A 146      38.757  67.601  66.523  1.00  2.22              
ATOM   2357  C   GLU A 146      39.926  63.691  64.533  1.00  2.22              
ATOM   2358  O   GLU A 146      40.771  63.279  65.338  1.00  2.22              
ATOM   2359  N   GLU A 147      39.506  62.950  63.516  1.00  1.97              
ATOM   2360  H   GLU A 147      38.831  63.355  62.875  1.00  1.97              
ATOM   2361  CA  GLU A 147      39.963  61.590  63.261  1.00  1.97              
ATOM   2362  HA  GLU A 147      39.905  61.013  64.186  1.00  1.97              
ATOM   2363  CB  GLU A 147      39.013  60.937  62.258  1.00  1.97              
ATOM   2364  HB1 GLU A 147      39.412  59.963  61.974  1.00  1.97              
ATOM   2365  HB2 GLU A 147      38.953  61.582  61.383  1.00  1.97              
ATOM   2366  CG  GLU A 147      37.610  60.758  62.844  1.00  1.97              
ATOM   2367  HG1 GLU A 147      37.205  61.723  63.155  1.00  1.97              
ATOM   2368  HG2 GLU A 147      37.672  60.117  63.727  1.00  1.97              
ATOM   2369  CD  GLU A 147      36.669  60.144  61.807  1.00  1.97              
ATOM   2370  OE1 GLU A 147      36.483  60.804  60.755  1.00  1.97              
ATOM   2371  OE2 GLU A 147      36.178  59.023  62.085  1.00  1.97              
ATOM   2372  C   GLU A 147      41.428  61.556  62.802  1.00  1.97              
ATOM   2373  O   GLU A 147      42.248  60.780  63.311  1.00  1.97              
ATOM   2374  N   LEU A 148      41.812  62.499  61.942  1.00  1.94              
ATOM   2375  H   LEU A 148      41.089  63.097  61.541  1.00  1.94              
ATOM   2376  CA  LEU A 148      43.199  62.715  61.545  1.00  1.94              
ATOM   2377  HA  LEU A 148      43.579  61.750  61.218  1.00  1.94              
ATOM   2378  CB  LEU A 148      43.190  63.691  60.345  1.00  1.94              
ATOM   2379  HB1 LEU A 148      43.188  64.718  60.714  1.00  1.94              
ATOM   2380  HB2 LEU A 148      42.257  63.556  59.797  1.00  1.94              
ATOM   2381  CG  LEU A 148      44.295  63.526  59.286  1.00  1.94              
ATOM   2382  HG  LEU A 148      44.052  64.173  58.448  1.00  1.94              
ATOM   2383  CD1 LEU A 148      45.652  63.973  59.813  1.00  1.94              
ATOM   2384 1HD1 LEU A 148      46.391  63.910  59.020  1.00  1.94              
ATOM   2385 2HD1 LEU A 148      45.594  65.002  60.159  1.00  1.94              
ATOM   2386 3HD1 LEU A 148      45.967  63.325  60.623  1.00  1.94              
ATOM   2387  CD2 LEU A 148      44.421  62.103  58.737  1.00  1.94              
ATOM   2388 1HD2 LEU A 148      45.101  62.097  57.886  1.00  1.94              
ATOM   2389 2HD2 LEU A 148      44.810  61.428  59.498  1.00  1.94              
ATOM   2390 3HD2 LEU A 148      43.441  61.751  58.413  1.00  1.94              
ATOM   2391  C   LEU A 148      44.067  63.150  62.753  1.00  1.94              
ATOM   2392  O   LEU A 148      45.181  62.649  62.949  1.00  1.94              
ATOM   2393  N   LYS A 149      43.547  64.008  63.645  1.00  2.12              
ATOM   2394  H   LYS A 149      42.642  64.412  63.443  1.00  2.12              
ATOM   2395  CA  LYS A 149      44.187  64.313  64.942  1.00  2.12              
ATOM   2396  HA  LYS A 149      45.194  64.680  64.749  1.00  2.12              
ATOM   2397  CB  LYS A 149      43.407  65.409  65.696  1.00  2.12              
ATOM   2398  HB1 LYS A 149      43.543  65.276  66.769  1.00  2.12              
ATOM   2399  HB2 LYS A 149      42.342  65.310  65.496  1.00  2.12              
ATOM   2400  CG  LYS A 149      43.882  66.821  65.321  1.00  2.12              
ATOM   2401  HG1 LYS A 149      43.605  67.045  64.292  1.00  2.12              
ATOM   2402  HG2 LYS A 149      44.968  66.852  65.399  1.00  2.12              
ATOM   2403  CD  LYS A 149      43.348  67.924  66.248  1.00  2.12              
ATOM   2404  HD1 LYS A 149      43.655  68.892  65.857  1.00  2.12              
ATOM   2405  HD2 LYS A 149      43.815  67.796  67.224  1.00  2.12              
ATOM   2406  CE  LYS A 149      41.832  67.910  66.477  1.00  2.12              
ATOM   2407  HE1 LYS A 149      41.576  68.603  67.287  1.00  2.12              
ATOM   2408  HE2 LYS A 149      41.550  66.915  66.836  1.00  2.12              
ATOM   2409  NZ  LYS A 149      41.030  68.245  65.282  1.00  2.12              
ATOM   2410  HZ1 LYS A 149      40.044  68.142  65.553  1.00  2.12              
ATOM   2411  HZ2 LYS A 149      41.143  69.207  64.992  1.00  2.12              
ATOM   2412  HZ3 LYS A 149      41.206  67.607  64.515  1.00  2.12              
ATOM   2413  C   LYS A 149      44.400  63.102  65.848  1.00  2.12              
ATOM   2414  O   LYS A 149      45.383  63.054  66.579  1.00  2.12              
ATOM   2415  N   THR A 150      43.525  62.111  65.792  1.00  2.11              
ATOM   2416  H   THR A 150      42.706  62.217  65.211  1.00  2.11              
ATOM   2417  CA  THR A 150      43.703  60.871  66.566  1.00  2.11              
ATOM   2418  HA  THR A 150      44.001  61.115  67.584  1.00  2.11              
ATOM   2419  CB  THR A 150      42.349  60.145  66.647  1.00  2.11              
ATOM   2420  HB  THR A 150      42.034  59.829  65.654  1.00  2.11              
ATOM   2421  CG2 THR A 150      42.387  58.935  67.571  1.00  2.11              
ATOM   2422 1HG2 THR A 150      41.385  58.512  67.640  1.00  2.11              
ATOM   2423 2HG2 THR A 150      43.054  58.170  67.176  1.00  2.11              
ATOM   2424 3HG2 THR A 150      42.716  59.225  68.568  1.00  2.11              
ATOM   2425  OG1 THR A 150      41.399  61.051  67.171  1.00  2.11              
ATOM   2426  HG1 THR A 150      41.178  61.723  66.510  1.00  2.11              
ATOM   2427  C   THR A 150      44.784  59.974  65.960  1.00  2.11              
ATOM   2428  O   THR A 150      45.639  59.490  66.703  1.00  2.11              
ATOM   2429  N   MET A 151      44.837  59.874  64.619  1.00  2.08              
ATOM   2430  H   MET A 151      44.084  60.295  64.081  1.00  2.08              
ATOM   2431  CA  MET A 151      45.929  59.206  63.878  1.00  2.08              
ATOM   2432  HA  MET A 151      45.893  58.138  64.095  1.00  2.08              
ATOM   2433  CB  MET A 151      45.752  59.406  62.358  1.00  2.08              
ATOM   2434  HB1 MET A 151      45.856  60.458  62.108  1.00  2.08              
ATOM   2435  HB2 MET A 151      44.751  59.105  62.063  1.00  2.08              
ATOM   2436  CG  MET A 151      46.797  58.630  61.531  1.00  2.08              
ATOM   2437  HG1 MET A 151      46.670  57.568  61.722  1.00  2.08              
ATOM   2438  HG2 MET A 151      47.798  58.901  61.864  1.00  2.08              
ATOM   2439  SD  MET A 151      46.726  58.897  59.737  1.00  2.08              
ATOM   2440  CE  MET A 151      47.654  60.448  59.613  1.00  2.08              
ATOM   2441  HE1 MET A 151      48.674  60.293  59.961  1.00  2.08              
ATOM   2442  HE2 MET A 151      47.677  60.779  58.576  1.00  2.08              
ATOM   2443  HE3 MET A 151      47.179  61.210  60.228  1.00  2.08              
ATOM   2444  C   MET A 151      47.323  59.716  64.264  1.00  2.08              
ATOM   2445  O   MET A 151      48.259  58.933  64.485  1.00  2.08              
ATOM   2446  N   MET A 152      47.405  61.050  64.302  1.00  2.04              
ATOM   2447  H   MET A 152      46.585  61.555  63.988  1.00  2.04              
ATOM   2448  CA  MET A 152      48.597  61.837  64.606  1.00  2.04              
ATOM   2449  HA  MET A 152      49.466  61.361  64.147  1.00  2.04              
ATOM   2450  CB  MET A 152      48.398  63.236  64.002  1.00  2.04              
ATOM   2451  HB1 MET A 152      49.191  63.901  64.336  1.00  2.04              
ATOM   2452  HB2 MET A 152      47.461  63.651  64.378  1.00  2.04              
ATOM   2453  CG  MET A 152      48.359  63.251  62.466  1.00  2.04              
ATOM   2454  HG1 MET A 152      48.210  64.285  62.155  1.00  2.04              
ATOM   2455  HG2 MET A 152      47.500  62.675  62.132  1.00  2.04              
ATOM   2456  SD  MET A 152      49.811  62.608  61.594  1.00  2.04              
ATOM   2457  CE  MET A 152      49.564  63.435  59.998  1.00  2.04              
ATOM   2458  HE1 MET A 152      50.335  63.124  59.296  1.00  2.04              
ATOM   2459  HE2 MET A 152      48.590  63.176  59.589  1.00  2.04              
ATOM   2460  HE3 MET A 152      49.626  64.515  60.128  1.00  2.04              
ATOM   2461  C   MET A 152      48.906  61.986  66.098  1.00  2.04              
ATOM   2462  O   MET A 152      50.030  62.355  66.431  1.00  2.04              
ATOM   2463  N   LYS A 153      47.987  61.656  67.020  1.00  2.24              
ATOM   2464  H   LYS A 153      47.043  61.471  66.714  1.00  2.24              
ATOM   2465  CA  LYS A 153      48.361  61.494  68.433  1.00  2.24              
ATOM   2466  HA  LYS A 153      49.199  62.163  68.575  1.00  2.24              
ATOM   2467  CB  LYS A 153      47.250  61.954  69.382  1.00  2.24              
ATOM   2468  HB1 LYS A 153      46.483  61.184  69.455  1.00  2.24              
ATOM   2469  HB2 LYS A 153      46.786  62.857  68.990  1.00  2.24              
ATOM   2470  CG  LYS A 153      47.812  62.265  70.784  1.00  2.24              
ATOM   2471  HG1 LYS A 153      48.292  61.374  71.191  1.00  2.24              
ATOM   2472  HG2 LYS A 153      46.969  62.500  71.434  1.00  2.24              
ATOM   2473  CD  LYS A 153      48.797  63.460  70.831  1.00  2.24              
ATOM   2474  HD1 LYS A 153      48.397  64.184  71.543  1.00  2.24              
ATOM   2475  HD2 LYS A 153      48.845  63.970  69.866  1.00  2.24              
ATOM   2476  CE  LYS A 153      50.218  63.088  71.302  1.00  2.24              
ATOM   2477  HE1 LYS A 153      50.136  62.403  72.150  1.00  2.24              
ATOM   2478  HE2 LYS A 153      50.713  63.998  71.653  1.00  2.24              
ATOM   2479  NZ  LYS A 153      51.046  62.473  70.242  1.00  2.24              
ATOM   2480  HZ1 LYS A 153      51.884  62.038  70.639  1.00  2.24              
ATOM   2481  HZ2 LYS A 153      50.591  61.669  69.824  1.00  2.24              
ATOM   2482  HZ3 LYS A 153      51.301  63.127  69.506  1.00  2.24              
ATOM   2483  C   LYS A 153      48.876  60.085  68.729  1.00  2.24              
ATOM   2484  O   LYS A 153      49.998  59.939  69.233  1.00  2.24              
ATOM   2485  N   ALA A 154      48.166  59.052  68.265  1.00  2.38              
ATOM   2486  H   ALA A 154      47.287  59.280  67.812  1.00  2.38              
ATOM   2487  CA  ALA A 154      48.864  57.869  67.752  1.00  2.38              
ATOM   2488  HA  ALA A 154      49.404  57.385  68.560  1.00  2.38              
ATOM   2489  CB  ALA A 154      47.833  56.873  67.207  1.00  2.38              
ATOM   2490  HB1 ALA A 154      48.335  55.965  66.880  1.00  2.38              
ATOM   2491  HB2 ALA A 154      47.106  56.618  67.976  1.00  2.38              
ATOM   2492  HB3 ALA A 154      47.305  57.308  66.359  1.00  2.38              
ATOM   2493  C   ALA A 154      49.903  58.315  66.689  1.00  2.38              
ATOM   2494  O   ALA A 154      50.064  59.487  66.389  1.00  2.38              
ATOM   2495  N   PHE A 155      50.726  57.415  66.189  1.00  2.49              
ATOM   2496  H   PHE A 155      50.486  56.443  66.278  1.00  2.49              
ATOM   2497  CA  PHE A 155      52.066  57.740  65.663  1.00  2.49              
ATOM   2498  HA  PHE A 155      52.639  56.822  65.761  1.00  2.49              
ATOM   2499  CB  PHE A 155      51.960  57.998  64.147  1.00  2.49              
ATOM   2500  HB1 PHE A 155      52.885  58.450  63.788  1.00  2.49              
ATOM   2501  HB2 PHE A 155      51.157  58.710  63.950  1.00  2.49              
ATOM   2502  CG  PHE A 155      51.738  56.723  63.356  1.00  2.49              
ATOM   2503  CD1 PHE A 155      52.795  55.797  63.226  1.00  2.49              
ATOM   2504  HD1 PHE A 155      53.756  56.007  63.666  1.00  2.49              
ATOM   2505  CE1 PHE A 155      52.593  54.581  62.546  1.00  2.49              
ATOM   2506  HE1 PHE A 155      53.404  53.872  62.469  1.00  2.49              
ATOM   2507  CZ  PHE A 155      51.335  54.292  61.992  1.00  2.49              
ATOM   2508  HZ  PHE A 155      51.173  53.350  61.500  1.00  2.49              
ATOM   2509  CE2 PHE A 155      50.292  55.227  62.091  1.00  2.49              
ATOM   2510  HE2 PHE A 155      49.333  55.011  61.644  1.00  2.49              
ATOM   2511  CD2 PHE A 155      50.488  56.435  62.783  1.00  2.49              
ATOM   2512  HD2 PHE A 155      49.664  57.138  62.888  1.00  2.49              
ATOM   2513  C   PHE A 155      52.990  58.783  66.370  1.00  2.49              
ATOM   2514  O   PHE A 155      54.151  58.889  65.962  1.00  2.49              
ATOM   2515  N   ASP A 156      52.542  59.500  67.415  1.00  2.62              
ATOM   2516  H   ASP A 156      51.564  59.402  67.651  1.00  2.62              
ATOM   2517  CA  ASP A 156      53.251  60.599  68.085  1.00  2.62              
ATOM   2518  HA  ASP A 156      52.455  61.135  68.589  1.00  2.62              
ATOM   2519  CB  ASP A 156      54.143  60.089  69.223  1.00  2.62              
ATOM   2520  HB1 ASP A 156      54.732  60.916  69.622  1.00  2.62              
ATOM   2521  HB2 ASP A 156      54.826  59.323  68.852  1.00  2.62              
ATOM   2522  CG  ASP A 156      53.265  59.539  70.348  1.00  2.62              
ATOM   2523  OD1 ASP A 156      52.533  60.355  70.963  1.00  2.62              
ATOM   2524  OD2 ASP A 156      53.254  58.300  70.540  1.00  2.62              
ATOM   2525  C   ASP A 156      53.855  61.707  67.199  1.00  2.62              
ATOM   2526  O   ASP A 156      55.064  61.936  67.143  1.00  2.62              
ATOM   2527  N   VAL A 157      52.949  62.493  66.609  1.00  2.72              
ATOM   2528  H   VAL A 157      51.975  62.202  66.632  1.00  2.72              
ATOM   2529  CA  VAL A 157      53.187  63.868  66.144  1.00  2.72              
ATOM   2530  HA  VAL A 157      54.198  64.119  66.459  1.00  2.72              
ATOM   2531  CB  VAL A 157      53.233  63.959  64.590  1.00  2.72              
ATOM   2532  HB  VAL A 157      53.726  64.888  64.323  1.00  2.72              
ATOM   2533  CG1 VAL A 157      54.067  62.848  63.943  1.00  2.72              
ATOM   2534 1HG1 VAL A 157      53.575  61.882  64.056  1.00  2.72              
ATOM   2535 2HG1 VAL A 157      54.200  63.055  62.883  1.00  2.72              
ATOM   2536 3HG1 VAL A 157      55.046  62.793  64.418  1.00  2.72              
ATOM   2537  CG2 VAL A 157      51.865  63.987  63.922  1.00  2.72              
ATOM   2538 1HG2 VAL A 157      51.987  64.128  62.849  1.00  2.72              
ATOM   2539 2HG2 VAL A 157      51.353  63.045  64.112  1.00  2.72              
ATOM   2540 3HG2 VAL A 157      51.271  64.813  64.311  1.00  2.72              
ATOM   2541  C   VAL A 157      52.285  64.903  66.854  1.00  2.72              
ATOM   2542  O   VAL A 157      51.522  64.518  67.753  1.00  2.72              
ATOM   2543  N   PRO A 158      52.443  66.219  66.576  1.00  2.60              
ATOM   2544  CD  PRO A 158      53.622  66.832  65.975  1.00  2.60              
ATOM   2545  HD1 PRO A 158      53.426  67.048  64.926  1.00  2.60              
ATOM   2546  HD2 PRO A 158      54.513  66.213  66.078  1.00  2.60              
ATOM   2547  CG  PRO A 158      53.828  68.138  66.729  1.00  2.60              
ATOM   2548  HG1 PRO A 158      54.370  68.871  66.132  1.00  2.60              
ATOM   2549  HG2 PRO A 158      54.356  67.941  67.663  1.00  2.60              
ATOM   2550  CB  PRO A 158      52.404  68.578  67.019  1.00  2.60              
ATOM   2551  HB1 PRO A 158      52.037  69.182  66.188  1.00  2.60              
ATOM   2552  HB2 PRO A 158      52.358  69.148  67.945  1.00  2.60              
ATOM   2553  CA  PRO A 158      51.595  67.273  67.134  1.00  2.60              
ATOM   2554  HA  PRO A 158      51.427  67.065  68.193  1.00  2.60              
ATOM   2555  C   PRO A 158      50.224  67.463  66.436  1.00  2.60              
ATOM   2556  O   PRO A 158      49.999  67.172  65.248  1.00  2.60              
ATOM   2557  N   GLN A 159      49.296  68.076  67.168  1.00  2.57              
ATOM   2558  H   GLN A 159      49.594  68.551  68.014  1.00  2.57              
ATOM   2559  CA  GLN A 159      47.928  68.293  66.689  1.00  2.57              
ATOM   2560  HA  GLN A 159      47.608  67.390  66.169  1.00  2.57              
ATOM   2561  CB  GLN A 159      46.984  68.506  67.882  1.00  2.57              
ATOM   2562  HB1 GLN A 159      45.970  68.612  67.503  1.00  2.57              
ATOM   2563  HB2 GLN A 159      47.252  69.431  68.395  1.00  2.57              
ATOM   2564  CG  GLN A 159      47.015  67.348  68.903  1.00  2.57              
ATOM   2565  HG1 GLN A 159      46.222  67.509  69.635  1.00  2.57              
ATOM   2566  HG2 GLN A 159      47.965  67.368  69.438  1.00  2.57              
ATOM   2567  CD  GLN A 159      46.858  65.962  68.274  1.00  2.57              
ATOM   2568  OE1 GLN A 159      47.781  65.364  67.759  1.00  2.57              
ATOM   2569  NE2 GLN A 159      45.684  65.374  68.300  1.00  2.57              
ATOM   2570 1HE2 GLN A 159      44.888  65.793  68.737  1.00  2.57              
ATOM   2571 2HE2 GLN A 159      45.639  64.479  67.819  1.00  2.57              
ATOM   2572  C   GLN A 159      47.826  69.432  65.635  1.00  2.57              
ATOM   2573  O   GLN A 159      47.105  69.360  64.624  1.00  2.57              
ATOM   2574  N   GLU A 160      48.675  70.435  65.810  1.00  2.72              
ATOM   2575  H   GLU A 160      49.207  70.420  66.679  1.00  2.72              
ATOM   2576  CA  GLU A 160      49.005  71.485  64.851  1.00  2.72              
ATOM   2577  HA  GLU A 160      48.116  72.093  64.683  1.00  2.72              
ATOM   2578  CB  GLU A 160      50.111  72.397  65.436  1.00  2.72              
ATOM   2579  HB1 GLU A 160      50.068  73.342  64.894  1.00  2.72              
ATOM   2580  HB2 GLU A 160      51.087  71.955  65.233  1.00  2.72              
ATOM   2581  CG  GLU A 160      50.029  72.705  66.949  1.00  2.72              
ATOM   2582  HG1 GLU A 160      48.983  72.788  67.254  1.00  2.72              
ATOM   2583  HG2 GLU A 160      50.496  73.676  67.124  1.00  2.72              
ATOM   2584  CD  GLU A 160      50.763  71.646  67.800  1.00  2.72              
ATOM   2585  OE1 GLU A 160      50.136  70.604  68.120  1.00  2.72              
ATOM   2586  OE2 GLU A 160      51.972  71.829  68.039  1.00  2.72              
ATOM   2587  C   GLU A 160      49.454  70.913  63.484  1.00  2.72              
ATOM   2588  O   GLU A 160      49.034  71.354  62.393  1.00  2.72              
ATOM   2589  N   ALA A 161      50.267  69.853  63.560  1.00  2.29              
ATOM   2590  H   ALA A 161      50.514  69.510  64.476  1.00  2.29              
ATOM   2591  CA  ALA A 161      50.707  69.100  62.400  1.00  2.29              
ATOM   2592  HA  ALA A 161      51.095  69.819  61.681  1.00  2.29              
ATOM   2593  CB  ALA A 161      51.852  68.150  62.768  1.00  2.29              
ATOM   2594  HB1 ALA A 161      51.517  67.357  63.423  1.00  2.29              
ATOM   2595  HB2 ALA A 161      52.239  67.672  61.870  1.00  2.29              
ATOM   2596  HB3 ALA A 161      52.657  68.700  63.253  1.00  2.29              
ATOM   2597  C   ALA A 161      49.556  68.374  61.703  1.00  2.29              
ATOM   2598  O   ALA A 161      49.483  68.405  60.474  1.00  2.29              
ATOM   2599  N   ALA A 162      48.611  67.799  62.456  1.00  2.20              
ATOM   2600  H   ALA A 162      48.738  67.739  63.457  1.00  2.20              
ATOM   2601  CA  ALA A 162      47.377  67.308  61.813  1.00  2.20              
ATOM   2602  HA  ALA A 162      47.672  66.549  61.085  1.00  2.20              
ATOM   2603  CB  ALA A 162      46.508  66.613  62.865  1.00  2.20              
ATOM   2604  HB1 ALA A 162      46.069  67.362  63.519  1.00  2.20              
ATOM   2605  HB2 ALA A 162      45.707  66.061  62.373  1.00  2.20              
ATOM   2606  HB3 ALA A 162      47.113  65.927  63.455  1.00  2.20              
ATOM   2607  C   ALA A 162      46.583  68.372  61.045  1.00  2.20              
ATOM   2608  O   ALA A 162      46.167  68.079  59.928  1.00  2.20              
ATOM   2609  N   TYR A 163      46.405  69.597  61.561  1.00  2.25              
ATOM   2610  H   TYR A 163      46.739  69.810  62.495  1.00  2.25              
ATOM   2611  CA  TYR A 163      45.752  70.637  60.721  1.00  2.25              
ATOM   2612  HA  TYR A 163      44.795  70.237  60.384  1.00  2.25              
ATOM   2613  CB  TYR A 163      45.442  71.881  61.564  1.00  2.25              
ATOM   2614  HB1 TYR A 163      45.279  72.726  60.893  1.00  2.25              
ATOM   2615  HB2 TYR A 163      46.300  72.124  62.192  1.00  2.25              
ATOM   2616  CG  TYR A 163      44.195  71.705  62.407  1.00  2.25              
ATOM   2617  CD1 TYR A 163      44.286  71.501  63.799  1.00  2.25              
ATOM   2618  HD1 TYR A 163      45.248  71.479  64.285  1.00  2.25              
ATOM   2619  CE1 TYR A 163      43.110  71.322  64.556  1.00  2.25              
ATOM   2620  HE1 TYR A 163      43.170  71.190  65.627  1.00  2.25              
ATOM   2621  CZ  TYR A 163      41.848  71.344  63.925  1.00  2.25              
ATOM   2622  OH  TYR A 163      40.727  71.135  64.662  1.00  2.25              
ATOM   2623  HH  TYR A 163      39.921  71.369  64.191  1.00  2.25              
ATOM   2624  CE2 TYR A 163      41.758  71.541  62.533  1.00  2.25              
ATOM   2625  HE2 TYR A 163      40.795  71.552  62.042  1.00  2.25              
ATOM   2626  CD2 TYR A 163      42.933  71.716  61.778  1.00  2.25              
ATOM   2627  HD2 TYR A 163      42.866  71.854  60.707  1.00  2.25              
ATOM   2628  C   TYR A 163      46.516  70.982  59.437  1.00  2.25              
ATOM   2629  O   TYR A 163      45.912  71.077  58.363  1.00  2.25              
ATOM   2630  N   THR A 164      47.843  71.098  59.521  1.00  2.17              
ATOM   2631  H   THR A 164      48.291  71.002  60.424  1.00  2.17              
ATOM   2632  CA  THR A 164      48.663  71.336  58.313  1.00  2.17              
ATOM   2633  HA  THR A 164      48.314  72.250  57.832  1.00  2.17              
ATOM   2634  CB  THR A 164      50.114  71.563  58.734  1.00  2.17              
ATOM   2635  HB  THR A 164      50.447  70.691  59.285  1.00  2.17              
ATOM   2636  CG2 THR A 164      51.046  71.829  57.555  1.00  2.17              
ATOM   2637 1HG2 THR A 164      50.639  72.625  56.933  1.00  2.17              
ATOM   2638 2HG2 THR A 164      52.027  72.131  57.919  1.00  2.17              
ATOM   2639 3HG2 THR A 164      51.166  70.925  56.959  1.00  2.17              
ATOM   2640  OG1 THR A 164      50.203  72.683  59.587  1.00  2.17              
ATOM   2641  HG1 THR A 164      49.972  72.419  60.485  1.00  2.17              
ATOM   2642  C   THR A 164      48.527  70.218  57.275  1.00  2.17              
ATOM   2643  O   THR A 164      48.265  70.507  56.109  1.00  2.17              
ATOM   2644  N   PHE A 165      48.585  68.952  57.707  1.00  2.08              
ATOM   2645  H   PHE A 165      48.820  68.790  58.680  1.00  2.08              
ATOM   2646  CA  PHE A 165      48.296  67.774  56.885  1.00  2.08              
ATOM   2647  HA  PHE A 165      49.034  67.715  56.093  1.00  2.08              
ATOM   2648  CB  PHE A 165      48.418  66.510  57.755  1.00  2.08              
ATOM   2649  HB1 PHE A 165      47.643  66.523  58.519  1.00  2.08              
ATOM   2650  HB2 PHE A 165      49.376  66.548  58.273  1.00  2.08              
ATOM   2651  CG  PHE A 165      48.325  65.184  57.019  1.00  2.08              
ATOM   2652  CD1 PHE A 165      49.477  64.394  56.840  1.00  2.08              
ATOM   2653  HD1 PHE A 165      50.433  64.749  57.188  1.00  2.08              
ATOM   2654  CE1 PHE A 165      49.387  63.135  56.221  1.00  2.08              
ATOM   2655  HE1 PHE A 165      50.271  62.535  56.079  1.00  2.08              
ATOM   2656  CZ  PHE A 165      48.143  62.660  55.775  1.00  2.08              
ATOM   2657  HZ  PHE A 165      48.082  61.701  55.291  1.00  2.08              
ATOM   2658  CE2 PHE A 165      46.990  63.447  55.945  1.00  2.08              
ATOM   2659  HE2 PHE A 165      46.033  63.094  55.590  1.00  2.08              
ATOM   2660  CD2 PHE A 165      47.080  64.704  56.565  1.00  2.08              
ATOM   2661  HD2 PHE A 165      46.186  65.296  56.698  1.00  2.08              
ATOM   2662  C   PHE A 165      46.952  67.891  56.190  1.00  2.08              
ATOM   2663  O   PHE A 165      46.851  67.757  54.974  1.00  2.08              
ATOM   2664  N   PHE A 166      45.923  68.214  56.953  1.00  2.26              
ATOM   2665  H   PHE A 166      46.094  68.351  57.944  1.00  2.26              
ATOM   2666  CA  PHE A 166      44.554  68.311  56.484  1.00  2.26              
ATOM   2667  HA  PHE A 166      44.294  67.373  55.996  1.00  2.26              
ATOM   2668  CB  PHE A 166      43.670  68.490  57.721  1.00  2.26              
ATOM   2669  HB1 PHE A 166      43.623  69.546  57.994  1.00  2.26              
ATOM   2670  HB2 PHE A 166      44.105  67.954  58.563  1.00  2.26              
ATOM   2671  CG  PHE A 166      42.285  67.947  57.529  1.00  2.26              
ATOM   2672  CD1 PHE A 166      42.019  66.625  57.912  1.00  2.26              
ATOM   2673  HD1 PHE A 166      42.802  66.007  58.300  1.00  2.26              
ATOM   2674  CE1 PHE A 166      40.723  66.115  57.798  1.00  2.26              
ATOM   2675  HE1 PHE A 166      40.519  65.099  58.094  1.00  2.26              
ATOM   2676  CZ  PHE A 166      39.694  66.927  57.299  1.00  2.26              
ATOM   2677  HZ  PHE A 166      38.684  66.551  57.277  1.00  2.26              
ATOM   2678  CE2 PHE A 166      39.971  68.237  56.869  1.00  2.26              
ATOM   2679  HE2 PHE A 166      39.182  68.863  56.492  1.00  2.26              
ATOM   2680  CD2 PHE A 166      41.268  68.751  56.991  1.00  2.26              
ATOM   2681  HD2 PHE A 166      41.466  69.770  56.704  1.00  2.26              
ATOM   2682  C   PHE A 166      44.282  69.434  55.495  1.00  2.26              
ATOM   2683  O   PHE A 166      43.325  69.342  54.749  1.00  2.26              
ATOM   2684  N   GLN A 167      45.094  70.490  55.468  1.00  2.34              
ATOM   2685  H   GLN A 167      45.807  70.577  56.181  1.00  2.34              
ATOM   2686  CA  GLN A 167      44.945  71.564  54.479  1.00  2.34              
ATOM   2687  HA  GLN A 167      44.084  71.358  53.848  1.00  2.34              
ATOM   2688  CB  GLN A 167      44.694  72.896  55.195  1.00  2.34              
ATOM   2689  HB1 GLN A 167      44.671  73.712  54.470  1.00  2.34              
ATOM   2690  HB2 GLN A 167      45.504  73.090  55.901  1.00  2.34              
ATOM   2691  CG  GLN A 167      43.353  72.902  55.958  1.00  2.34              
ATOM   2692  HG1 GLN A 167      43.273  73.840  56.509  1.00  2.34              
ATOM   2693  HG2 GLN A 167      43.330  72.088  56.683  1.00  2.34              
ATOM   2694  CD  GLN A 167      42.141  72.801  55.030  1.00  2.34              
ATOM   2695  OE1 GLN A 167      41.628  73.792  54.548  1.00  2.34              
ATOM   2696  NE2 GLN A 167      41.664  71.615  54.721  1.00  2.34              
ATOM   2697 1HE2 GLN A 167      42.146  70.754  54.964  1.00  2.34              
ATOM   2698 2HE2 GLN A 167      40.830  71.550  54.132  1.00  2.34              
ATOM   2699  C   GLN A 167      46.092  71.597  53.462  1.00  2.34              
ATOM   2700  O   GLN A 167      46.198  72.546  52.683  1.00  2.34              
ATOM   2701  N   LYS A 168      46.893  70.523  53.421  1.00  2.40              
ATOM   2702  H   LYS A 168      46.810  69.854  54.176  1.00  2.40              
ATOM   2703  CA  LYS A 168      47.818  70.232  52.324  1.00  2.40              
ATOM   2704  HA  LYS A 168      47.743  71.058  51.618  1.00  2.40              
ATOM   2705  CB  LYS A 168      49.251  70.191  52.892  1.00  2.40              
ATOM   2706  HB1 LYS A 168      49.420  69.216  53.351  1.00  2.40              
ATOM   2707  HB2 LYS A 168      49.333  70.937  53.685  1.00  2.40              
ATOM   2708  CG  LYS A 168      50.371  70.492  51.884  1.00  2.40              
ATOM   2709  HG1 LYS A 168      50.428  69.696  51.141  1.00  2.40              
ATOM   2710  HG2 LYS A 168      51.312  70.525  52.431  1.00  2.40              
ATOM   2711  CD  LYS A 168      50.185  71.840  51.157  1.00  2.40              
ATOM   2712  HD1 LYS A 168      49.668  72.533  51.825  1.00  2.40              
ATOM   2713  HD2 LYS A 168      49.543  71.682  50.287  1.00  2.40              
ATOM   2714  CE  LYS A 168      51.497  72.503  50.719  1.00  2.40              
ATOM   2715  HE1 LYS A 168      52.061  72.796  51.608  1.00  2.40              
ATOM   2716  HE2 LYS A 168      51.243  73.414  50.171  1.00  2.40              
ATOM   2717  NZ  LYS A 168      52.337  71.633  49.861  1.00  2.40              
ATOM   2718  HZ1 LYS A 168      51.796  71.159  49.135  1.00  2.40              
ATOM   2719  HZ2 LYS A 168      53.074  72.146  49.403  1.00  2.40              
ATOM   2720  HZ3 LYS A 168      52.807  70.903  50.392  1.00  2.40              
ATOM   2721  C   LYS A 168      47.429  68.998  51.502  1.00  2.40              
ATOM   2722  O   LYS A 168      47.839  68.908  50.350  1.00  2.40              
ATOM   2723  N   ALA A 169      46.624  68.107  52.070  1.00  2.35              
ATOM   2724  H   ALA A 169      46.519  68.179  53.069  1.00  2.35              
ATOM   2725  CA  ALA A 169      45.533  67.402  51.414  1.00  2.35              
ATOM   2726  HA  ALA A 169      45.814  67.059  50.417  1.00  2.35              
ATOM   2727  CB  ALA A 169      45.162  66.208  52.312  1.00  2.35              
ATOM   2728  HB1 ALA A 169      44.483  65.534  51.792  1.00  2.35              
ATOM   2729  HB2 ALA A 169      46.027  65.641  52.588  1.00  2.35              
ATOM   2730  HB3 ALA A 169      44.697  66.559  53.233  1.00  2.35              
ATOM   2731  C   ALA A 169      44.296  68.328  51.308  1.00  2.35              
ATOM   2732  O   ALA A 169      44.372  69.550  51.498  1.00  2.35              
ATOM   2733  N   ASP A 170      43.149  67.678  51.106  1.00  2.52              
ATOM   2734  H   ASP A 170      43.270  66.735  50.743  1.00  2.52              
ATOM   2735  CA  ASP A 170      41.805  68.229  51.010  1.00  2.52              
ATOM   2736  HA  ASP A 170      41.113  67.397  50.870  1.00  2.52              
ATOM   2737  CB  ASP A 170      41.454  68.893  52.358  1.00  2.52              
ATOM   2738  HB1 ASP A 170      42.161  69.696  52.540  1.00  2.52              
ATOM   2739  HB2 ASP A 170      41.617  68.173  53.144  1.00  2.52              
ATOM   2740  CG  ASP A 170      40.058  69.477  52.586  1.00  2.52              
ATOM   2741  OD1 ASP A 170      39.081  68.727  52.818  1.00  2.52              
ATOM   2742  OD2 ASP A 170      40.028  70.727  52.708  1.00  2.52              
ATOM   2743  C   ASP A 170      41.687  69.084  49.732  1.00  2.52              
ATOM   2744  O   ASP A 170      41.240  70.232  49.748  1.00  2.52              
ATOM   2745  N   THR A 171      42.214  68.568  48.617  1.00  2.75              
ATOM   2746  H   THR A 171      42.726  67.689  48.694  1.00  2.75              
ATOM   2747  CA  THR A 171      42.288  69.276  47.329  1.00  2.75              
ATOM   2748  HA  THR A 171      42.822  70.207  47.505  1.00  2.75              
ATOM   2749  CB  THR A 171      43.112  68.481  46.294  1.00  2.75              
ATOM   2750  HB  THR A 171      42.488  67.692  45.871  1.00  2.75              
ATOM   2751  CG2 THR A 171      43.643  69.356  45.160  1.00  2.75              
ATOM   2752 1HG2 THR A 171      44.259  68.749  44.497  1.00  2.75              
ATOM   2753 2HG2 THR A 171      42.820  69.775  44.584  1.00  2.75              
ATOM   2754 3HG2 THR A 171      44.245  70.165  45.571  1.00  2.75              
ATOM   2755  OG1 THR A 171      44.254  67.910  46.882  1.00  2.75              
ATOM   2756  HG1 THR A 171      44.014  66.978  47.072  1.00  2.75              
ATOM   2757  C   THR A 171      40.930  69.645  46.735  1.00  2.75              
ATOM   2758  O   THR A 171      40.815  70.682  46.078  1.00  2.75              
ATOM   2759  N   ASP A 172      39.880  68.874  47.033  1.00  2.59              
ATOM   2760  H   ASP A 172      40.062  68.044  47.579  1.00  2.59              
ATOM   2761  CA  ASP A 172      38.546  69.456  47.192  1.00  2.59              
ATOM   2762  HA  ASP A 172      38.432  70.332  46.548  1.00  2.59              
ATOM   2763  CB  ASP A 172      37.445  68.457  46.821  1.00  2.59              
ATOM   2764  HB1 ASP A 172      37.591  67.524  47.369  1.00  2.59              
ATOM   2765  HB2 ASP A 172      37.491  68.243  45.752  1.00  2.59              
ATOM   2766  CG  ASP A 172      36.075  69.050  47.166  1.00  2.59              
ATOM   2767  OD1 ASP A 172      35.266  68.338  47.796  1.00  2.59              
ATOM   2768  OD2 ASP A 172      35.873  70.244  46.857  1.00  2.59              
ATOM   2769  C   ASP A 172      38.391  69.884  48.650  1.00  2.59              
ATOM   2770  O   ASP A 172      38.515  69.062  49.559  1.00  2.59              
ATOM   2771  N   LYS A 173      38.115  71.171  48.867  1.00  3.21              
ATOM   2772  H   LYS A 173      37.903  71.720  48.046  1.00  3.21              
ATOM   2773  CA  LYS A 173      38.005  71.818  50.182  1.00  3.21              
ATOM   2774  HA  LYS A 173      38.762  71.373  50.825  1.00  3.21              
ATOM   2775  CB  LYS A 173      38.299  73.323  50.024  1.00  3.21              
ATOM   2776  HB1 LYS A 173      37.895  73.903  50.854  1.00  3.21              
ATOM   2777  HB2 LYS A 173      37.835  73.693  49.110  1.00  3.21              
ATOM   2778  CG  LYS A 173      39.819  73.592  49.961  1.00  3.21              
ATOM   2779  HG1 LYS A 173      39.999  74.496  49.377  1.00  3.21              
ATOM   2780  HG2 LYS A 173      40.315  72.761  49.457  1.00  3.21              
ATOM   2781  CD  LYS A 173      40.414  73.802  51.368  1.00  3.21              
ATOM   2782  HD1 LYS A 173      39.887  73.179  52.091  1.00  3.21              
ATOM   2783  HD2 LYS A 173      40.238  74.837  51.659  1.00  3.21              
ATOM   2784  CE  LYS A 173      41.916  73.509  51.448  1.00  3.21              
ATOM   2785  HE1 LYS A 173      42.300  73.957  52.367  1.00  3.21              
ATOM   2786  HE2 LYS A 173      42.427  73.964  50.597  1.00  3.21              
ATOM   2787  NZ  LYS A 173      42.160  72.050  51.480  1.00  3.21              
ATOM   2788  HZ1 LYS A 173      43.127  71.776  51.603  1.00  3.21              
ATOM   2789  HZ2 LYS A 173      41.574  71.610  52.189  1.00  3.21              
ATOM   2790  HZ3 LYS A 173      41.820  71.602  50.631  1.00  3.21              
ATOM   2791  C   LYS A 173      36.680  71.493  50.895  1.00  3.21              
ATOM   2792  O   LYS A 173      36.098  72.349  51.551  1.00  3.21              
ATOM   2793  N   THR A 174      36.205  70.251  50.767  1.00  2.71              
ATOM   2794  H   THR A 174      36.769  69.607  50.222  1.00  2.71              
ATOM   2795  CA  THR A 174      35.047  69.721  51.500  1.00  2.71              
ATOM   2796  HA  THR A 174      34.186  70.347  51.268  1.00  2.71              
ATOM   2797  CB  THR A 174      34.716  68.288  51.031  1.00  2.71              
ATOM   2798  HB  THR A 174      35.627  67.773  50.722  1.00  2.71              
ATOM   2799  CG2 THR A 174      33.993  67.388  52.042  1.00  2.71              
ATOM   2800 1HG2 THR A 174      33.730  66.446  51.559  1.00  2.71              
ATOM   2801 2HG2 THR A 174      34.650  67.176  52.883  1.00  2.71              
ATOM   2802 3HG2 THR A 174      33.084  67.877  52.390  1.00  2.71              
ATOM   2803  OG1 THR A 174      33.829  68.366  49.939  1.00  2.71              
ATOM   2804  HG1 THR A 174      34.373  68.370  49.110  1.00  2.71              
ATOM   2805  C   THR A 174      35.219  69.804  53.019  1.00  2.71              
ATOM   2806  O   THR A 174      34.231  69.963  53.732  1.00  2.71              
ATOM   2807  N   GLY A 175      36.455  69.717  53.530  1.00  2.50              
ATOM   2808  H   GLY A 175      37.254  69.593  52.905  1.00  2.50              
ATOM   2809  CA  GLY A 175      36.716  69.668  54.969  1.00  2.50              
ATOM   2810  HA1 GLY A 175      35.944  70.211  55.514  1.00  2.50              
ATOM   2811  HA2 GLY A 175      37.675  70.152  55.151  1.00  2.50              
ATOM   2812  C   GLY A 175      36.795  68.242  55.512  1.00  2.50              
ATOM   2813  O   GLY A 175      36.620  68.047  56.718  1.00  2.50              
ATOM   2814  N   LYS A 176      37.019  67.246  54.648  1.00  2.22              
ATOM   2815  H   LYS A 176      37.267  67.514  53.700  1.00  2.22              
ATOM   2816  CA  LYS A 176      36.974  65.817  54.991  1.00  2.22              
ATOM   2817  HA  LYS A 176      37.442  65.678  55.960  1.00  2.22              
ATOM   2818  CB  LYS A 176      35.489  65.369  55.145  1.00  2.22              
ATOM   2819  HB1 LYS A 176      35.147  64.860  54.244  1.00  2.22              
ATOM   2820  HB2 LYS A 176      34.862  66.255  55.257  1.00  2.22              
ATOM   2821  CG  LYS A 176      35.227  64.475  56.382  1.00  2.22              
ATOM   2822  HG1 LYS A 176      35.679  64.947  57.254  1.00  2.22              
ATOM   2823  HG2 LYS A 176      35.704  63.512  56.228  1.00  2.22              
ATOM   2824  CD  LYS A 176      33.721  64.281  56.687  1.00  2.22              
ATOM   2825  HD1 LYS A 176      33.213  63.867  55.816  1.00  2.22              
ATOM   2826  HD2 LYS A 176      33.303  65.274  56.852  1.00  2.22              
ATOM   2827  CE  LYS A 176      33.400  63.444  57.949  1.00  2.22              
ATOM   2828  HE1 LYS A 176      32.601  63.952  58.492  1.00  2.22              
ATOM   2829  HE2 LYS A 176      34.277  63.418  58.601  1.00  2.22              
ATOM   2830  NZ  LYS A 176      32.944  62.054  57.671  1.00  2.22              
ATOM   2831  HZ1 LYS A 176      33.732  61.455  57.437  1.00  2.22              
ATOM   2832  HZ2 LYS A 176      32.460  61.623  58.465  1.00  2.22              
ATOM   2833  HZ3 LYS A 176      32.277  61.998  56.896  1.00  2.22              
ATOM   2834  C   LYS A 176      37.789  64.978  53.998  1.00  2.22              
ATOM   2835  O   LYS A 176      37.423  64.918  52.822  1.00  2.22              
ATOM   2836  N   LEU A 177      38.929  64.408  54.411  1.00  1.82              
ATOM   2837  H   LEU A 177      39.093  64.347  55.408  1.00  1.82              
ATOM   2838  CA  LEU A 177      39.869  63.772  53.475  1.00  1.82              
ATOM   2839  HA  LEU A 177      39.965  64.453  52.627  1.00  1.82              
ATOM   2840  CB  LEU A 177      41.307  63.528  53.999  1.00  1.82              
ATOM   2841  HB1 LEU A 177      41.948  63.418  53.122  1.00  1.82              
ATOM   2842  HB2 LEU A 177      41.344  62.571  54.502  1.00  1.82              
ATOM   2843  CG  LEU A 177      41.944  64.565  54.925  1.00  1.82              
ATOM   2844  HG  LEU A 177      41.384  64.584  55.852  1.00  1.82              
ATOM   2845  CD1 LEU A 177      43.395  64.181  55.238  1.00  1.82              
ATOM   2846 1HD1 LEU A 177      43.831  64.929  55.897  1.00  1.82              
ATOM   2847 2HD1 LEU A 177      43.406  63.215  55.742  1.00  1.82              
ATOM   2848 3HD1 LEU A 177      43.976  64.125  54.317  1.00  1.82              
ATOM   2849  CD2 LEU A 177      41.926  65.944  54.288  1.00  1.82              
ATOM   2850 1HD2 LEU A 177      42.429  66.663  54.928  1.00  1.82              
ATOM   2851 2HD2 LEU A 177      42.407  65.917  53.314  1.00  1.82              
ATOM   2852 3HD2 LEU A 177      40.897  66.279  54.165  1.00  1.82              
ATOM   2853  C   LEU A 177      39.329  62.449  52.946  1.00  1.82              
ATOM   2854  O   LEU A 177      39.185  61.487  53.691  1.00  1.82              
ATOM   2855  N   GLU A 178      39.077  62.420  51.648  1.00  2.10              
ATOM   2856  H   GLU A 178      39.153  63.292  51.149  1.00  2.10              
ATOM   2857  CA  GLU A 178      38.787  61.231  50.851  1.00  2.10              
ATOM   2858  HA  GLU A 178      37.922  60.707  51.251  1.00  2.10              
ATOM   2859  CB  GLU A 178      38.369  61.806  49.468  1.00  2.10              
ATOM   2860  HB1 GLU A 178      39.078  62.601  49.224  1.00  2.10              
ATOM   2861  HB2 GLU A 178      37.397  62.286  49.594  1.00  2.10              
ATOM   2862  CG  GLU A 178      38.304  60.920  48.218  1.00  2.10              
ATOM   2863  HG1 GLU A 178      39.294  60.502  48.053  1.00  2.10              
ATOM   2864  HG2 GLU A 178      38.103  61.572  47.365  1.00  2.10              
ATOM   2865  CD  GLU A 178      37.249  59.801  48.245  1.00  2.10              
ATOM   2866  OE1 GLU A 178      36.500  59.677  47.249  1.00  2.10              
ATOM   2867  OE2 GLU A 178      37.283  59.012  49.215  1.00  2.10              
ATOM   2868  C   GLU A 178      39.977  60.245  50.762  1.00  2.10              
ATOM   2869  O   GLU A 178      41.143  60.594  50.976  1.00  2.10              
ATOM   2870  N   ARG A 179      39.699  58.983  50.442  1.00  2.40              
ATOM   2871  H   ARG A 179      38.719  58.773  50.241  1.00  2.40              
ATOM   2872  CA  ARG A 179      40.663  57.880  50.451  1.00  2.40              
ATOM   2873  HA  ARG A 179      41.149  57.841  51.421  1.00  2.40              
ATOM   2874  CB  ARG A 179      39.934  56.530  50.213  1.00  2.40              
ATOM   2875  HB1 ARG A 179      40.671  55.729  50.131  1.00  2.40              
ATOM   2876  HB2 ARG A 179      39.337  56.558  49.305  1.00  2.40              
ATOM   2877  CG  ARG A 179      38.982  56.213  51.363  1.00  2.40              
ATOM   2878  HG1 ARG A 179      38.249  57.010  51.441  1.00  2.40              
ATOM   2879  HG2 ARG A 179      39.581  56.158  52.261  1.00  2.40              
ATOM   2880  CD  ARG A 179      38.184  54.922  51.257  1.00  2.40              
ATOM   2881  HD1 ARG A 179      38.855  54.109  50.985  1.00  2.40              
ATOM   2882  HD2 ARG A 179      37.428  55.029  50.478  1.00  2.40              
ATOM   2883  NE  ARG A 179      37.530  54.667  52.557  1.00  2.40              
ATOM   2884  HE  ARG A 179      36.927  55.386  52.928  1.00  2.40              
ATOM   2885  CZ  ARG A 179      37.766  53.655  53.367  1.00  2.40              
ATOM   2886  NH1 ARG A 179      38.538  52.657  53.057  1.00  2.40              
ATOM   2887 1HH1 ARG A 179      39.018  52.589  52.173  1.00  2.40              
ATOM   2888 2HH1 ARG A 179      38.572  51.896  53.738  1.00  2.40              
ATOM   2889  NH2 ARG A 179      37.222  53.596  54.550  1.00  2.40              
ATOM   2890 1HH2 ARG A 179      36.685  54.365  54.980  1.00  2.40              
ATOM   2891 2HH2 ARG A 179      37.418  52.771  55.111  1.00  2.40              
ATOM   2892  C   ARG A 179      41.802  58.131  49.456  1.00  2.40              
ATOM   2893  O   ARG A 179      42.959  58.087  49.876  1.00  2.40              
ATOM   2894  N   PRO A 180      41.495  58.486  48.193  1.00  2.29              
ATOM   2895  CD  PRO A 180      40.332  58.018  47.439  1.00  2.29              
ATOM   2896  HD1 PRO A 180      39.407  58.361  47.891  1.00  2.29              
ATOM   2897  HD2 PRO A 180      40.328  56.928  47.402  1.00  2.29              
ATOM   2898  CG  PRO A 180      40.450  58.550  46.014  1.00  2.29              
ATOM   2899  HG1 PRO A 180      39.501  58.948  45.654  1.00  2.29              
ATOM   2900  HG2 PRO A 180      40.808  57.760  45.354  1.00  2.29              
ATOM   2901  CB  PRO A 180      41.505  59.641  46.125  1.00  2.29              
ATOM   2902  HB1 PRO A 180      41.027  60.585  46.394  1.00  2.29              
ATOM   2903  HB2 PRO A 180      42.072  59.754  45.199  1.00  2.29              
ATOM   2904  CA  PRO A 180      42.400  59.160  47.273  1.00  2.29              
ATOM   2905  HA  PRO A 180      43.061  58.409  46.846  1.00  2.29              
ATOM   2906  C   PRO A 180      43.242  60.337  47.767  1.00  2.29              
ATOM   2907  O   PRO A 180      44.367  60.482  47.308  1.00  2.29              
ATOM   2908  N   GLU A 181      42.726  61.197  48.647  1.00  2.12              
ATOM   2909  H   GLU A 181      41.804  61.036  49.023  1.00  2.12              
ATOM   2910  CA  GLU A 181      43.501  62.323  49.191  1.00  2.12              
ATOM   2911  HA  GLU A 181      44.061  62.806  48.387  1.00  2.12              
ATOM   2912  CB  GLU A 181      42.560  63.360  49.829  1.00  2.12              
ATOM   2913  HB1 GLU A 181      43.120  63.982  50.527  1.00  2.12              
ATOM   2914  HB2 GLU A 181      41.788  62.862  50.406  1.00  2.12              
ATOM   2915  CG  GLU A 181      41.880  64.261  48.787  1.00  2.12              
ATOM   2916  HG1 GLU A 181      41.051  64.776  49.278  1.00  2.12              
ATOM   2917  HG2 GLU A 181      41.464  63.647  47.986  1.00  2.12              
ATOM   2918  CD  GLU A 181      42.848  65.305  48.236  1.00  2.12              
ATOM   2919  OE1 GLU A 181      42.944  65.491  47.008  1.00  2.12              
ATOM   2920  OE2 GLU A 181      43.478  66.012  49.051  1.00  2.12              
ATOM   2921  C   GLU A 181      44.542  61.854  50.220  1.00  2.12              
ATOM   2922  O   GLU A 181      45.692  62.322  50.244  1.00  2.12              
ATOM   2923  N   LEU A 182      44.142  60.897  51.069  1.00  2.39              
ATOM   2924  H   LEU A 182      43.179  60.578  51.012  1.00  2.39              
ATOM   2925  CA  LEU A 182      45.054  60.317  52.046  1.00  2.39              
ATOM   2926  HA  LEU A 182      45.515  61.156  52.567  1.00  2.39              
ATOM   2927  CB  LEU A 182      44.269  59.452  53.064  1.00  2.39              
ATOM   2928  HB1 LEU A 182      43.963  58.527  52.573  1.00  2.39              
ATOM   2929  HB2 LEU A 182      43.364  59.984  53.366  1.00  2.39              
ATOM   2930  CG  LEU A 182      45.085  59.105  54.332  1.00  2.39              
ATOM   2931  HG  LEU A 182      46.037  58.672  54.036  1.00  2.39              
ATOM   2932  CD1 LEU A 182      45.352  60.355  55.174  1.00  2.39              
ATOM   2933 1HD1 LEU A 182      45.869  60.081  56.092  1.00  2.39              
ATOM   2934 2HD1 LEU A 182      45.981  61.040  54.614  1.00  2.39              
ATOM   2935 3HD1 LEU A 182      44.409  60.844  55.420  1.00  2.39              
ATOM   2936  CD2 LEU A 182      44.391  58.097  55.246  1.00  2.39              
ATOM   2937 1HD2 LEU A 182      45.015  57.887  56.116  1.00  2.39              
ATOM   2938 2HD2 LEU A 182      43.434  58.494  55.586  1.00  2.39              
ATOM   2939 3HD2 LEU A 182      44.241  57.157  54.718  1.00  2.39              
ATOM   2940  C   LEU A 182      46.193  59.538  51.395  1.00  2.39              
ATOM   2941  O   LEU A 182      47.342  59.690  51.818  1.00  2.39              
ATOM   2942  N   VAL A 183      45.875  58.730  50.376  1.00  2.21              
ATOM   2943  H   VAL A 183      44.912  58.701  50.056  1.00  2.21              
ATOM   2944  CA  VAL A 183      46.909  58.010  49.624  1.00  2.21              
ATOM   2945  HA  VAL A 183      47.521  57.506  50.369  1.00  2.21              
ATOM   2946  CB  VAL A 183      46.336  56.900  48.729  1.00  2.21              
ATOM   2947  HB  VAL A 183      45.702  56.261  49.345  1.00  2.21              
ATOM   2948  CG1 VAL A 183      45.489  57.422  47.574  1.00  2.21              
ATOM   2949 1HG1 VAL A 183      45.013  56.593  47.053  1.00  2.21              
ATOM   2950 2HG1 VAL A 183      44.736  58.056  48.014  1.00  2.21              
ATOM   2951 3HG1 VAL A 183      46.093  58.009  46.881  1.00  2.21              
ATOM   2952  CG2 VAL A 183      47.437  56.024  48.130  1.00  2.21              
ATOM   2953 1HG2 VAL A 183      46.987  55.187  47.603  1.00  2.21              
ATOM   2954 2HG2 VAL A 183      48.039  56.596  47.425  1.00  2.21              
ATOM   2955 3HG2 VAL A 183      48.083  55.664  48.929  1.00  2.21              
ATOM   2956  C   VAL A 183      47.873  58.930  48.874  1.00  2.21              
ATOM   2957  O   VAL A 183      49.067  58.620  48.838  1.00  2.21              
ATOM   2958  N   HIS A 184      47.411  60.077  48.351  1.00  2.37              
ATOM   2959  CA  HIS A 184      48.317  61.050  47.753  1.00  2.37              
ATOM   2960  CB  HIS A 184      47.709  61.903  46.632  1.00  2.37              
ATOM   2961  CG  HIS A 184      48.326  61.734  45.250  1.00  2.37              
ATOM   2962  ND1 HIS A 184      48.998  60.607  44.748  1.00  2.37              
ATOM   2963  CE1 HIS A 184      49.261  60.877  43.463  1.00  2.37              
ATOM   2964  NE2 HIS A 184      48.829  62.111  43.140  1.00  2.37              
ATOM   2965  CD2 HIS A 184      48.231  62.667  44.253  1.00  2.37              
ATOM   2966  C   HIS A 184      49.273  61.728  48.728  1.00  2.37              
ATOM   2967  O   HIS A 184      50.484  61.855  48.453  1.00  2.37              
ATOM   2968  N   LEU A 185      48.756  62.036  49.928  1.00  2.64              
ATOM   2969  H   LEU A 185      47.759  61.899  50.070  1.00  2.64              
ATOM   2970  CA  LEU A 185      49.616  62.514  51.015  1.00  2.64              
ATOM   2971  HA  LEU A 185      50.220  63.307  50.575  1.00  2.64              
ATOM   2972  CB  LEU A 185      48.843  63.112  52.196  1.00  2.64              
ATOM   2973  HB1 LEU A 185      49.339  62.835  53.127  1.00  2.64              
ATOM   2974  HB2 LEU A 185      47.815  62.746  52.224  1.00  2.64              
ATOM   2975  CG  LEU A 185      48.885  64.640  52.062  1.00  2.64              
ATOM   2976  HG  LEU A 185      49.907  64.938  51.857  1.00  2.64              
ATOM   2977  CD1 LEU A 185      48.046  65.082  50.865  1.00  2.64              
ATOM   2978 1HD1 LEU A 185      48.065  66.164  50.772  1.00  2.64              
ATOM   2979 2HD1 LEU A 185      48.447  64.648  49.959  1.00  2.64              
ATOM   2980 3HD1 LEU A 185      47.027  64.711  50.950  1.00  2.64              
ATOM   2981  CD2 LEU A 185      48.502  65.323  53.369  1.00  2.64              
ATOM   2982 1HD2 LEU A 185      48.403  66.395  53.220  1.00  2.64              
ATOM   2983 2HD2 LEU A 185      47.578  64.907  53.752  1.00  2.64              
ATOM   2984 3HD2 LEU A 185      49.271  65.144  54.116  1.00  2.64              
ATOM   2985  C   LEU A 185      50.675  61.504  51.443  1.00  2.64              
ATOM   2986  O   LEU A 185      51.862  61.840  51.470  1.00  2.64              
ATOM   2987  N   PHE A 186      50.276  60.262  51.723  1.00  2.48              
ATOM   2988  H   PHE A 186      49.288  60.030  51.639  1.00  2.48              
ATOM   2989  CA  PHE A 186      51.240  59.225  52.093  1.00  2.48              
ATOM   2990  HA  PHE A 186      51.815  59.626  52.928  1.00  2.48              
ATOM   2991  CB  PHE A 186      50.536  57.971  52.628  1.00  2.48              
ATOM   2992  HB1 PHE A 186      51.167  57.103  52.438  1.00  2.48              
ATOM   2993  HB2 PHE A 186      49.591  57.813  52.105  1.00  2.48              
ATOM   2994  CG  PHE A 186      50.296  58.047  54.130  1.00  2.48              
ATOM   2995  CD1 PHE A 186      49.101  58.579  54.642  1.00  2.48              
ATOM   2996  HD1 PHE A 186      48.326  58.905  53.965  1.00  2.48              
ATOM   2997  CE1 PHE A 186      48.910  58.696  56.032  1.00  2.48              
ATOM   2998  HE1 PHE A 186      47.994  59.100  56.426  1.00  2.48              
ATOM   2999  CZ  PHE A 186      49.922  58.288  56.917  1.00  2.48              
ATOM   3000  HZ  PHE A 186      49.778  58.385  57.986  1.00  2.48              
ATOM   3001  CE2 PHE A 186      51.122  57.759  56.412  1.00  2.48              
ATOM   3002  HE2 PHE A 186      51.902  57.450  57.094  1.00  2.48              
ATOM   3003  CD2 PHE A 186      51.310  57.639  55.022  1.00  2.48              
ATOM   3004  HD2 PHE A 186      52.239  57.242  54.637  1.00  2.48              
ATOM   3005  C   PHE A 186      52.298  58.949  51.002  1.00  2.48              
ATOM   3006  O   PHE A 186      53.518  58.873  51.276  1.00  2.48              
ATOM   3007  N   ARG A 187      51.863  58.900  49.736  1.00  2.43              
ATOM   3008  H   ARG A 187      50.857  58.956  49.570  1.00  2.43              
ATOM   3009  CA  ARG A 187      52.742  58.713  48.577  1.00  2.43              
ATOM   3010  HA  ARG A 187      53.261  57.760  48.692  1.00  2.43              
ATOM   3011  CB  ARG A 187      51.952  58.677  47.253  1.00  2.43              
ATOM   3012  HB1 ARG A 187      51.466  59.643  47.099  1.00  2.43              
ATOM   3013  HB2 ARG A 187      51.173  57.915  47.307  1.00  2.43              
ATOM   3014  CG  ARG A 187      52.876  58.359  46.055  1.00  2.43              
ATOM   3015  HG1 ARG A 187      53.005  57.280  45.972  1.00  2.43              
ATOM   3016  HG2 ARG A 187      53.861  58.791  46.195  1.00  2.43              
ATOM   3017  CD  ARG A 187      52.363  58.928  44.729  1.00  2.43              
ATOM   3018  HD1 ARG A 187      53.162  58.877  43.988  1.00  2.43              
ATOM   3019  HD2 ARG A 187      52.113  59.980  44.870  1.00  2.43              
ATOM   3020  NE  ARG A 187      51.182  58.219  44.239  1.00  2.43              
ATOM   3021  HE  ARG A 187      50.286  58.629  44.469  1.00  2.43              
ATOM   3022  CZ  ARG A 187      51.167  57.184  43.421  1.00  2.43              
ATOM   3023  NH1 ARG A 187      52.234  56.563  43.008  1.00  2.43              
ATOM   3024 1HH1 ARG A 187      53.148  56.873  43.244  1.00  2.43              
ATOM   3025 2HH1 ARG A 187      52.141  55.934  42.200  1.00  2.43              
ATOM   3026  NH2 ARG A 187      50.035  56.750  42.981  1.00  2.43              
ATOM   3027 1HH2 ARG A 187      49.185  57.221  43.208  1.00  2.43              
ATOM   3028 2HH2 ARG A 187      50.071  55.993  42.289  1.00  2.43              
ATOM   3029  C   ARG A 187      53.825  59.762  48.513  1.00  2.43              
ATOM   3030  O   ARG A 187      55.006  59.425  48.444  1.00  2.43              
ATOM   3031  N   LYS A 188      53.439  61.027  48.490  1.00  2.94              
ATOM   3032  H   LYS A 188      52.445  61.242  48.557  1.00  2.94              
ATOM   3033  CA  LYS A 188      54.413  62.080  48.186  1.00  2.94              
ATOM   3034  HA  LYS A 188      55.169  61.695  47.498  1.00  2.94              
ATOM   3035  CB  LYS A 188      53.682  63.193  47.452  1.00  2.94              
ATOM   3036  HB1 LYS A 188      54.391  64.000  47.271  1.00  2.94              
ATOM   3037  HB2 LYS A 188      52.865  63.528  48.092  1.00  2.94              
ATOM   3038  CG  LYS A 188      53.103  62.722  46.103  1.00  2.94              
ATOM   3039  HG1 LYS A 188      52.495  61.829  46.236  1.00  2.94              
ATOM   3040  HG2 LYS A 188      53.912  62.503  45.407  1.00  2.94              
ATOM   3041  CD  LYS A 188      52.202  63.812  45.526  1.00  2.94              
ATOM   3042  HD1 LYS A 188      52.801  64.698  45.330  1.00  2.94              
ATOM   3043  HD2 LYS A 188      51.431  64.033  46.261  1.00  2.94              
ATOM   3044  CE  LYS A 188      51.500  63.405  44.242  1.00  2.94              
ATOM   3045  HE1 LYS A 188      50.812  62.586  44.471  1.00  2.94              
ATOM   3046  HE2 LYS A 188      52.237  63.056  43.513  1.00  2.94              
ATOM   3047  NZ  LYS A 188      50.753  64.558  43.692  1.00  2.94              
ATOM   3048  HZ1 LYS A 188      51.411  65.277  43.376  1.00  2.94              
ATOM   3049  HZ2 LYS A 188      50.151  64.270  42.937  1.00  2.94              
ATOM   3050  HZ3 LYS A 188      50.169  64.980  44.403  1.00  2.94              
ATOM   3051  C   LYS A 188      55.211  62.517  49.420  1.00  2.94              
ATOM   3052  O   LYS A 188      56.296  63.064  49.280  1.00  2.94              
ATOM   3053  N   PHE A 189      54.752  62.120  50.616  1.00  3.07              
ATOM   3054  H   PHE A 189      53.799  61.780  50.672  1.00  3.07              
ATOM   3055  CA  PHE A 189      55.594  61.977  51.806  1.00  3.07              
ATOM   3056  HA  PHE A 189      56.027  62.950  52.028  1.00  3.07              
ATOM   3057  CB  PHE A 189      54.704  61.586  53.008  1.00  3.07              
ATOM   3058  HB1 PHE A 189      53.940  60.898  52.656  1.00  3.07              
ATOM   3059  HB2 PHE A 189      54.183  62.480  53.355  1.00  3.07              
ATOM   3060  CG  PHE A 189      55.332  60.914  54.230  1.00  3.07              
ATOM   3061  CD1 PHE A 189      56.644  61.206  54.647  1.00  3.07              
ATOM   3062  HD1 PHE A 189      57.223  61.930  54.106  1.00  3.07              
ATOM   3063  CE1 PHE A 189      57.217  60.537  55.742  1.00  3.07              
ATOM   3064  HE1 PHE A 189      58.240  60.747  56.031  1.00  3.07              
ATOM   3065  CZ  PHE A 189      56.469  59.587  56.454  1.00  3.07              
ATOM   3066  HZ  PHE A 189      56.908  59.069  57.297  1.00  3.07              
ATOM   3067  CE2 PHE A 189      55.145  59.317  56.072  1.00  3.07              
ATOM   3068  HE2 PHE A 189      54.558  58.606  56.626  1.00  3.07              
ATOM   3069  CD2 PHE A 189      54.582  59.973  54.962  1.00  3.07              
ATOM   3070  HD2 PHE A 189      53.566  59.756  54.670  1.00  3.07              
ATOM   3071  C   PHE A 189      56.777  61.038  51.581  1.00  3.07              
ATOM   3072  O   PHE A 189      57.922  61.462  51.757  1.00  3.07              
ATOM   3073  N   TRP A 190      56.533  59.778  51.197  1.00  3.08              
ATOM   3074  H   TRP A 190      55.572  59.485  51.042  1.00  3.08              
ATOM   3075  CA  TRP A 190      57.564  58.744  51.422  1.00  3.08              
ATOM   3076  HA  TRP A 190      58.487  59.208  51.766  1.00  3.08              
ATOM   3077  CB  TRP A 190      57.046  57.853  52.557  1.00  3.08              
ATOM   3078  HB1 TRP A 190      56.304  57.164  52.152  1.00  3.08              
ATOM   3079  HB2 TRP A 190      56.525  58.483  53.277  1.00  3.08              
ATOM   3080  CG  TRP A 190      58.035  57.064  53.364  1.00  3.08              
ATOM   3081  CD1 TRP A 190      59.361  56.890  53.138  1.00  3.08              
ATOM   3082  HD1 TRP A 190      59.907  57.322  52.300  1.00  3.08              
ATOM   3083  NE1 TRP A 190      59.896  56.076  54.119  1.00  3.08              
ATOM   3084  HE1 TRP A 190      60.873  55.785  54.148  1.00  3.08              
ATOM   3085  CE2 TRP A 190      58.932  55.672  55.009  1.00  3.08              
ATOM   3086  CZ2 TRP A 190      58.950  54.811  56.108  1.00  3.08              
ATOM   3087  HZ2 TRP A 190      59.865  54.327  56.381  1.00  3.08              
ATOM   3088  CH2 TRP A 190      57.766  54.597  56.837  1.00  3.08              
ATOM   3089  HH2 TRP A 190      57.774  53.928  57.683  1.00  3.08              
ATOM   3090  CZ3 TRP A 190      56.583  55.260  56.458  1.00  3.08              
ATOM   3091  HZ3 TRP A 190      55.679  55.097  57.033  1.00  3.08              
ATOM   3092  CE3 TRP A 190      56.569  56.106  55.334  1.00  3.08              
ATOM   3093  HE3 TRP A 190      55.655  56.599  55.031  1.00  3.08              
ATOM   3094  CD2 TRP A 190      57.738  56.320  54.576  1.00  3.08              
ATOM   3095  C   TRP A 190      57.939  57.967  50.164  1.00  3.08              
ATOM   3096  O   TRP A 190      58.331  56.798  50.275  1.00  3.08              
ATOM   3097  N   MET A 191      57.811  58.588  48.986  1.00  3.41              
ATOM   3098  H   MET A 191      57.392  59.508  48.956  1.00  3.41              
ATOM   3099  CA  MET A 191      58.034  57.854  47.747  1.00  3.41              
ATOM   3100  HA  MET A 191      58.715  57.041  47.997  1.00  3.41              
ATOM   3101  CB  MET A 191      56.720  57.163  47.310  1.00  3.41              
ATOM   3102  HB1 MET A 191      56.145  57.797  46.637  1.00  3.41              
ATOM   3103  HB2 MET A 191      56.107  56.975  48.194  1.00  3.41              
ATOM   3104  CG  MET A 191      56.954  55.796  46.657  1.00  3.41              
ATOM   3105  HG1 MET A 191      55.997  55.282  46.622  1.00  3.41              
ATOM   3106  HG2 MET A 191      57.610  55.213  47.302  1.00  3.41              
ATOM   3107  SD  MET A 191      57.656  55.812  44.990  1.00  3.41              
ATOM   3108  CE  MET A 191      56.153  55.970  43.990  1.00  3.41              
ATOM   3109  HE1 MET A 191      56.428  56.048  42.938  1.00  3.41              
ATOM   3110  HE2 MET A 191      55.525  55.090  44.128  1.00  3.41              
ATOM   3111  HE3 MET A 191      55.608  56.864  44.286  1.00  3.41              
ATOM   3112  C   MET A 191      58.772  58.540  46.611  1.00  3.41              
ATOM   3113  O   MET A 191      59.963  58.317  46.458  1.00  3.41              
ATOM   3114  N   GLU A 192      58.096  59.387  45.846  1.00  4.63              
ATOM   3115  H   GLU A 192      57.111  59.510  46.007  1.00  4.63              
ATOM   3116  CA  GLU A 192      58.751  60.312  44.931  1.00  4.63              
ATOM   3117  HA  GLU A 192      59.736  59.958  44.630  1.00  4.63              
ATOM   3118  CB  GLU A 192      57.893  60.491  43.649  1.00  4.63              
ATOM   3119  HB1 GLU A 192      58.358  61.239  43.005  1.00  4.63              
ATOM   3120  HB2 GLU A 192      56.925  60.896  43.947  1.00  4.63              
ATOM   3121  CG  GLU A 192      57.568  59.231  42.813  1.00  4.63              
ATOM   3122  HG1 GLU A 192      56.618  59.422  42.309  1.00  4.63              
ATOM   3123  HG2 GLU A 192      57.400  58.394  43.486  1.00  4.63              
ATOM   3124  CD  GLU A 192      58.586  58.827  41.732  1.00  4.63              
ATOM   3125  OE1 GLU A 192      59.696  59.398  41.664  1.00  4.63              
ATOM   3126  OE2 GLU A 192      58.275  57.895  40.954  1.00  4.63              
ATOM   3127  C   GLU A 192      58.827  61.628  45.699  1.00  4.63              
ATOM   3128  O   GLU A 192      57.836  62.363  45.756  1.00  4.63              
ATOM   3129  N   PRO A 193      59.947  61.942  46.359  1.00  5.27              
ATOM   3130  CD  PRO A 193      61.141  61.124  46.472  1.00  5.27              
ATOM   3131  HD1 PRO A 193      61.455  60.694  45.523  1.00  5.27              
ATOM   3132  HD2 PRO A 193      60.993  60.353  47.223  1.00  5.27              
ATOM   3133  CG  PRO A 193      62.197  62.077  46.969  1.00  5.27              
ATOM   3134  HG1 PRO A 193      62.571  62.634  46.112  1.00  5.27              
ATOM   3135  HG2 PRO A 193      62.990  61.551  47.499  1.00  5.27              
ATOM   3136  CB  PRO A 193      61.399  62.995  47.886  1.00  5.27              
ATOM   3137  HB1 PRO A 193      61.893  63.949  48.054  1.00  5.27              
ATOM   3138  HB2 PRO A 193      61.231  62.476  48.830  1.00  5.27              
ATOM   3139  CA  PRO A 193      60.071  63.168  47.144  1.00  5.27              
ATOM   3140  HA  PRO A 193      59.252  63.211  47.861  1.00  5.27              
ATOM   3141  C   PRO A 193      60.032  64.457  46.313  1.00  5.27              
ATOM   3142  O   PRO A 193      60.176  65.546  46.873  1.00  5.27              
ATOM   3143  N   TYR A 194      59.864  64.325  44.996  1.00  5.95              
ATOM   3144  H   TYR A 194      59.701  63.394  44.654  1.00  5.95              
ATOM   3145  CA  TYR A 194      60.148  65.326  43.982  1.00  5.95              
ATOM   3146  HA  TYR A 194      60.832  66.052  44.423  1.00  5.95              
ATOM   3147  CB  TYR A 194      60.890  64.642  42.809  1.00  5.95              
ATOM   3148  HB1 TYR A 194      60.259  64.668  41.920  1.00  5.95              
ATOM   3149  HB2 TYR A 194      61.044  63.586  43.034  1.00  5.95              
ATOM   3150  CG  TYR A 194      62.238  65.252  42.456  1.00  5.95              
ATOM   3151  CD1 TYR A 194      63.418  64.483  42.545  1.00  5.95              
ATOM   3152  HD1 TYR A 194      63.375  63.446  42.864  1.00  5.95              
ATOM   3153  CE1 TYR A 194      64.660  65.043  42.185  1.00  5.95              
ATOM   3154  HE1 TYR A 194      65.557  64.435  42.234  1.00  5.95              
ATOM   3155  CZ  TYR A 194      64.725  66.378  41.726  1.00  5.95              
ATOM   3156  OH  TYR A 194      65.910  66.921  41.335  1.00  5.95              
ATOM   3157  HH  TYR A 194      65.782  67.791  40.955  1.00  5.95              
ATOM   3158  CE2 TYR A 194      63.549  67.152  41.649  1.00  5.95              
ATOM   3159  HE2 TYR A 194      63.592  68.171  41.299  1.00  5.95              
ATOM   3160  CD2 TYR A 194      62.311  66.585  42.003  1.00  5.95              
ATOM   3161  HD2 TYR A 194      61.411  67.174  41.912  1.00  5.95              
ATOM   3162  C   TYR A 194      58.942  66.134  43.490  1.00  5.95              
ATOM   3163  O   TYR A 194      59.119  67.071  42.720  1.00  5.95              
ATOM   3164  N   ASP A 195      57.718  65.820  43.924  1.00  5.40              
ATOM   3165  H   ASP A 195      57.610  65.054  44.571  1.00  5.40              
ATOM   3166  CA  ASP A 195      56.570  66.705  43.689  1.00  5.40              
ATOM   3167  HA  ASP A 195      56.639  67.111  42.681  1.00  5.40              
ATOM   3168  CB  ASP A 195      55.253  65.913  43.747  1.00  5.40              
ATOM   3169  HB1 ASP A 195      55.119  65.503  44.749  1.00  5.40              
ATOM   3170  HB2 ASP A 195      55.331  65.072  43.057  1.00  5.40              
ATOM   3171  CG  ASP A 195      54.010  66.738  43.368  1.00  5.40              
ATOM   3172  OD1 ASP A 195      54.049  67.993  43.358  1.00  5.40              
ATOM   3173  OD2 ASP A 195      52.970  66.096  43.094  1.00  5.40              
ATOM   3174  C   ASP A 195      56.562  67.863  44.708  1.00  5.40              
ATOM   3175  O   ASP A 195      56.231  67.638  45.883  1.00  5.40              
ATOM   3176  N   PRO A 196      56.890  69.108  44.317  1.00  5.50              
ATOM   3177  CD  PRO A 196      57.098  69.590  42.956  1.00  5.50              
ATOM   3178  HD1 PRO A 196      56.299  69.266  42.288  1.00  5.50              
ATOM   3179  HD2 PRO A 196      58.064  69.253  42.586  1.00  5.50              
ATOM   3180  CG  PRO A 196      57.111  71.116  43.051  1.00  5.50              
ATOM   3181  HG1 PRO A 196      56.094  71.497  42.963  1.00  5.50              
ATOM   3182  HG2 PRO A 196      57.760  71.559  42.297  1.00  5.50              
ATOM   3183  CB  PRO A 196      57.631  71.364  44.467  1.00  5.50              
ATOM   3184  HB1 PRO A 196      57.315  72.336  44.850  1.00  5.50              
ATOM   3185  HB2 PRO A 196      58.720  71.293  44.467  1.00  5.50              
ATOM   3186  CA  PRO A 196      57.049  70.198  45.270  1.00  5.50              
ATOM   3187  HA  PRO A 196      57.760  69.905  46.045  1.00  5.50              
ATOM   3188  C   PRO A 196      55.738  70.591  45.966  1.00  5.50              
ATOM   3189  O   PRO A 196      55.737  71.095  47.088  1.00  5.50              
ATOM   3190  N   GLN A 197      54.600  70.315  45.327  1.00  6.16              
ATOM   3191  H   GLN A 197      54.648  69.766  44.471  1.00  6.16              
ATOM   3192  CA  GLN A 197      53.275  70.586  45.881  1.00  6.16              
ATOM   3193  HA  GLN A 197      53.259  71.603  46.276  1.00  6.16              
ATOM   3194  CB  GLN A 197      52.246  70.498  44.735  1.00  6.16              
ATOM   3195  HB1 GLN A 197      51.253  70.753  45.114  1.00  6.16              
ATOM   3196  HB2 GLN A 197      52.219  69.469  44.414  1.00  6.16              
ATOM   3197  CG  GLN A 197      52.547  71.359  43.490  1.00  6.16              
ATOM   3198  HG1 GLN A 197      53.616  71.411  43.301  1.00  6.16              
ATOM   3199  HG2 GLN A 197      52.188  72.374  43.662  1.00  6.16              
ATOM   3200  CD  GLN A 197      51.907  70.792  42.226  1.00  6.16              
ATOM   3201  OE1 GLN A 197      51.084  71.423  41.584  1.00  6.16              
ATOM   3202  NE2 GLN A 197      52.269  69.603  41.794  1.00  6.16              
ATOM   3203 1HE2 GLN A 197      52.898  69.012  42.347  1.00  6.16              
ATOM   3204 2HE2 GLN A 197      51.810  69.262  40.972  1.00  6.16              
ATOM   3205  C   GLN A 197      52.920  69.638  47.010  1.00  6.16              
ATOM   3206  O   GLN A 197      52.016  69.947  47.788  1.00  6.16              
ATOM   3207  N   TRP A 198      53.689  68.559  47.170  1.00  5.17              
ATOM   3208  H   TRP A 198      54.425  68.381  46.490  1.00  5.17              
ATOM   3209  CA  TRP A 198      53.581  67.635  48.280  1.00  5.17              
ATOM   3210  HA  TRP A 198      52.843  68.049  48.959  1.00  5.17              
ATOM   3211  CB  TRP A 198      52.979  66.314  47.820  1.00  5.17              
ATOM   3212  HB1 TRP A 198      53.195  65.587  48.597  1.00  5.17              
ATOM   3213  HB2 TRP A 198      53.498  66.017  46.912  1.00  5.17              
ATOM   3214  CG  TRP A 198      51.486  66.275  47.583  1.00  5.17              
ATOM   3215  CD1 TRP A 198      50.568  65.684  48.388  1.00  5.17              
ATOM   3216  HD1 TRP A 198      50.789  65.175  49.315  1.00  5.17              
ATOM   3217  NE1 TRP A 198      49.302  65.817  47.851  1.00  5.17              
ATOM   3218  HE1 TRP A 198      48.452  65.511  48.312  1.00  5.17              
ATOM   3219  CE2 TRP A 198      49.334  66.422  46.625  1.00  5.17              
ATOM   3220  CZ2 TRP A 198      48.343  66.707  45.677  1.00  5.17              
ATOM   3221  HZ2 TRP A 198      47.306  66.477  45.886  1.00  5.17              
ATOM   3222  CH2 TRP A 198      48.715  67.304  44.461  1.00  5.17              
ATOM   3223  HH2 TRP A 198      47.958  67.544  43.724  1.00  5.17              
ATOM   3224  CZ3 TRP A 198      50.069  67.585  44.213  1.00  5.17              
ATOM   3225  HZ3 TRP A 198      50.364  68.030  43.269  1.00  5.17              
ATOM   3226  CE3 TRP A 198      51.046  67.288  45.184  1.00  5.17              
ATOM   3227  HE3 TRP A 198      52.084  67.471  44.978  1.00  5.17              
ATOM   3228  CD2 TRP A 198      50.712  66.723  46.424  1.00  5.17              
ATOM   3229  C   TRP A 198      54.850  67.535  49.151  1.00  5.17              
ATOM   3230  O   TRP A 198      54.941  66.667  50.028  1.00  5.17              
ATOM   3231  N   ASP A 199      55.764  68.506  49.064  1.00  5.49              
ATOM   3232  H   ASP A 199      55.684  69.177  48.312  1.00  5.49              
ATOM   3233  CA  ASP A 199      56.480  68.926  50.274  1.00  5.49              
ATOM   3234  HA  ASP A 199      56.729  68.025  50.832  1.00  5.49              
ATOM   3235  CB  ASP A 199      57.866  69.565  49.968  1.00  5.49              
ATOM   3236  HB1 ASP A 199      57.724  70.617  49.717  1.00  5.49              
ATOM   3237  HB2 ASP A 199      58.287  69.068  49.091  1.00  5.49              
ATOM   3238  CG  ASP A 199      58.896  69.442  51.124  1.00  5.49              
ATOM   3239  OD1 ASP A 199      60.001  68.858  50.980  1.00  5.49              
ATOM   3240  OD2 ASP A 199      58.633  69.943  52.240  1.00  5.49              
ATOM   3241  C   ASP A 199      55.560  69.751  51.199  1.00  5.49              
ATOM   3242  O   ASP A 199      54.449  70.165  50.849  1.00  5.49              
ATOM   3243  N   GLY A 200      55.967  69.907  52.453  1.00  6.14              
ATOM   3244  H   GLY A 200      56.934  69.662  52.650  1.00  6.14              
ATOM   3245  CA  GLY A 200      55.219  70.570  53.517  1.00  6.14              
ATOM   3246  HA1 GLY A 200      54.814  71.506  53.135  1.00  6.14              
ATOM   3247  HA2 GLY A 200      55.901  70.809  54.331  1.00  6.14              
ATOM   3248  C   GLY A 200      54.060  69.759  54.097  1.00  6.14              
ATOM   3249  O   GLY A 200      53.748  69.889  55.275  1.00  6.14              
ATOM   3250  N   VAL A 201      53.502  68.871  53.279  1.00  5.68              
ATOM   3251  H   VAL A 201      53.815  68.937  52.323  1.00  5.68              
ATOM   3252  CA  VAL A 201      52.455  67.879  53.538  1.00  5.68              
ATOM   3253  HA  VAL A 201      51.494  68.334  53.310  1.00  5.68              
ATOM   3254  CB  VAL A 201      52.672  66.701  52.564  1.00  5.68              
ATOM   3255  HB  VAL A 201      53.722  66.695  52.275  1.00  5.68              
ATOM   3256  CG1 VAL A 201      52.384  65.279  53.058  1.00  5.68              
ATOM   3257 1HG1 VAL A 201      52.386  64.582  52.218  1.00  5.68              
ATOM   3258 2HG1 VAL A 201      53.160  64.952  53.748  1.00  5.68              
ATOM   3259 3HG1 VAL A 201      51.422  65.236  53.560  1.00  5.68              
ATOM   3260  CG2 VAL A 201      51.852  67.004  51.317  1.00  5.68              
ATOM   3261 1HG2 VAL A 201      52.108  66.271  50.562  1.00  5.68              
ATOM   3262 2HG2 VAL A 201      50.785  66.966  51.538  1.00  5.68              
ATOM   3263 3HG2 VAL A 201      52.099  67.997  50.948  1.00  5.68              
ATOM   3264  C   VAL A 201      52.319  67.416  54.976  1.00  5.68              
ATOM   3265  O   VAL A 201      51.252  67.572  55.553  1.00  5.68              
ATOM   3266  N   TYR A 202      53.379  66.879  55.575  1.00  6.68              
ATOM   3267  H   TYR A 202      54.240  66.784  55.070  1.00  6.68              
ATOM   3268  CA  TYR A 202      53.270  66.277  56.899  1.00  6.68              
ATOM   3269  HA  TYR A 202      52.254  65.901  57.007  1.00  6.68              
ATOM   3270  CB  TYR A 202      54.195  65.044  56.995  1.00  6.68              
ATOM   3271  HB1 TYR A 202      55.088  65.321  57.556  1.00  6.68              
ATOM   3272  HB2 TYR A 202      54.520  64.762  55.992  1.00  6.68              
ATOM   3273  CG  TYR A 202      53.577  63.809  57.635  1.00  6.68              
ATOM   3274  CD1 TYR A 202      53.063  62.775  56.823  1.00  6.68              
ATOM   3275  HD1 TYR A 202      53.090  62.860  55.744  1.00  6.68              
ATOM   3276  CE1 TYR A 202      52.507  61.621  57.412  1.00  6.68              
ATOM   3277  HE1 TYR A 202      52.100  60.831  56.796  1.00  6.68              
ATOM   3278  CZ  TYR A 202      52.456  61.496  58.817  1.00  6.68              
ATOM   3279  OH  TYR A 202      51.882  60.401  59.380  1.00  6.68              
ATOM   3280  HH  TYR A 202      51.839  60.463  60.335  1.00  6.68              
ATOM   3281  CE2 TYR A 202      52.968  62.529  59.631  1.00  6.68              
ATOM   3282  HE2 TYR A 202      52.909  62.444  60.703  1.00  6.68              
ATOM   3283  CD2 TYR A 202      53.530  63.678  59.038  1.00  6.68              
ATOM   3284  HD2 TYR A 202      53.908  64.470  59.668  1.00  6.68              
ATOM   3285  C   TYR A 202      53.471  67.252  58.068  1.00  6.68              
ATOM   3286  O   TYR A 202      53.340  66.853  59.223  1.00  6.68              
ATOM   3287  N   ALA A 203      53.786  68.514  57.761  1.00  8.05              
ATOM   3288  H   ALA A 203      53.773  68.750  56.775  1.00  8.05              
ATOM   3289  CA  ALA A 203      54.106  69.639  58.647  1.00  8.05              
ATOM   3290  HA  ALA A 203      54.109  70.534  58.023  1.00  8.05              
ATOM   3291  CB  ALA A 203      52.998  69.823  59.685  1.00  8.05              
ATOM   3292  HB1 ALA A 203      52.930  70.872  59.973  1.00  8.05              
ATOM   3293  HB2 ALA A 203      52.052  69.483  59.271  1.00  8.05              
ATOM   3294  HB3 ALA A 203      53.213  69.228  60.569  1.00  8.05              
ATOM   3295  C   ALA A 203      55.484  69.552  59.308  1.00  8.05              
ATOM   3296  O   ALA A 203      56.323  70.441  59.160  1.00  8.05              
ATOM   3297  N   TYR A 204      55.732  68.426  59.973  1.00  9.16              
ATOM   3298  H   TYR A 204      54.938  67.800  60.057  1.00  9.16              
ATOM   3299  CA  TYR A 204      57.041  67.832  60.195  1.00  9.16              
ATOM   3300  HA  TYR A 204      57.503  68.308  61.061  1.00  9.16              
ATOM   3301  CB  TYR A 204      56.813  66.329  60.497  1.00  9.16              
ATOM   3302  HB1 TYR A 204      57.041  65.745  59.610  1.00  9.16              
ATOM   3303  HB2 TYR A 204      55.752  66.162  60.684  1.00  9.16              
ATOM   3304  CG  TYR A 204      57.572  65.724  61.661  1.00  9.16              
ATOM   3305  CD1 TYR A 204      58.941  65.400  61.539  1.00  9.16              
ATOM   3306  HD1 TYR A 204      59.495  65.669  60.648  1.00  9.16              
ATOM   3307  CE1 TYR A 204      59.590  64.694  62.571  1.00  9.16              
ATOM   3308  HE1 TYR A 204      60.626  64.417  62.483  1.00  9.16              
ATOM   3309  CZ  TYR A 204      58.873  64.321  63.730  1.00  9.16              
ATOM   3310  OH  TYR A 204      59.488  63.595  64.698  1.00  9.16              
ATOM   3311  HH  TYR A 204      58.900  63.385  65.427  1.00  9.16              
ATOM   3312  CE2 TYR A 204      57.516  64.675  63.869  1.00  9.16              
ATOM   3313  HE2 TYR A 204      56.976  64.397  64.758  1.00  9.16              
ATOM   3314  CD2 TYR A 204      56.871  65.374  62.832  1.00  9.16              
ATOM   3315  HD2 TYR A 204      55.823  65.616  62.926  1.00  9.16              
ATOM   3316  C   TYR A 204      57.896  68.032  58.956  1.00  9.16              
ATOM   3317  O   TYR A 204      57.484  67.639  57.863  1.00  9.16              
ATOM   3318  N   LYS A 205      59.101  68.595  59.114  1.00  8.81              
ATOM   3319  H   LYS A 205      59.371  68.967  60.014  1.00  8.81              
ATOM   3320  CA  LYS A 205      60.089  68.471  58.050  1.00  8.81              
ATOM   3321  HA  LYS A 205      59.549  68.671  57.127  1.00  8.81              
ATOM   3322  CB  LYS A 205      61.241  69.487  58.139  1.00  8.81              
ATOM   3323  HB1 LYS A 205      61.917  69.205  58.948  1.00  8.81              
ATOM   3324  HB2 LYS A 205      60.841  70.479  58.360  1.00  8.81              
ATOM   3325  CG  LYS A 205      62.024  69.545  56.807  1.00  8.81              
ATOM   3326  HG1 LYS A 205      62.285  68.528  56.508  1.00  8.81              
ATOM   3327  HG2 LYS A 205      62.956  70.087  56.972  1.00  8.81              
ATOM   3328  CD  LYS A 205      61.263  70.239  55.651  1.00  8.81              
ATOM   3329  HD1 LYS A 205      61.337  71.318  55.779  1.00  8.81              
ATOM   3330  HD2 LYS A 205      60.211  69.968  55.661  1.00  8.81              
ATOM   3331  CE  LYS A 205      61.841  69.831  54.288  1.00  8.81              
ATOM   3332  HE1 LYS A 205      61.799  68.741  54.212  1.00  8.81              
ATOM   3333  HE2 LYS A 205      62.891  70.132  54.242  1.00  8.81              
ATOM   3334  NZ  LYS A 205      61.081  70.431  53.159  1.00  8.81              
ATOM   3335  HZ1 LYS A 205      61.276  69.973  52.270  1.00  8.81              
ATOM   3336  HZ2 LYS A 205      60.071  70.270  53.230  1.00  8.81              
ATOM   3337  HZ3 LYS A 205      61.214  71.429  53.080  1.00  8.81              
ATOM   3338  C   LYS A 205      60.529  67.006  57.976  1.00  8.81              
ATOM   3339  O   LYS A 205      61.422  66.581  58.699  1.00  8.81              
ATOM   3340  N   TYR A 206      59.776  66.218  57.209  1.00  8.99              
ATOM   3341  H   TYR A 206      59.037  66.696  56.711  1.00  8.99              
ATOM   3342  CA  TYR A 206      59.473  64.832  57.546  1.00  8.99              
ATOM   3343  HA  TYR A 206      59.331  64.781  58.627  1.00  8.99              
ATOM   3344  CB  TYR A 206      58.113  64.447  56.945  1.00  8.99              
ATOM   3345  HB1 TYR A 206      57.343  64.921  57.548  1.00  8.99              
ATOM   3346  HB2 TYR A 206      57.969  63.372  57.053  1.00  8.99              
ATOM   3347  CG  TYR A 206      57.871  64.834  55.500  1.00  8.99              
ATOM   3348  CD1 TYR A 206      58.486  64.078  54.497  1.00  8.99              
ATOM   3349  HD1 TYR A 206      59.142  63.253  54.749  1.00  8.99              
ATOM   3350  CE1 TYR A 206      58.152  64.308  53.158  1.00  8.99              
ATOM   3351  HE1 TYR A 206      58.536  63.664  52.406  1.00  8.99              
ATOM   3352  CZ  TYR A 206      57.236  65.306  52.787  1.00  8.99              
ATOM   3353  OH  TYR A 206      56.940  65.428  51.466  1.00  8.99              
ATOM   3354  HH  TYR A 206      56.158  65.948  51.229  1.00  8.99              
ATOM   3355  CE2 TYR A 206      56.656  66.112  53.790  1.00  8.99              
ATOM   3356  HE2 TYR A 206      55.964  66.889  53.513  1.00  8.99              
ATOM   3357  CD2 TYR A 206      56.977  65.872  55.145  1.00  8.99              
ATOM   3358  HD2 TYR A 206      56.510  66.465  55.914  1.00  8.99              
ATOM   3359  C   TYR A 206      60.597  63.829  57.276  1.00  8.99              
ATOM   3360  O   TYR A 206      61.683  64.169  56.806  1.00  8.99              
TER
